# Supplementary material for: Loggerhead Sea Turtles as Hosts of Diverse Bacterial and Fungal Communities
Source: Microb Ecol. 2024 May 30;87(1):79. doi: 10.1007/s00248-024-02388-x (PMC11139726; doi:10.1007/s00248-024-02388-x)
Supplement: Supplementary file 4 — Supplementary Material 4 [file 248_2024_2388_MOESM4_ESM.xlsx]

## Sheet: 2023holobiont_master_metadata
SampleID	TBSampleID	SamplingEvent	TurtleID	TurtleName	SampleSite	CarSampleID	SeqMethod	ForwardPrimer	ReversePrimer	Type	Gene	Region	AdmissionDate	EndoSamplingDate	CarapaceSamplingDate	ReleaseDate	DaysInRehabiliationBeforeSampling	HospStatus	TurtleSex	AgeRange	Weight	SCL	CCL	CCW	Locality	LocalitySampled	OriginLocality	LocalityGeo	SamplingMoNo	SamplingSeason	SamplingYear
TB139	TB139	PMFTI0084	ID010	MERRY FISHER	CARAPACE	NA	Illumina MiSeq	GTGYCAGCMGCCGCGGTAA	GGACTACNVGGGTWTCTAAT	amplicon	16S	V4	08.12.2018.	25.10.2019.	25.10.2019.	04.11.2019.	321	LATE	FEMALE	SUB-ADULT	46.5	69	69.7	64	HR	HR, Aquarium Pula Rescue Center	HR, Korcula	42.9584 N, 17.1342 E	10	AUTUMN	2019
16S0084W	FW0084	PMFTI0084	ID010	MERRY FISHER	TANK WATER	TB139	Illumina MiSeq	CCTACGGGNGGCWGCAG	GACTACHVGGGTATCTAATCC	amplicon	16S	V34	08.12.2018.	25.10.2019.	25.10.2019.	04.11.2019.	321	LATE	FEMALE	SUB-ADULT	46.5	69	69.7	64	HR	HR, Aquarium Pula Rescue Center	HR, Korcula	42.9584 N, 17.1342 E	10	AUTUMN	2019
ITS0084C	SC0084	PMFTI0084	ID010	MERRY FISHER	CLOACA	NA	Illumina MiSeq	GCATCGATGAAGAACGCAGC	TCCTCCGCTTATTGATATGC	amplicon	nuclear ribosomal	ITS2	08.12.2018.	25.10.2019.	25.10.2019.	04.11.2019.	321	LATE	FEMALE	SUB-ADULT	46.5	69	69.7	64	HR	HR, Aquarium Pula Rescue Center	HR, Korcula	42.9584 N, 17.1342 E	10	AUTUMN	2019
16S0084C	SC0084	PMFTI0084	ID010	MERRY FISHER	CLOACA	TB139	Illumina MiSeq	CCTACGGGNGGCWGCAG	GACTACHVGGGTATCTAATCC	amplicon	16S	V34	08.12.2018.	25.10.2019.	25.10.2019.	04.11.2019.	321	LATE	FEMALE	SUB-ADULT	46.5	69	69.7	64	HR	HR, Aquarium Pula Rescue Center	HR, Korcula	42.9584 N, 17.1342 E	10	AUTUMN	2019
ITS0084W	FW0084	PMFTI0084	ID010	MERRY FISHER	TANK WATER	NA	Illumina MiSeq	GCATCGATGAAGAACGCAGC	TCCTCCGCTTATTGATATGC	amplicon	nuclear ribosomal	ITS2	08.12.2018.	25.10.2019.	25.10.2019.	04.11.2019.	321	LATE	FEMALE	SUB-ADULT	46.5	69	69.7	64	HR	HR, Aquarium Pula Rescue Center	HR, Korcula	42.9584 N, 17.1342 E	10	AUTUMN	2019
TB115	TB115	PMFTI0064	ID047	ZAL	CARAPACE	NA	Illumina MiSeq	GTGYCAGCMGCCGCGGTAA	GGACTACNVGGGTWTCTAAT	amplicon	16S	V4	02.05.2019.	08.05.2019.	08.05.2019.	14.06.2019.	6	MID	ND	JUVENILE	20	53.5	53.5	51	HR	HR, Aquarium Pula Rescue Center	HR, Kamenjak Albanez	44.7681 N, 13.9225 E	5	SPRING	2019
16S0064O	SO0064	PMFTI0064	ID047	ZAL	ORAL	TB115	Illumina MiSeq	CCTACGGGNGGCWGCAG	GACTACHVGGGTATCTAATCC	amplicon	16S	V34	02.05.2019.	08.05.2019.	08.05.2019.	14.06.2019.	6	MID	ND	JUVENILE	20	53.5	53.5	51	HR	HR, Aquarium Pula Rescue Center	HR, Kamenjak Albanez	44.7681 N, 13.9225 E	5	SPRING	2019
16S0064W	FW0064	PMFTI0064	ID047	ZAL	TANK WATER	TB115	Illumina MiSeq	CCTACGGGNGGCWGCAG	GACTACHVGGGTATCTAATCC	amplicon	16S	V34	02.05.2019.	08.05.2019.	08.05.2019.	14.06.2019.	6	MID	ND	JUVENILE	20	53.5	53.5	51	HR	HR, Aquarium Pula Rescue Center	HR, Kamenjak Albanez	44.7681 N, 13.9225 E	5	SPRING	2019
ITS0064C	SC0064	PMFTI0064	ID047	ZAL	CLOACA	NA	Illumina MiSeq	GCATCGATGAAGAACGCAGC	TCCTCCGCTTATTGATATGC	amplicon	nuclear ribosomal	ITS2	02.05.2019.	08.05.2019.	08.05.2019.	14.06.2019.	6	MID	ND	JUVENILE	20	53.5	53.5	51	HR	HR, Aquarium Pula Rescue Center	HR, Kamenjak Albanez	44.7681 N, 13.9225 E	5	SPRING	2019
16S0064C	SC0064	PMFTI0064	ID047	ZAL	CLOACA	TB115	Illumina MiSeq	CCTACGGGNGGCWGCAG	GACTACHVGGGTATCTAATCC	amplicon	16S	V34	02.05.2019.	08.05.2019.	08.05.2019.	14.06.2019.	6	MID	ND	JUVENILE	20	53.5	53.5	51	HR	HR, Aquarium Pula Rescue Center	HR, Kamenjak Albanez	44.7681 N, 13.9225 E	5	SPRING	2019
ITS0064W	FW0064	PMFTI0064	ID047	ZAL	TANK WATER	NA	Illumina MiSeq	GCATCGATGAAGAACGCAGC	TCCTCCGCTTATTGATATGC	amplicon	nuclear ribosomal	ITS2	02.05.2019.	08.05.2019.	08.05.2019.	14.06.2019.	6	MID	ND	JUVENILE	20	53.5	53.5	51	HR	HR, Aquarium Pula Rescue Center	HR, Kamenjak Albanez	44.7681 N, 13.9225 E	5	SPRING	2019
16S0073C	SC0073	PMFTI0073	ID056	SAMBA	CLOACA	TB117	Illumina MiSeq	CCTACGGGNGGCWGCAG	GACTACHVGGGTATCTAATCC	amplicon	16S	V34	08.06.2019.	09.06.2019.	09.06.2019.	DECEASED 21.06.2019.	1	EARLY	FEMALE	ADULT	43	71	74	70	HR	HR, Aquarium Pula Rescue Center	HR, Ston	42.8387 N, 17.6963 E	6	SPRING	2019
TB117	TB117	PMFTI0073	ID056	SAMBA	CARAPACE	NA	Illumina MiSeq	GTGYCAGCMGCCGCGGTAA	GGACTACNVGGGTWTCTAAT	amplicon	16S	V4	08.06.2019.	09.06.2019.	09.06.2019.	DECEASED 21.06.2019.	1	EARLY	FEMALE	ADULT	43	71	74	70	HR	HR, Aquarium Pula Rescue Center	HR, Ston	42.8387 N, 17.6963 E	6	SPRING	2019
16S0073O	SO0073	PMFTI0073	ID056	SAMBA	ORAL	TB117	Illumina MiSeq	CCTACGGGNGGCWGCAG	GACTACHVGGGTATCTAATCC	amplicon	16S	V34	08.06.2019.	09.06.2019.	09.06.2019.	DECEASED 21.06.2019.	1	EARLY	FEMALE	ADULT	43	71	74	70	HR	HR, Aquarium Pula Rescue Center	HR, Ston	42.8387 N, 17.6963 E	6	SPRING	2019
16S0073W	FW0073	PMFTI0073	ID056	SAMBA	TANK WATER	TB117	Illumina MiSeq	CCTACGGGNGGCWGCAG	GACTACHVGGGTATCTAATCC	amplicon	16S	V34	08.06.2019.	09.06.2019.	09.06.2019.	DECEASED 21.06.2019.	1	EARLY	FEMALE	ADULT	43	71	74	70	HR	HR, Aquarium Pula Rescue Center	HR, Ston	42.8387 N, 17.6963 E	6	SPRING	2019
ITS0073C	SC0073	PMFTI0073	ID056	SAMBA	CLOACA	NA	Illumina MiSeq	GCATCGATGAAGAACGCAGC	TCCTCCGCTTATTGATATGC	amplicon	nuclear ribosomal	ITS2	08.06.2019.	09.06.2019.	09.06.2019.	DECEASED 21.06.2019.	1	EARLY	FEMALE	ADULT	43	71	74	70	HR	HR, Aquarium Pula Rescue Center	HR, Ston	42.8387 N, 17.6963 E	6	SPRING	2019
ITS0073W	FW0073	PMFTI0073	ID056	SAMBA	TANK WATER	NA	Illumina MiSeq	GCATCGATGAAGAACGCAGC	TCCTCCGCTTATTGATATGC	amplicon	nuclear ribosomal	ITS2	08.06.2019.	09.06.2019.	09.06.2019.	DECEASED 21.06.2019.	1	EARLY	FEMALE	ADULT	43	71	74	70	HR	HR, Aquarium Pula Rescue Center	HR, Ston	42.8387 N, 17.6963 E	6	SPRING	2019
16S0074C	SC0074	PMFTI0074	ID057	ANGELO	CLOACA	NA	Illumina MiSeq	CCTACGGGNGGCWGCAG	GACTACHVGGGTATCTAATCC	amplicon	16S	V34	24.06.2019.	24.06.2019.	NA	26.06.2019.	0	EARLY	MALE	ADULT	51.6	58.3	77	71.6	IT	IT, Centro cura tartarughe marine Bari	IT, Maratea	39.9985 N, 15.7185 E	6	SUMMER	2019
16S0092C	SC0092	PMFTI0092	ID057	ANGELO	CLOACA	TB119	Illumina MiSeq	CCTACGGGNGGCWGCAG	GACTACHVGGGTATCTAATCC	amplicon	16S	V34	24.06.2019.	26.06.2019.	26.06.2019.	26.06.2019.	2	EARLY	MALE	ADULT	51.6	58.3	77	71.6	IT	IT, Centro cura tartarughe marine Bari	IT, Maratea	39.9985 N, 15.7185 E	6	SUMMER	2019
TB119	TB119	PMFTI0092	ID057	ANGELO	CARAPACE	NA	Illumina MiSeq	GTGYCAGCMGCCGCGGTAA	GGACTACNVGGGTWTCTAAT	amplicon	16S	V4	24.06.2019.	26.06.2019.	26.06.2019.	26.06.2019.	2	EARLY	MALE	ADULT	51.6	58.3	77	71.6	IT	IT, Centro cura tartarughe marine Bari	IT, Maratea	39.9985 N, 15.7185 E	6	SUMMER	2019
16S0074O	SO0074	PMFTI0074	ID057	ANGELO	ORAL	NA	Illumina MiSeq	CCTACGGGNGGCWGCAG	GACTACHVGGGTATCTAATCC	amplicon	16S	V34	24.06.2019.	24.06.2019.	NA	26.06.2019.	0	EARLY	MALE	ADULT	51.6	58.3	77	71.6	IT	IT, Centro cura tartarughe marine Bari	IT, Maratea	39.9985 N, 15.7185 E	6	SUMMER	2019
16S0092O	SO0092	PMFTI0092	ID057	ANGELO	ORAL	TB119	Illumina MiSeq	CCTACGGGNGGCWGCAG	GACTACHVGGGTATCTAATCC	amplicon	16S	V34	24.06.2019.	26.06.2019.	26.06.2019.	26.06.2019.	2	EARLY	MALE	ADULT	51.6	58.3	77	71.6	IT	IT, Centro cura tartarughe marine Bari	IT, Maratea	39.9985 N, 15.7185 E	6	SUMMER	2019
ITS0074C	SC0074	PMFTI0074	ID057	ANGELO	CLOACA	NA	Illumina MiSeq	GCATCGATGAAGAACGCAGC	TCCTCCGCTTATTGATATGC	amplicon	nuclear ribosomal	ITS2	24.06.2019.	24.06.2019.	NA	26.06.2019.	0	EARLY	MALE	ADULT	51.6	58.3	77	71.6	IT	IT, Centro cura tartarughe marine Bari	IT, Maratea	39.9985 N, 15.7185 E	6	SUMMER	2019
ITS0092C	SC0092	PMFTI0092	ID057	ANGELO	CLOACA	NA	Illumina MiSeq	GCATCGATGAAGAACGCAGC	TCCTCCGCTTATTGATATGC	amplicon	nuclear ribosomal	ITS2	24.06.2019.	26.06.2019.	26.06.2019.	26.06.2019.	2	EARLY	MALE	ADULT	51.6	58.3	77	71.6	IT	IT, Centro cura tartarughe marine Bari	IT, Maratea	39.9985 N, 15.7185 E	6	SUMMER	2019
16S0087C	SC0087	PMFTI0087	ID068	KANOOH	CLOACA	TB145	Illumina MiSeq	CCTACGGGNGGCWGCAG	GACTACHVGGGTATCTAATCC	amplicon	16S	V34	23.07.2019.	25.07.2019.	25.07.2019.	NA	2	EARLY	ND	JUVENILE	13	46.5	46.5	52.5	IT	IT, Centro cura tartarughe marine Bari	IT, Molfetta Bari	41.2028 N, 16.5987 E	7	SUMMER	2019
TB145	TB145	PMFTI0087	ID068	KANOOH	CARAPACE	NA	Illumina MiSeq	GTGYCAGCMGCCGCGGTAA	GGACTACNVGGGTWTCTAAT	amplicon	16S	V4	23.07.2019.	25.07.2019.	25.07.2019.	NA	2	EARLY	ND	JUVENILE	13	46.5	46.5	52.5	IT	IT, Centro cura tartarughe marine Bari	IT, Molfetta Bari	41.2028 N, 16.5987 E	7	SUMMER	2019
16S0087O	SO0087	PMFTI0087	ID068	KANOOH	ORAL	TB145	Illumina MiSeq	CCTACGGGNGGCWGCAG	GACTACHVGGGTATCTAATCC	amplicon	16S	V34	23.07.2019.	25.07.2019.	25.07.2019.	NA	2	EARLY	ND	JUVENILE	13	46.5	46.5	52.5	IT	IT, Centro cura tartarughe marine Bari	IT, Molfetta Bari	41.2028 N, 16.5987 E	7	SUMMER	2019
ITS0087C	SC0087	PMFTI0087	ID068	KANOOH	CLOACA	NA	Illumina MiSeq	GCATCGATGAAGAACGCAGC	TCCTCCGCTTATTGATATGC	amplicon	nuclear ribosomal	ITS2	23.07.2019.	25.07.2019.	25.07.2019.	NA	2	EARLY	ND	JUVENILE	13	46.5	46.5	52.5	IT	IT, Centro cura tartarughe marine Bari	IT, Molfetta Bari	41.2028 N, 16.5987 E	7	SUMMER	2019
16S0088C	SC0088	PMFTI0088	ID069	KANFUS	CLOACA	NA	Illumina MiSeq	CCTACGGGNGGCWGCAG	GACTACHVGGGTATCTAATCC	amplicon	16S	V34	22.07.2019.	22.07.2019.	NA	NA	0	EARLY	ND	JUVENILE	13.1	44.7	49	45.5	IT	IT, Centro cura tartarughe marine Bari	IT, Molfetta Bari	41.2028 N, 16.5987 E	7	SUMMER	2019
16S0088O	SO0088	PMFTI0088	ID069	KANFUS	ORAL	NA	Illumina MiSeq	CCTACGGGNGGCWGCAG	GACTACHVGGGTATCTAATCC	amplicon	16S	V34	22.07.2019.	22.07.2019.	NA	NA	0	EARLY	ND	JUVENILE	13.1	44.7	49	45.5	IT	IT, Centro cura tartarughe marine Bari	IT, Molfetta Bari	41.2028 N, 16.5987 E	7	SUMMER	2019
ITS0088C	SC0088	PMFTI0088	ID069	KANFUS	CLOACA	NA	Illumina MiSeq	GCATCGATGAAGAACGCAGC	TCCTCCGCTTATTGATATGC	amplicon	nuclear ribosomal	ITS2	22.07.2019.	22.07.2019.	NA	NA	0	EARLY	ND	JUVENILE	13.1	44.7	49	45.5	IT	IT, Centro cura tartarughe marine Bari	IT, Molfetta Bari	41.2028 N, 16.5987 E	7	SUMMER	2019
16S0089C	SC0089	PMFTI0089	ID070	FUTON	CLOACA	TB149	Illumina MiSeq	CCTACGGGNGGCWGCAG	GACTACHVGGGTATCTAATCC	amplicon	16S	V34	23.07.2019.	24.07.2019.	24.07.2019.	NA	1	EARLY	ND	JUVENILE	11.5	45	43	40.5	IT	IT, Centro cura tartarughe marine Bari	IT, Molfetta Bari	41.2028 N, 16.5987 E	7	SUMMER	2019
TB149	TB149	PMFTI0089	ID070	FUTON	CARAPACE	NA	Illumina MiSeq	GTGYCAGCMGCCGCGGTAA	GGACTACNVGGGTWTCTAAT	amplicon	16S	V4	23.07.2019.	24.07.2019.	24.07.2019.	NA	1	EARLY	ND	JUVENILE	11.5	45	43	40.5	IT	IT, Centro cura tartarughe marine Bari	IT, Molfetta Bari	41.2028 N, 16.5987 E	7	SUMMER	2019
ITS0089C	SC0089	PMFTI0089	ID070	FUTON	CLOACA	NA	Illumina MiSeq	GCATCGATGAAGAACGCAGC	TCCTCCGCTTATTGATATGC	amplicon	nuclear ribosomal	ITS2	23.07.2019.	24.07.2019.	24.07.2019.	NA	1	EARLY	ND	JUVENILE	11.5	45	43	40.5	IT	IT, Centro cura tartarughe marine Bari	IT, Molfetta Bari	41.2028 N, 16.5987 E	7	SUMMER	2019
16S0089O	SO0089	PMFTI0089	ID070	FUTON	ORAL	TB149	Illumina MiSeq	CCTACGGGNGGCWGCAG	GACTACHVGGGTATCTAATCC	amplicon	16S	V34	23.07.2019.	24.07.2019.	24.07.2019.	NA	1	EARLY	ND	JUVENILE	11.5	45	43	40.5	IT	IT, Centro cura tartarughe marine Bari	IT, Molfetta Bari	41.2028 N, 16.5987 E	7	SUMMER	2019
16S0090C	SC0090	PMFTI0090	ID071	COSMYN	CLOACA	TB151	Illumina MiSeq	CCTACGGGNGGCWGCAG	GACTACHVGGGTATCTAATCC	amplicon	16S	V34	23.10.2019.	23.10.2019.	23.10.2019.	NA	0	EARLY	ND	SUB-ADULT	31.8	58.7	65.2	60.5	IT	IT, Centro cura tartarughe marine Bari	IT, Margherita di Savoia	41.3740 N, 16.1512 E	10	AUTUMN	2019
ITS0090C	SC0090	PMFTI0090	ID071	COSMYN	CLOACA	NA	Illumina MiSeq	GCATCGATGAAGAACGCAGC	TCCTCCGCTTATTGATATGC	amplicon	nuclear ribosomal	ITS2	23.10.2019.	23.10.2019.	23.10.2019.	NA	0	EARLY	ND	SUB-ADULT	31.8	58.7	65.2	60.5	IT	IT, Centro cura tartarughe marine Bari	IT, Margherita di Savoia	41.3740 N, 16.1512 E	10	AUTUMN	2019
TB151	TB151	PMFTI0090	ID071	COSMYN	CARAPACE	NA	Illumina MiSeq	GTGYCAGCMGCCGCGGTAA	GGACTACNVGGGTWTCTAAT	amplicon	16S	V4	23.10.2019.	23.10.2019.	23.10.2019.	NA	0	EARLY	ND	SUB-ADULT	31.8	58.7	65.2	60.5	IT	IT, Centro cura tartarughe marine Bari	IT, Margherita di Savoia	41.3740 N, 16.1512 E	10	AUTUMN	2019
16S0090O	SO0090	PMFTI0090	ID071	COSMYN	ORAL	TB151	Illumina MiSeq	CCTACGGGNGGCWGCAG	GACTACHVGGGTATCTAATCC	amplicon	16S	V34	23.10.2019.	23.10.2019.	23.10.2019.	NA	0	EARLY	ND	SUB-ADULT	31.8	58.7	65.2	60.5	IT	IT, Centro cura tartarughe marine Bari	IT, Margherita di Savoia	41.3740 N, 16.1512 E	10	AUTUMN	2019
ITS0093C	SC0093	PMFTI0093	ID073	MARVIN	CLOACA	NA	Illumina MiSeq	GCATCGATGAAGAACGCAGC	TCCTCCGCTTATTGATATGC	amplicon	nuclear ribosomal	ITS2	10.11.2019.	20.11.2019.	20.11.2019.	16.06.2020.	10	MID	ND	JUVENILE	3.97	31.7	32.2	29.5	HR	HR, Aquarium Pula Rescue Center	HR, Kamenjak Premantura	44.8031 N, 13.9127 E	11	AUTUMN	2019
TB155	TB155	PMFTI0093	ID073	MARVIN	CARAPACE	NA	Illumina MiSeq	GTGYCAGCMGCCGCGGTAA	GGACTACNVGGGTWTCTAAT	amplicon	16S	V4	10.11.2019.	20.11.2019.	20.11.2019.	16.06.2020.	10	MID	ND	JUVENILE	3.97	31.7	32.2	29.5	HR	HR, Aquarium Pula Rescue Center	HR, Kamenjak Premantura	44.8031 N, 13.9127 E	11	AUTUMN	2019
16S0093O	SO0093	PMFTI0093	ID073	MARVIN	ORAL	TB155	Illumina MiSeq	CCTACGGGNGGCWGCAG	GACTACHVGGGTATCTAATCC	amplicon	16S	V34	10.11.2019.	20.11.2019.	20.11.2019.	16.06.2020.	10	MID	ND	JUVENILE	3.97	31.7	32.2	29.5	HR	HR, Aquarium Pula Rescue Center	HR, Kamenjak Premantura	44.8031 N, 13.9127 E	11	AUTUMN	2019
16S0093W	FW0093	PMFTI0093	ID073	MARVIN	TANK WATER	TB155	Illumina MiSeq	CCTACGGGNGGCWGCAG	GACTACHVGGGTATCTAATCC	amplicon	16S	V34	10.11.2019.	20.11.2019.	20.11.2019.	16.06.2020.	10	MID	ND	JUVENILE	3.97	31.7	32.2	29.5	HR	HR, Aquarium Pula Rescue Center	HR, Kamenjak Premantura	44.8031 N, 13.9127 E	11	AUTUMN	2019
16S0093C	SC0093	PMFTI0093	ID073	MARVIN	CLOACA	TB155	Illumina MiSeq	CCTACGGGNGGCWGCAG	GACTACHVGGGTATCTAATCC	amplicon	16S	V34	10.11.2019.	20.11.2019.	20.11.2019.	16.06.2020.	10	MID	ND	JUVENILE	3.97	31.7	32.2	29.5	HR	HR, Aquarium Pula Rescue Center	HR, Kamenjak Premantura	44.8031 N, 13.9127 E	11	AUTUMN	2019
ITS0093W	FW0093	PMFTI0093	ID073	MARVIN	TANK WATER	NA	Illumina MiSeq	GCATCGATGAAGAACGCAGC	TCCTCCGCTTATTGATATGC	amplicon	nuclear ribosomal	ITS2	10.11.2019.	20.11.2019.	20.11.2019.	16.06.2020.	10	MID	ND	JUVENILE	3.97	31.7	32.2	29.5	HR	HR, Aquarium Pula Rescue Center	HR, Kamenjak Premantura	44.8031 N, 13.9127 E	11	AUTUMN	2019
16S0094C	SC0094	PMFTI0094	ID074	RYAN	CLOACA	TB157	Illumina MiSeq	CCTACGGGNGGCWGCAG	GACTACHVGGGTATCTAATCC	amplicon	16S	V34	18.11.2019.	20.11.2019.	20.11.2019.	DECEASED 08.02.2020.	2	EARLY	ND	JUVENILE	2.65	28.8	29.2	26.8	HR	HR, Aquarium Pula Rescue Center	HR, Liznjan Lakosase bay	44.8164 N, 13.9930 E	11	AUTUMN	2019
ITS0094C	SC0094	PMFTI0094	ID074	RYAN	CLOACA	NA	Illumina MiSeq	GCATCGATGAAGAACGCAGC	TCCTCCGCTTATTGATATGC	amplicon	nuclear ribosomal	ITS2	18.11.2019.	20.11.2019.	20.11.2019.	DECEASED 08.02.2020.	2	EARLY	ND	JUVENILE	2.65	28.8	29.2	26.8	HR	HR, Aquarium Pula Rescue Center	HR, Liznjan Lakosase bay	44.8164 N, 13.9930 E	11	AUTUMN	2019
TB157	TB157	PMFTI0094	ID074	RYAN	CARAPACE	NA	Illumina MiSeq	GTGYCAGCMGCCGCGGTAA	GGACTACNVGGGTWTCTAAT	amplicon	16S	V4	18.11.2019.	20.11.2019.	20.11.2019.	DECEASED 08.02.2020.	2	EARLY	ND	JUVENILE	2.65	28.8	29.2	26.8	HR	HR, Aquarium Pula Rescue Center	HR, Liznjan Lakosase bay	44.8164 N, 13.9930 E	11	AUTUMN	2019
16S0094O	SO0094	PMFTI0094	ID074	RYAN	ORAL	TB157	Illumina MiSeq	CCTACGGGNGGCWGCAG	GACTACHVGGGTATCTAATCC	amplicon	16S	V34	18.11.2019.	20.11.2019.	20.11.2019.	DECEASED 08.02.2020.	2	EARLY	ND	JUVENILE	2.65	28.8	29.2	26.8	HR	HR, Aquarium Pula Rescue Center	HR, Liznjan Lakosase bay	44.8164 N, 13.9930 E	11	AUTUMN	2019
16S0113C	SC0113	PMFTI0113	ID093	ELLA-RAVKA	CLOACA	TB159	Illumina MiSeq	CCTACGGGNGGCWGCAG	GACTACHVGGGTATCTAATCC	amplicon	16S	V34	30.06.2020.	30.06.2020.	30.06.2020.	26.10.2021.	0	EARLY	ND	SUB-ADULT	26.1	60	62	58	HR	HR, Aquarium Pula Rescue Center	HR, Zadar Jazine bay	44.1194 N, 15.2314 E	6	SUMMER	2020
ITS0113C	SC0113	PMFTI0113	ID093	ELLA-RAVKA	CLOACA	NA	Illumina MiSeq	GCATCGATGAAGAACGCAGC	TCCTCCGCTTATTGATATGC	amplicon	nuclear ribosomal	ITS2	30.06.2020.	30.06.2020.	30.06.2020.	26.10.2021.	0	EARLY	ND	SUB-ADULT	26.1	60	62	58	HR	HR, Aquarium Pula Rescue Center	HR, Zadar Jazine bay	44.1194 N, 15.2314 E	6	SUMMER	2020
ITS0119C	SC0119	PMFTI0119	ID093	ELLA-RAVKA	CLOACA	NA	Illumina MiSeq	GCATCGATGAAGAACGCAGC	TCCTCCGCTTATTGATATGC	amplicon	nuclear ribosomal	ITS2	30.06.2020.	20.08.2020.	NA	26.10.2021.	51	LATE	ND	SUB-ADULT	26.1	60	62	58	HR	HR, Aquarium Pula Rescue Center	HR, Zadar Jazine bay	44.1194 N, 15.2314 E	6	SUMMER	2020
16S0119C	SC0119	PMFTI0119	ID093	ELLA-RAVKA	CLOACA	TB159	Illumina MiSeq	CCTACGGGNGGCWGCAG	GACTACHVGGGTATCTAATCC	amplicon	16S	V34	30.06.2020.	20.08.2020.	NA	26.10.2021.	51	LATE	ND	SUB-ADULT	26.1	60	62	58	HR	HR, Aquarium Pula Rescue Center	HR, Zadar Jazine bay	44.1194 N, 15.2314 E	6	SUMMER	2020
TB159	TB159	PMFTI0113	ID093	ELLA-RAVKA	CARAPACE	NA	Illumina MiSeq	GTGYCAGCMGCCGCGGTAA	GGACTACNVGGGTWTCTAAT	amplicon	16S	V34	30.06.2020.	30.06.2020.	30.06.2020.	26.10.2021.	0	EARLY	ND	SUB-ADULT	26.1	60	62	58	HR	HR, Aquarium Pula Rescue Center	HR, Zadar Jazine bay	44.1194 N, 15.2314 E	6	SUMMER	2020
16S0119O	SO0119	PMFTI0119	ID093	ELLA-RAVKA	ORAL	NA	Illumina MiSeq	CCTACGGGNGGCWGCAG	GACTACHVGGGTATCTAATCC	amplicon	16S	V34	30.06.2020.	20.08.2020.	NA	26.10.2021.	51	LATE	ND	SUB-ADULT	26.1	60	62	58	HR	HR, Aquarium Pula Rescue Center	HR, Zadar Jazine bay	44.0931 N, 15.2586 E	8	SUMMER	2020
16S0113O	SO0113	PMFTI0113	ID093	ELLA-RAVKA	ORAL	TB159	Illumina MiSeq	CCTACGGGNGGCWGCAG	GACTACHVGGGTATCTAATCC	amplicon	16S	V34	30.06.2020.	30.06.2020.	30.06.2020.	26.10.2021.	0	EARLY	ND	SUB-ADULT	26.1	60	62	58	HR	HR, Aquarium Pula Rescue Center	HR, Zadar Jazine bay	44.1194 N, 15.2314 E	6	SUMMER	2020
16S0119W	WF0119	PMFTI0119	ID093	ELLA-RAVKA	TANK WATER	NA	Illumina MiSeq	CCTACGGGNGGCWGCAG	GACTACHVGGGTATCTAATCC	amplicon	16S	V34	30.06.2020.	20.08.2020.	NA	26.10.2021.	51	LATE	ND	SUB-ADULT	26.1	60	62	58	HR	HR, Aquarium Pula Rescue Center	HR, Zadar Jazine bay	44.0931 N, 15.2586 E	8	SUMMER	2020
ITS0119W	WF0119	PMFTI0119	ID093	ELLA-RAVKA	TANK WATER	NA	Illumina MiSeq	GCATCGATGAAGAACGCAGC	TCCTCCGCTTATTGATATGC	amplicon	nuclear ribosomal	ITS2	30.06.2020.	20.08.2020.	NA	26.10.2021.	51	LATE	ND	SUB-ADULT	26.1	60	62	58	HR	HR, Aquarium Pula Rescue Center	HR, Zadar Jazine bay	44.0931 N, 15.2586 E	8	SUMMER	2020
ITS0117C	SC0117	PMFTI0117	ID096	MARO	CLOACA	NA	Illumina MiSeq	GCATCGATGAAGAACGCAGC	TCCTCCGCTTATTGATATGC	amplicon	nuclear ribosomal	ITS2	25.06.2020.	21.07.2020.	21.07.2020.	16.6.2021.	26	LATE	FEMALE	SUB-ADULT	31.5	65	67	63.2	HR	HR, Aquarium Pula Rescue Center	HR, Korcula	42.9625 N, 17.1333 E	7	SUMMER	2020
ITS0118C	SC0118	PMFTI0118	ID096	MARO	CLOACA	NA	Illumina MiSeq	GCATCGATGAAGAACGCAGC	TCCTCCGCTTATTGATATGC	amplicon	nuclear ribosomal	ITS2	25.06.2020.	20.08.2020.	NA	16.6.2021.	56	LATE	FEMALE	SUB-ADULT	31.5	65	67	63.2	HR	HR, Aquarium Pula Rescue Center	HR, Korcula	42.9625 N, 17.1333 E	7	SUMMER	2020
16S0117C	SC0117	PMFTI0117	ID096	MARO	CLOACA	TB167	Illumina MiSeq	CCTACGGGNGGCWGCAG	GACTACHVGGGTATCTAATCC	amplicon	16S	V34	25.06.2020.	21.07.2020.	21.07.2020.	16.6.2021.	26	LATE	FEMALE	SUB-ADULT	31.5	65	67	63.2	HR	HR, Aquarium Pula Rescue Center	HR, Korcula	42.9625 N, 17.1333 E	7	SUMMER	2020
TB167	TB167	PMFTI0117	ID096	MARO	CARAPACE	NA	Illumina MiSeq	GTGYCAGCMGCCGCGGTAA	GGACTACNVGGGTWTCTAAT	amplicon	16S	V34	25.06.2020.	21.07.2020.	21.07.2020.	16.6.2021.	26	LATE	FEMALE	SUB-ADULT	31.5	65	67	63.2	HR	HR, Aquarium Pula Rescue Center	HR, Korcula	42.9625 N, 17.1333 E	7	SUMMER	2020
16S0118C	SC0118	PMFTI0118	ID096	MARO	CLOACA	NA	Illumina MiSeq	CCTACGGGNGGCWGCAG	GACTACHVGGGTATCTAATCC	amplicon	16S	V34	25.06.2020.	20.08.2020.	NA	16.6.2021.	56	LATE	FEMALE	SUB-ADULT	31.5	65	67	63.2	HR	HR, Aquarium Pula Rescue Center	HR, Korcula	42.9625 N, 17.1333 E	7	SUMMER	2020
16S0118O	SO0118	PMFTI0118	ID096	MARO	ORAL	NA	Illumina MiSeq	CCTACGGGNGGCWGCAG	GACTACHVGGGTATCTAATCC	amplicon	16S	V34	25.06.2020.	20.08.2020.	NA	16.6.2021.	56	LATE	FEMALE	SUB-ADULT	31.5	65	67	63.2	HR	HR, Aquarium Pula Rescue Center	HR, Korcula	42.9625 N, 17.1333 E	7	SUMMER	2020
16S0117O	SO0117	PMFTI0117	ID096	MARO	ORAL	TB167	Illumina MiSeq	CCTACGGGNGGCWGCAG	GACTACHVGGGTATCTAATCC	amplicon	16S	V34	25.06.2020.	21.07.2020.	21.07.2020.	16.6.2021.	26	LATE	FEMALE	SUB-ADULT	31.5	65	67	63.2	HR	HR, Aquarium Pula Rescue Center	HR, Korcula	42.9625 N, 17.1333 E	7	SUMMER	2020
16S0117W	WF0117	PMFTI0117	ID096	MARO	TANK WATER	TB167	Illumina MiSeq	CCTACGGGNGGCWGCAG	GACTACHVGGGTATCTAATCC	amplicon	16S	V34	25.06.2020.	21.07.2020.	21.07.2020.	16.6.2021.	26	LATE	FEMALE	SUB-ADULT	31.5	65	67	63.2	HR	HR, Aquarium Pula Rescue Center	HR, Korcula	42.9625 N, 17.1333 E	7	SUMMER	2020
16S0118W	WF0118	PMFTI0118	ID096	MARO	TANK WATER	NA	Illumina MiSeq	CCTACGGGNGGCWGCAG	GACTACHVGGGTATCTAATCC	amplicon	16S	V34	25.06.2020.	20.08.2020.	NA	16.6.2021.	56	LATE	FEMALE	SUB-ADULT	31.5	65	67	63.2	HR	HR, Aquarium Pula Rescue Center	HR, Korcula	42.9625 N, 17.1333 E	7	SUMMER	2020
ITS0117W	WF0117	PMFTI0117	ID096	MARO	TANK WATER	NA	Illumina MiSeq	GCATCGATGAAGAACGCAGC	TCCTCCGCTTATTGATATGC	amplicon	nuclear ribosomal	ITS2	25.06.2020.	21.07.2020.	21.07.2020.	16.6.2021.	26	LATE	FEMALE	SUB-ADULT	31.5	65	67	63.2	HR	HR, Aquarium Pula Rescue Center	HR, Korcula	42.9625 N, 17.1333 E	7	SUMMER	2020
ITS0118W	WF0118	PMFTI0118	ID096	MARO	TANK WATER	NA	Illumina MiSeq	GCATCGATGAAGAACGCAGC	TCCTCCGCTTATTGATATGC	amplicon	nuclear ribosomal	ITS2	25.06.2020.	20.08.2020.	NA	16.6.2021.	56	LATE	FEMALE	SUB-ADULT	31.5	65	67	63.2	HR	HR, Aquarium Pula Rescue Center	HR, Korcula	42.9625 N, 17.1333 E	7	SUMMER	2020
ITS0120C	SC0120	PMFTI0120	ID097	FREEWINGS	CLOACA	NA	Illumina MiSeq	GCATCGATGAAGAACGCAGC	TCCTCCGCTTATTGATATGC	amplicon	nuclear ribosomal	ITS2	20.12.2019.	20.08.2020.	NA	05.10.2020.	244	LATE	ND	JUVENILE	2.4	27.6	28.2	26	HR	HR, Aquarium Pula Rescue Center	HR, Pula Verudela	44.8390 N, 13.8430 E	8	SUMMER	2020
16S0120C	SC0120	PMFTI0120	ID097	FREEWINGS	CLOACA	NA	Illumina MiSeq	CCTACGGGNGGCWGCAG	GACTACHVGGGTATCTAATCC	amplicon	16S	V34	20.12.2019.	20.08.2020.	NA	05.10.2020.	244	LATE	ND	JUVENILE	2.4	27.6	28.2	26	HR	HR, Aquarium Pula Rescue Center	HR, Pula Verudela	44.8390 N, 13.8430 E	8	SUMMER	2020
16S0120O	SO0120	PMFTI0120	ID097	FREEWINGS	ORAL	NA	Illumina MiSeq	CCTACGGGNGGCWGCAG	GACTACHVGGGTATCTAATCC	amplicon	16S	V34	20.12.2019.	20.08.2020.	NA	05.10.2020.	244	LATE	ND	JUVENILE	2.4	27.6	28.2	26	HR	HR, Aquarium Pula Rescue Center	HR, Pula Verudela	44.8390 N, 13.8430 E	8	SUMMER	2020
16S0120W	WF0120	PMFTI0120	ID097	FREEWINGS	TANK WATER	NA	Illumina MiSeq	CCTACGGGNGGCWGCAG	GACTACHVGGGTATCTAATCC	amplicon	16S	V34	20.12.2019.	20.08.2020.	NA	05.10.2020.	244	LATE	ND	JUVENILE	2.4	27.6	28.2	26	HR	HR, Aquarium Pula Rescue Center	HR, Pula Verudela	44.8390 N, 13.8430 E	8	SUMMER	2020
ITS0120W	WF0120	PMFTI0120	ID097	FREEWINGS	TANK WATER	NA	Illumina MiSeq	GCATCGATGAAGAACGCAGC	TCCTCCGCTTATTGATATGC	amplicon	nuclear ribosomal	ITS2	20.12.2019.	20.08.2020.	NA	05.10.2020.	244	LATE	ND	JUVENILE	2.4	27.6	28.2	26	HR	HR, Aquarium Pula Rescue Center	HR, Pula Verudela	44.8390 N, 13.8430 E	8	SUMMER	2020
ITS0123C	SC0123	PMFTI0123	ID098	MAKSIMUS	CLOACA	NA	Illumina MiSeq	GCATCGATGAAGAACGCAGC	TCCTCCGCTTATTGATATGC	amplicon	nuclear ribosomal	ITS2	26.07.2020.	20.08.2020.	28.07.2020.	05.10.2020.	25	LATE	ND	JUVENILE	10.7	42.4	45.2	44.2	HR	HR, Aquarium Pula Rescue Center	HR, Porer	44.7580 N, 13.8909 E	8	SUMMER	2020
16S0123C	SC0123	PMFTI0123	ID098	MAKSIMUS	CLOACA	TB175	Illumina MiSeq	CCTACGGGNGGCWGCAG	GACTACHVGGGTATCTAATCC	amplicon	16S	V34	26.07.2020.	20.08.2020.	28.07.2020.	05.10.2020.	25	LATE	ND	JUVENILE	10.7	42.4	45.2	44.2	HR	HR, Aquarium Pula Rescue Center	HR, Porer	44.7580 N, 13.8909 E	8	SUMMER	2020
TB175	TB175	PMFTI0121	ID098	MAKSIMUS	CARAPACE	NA	Illumina MiSeq	GTGYCAGCMGCCGCGGTAA	GGACTACNVGGGTWTCTAAT	amplicon	16S	V34	26.07.2020.	20.08.2020.	28.07.2020.	05.10.2020.	25	LATE	ND	JUVENILE	10.7	42.4	45.2	44.2	HR	HR, Aquarium Pula Rescue Center	HR, Porer	44.7580 N, 13.8909 E	8	SUMMER	2020
16S0123O	SO0123	PMFTI0123	ID098	MAKSIMUS	ORAL	TB175	Illumina MiSeq	CCTACGGGNGGCWGCAG	GACTACHVGGGTATCTAATCC	amplicon	16S	V34	26.07.2020.	20.08.2020.	28.07.2020.	05.10.2020.	25	LATE	ND	JUVENILE	10.7	42.4	45.2	44.2	HR	HR, Aquarium Pula Rescue Center	HR, Porer	44.7580 N, 13.8909 E	8	SUMMER	2020
16S0123W	WF0123	PMFTI0123	ID098	MAKSIMUS	TANK WATER	TB175	Illumina MiSeq	CCTACGGGNGGCWGCAG	GACTACHVGGGTATCTAATCC	amplicon	16S	V34	26.07.2020.	20.08.2020.	28.07.2020.	05.10.2020.	25	LATE	ND	JUVENILE	10.7	42.4	45.2	44.2	HR	HR, Aquarium Pula Rescue Center	HR, Porer	44.7580 N, 13.8909 E	8	SUMMER	2020
ITS0123W	WF0123	PMFTI0123	ID098	MAKSIMUS	TANK WATER	NA	Illumina MiSeq	GCATCGATGAAGAACGCAGC	TCCTCCGCTTATTGATATGC	amplicon	nuclear ribosomal	ITS2	26.07.2020.	20.08.2020.	28.07.2020.	05.10.2020.	25	LATE	ND	JUVENILE	10.7	42.4	45.2	44.2	HR	HR, Aquarium Pula Rescue Center	HR, Porer	44.7580 N, 13.8909 E	8	SUMMER	2020
ITS0141C	SC0141	PMFTI0141	ID117	KARLO ALBANO	CLOACA	NA	Illumina MiSeq	GCATCGATGAAGAACGCAGC	TCCTCCGCTTATTGATATGC	amplicon	nuclear ribosomal	ITS2	19.03.2021.	25.03.2021.	25.03.2021.	07.09.2021.	6	MID	MALE	ADULT	50	76	74	71	HR	HR, Aquarium Pula Rescue Center	HR, Telascica	43.8895 N, 15.1617 E	3	SPRING	2021
TB215	TB215	PMFTI0141	ID117	KARLO ALBANO	CARAPACE	NA	Illumina MiSeq	GTGYCAGCMGCCGCGGTAA	GGACTACNVGGGTWTCTAAT	amplicon	16S	V34	19.03.2021.	25.03.2021.	25.03.2021.	07.09.2021.	6	MID	MALE	ADULT	50	76	74	71	HR	HR, Aquarium Pula Rescue Center	HR, Telascica	43.8895 N, 15.1617 E	3	SPRING	2021
16S0141O	SO0141	PMFTI0141	ID117	KARLO ALBANO	ORAL	TB215	Illumina MiSeq	CCTACGGGNGGCWGCAG	GACTACHVGGGTATCTAATCC	amplicon	16S	V34	19.03.2021.	25.03.2021.	25.03.2021.	07.09.2021.	6	MID	MALE	ADULT	50	76	74	71	HR	HR, Aquarium Pula Rescue Center	HR, Telascica	43.8895 N, 15.1617 E	3	SPRING	2021
16S0141C	SC0141	PMFTI0141	ID117	KARLO ALBANO	CLOACA	TB215	Illumina MiSeq	CCTACGGGNGGCWGCAG	GACTACHVGGGTATCTAATCC	amplicon	16S	V34	19.03.2021.	25.03.2021.	25.03.2021.	07.09.2021.	6	MID	MALE	ADULT	50	76	74	71	HR	HR, Aquarium Pula Rescue Center	HR, Telascica	43.8895 N, 15.1617 E	3	SPRING	2021
ITS0142C	SC0142	PMFTI0142	ID118	OLIVER RAUL	CLOACA	NA	Illumina MiSeq	GCATCGATGAAGAACGCAGC	TCCTCCGCTTATTGATATGC	amplicon	nuclear ribosomal	ITS2	20.04.2021.	23.04.2021.	23.04.2021.	16.06.2021.	3	MID	ND	JUVENILE	2.4	25.6	26	24.2	HR	HR, Aquarium Pula Rescue Center	HR, Medulin	44.8217 N, 13.9369 E	4	SPRING	2021
TB217	TB217	PMFTI0142	ID118	OLIVER RAUL	CARAPACE	NA	Illumina MiSeq	GTGYCAGCMGCCGCGGTAA	GGACTACNVGGGTWTCTAAT	amplicon	16S	V34	20.04.2021.	23.04.2021.	23.04.2021.	16.06.2021.	3	MID	ND	JUVENILE	2.4	25.6	26	24.2	HR	HR, Aquarium Pula Rescue Center	HR, Medulin	44.8217 N, 13.9369 E	4	SPRING	2021
16S0142O	SO0142	PMFTI0142	ID118	OLIVER RAUL	ORAL	TB217	Illumina MiSeq	CCTACGGGNGGCWGCAG	GACTACHVGGGTATCTAATCC	amplicon	16S	V34	20.04.2021.	23.04.2021.	23.04.2021.	16.06.2021.	3	MID	ND	JUVENILE	2.4	25.6	26	24.2	HR	HR, Aquarium Pula Rescue Center	HR, Medulin	44.8217 N, 13.9369 E	4	SPRING	2021
16S0142C	SC0142	PMFTI0142	ID118	OLIVER RAUL	CLOACA	TB217	Illumina MiSeq	CCTACGGGNGGCWGCAG	GACTACHVGGGTATCTAATCC	amplicon	16S	V34	20.04.2021.	23.04.2021.	23.04.2021.	16.06.2021.	3	MID	ND	JUVENILE	2.4	25.6	26	24.2	HR	HR, Aquarium Pula Rescue Center	HR, Medulin	44.8217 N, 13.9369 E	4	SPRING	2021
16S0143C	SC0143	PMFTI0143	ID119	MARTIN	CLOACA	TB219	Illumina MiSeq	CCTACGGGNGGCWGCAG	GACTACHVGGGTATCTAATCC	amplicon	16S	V34	21.04.2021.	23.04.2021.	23.04.2021.	26.10.2021.	2	EARLY	ND	JUVENILE	5.4	36.8	37.8	34.8	HR	HR, Aquarium Pula Rescue Center	HR, Mali Losinj	44.5316 N, 14.4720 E	4	SPRING	2021
ITS0143C	SC0143	PMFTI0143	ID119	MARTIN	CLOACA	NA	Illumina MiSeq	GCATCGATGAAGAACGCAGC	TCCTCCGCTTATTGATATGC	amplicon	nuclear ribosomal	ITS2	21.04.2021.	23.04.2021.	23.04.2021.	26.10.2021.	2	EARLY	ND	JUVENILE	5.4	36.8	37.8	34.8	HR	HR, Aquarium Pula Rescue Center	HR, Mali Losinj	44.5316 N, 14.4720 E	4	SPRING	2021
TB219	TB219	PMFTI0143	ID119	MARTIN	CARAPACE	NA	Illumina MiSeq	GTGYCAGCMGCCGCGGTAA	GGACTACNVGGGTWTCTAAT	amplicon	16S	V34	21.04.2021.	23.04.2021.	23.04.2021.	26.10.2021.	2	EARLY	ND	JUVENILE	5.4	36.8	37.8	34.8	HR	HR, Aquarium Pula Rescue Center	HR, Mali Losinj	44.5316 N, 14.4720 E	4	SPRING	2021
16S0143O	SO0143	PMFTI0143	ID119	MARTIN	ORAL	TB219	Illumina MiSeq	CCTACGGGNGGCWGCAG	GACTACHVGGGTATCTAATCC	amplicon	16S	V34	21.04.2021.	23.04.2021.	23.04.2021.	26.10.2021.	2	EARLY	ND	JUVENILE	5.4	36.8	37.8	34.8	HR	HR, Aquarium Pula Rescue Center	HR, Mali Losinj	44.5316 N, 14.4720 E	4	SPRING	2021
16S0146C	SC0146	PMFTI0146	ID122	AMADEO-LUKA	CLOACA	NA	Illumina MiSeq	CCTACGGGNGGCWGCAG	GACTACHVGGGTATCTAATCC	amplicon	16S	V34	17.07.2021.	16.08.2021.	NA	19.06.2022.	29	LATE	MALE	ADULT	59.3	81	84.4	76	HR	HR, Aquarium Pula Rescue Center	HR, Korcula	42.9584 N, 17.1342 E	8	SUMMER	2021
16S0146O	SO0146	PMFTI0146	ID122	AMADEO-LUKA	ORAL	NA	Illumina MiSeq	CCTACGGGNGGCWGCAG	GACTACHVGGGTATCTAATCC	amplicon	16S	V34	17.07.2021.	16.08.2021.	NA	19.06.2022.	29	LATE	MALE	ADULT	59.3	81	84.4	76	HR	HR, Aquarium Pula Rescue Center	HR, Korcula	42.9584 N, 17.1342 E	8	SUMMER	2021
ITSNEGCTRL	negctrl	NA	NA	NA	NEGCTRL	NA	Illumina MiSeq	GCATCGATGAAGAACGCAGC	TCCTCCGCTTATTGATATGC	amplicon	nuclear ribosomal	ITS2	NA	NA	NA	NA	NA	NA	NA	NA	NA	NA	NA	NA	NA	NA	NA	NA	NA	NA	NA
16SNEGCTRL	negctrl	NA	NA	NA	NEGCTRL	NA	Illumina MiSeq	CCTACGGGNGGCWGCAG	GACTACHVGGGTATCTAATCC	amplicon	16S	V34	NA	NA	NA	NA	NA	NA	NA	NA	NA	NA	NA	NA	NA	NA	NA	NA	NA	NA	NA
