# Supplementary material for: Loggerhead Sea Turtles as Hosts of Diverse Bacterial and Fungal Communities
Source: Microb Ecol. 2024 May 30;87(1):79. doi: 10.1007/s00248-024-02388-x (PMC11139726; doi:10.1007/s00248-024-02388-x)
Supplement: Supplementary file 6 — Supplementary Material 6 [file 248_2024_2388_MOESM6_ESM.xlsx]

## Sheet: metadata
taxon	ASVno	Sequence	Taxon	Confidence	16S0064C	16S0064O	16S0064W	16S0073C	16S0073O	16S0073W	16S0074C	16S0074O	16S0084C	16S0084W	16S0087C	16S0087O	16S0088C	16S0088O	16S0089C	16S0089O	16S0090C	16S0090O	16S0092C	16S0092O	16S0093C	16S0093O	16S0093W	16S0094C	16S0094O	16S0113C	16S0113O	16S0117C	16S0117O	16S0117W	16S0118C	16S0118O	16S0118W	16S0119C	16S0119O	16S0119W	16S0120C	16S0120O	16S0120W	16S0123C	16S0123O	16S0123W	16S0141C	16S0141O	16S0142C
3fb2e0743a6e138d058f76d7c0256385	ASV1	TTAGGAAACTTCTACAATGCACGAAAGTGTGATAGAGCAAGCCAGAGTGCCTTCATATAATTTGAAAGCTTTTGTGAGATGTAAAAAGTCTCACGAATAAGGACTGGGCAAGACTAGTGCCAGCCGCCGCGGTAATACTAGCGGTCCAAGTCGCAATCACTTTTATTGGGTCTAAAACATCCGTAGCTTGTTTGATCAGTCTCTTGTGAAATCCTACGTCTTAAGCGTAGAAGTGCGAGAGATACTGTCAAGCTAGAGACCGGGAGACGTAAGGAGTACGATTAGGGTAGCGGTTAAATGCGTTGATCCTTTTTGGACTATCAATAGCGAAGGCACCTTACGAGAACGGATCTGACAGTGAGGGATGAAGGCTAGGGGCGCAAAAC	d__Archaea	0.999999	0	0	0	0	0	0	0	0	0	0	0	0	0	0	0	0	0	0	0	0	0	0	83	0	0	0	0	0	0	0	0	0	0	0	0	0	0	0	0	0	0	0	0	0	0
0c9686746636764ab429b0bd4361f8a8	ASV2	CTAGGAAACTTCTACAATGCACGAAAGTGTGATAGAGCAAGCCAGAGTGATTCTCTATAATTGAGAATCTTTTGTGAGATGTAAAAAGTCTCACGAATAAGGACTGGGAAAGACTGGTGCCAGCCGCCGCGGTAATACCAGCGGTCCAAGTCGCAGCCACTTTTATTGGGTCTAAAACATCCGTAGCTTGTCTTATCAGTCTCTTGTGAAATCTGACTCCTCAAGGGTTGGGCGTGCAAGAGATACTGTAAGACTAGAGACTGGGAGACGTAAGAAGTACGGTTAGGGTAGCGGTCAAATGCGTTGATCCTTACTGGACTAACGATAGCGAAGGCATCTTACGAGAACAGATCTGACAGTGAGGGATGAAGGCTAGGGTCGCAAAAC	d__Archaea	1	0	0	4	0	0	0	0	0	0	0	0	0	0	0	0	0	0	0	0	0	0	0	0	0	0	0	0	0	0	0	0	0	0	0	0	0	0	0	0	0	0	0	0	0	0
ba4d4c05ae8f180f817699370177bbb3	ASV3	TCGCGAAAACTCCACAATGCGCGAAAGCGCGATGGGGCTATCCCGAGTGCCTTCCGCTGAGGGAGGCTTTTCTCCAGTGTAAGGAGCTAGAGGAATAAGGAGAGGGCAAGTCTGGTGTCAGCCGCCGCGGTAATACCAGCTCTCCGAGTAGTAAGGATGTTTATTGGGCTTAAAGCGTCCGTAGCCGGCTCAGCAAGTCCTCCGTTAAATCCAGCGATTTAATCGTTGGCCTGCGGGGGATACTGTTGAGCTAGGGGACGGGAGAGGCCGACGGTATTTCCGGAGTAGGGGTGAAATCCTATAATTCCGGGAGGACCACCAGTGGCGAAGGCTGTCGGCTAGAACGAGCTCAACGGTGAGGGACGAAAGCTGGGGGAGCGAACC	d__Archaea; p__Crenarchaeota; c__Bathyarchaeia; o__Bathyarchaeia; f__Bathyarchaeia; g__Bathyarchaeia	1	0	0	0	0	0	0	0	0	0	0	0	0	0	0	0	0	0	0	0	0	0	0	0	0	0	0	0	0	0	0	0	0	6	0	0	0	0	0	0	0	0	0	0	0	0
8b0b186f67b88bdf05fcddf316b7c05e	ASV4	GCGCGAAACCTCCTCAATGCACTTACGTGCGAAGGGGCTACCTCGAGTGCCACCTGATGAAGGTGGCTTTTCCTAGGTCTAAAAAGCCTTGGGAATAAGAGGGGGGCAAGACTGGTGTCAGCCGCCGCGGTAACACCAGCCCCTCGAGTGGTGGGGATGATTATTGGGCCTAAAGCGTCCGTAGCCTGCCGTGTAAGTTTCCCGTTAAATCCAGCGTCTTAAGCGTTGGACCGCGGGAAATACTGTACGGCTAGAGAGTGGGAGAGGTCAGCGGTATTCTGGGGGTAGGGGCGAAATCCTTTGATCCCCGGAGGACCACCAGTGGCGAAGGCTGCTGTCTAGAACACGTCTGACGGTCAGGGACGAAAGCTGGGGTAGCGAACC	d__Archaea; p__Crenarchaeota; c__Bathyarchaeia; o__Bathyarchaeia; f__Bathyarchaeia; g__Bathyarchaeia	1	0	0	0	0	0	0	0	0	0	4	0	0	0	0	0	0	0	0	0	0	0	0	0	0	0	0	0	0	0	0	0	0	0	0	0	0	0	0	0	0	0	0	0	0	0
3e0dca651c5f2942ea85680d7afa7a1a	ASV5	GCGAGAAACCTTTGCAATGTGCGCAAGCACGACAAGGTTAATCCGAGTGTTTCCTGTTAAAGGAATCTTTTGTTAGTCGTAAAATCACTATTGAATAAGGGGTGGGCAAGTTCTGGTGTCAGCCGCCGCGGTAAAACCAGCACCTCAAGTGGTCAGGATGATTATTGGGCCTAAAGCATCCGTAGCCTGTTCTGAAAGTTTCCGGTTAAATCCATTAACTCAACTAATGGGCTGCCGAAAATACTGCAGAACTAGGGAGTGGGAGAGGTAGACGGTACTCGGTAGGAAGGGGTAAAATCCTTTGATCTATTGATGACCACCTGTGGCGAAGGCGGTCTACCAGAACACGTTCGACGGTGAGGGATGAAAGCTGGGGGAGCAAACC	d__Archaea; p__Crenarchaeota; c__Nitrososphaeria; o__Nitrosopumilales; f__Nitrosopumilaceae	1	0	0	0	0	0	0	0	0	0	0	0	5	0	0	0	0	0	0	0	0	0	0	0	0	0	0	0	0	0	0	0	0	0	0	0	0	0	0	0	0	0	0	0	0	0
02a3a716f19e8e33c093731596473406	ASV6	GCGAGAAAACTTTGCAATGTGCGAAAGCACGACAAGGTTAATCCGAGTGGTTTCTGCTAAAGGAACCTTTTGTCGGTCCTAGAAACACCGATGAATAAGGGGTGGGCAAGTTCTGGTGTCAGCCGCCGCGGTAAAACCAGCACCTCAAGTGGTCAGGATGATTATTGGGCCTAAAGCATCCGTAGCCGGCTCTGTAAGTTTTCGGTTAAATCTGTACGCTCAACGTACAGGCTGCCGGGAATACTGCAGAGCTAGGGAGTGGGAGAGGTAGACGGTACTCGGTAGGAAGGGGTAAAATCCTTTGATCTATTGATGACCACCTGTGGCGAAGGCGGTCTACCAGAACACGTCCGACGGTGAGGGATGAAAGCTGGGGGAGCAAACC	d__Archaea; p__Crenarchaeota; c__Nitrososphaeria; o__Nitrosopumilales; f__Nitrosopumilaceae; g__Candidatus_Nitrosopumilus	0.999336	0	0	0	0	0	36	0	0	0	0	0	0	0	0	0	0	0	0	0	0	0	0	0	0	0	0	0	0	0	0	0	0	0	0	0	0	0	0	0	0	0	0	0	0	0
eec1ab317f1490aea231879adb669ee5	ASV7	GCGAGAAAACTTTGCAATGTGCGAAAGCACGACAAGGTTAATCCGAGTGGTTTGTGCTAAACGAACCTTTTGTCGGTCCTAGAAACACCGATGAATAAGGGGTGGGCAAGTTCTGGTGTCAGCCGCCGCGGTAAAACCAGCACCTCAAGTGGTCAGGATGATTATTGGGCCTAAAGCATCCGTAGCCGGCTCTGTAAGTTTTCGGTTAAATCTGTACGCTCAACGTACAGGCTGCCGGGAATACTGCAGAGCTAGGGAGTGGGAGAGGTAGACGGTACTCGGTAGGAAGGGGTAAAATCCTTTGATCTATTGATGACCACCTGTGGCGAAGGCGGTCTACCAGAACACGTCCGACGGTGAGGGATGAAAGCTGGGGGAGCAAACC	d__Archaea; p__Crenarchaeota; c__Nitrososphaeria; o__Nitrosopumilales; f__Nitrosopumilaceae; g__Candidatus_Nitrosopumilus	0.999677	0	0	14	0	0	0	0	0	0	0	0	0	0	0	0	0	0	0	0	0	0	0	0	0	0	0	0	0	0	0	0	0	0	0	0	0	0	0	0	0	0	0	0	0	0
ef63ee5ee972ef5d122549018ccb3063	ASV8	GCGAGAAAACTTTGCAATGTGCGAAAGCACGACAAGGTTAATCCGAGTGGTTTGTGCTAAACAGACCTTTTGTTAGTCCTAGAAACACTAACGAATAAGGGGTGGGCAAGTTCTGGTGTCAGCCGCCGCGGTAAAACCAGCACCTCAAGTGGTCAGGATGATTATTGGGCCTAAAGCATCCGTAGCCGGCTCTGTAAGTTTTCGGTTAAATCTGTATGCTCAACATACAGGCTGCCGGGAATACTGCAGAGCTAGGGAGTGGGAGAGGTAGACGGTACTCGGTAGGAAGGGGTAAAATCCTTTGATCTATTGATGACCACCTGTGGCGAAGGCGGTCTACCAGAACACGTCCGACGGTGAGGGATGAAAGCTGGGGGAGCAAACC	d__Archaea; p__Crenarchaeota; c__Nitrososphaeria; o__Nitrosopumilales; f__Nitrosopumilaceae; g__Candidatus_Nitrosopumilus	0.997022	0	0	0	0	0	0	0	0	0	0	0	0	0	0	0	0	0	0	0	0	0	0	0	0	0	8	0	0	0	0	0	0	0	0	0	0	0	0	0	0	0	0	0	3	0
ce53ea94e84e245669af3d1c3356d426	ASV9	GCGAGAAAACTTTGCAATGTGCGAAAGCACGACAAGGTTAATCCGAGTGATTTGTGCTAAACGAATCTTTTGTTAGTCCTAGAAACACTAACGAATAAGGGGTGGGCAAGTTCTGGTGTCAGCCGCCGCGGTAAAACCAGCACCTCAAGTGGTCAGGATGATTATTGGGCCTAAAGCATCCGTAGCCGGCTTTGTTAGTTTTCGGTTAAATCCATACGCTCAACGTATGGGCTGCCGGGAATACTACAAAGCTAGGGAGTGGGAGAGGTAGACGGTACTCGGTAGGAAGGGGTAAAATCCTTTGATCTATTGATGACCACCTGTGGCGAAGGCGGTCTACCAGAACACGTCCGACGGTGAGGGATGAAAGCTGGGGGAGCAAACC	d__Archaea; p__Crenarchaeota; c__Nitrososphaeria; o__Nitrosopumilales; f__Nitrosopumilaceae; g__Candidatus_Nitrosopumilus	0.977041	0	0	0	0	0	0	0	0	0	0	0	0	0	0	0	0	0	0	0	0	0	0	0	0	0	0	0	0	0	0	0	0	0	10	0	0	0	0	0	0	0	0	0	0	0
422409ed7e1b29cc60d67107f2bdda34	ASV10	GCGAGAAAACTTTGCAATGTGCGAAAGCACGACAAGGTTAATCCGAGTGATTTCTGCTAAAGGAATCTTTTGTCAGTCCTAGAAACACTGTTGAATAAGGGGTGGGCAAGTTCTGGTGTCAGCCGCCGCGGTAAAACCAGCACCTCAAGTGGTCAGGATGATTATTGGGCCTAAAGCATCCGTAGCCTGCTTTGTCAGTTTTCGGTTAAATCCATACGCTCAACGTATGGGCTGCCGGAAATACTGCAAAGCTAGGGAGTGGGAGAGGTAGACGGTACTCGGGAGGAAGGGGTAAAATCCTTTGATCTCTCGATGACCACCTGTGGCGAAGGCGGTCTACCAGAACACGTCCGACGGTGAGGGATGAAAGCTGGGGGAGCAAACC	d__Archaea; p__Crenarchaeota; c__Nitrososphaeria; o__Nitrosopumilales; f__Nitrosopumilaceae; g__Candidatus_Nitrosopumilus	0.990295	0	0	0	0	0	0	0	0	0	0	0	0	0	5	0	0	0	0	0	0	0	0	0	0	0	0	0	0	0	0	0	0	0	0	0	0	0	0	0	0	0	0	0	0	0
66caf8ae1948a73b3cc73ddfb1eba311	ASV11	GCGAGAAAACTTTGCAATGTGCGAAAGCACGACAAGGTTAATCCGAGTGATTTCTGCTAAAGGAATCTTTTGTCAGTCCTAGAAACACTGTTGAATAAGGGGTGGGCAAGTTCTGGTGTCAGCCGCCGCGGTAAAACCAGCACCTCAAGTGGTCAGGATGATTATTGGGCCTAAAGCATCCGTAGCCTGCTTTGTCAGTTTTCGGTTAAATCCATACGCTCAACGTATGGGCCGCCGGAAATACTGCAAAGCTAGGGAGTGGGAGAGGTAGACGGTACTCGGGAGGAAGGGGTAAAATCCTTTGATCTCTCGATGACCACCTGTGGCGAAGGCGGTCTACCAGAACACGTCCGACGGTGAGGGATGAAAGCTGGGGGAGCAAACC	d__Archaea; p__Crenarchaeota; c__Nitrososphaeria; o__Nitrosopumilales; f__Nitrosopumilaceae; g__Candidatus_Nitrosopumilus; s__marine_sediment	0.762629	0	0	0	0	0	0	0	0	0	0	0	0	0	0	0	0	0	0	0	0	0	0	0	0	0	8	0	0	0	0	0	0	0	0	0	0	0	0	0	0	0	0	0	0	0
70b911340776b5bd175f9d336fdca098	ASV12	GCGAGAAAACTTTGCAATGTGCGAAAGCACGACAAGGTTAATCCGAGTGGTTTCTGCTAAAGGAACCTTTTGTCAGTCATAGAACCACTGATGAATAAGGGGTGGGCAAGTTCTGGTGTCAGCCGCCGCGGTAAAACCAGCACCTCAAGTGGTCAGGATGATTATTGGGCCTAAAGCATCCGTAGCCTGCTTTGTTAGTTTTCGGTTAAATCCATACGCTCAACGTATGGGCTGCCGGGAATACTGCAAAGCTAGGGAGTGGGAGAGGTAGACGGTACTCGGTAGGAAGGGGTAAAATCCTTTGATCTATTGATGACCACCTGTGGCGAAGGCGGTCTACCAGAACACGTCCGACGGTGAGGGATGAAAGCTGGGGGAGCAAACC	d__Archaea; p__Crenarchaeota; c__Nitrososphaeria; o__Nitrosopumilales; f__Nitrosopumilaceae; g__Candidatus_Nitrosopumilus; s__uncultured_archaeon	0.907608	0	0	0	0	0	0	0	0	0	0	0	0	0	0	0	0	0	0	0	0	0	0	0	0	4	0	0	0	0	0	0	0	0	0	0	0	0	0	0	0	0	0	0	0	0
285d30e160a28a7ea75503e4f3ee4990	ASV13	GCGAGAAAACTTTGCAATGTGCGAAAGCACGACAAGGTTAATCCGAGTGGTTTCTGCTAAAGGAACCTTTTGTTAGTCATAGAACCACTAATGAATAAGGGGTGGGCAAGTTCTGGTGTCAGCCGCCGCGGTAAAACCAGCACCTCAAGTGGTCAGGATGATTATTGGGCCTAAAGCATCCGTAGCCTGCTTTGTAAGTTTTCGGTTAAATCCATACGCTCAACGTATGGGCTGCCGGGAATACTGCACAGCTAGGGAGTGGGAGAGGTAGACGGTACTCGGTAGGAAGGGGTAAAATCCTTTGATCTATCGATGACCACCTGTGGCGAAGGCGGTCTACCAGAACACGTCCGACGGTGAGGGATGAAAGCTGGGGGAGCAAACC	d__Archaea; p__Crenarchaeota; c__Nitrososphaeria; o__Nitrosopumilales; f__Nitrosopumilaceae; g__Candidatus_Nitrosopumilus; s__uncultured_archaeon	0.751644	0	0	0	0	0	0	0	0	0	0	0	0	0	0	0	0	0	0	0	0	0	0	0	0	0	0	0	0	0	0	0	0	0	0	0	0	0	0	0	0	0	0	0	0	0
7c24f50a2461f3fdb41b09b721ee12cf	ASV14	GCGAGAAAACTTTGCAATGTGCGAAAGCACGACAAGGTTAATCCGAGTGATTCCTGCTAAAGGAATCTTTTGTTTGTCATAAAACCACTAATGAATAAGGGGTGGGCAAGTTCTGGTGTCAGCCGCCGCGGTAAAACCAGCACCTCAAGTGGTCAGGATGATTATTGGGCCTAAAGCATCCGTAGCCGGCTCTGTTAGTTTTCGGTTAAATCCATATGCTCAACATATGGGCCGCCGGGAATACTACAAAGCTAGGGAGTGGGAGAGGTAGACGGTACTCCGTAGGAAGGGGTAAAATCCTTTGATCTATGGATGACCACCAGTGGCGAAGGCGGTCTACCAGAACACGTTCGACGGTGAGGGATGAAAGCTGGGGGAGCAAACC	d__Archaea; p__Crenarchaeota; c__Nitrososphaeria; o__Nitrosopumilales; f__Nitrosopumilaceae; g__Nitrosopumilaceae	0.999381	0	0	0	0	0	0	0	0	0	0	0	0	0	0	0	0	0	0	0	0	0	0	0	0	0	0	0	0	0	0	0	0	0	0	0	0	0	0	0	0	0	0	0	0	0
bda612a7a106fc93017b7739625cae64	ASV15	GCGAGAAAACTTTGCAATGTGCGAAAGCACGACAAGGTTAATCCGAGTGTTTCCTGCTAAAGGAATCTTTTGTTAGTCGTAAAACCACTATCGAATAAGGGGTGGGCAAGTTCTGGTGTCAGCCGCCGCGGTAAAACCAGCACCTCAAGTGGTCAGGAGGTTTATTGGGCCTAAAGCATCCGTAGCCTGATCTATAAGTTTCCGGTTAAATCCACATGCTCAACATTTGGGCTGCCGGAAAAACTGTAGATCTAGGGAGTGGGAGAGGTAGACGGTACTCGGTAGGAAGGGGTAAAATCCTTTGATCTATTGATGACCACCAGTGGCGAAGGCGGTCTACCAGAACACGTTCGACGGTGAGGGATGAAAGCTGGGGGAGCAAACC	d__Archaea; p__Crenarchaeota; c__Nitrososphaeria; o__Nitrosopumilales; f__Nitrosopumilaceae; g__Nitrosopumilaceae	0.999756	0	0	0	0	0	0	0	0	0	0	0	0	0	4	0	0	0	0	0	0	0	0	0	0	0	0	0	0	0	0	0	0	0	0	0	0	0	0	0	0	0	0	0	0	0
ae8709ab7f362927e25a1ca9cbee7899	ASV16	GCGAGAAACCTTTGCAATGTGCGCAAGCACGACAAGGTTAATCCGAGTGTTTCCTGCTAAAGGAATCTTTTGCTAGTCCTAAAAACACTAGTGAATAAGGGGTGGGCAAGTTCTGGTGTCAGCCGCCGCGGTAAAACCAGCACCTCAAGTTGTCAGGAGGATTATTGGGCCTAAAGCATCCGTAGCCTGCTCTGTAAGTTTCCGGTTAAATCCATTTGCTCAACAAATGGGCTGCCGGAAAAACTGCAAAGCTAGGGAGTGGGAGAGGTAGACGGTACTCGGTAGGAAGGGGTAAAATCCTTTGATCTATTGATGACCACCTGTGGCGAAGGCGGTCTACCAGAACACGTCCGACGGTGAGGGATGAAAGCTGGGGGAGCAAACC	d__Archaea; p__Crenarchaeota; c__Nitrososphaeria; o__Nitrosopumilales; f__Nitrosopumilaceae; g__Nitrosopumilaceae; s__uncultured_archaeon	0.876331	0	0	0	0	0	0	0	0	0	0	0	0	0	0	0	0	0	0	0	0	0	0	0	0	0	0	0	0	0	0	16	0	0	0	0	0	0	0	0	0	0	0	0	0	0
344863cc82fc4f7097dcd54965125738	ASV17	GCGAGAAAACTTTGCAATGTGCGAAAGCACGACAAGGTTAATCCGAGTGGTTTCTGCTAAAGGAACCTTTTGACGGTCCTAAAAACACTGTTGAATAAGGGGTGGGCAAGTTCTGGTGTCAGCCGCCGCGGTAAAACCAGCACCTCAAGTGGTCAGGAGGATTATTGGGCCTAAAGCATCCGTAGCCTGCTTTGTAAGTTTCCGGTTAAATCCATTAGCTTAACTGATGGGCCGCCGAAAAAACTGCAAAGCTAGGGAGTGGGAGAGGTAGACGGTACTCGGTAGGAAGGGGTAAAATCCTTTGATCTATTGATGACCACCAGTGGCGAAGGCGGTCTACCAGAACACGTTCGACGGTGAGGGATGAAAGCTGGGGGAGCAAACC	d__Archaea; p__Crenarchaeota; c__Nitrososphaeria; o__Nitrosopumilales; f__Nitrosopumilaceae; g__Nitrosopumilaceae; s__uncultured_archaeon	0.852891	0	0	0	0	0	0	0	0	0	0	0	0	0	0	0	0	0	0	0	0	0	0	5	0	0	0	0	0	0	0	0	0	0	0	0	0	0	0	0	0	0	0	0	0	0
c4a7c98be5eced49a3f59e272e46df3c	ASV18	GCGAGAAACCTTTGCAATGTGCGCAAGCACGACAAGGTTAATCCGAGTGTTTCCTGCTAAAGGAATCTTTTGTTAGTTGTAAAACCACTATCGAATAAGGGGTGGGCAAGTTCTGGTGTCAGCCGCCGCGGTAAAACCAGCACCTCAAGTGGTCAGGAGGATTATTGGGCCTAAAGCATCCGTAGCCTGTTCTATAAGTTTCCGGTTAAATCCACTAGCTCAACTAGTGGGCTGCCGAAAATACTGTAGAACTAGGGAGTGGGAGAGGTAGACGGTATTCGGTAGGAAGGGGTAAAATCCTTTGATCTATTGAGGACCACCTGTGGCGAAGGCGGTCTACCAGAACACGTTCGACGGTGAGGGATGAAAGCTGGGGGAGCAAACC	d__Archaea; p__Crenarchaeota; c__Nitrososphaeria; o__Nitrosopumilales; f__Nitrosopumilaceae; g__Nitrosopumilaceae; s__uncultured_Nitrosopumilales	0.96657	0	0	0	0	0	0	0	0	0	0	0	0	0	0	0	0	0	0	0	0	0	0	0	0	0	0	0	0	0	0	0	0	0	0	0	0	0	0	0	0	0	0	0	0	0
d5a866fb3dee6eb858e00e813ad2a255	ASV19	GCGCGAAACCTCCGCAATGCACGAAAGTGCGACGGGGGGACCCCAAGTGCCACTCTTAACGGGGTGGCTTTTTTTTGAGTGTAAAAAGCTTTGAGAATAAGAGCTGGGCAAGACCGGTGCCAGCCGCCGCGGTAACACCGGCAGCTCAAGTGGTGGCCATTTTTATTGGGCCTAAAGCGTTCGTAGCCGGCTTGATAAGTCTCTGGTGAAATCCCATAGCTTAACTGTGGGAATTGCTGGAGATACTATTAGGCTTGAGGCCGGGAGAGGTTAGGGGTACTCCCAGGGTAGGGGTGAAATCCTATAATCCTGGGAGGACCACCTGTGGCGAAGGCGCCTAACTGGAACGGACCTGACGGTGAGTAACGAAAGCCAGGGGCGCGAACC	d__Archaea; p__Euryarchaeota; c__Methanobacteria; o__Methanobacteriales; f__Methanobacteriaceae; g__Methanobacterium; s__Methanobacterium_bryantii	0.81662	0	0	0	0	0	5	0	0	0	0	0	0	0	0	0	0	0	0	0	0	0	0	0	0	0	0	0	0	0	0	0	0	0	0	0	0	0	0	0	0	0	0	0	0	0
b2e3bfb942f1faa7f1207f24079d23d4	ASV20	GCGCGAAACCTCCGCAATGCACGAAAGTGCGACGGGGGGACCCCAAGTGCCACTCTTAACGGGGTGGCTTTTTTTGAGTGTAAAAAGCTTTGAGAATAAGAGCTGGGCAAGACCGGTGCCAGCCGCCGCGGTAACACCGGCAGCTCAAGTGGTGGCCATTTTTATTGGGCCTAAAGCGTTCGTAGCCGGCTTGATAAGTCTCTGGTGAAATCCCATAGCTTAACTGTGGGAATTGCTGGAGATACTATTAGGCTTGAGGCCGGGAGAGGTTAGGGGTACTCCCAGGGTAGGGGTGAAATCCTATAATCCTGGGAGGACCACCTGTGGCGAAGGCGCCTAACTGGAACGGACCTGACGGTGAGTAACGAAAGCCAGGGGCGCGAACC	d__Archaea; p__Euryarchaeota; c__Methanobacteria; o__Methanobacteriales; f__Methanobacteriaceae; g__Methanobacterium; s__Methanobacterium_bryantii	0.811282	0	0	0	0	0	0	0	0	0	0	0	0	0	0	0	0	0	0	0	0	0	5	0	0	0	0	0	0	0	0	0	0	0	0	0	0	0	0	0	0	0	0	0	0	0
5719fda6b8ee7e09809b069006601ef8	ASV21	GCGCGAAACCTCCGCAATGCACGAAAGTGCGACGGGGGAAACCCAAGTGCCACTCTTAACGGGGTGGCTTTTCTTAAGTGTAAAAAGCTTTTGGAATAAGAGCTGGGCAAGACCGGTGCCAGCCGCCGCGGTAACACCGGCAGCTCAAGTGGTGGCCATTTTTATTGGGCCTAAAGCGTTCGTAGCCGGCTTGATAAGTCTCTGGTGAAATCCCACAGCTTAACTGTGGGAATTGCTGGAGATACTATTAGGCTTGAGGCCGGGAGAGGCTGGAGGTACTCCCAGGGTAGGGGTGAAATCCTATAATCCTGGGAGGACCACCTGTGGCGAAGGCGTCCAGCTGGAACGGACCTGACGGTGAGTAACGAAAGCCAGGGGCGCGAACC	d__Archaea; p__Euryarchaeota; c__Methanobacteria; o__Methanobacteriales; f__Methanobacteriaceae; g__Methanobacterium; s__Methanobacterium_subterraneum	0.744113	0	0	0	0	0	0	0	0	0	0	0	0	0	0	0	0	0	0	0	0	0	0	0	0	0	6	0	0	0	0	0	0	0	0	0	0	0	0	0	0	0	0	0	0	0
756ee1cd5e635910597fa439aea157cc	ASV22	CCGCGAAACCTTTACACTGCACGACAGTGCGATAAGGGGATCCCGAGTGCGAGGGCATACAGTCCTCGCTTTTCGTGACCGTAAGGTGGTCACAGAATAAGGGCTGGGCAAGACCGGTGCCAGCCGCCGCGGTAATACCGGCAGCCCGAGTGATAGCCAATTTTATTGGGCCTAAAGCGTCCGTAGCCGGCCGAACGGGTCCGTCGGGAAATCCACCCGCTTAACGGGTGGGCGTCCGGCGGAAACCAGTCGGCTTGGGGCCGGAAGACCTGCGGGGTACGTCCGGGGTAGGAGTGAAATCCTGTAATCCTGGACGGACCACCGGTTGCGAAAGCGCCGCAGGAAGACGGACCCGACGGTGAGGGACGAAAGCTTGGGTCTCGAACC	d__Archaea; p__Halobacterota; c__Halobacteria; o__Halobacterales; f__Halococcaceae; g__Halococcus; s__Halococcus_hamelinensis	0.841235	0	0	0	0	0	0	0	0	0	0	0	0	0	0	0	0	0	0	0	0	0	0	0	0	0	0	0	0	0	0	0	0	0	0	0	0	0	0	0	0	0	0	0	0	0
ecd4ffda022b302082bc193a02f93067	ASV23	GCGCGAAACCTTTACACTGCACGCACGTGCGATAAGGGGACTCCGAGTGCGAGGGCATATCGTCCTCGCTTTCGTGTACCGTAGGGTGGTACACCAACAAGGGCTGGGCAAGACCGGTGCCAGCCGCCGCGGTAATACCGGCAGCCCGAGTGATGACCGATCTTATTGGGCCTAAAGCGTCCGTAGCTGGCTGCGCAAGTCCGTCGGGAAATCCACTCGCCCAACGAGTGGGCGTCCGACGGAAACTGCACAGCTTGGGACCGGAAGGCTCGAAGGGTACGTGCGGGGTAGGAGTGAAATCCTATAATCCCGCACGGACCACCGATGGCGAAAGCACTTCGAGAAAACGGATCCGACAGTGAGGGACGAAAGCCAGGGTCTCCAACC	d__Archaea; p__Halobacterota; c__Halobacteria; o__Halobacterales; f__Haloferacaceae; g__Haloquadratum	0.999999	0	0	0	0	0	0	0	13	0	0	0	0	0	0	0	0	0	0	0	0	0	0	0	0	0	0	0	0	0	0	0	0	0	0	0	0	0	0	0	0	0	0	0	0	0
ab916b638ecadc5ecaeb49efdfc802d0	ASV24	GCGCGAAACCTTTACACTGCACGACAGTGCGATAGGGGGATCCCAAGTGCACAGGCATAGCGCCTGTGCTTTTCGGTACCGTAAGGTGGTACCAGAATAAGGGCTGGGCAAGACCGGTGCCAGCCGCCGCGGTAATACCGGCAGCCCGAGTGATGGCCGATCTTATTGGGCCTAAAGCGTCCGTAGCTGGCCGCGCAAGTCCATCGGGAAATCCACCTGCTCAACAGGTGGGCGCCCGGTGGAAACTGTGCGGCTTGGGACCGGAAGGCGCGACGGGTACGTCCGGGGTAGGAGTGAAATCCCGTAATCCTGGACGGACCGCCGATGGCGAAAGCACGTCGCGAGAACGGATCCGACAGTGAGGGACGAAAGCCAGGGTCTCGAACC	d__Archaea; p__Halobacterota; c__Halobacteria; o__Halobacterales; f__Haloferacaceae; g__Halorubrum	1	0	0	0	0	0	0	0	7	0	0	0	0	0	0	0	0	0	0	0	0	0	0	0	0	0	0	0	0	0	0	0	0	0	0	0	0	0	0	0	0	0	0	0	0	0
166d090ac425179291191f8698ab0533	ASV25	GCGCGAAAACTTTACAATGCGGGCAACCGTGATAAGGGAACCTCGAGTGCCTGTATATGCAGGCTGTCCAGGTGTCTAAAAAACACCTGAAGAAAGGGCCGGGCAAGACCGGTGCCAGCCGCCGCGGTAATACCGGCGGCTCGAGTGGTGGCCACTTTTATTGGGCTTAAAGCGTTCGTAGCTGGGTTGTTAAGTCTCTTGGGAAATCTGACGGCTTAACCGTCAGGCGTCTAAGAGATACTGGCAATCTTGGAACCGGGAGAGGTGAGGGGTACTTCGGGGGTAGGAGTGAAATCCTGTAATCCTCGAGGGACCACCTGTGGCGAAGGCGCCTCACCAGAACGGCTTCGACAGTGAGGGACGAAAGCTGGGGGAGCAAACC	d__Archaea; p__Halobacterota; c__Methanomicrobia; o__Methanomicrobiales; f__Methanomicrobiaceae; g__Methanoculleus	1	0	0	0	0	0	0	0	0	0	0	0	0	0	0	0	0	0	0	0	0	0	8	0	0	0	0	0	0	0	0	10	0	0	8	0	0	0	0	0	0	0	0	0	0	0
558e56d36fa53c1b892814a74cab2ef1	ASV26	GCGCGAACACTTTACAATGCGGGAAACCGCGATAAGGGAACCCCGAGTGCCAGCATCAAATGTTGGCTGTCCAGATGATTAAAAATCATTTGTTAGCAAGGGCCGGGCAAGACCGGTGCCAGCCGCCGCGGTAACACCGGCGGCCCGAGTGGTAGCCGTTTTTATTGGGTCTAAAGGGTCCGTAGCCGGCCTGATAAGTCCTTTGGGAAATCTGGCAGCTTAACTGTCAGGCTTCTAAGGGATACTGTCAGGCTTGGGACCGGAAGAGGTAAGGGGTACTCCAGGGGTAGGAGTGAAATCTTGTAATCCCTGGGGGACCATCTGTGGCGAAGGCGCCTTACCAGAACGGGTCCGACGGTGAGGGACGAAAGCTAGGGGAGCAAACC	d__Archaea; p__Halobacterota; c__Methanosarcinia; o__Methanosarciniales; f__ANME-2a-2b; g__ANME-2a-2b	0.999932	0	0	0	0	0	0	0	0	0	0	0	0	0	0	0	0	0	0	0	0	0	0	5	0	0	0	0	0	0	0	0	0	0	19	0	0	0	0	0	0	0	0	0	0	0
81a81a1f0041c3a9709593226b6716f8	ASV27	CTGAGGAAATTTTACAATGCACGAAAGTGTGATAGAATAAACCAGAGTGATTCTCTATGAGAATCTTTTGTCTACTGTAAAAAGGTAGACGAATAAGGACTGGGCAAGACCGGTGCCAGCCGCCGCGGTAATACCGGCGGTCCAAGTCGTATCCACATTTATTGGGTCTAAAACATTCGTAGCTTGTTCTGTAAGTTTCTTGTGAAATCTGATGTCTCAAGCATCAGGCGTGCAAGAAATACTGCAGTACTAGAGACCGGAAGACGTAAGGAGTACGATTGAGGTAGCGGTAAAATGCGTTAATCTTGATCGGACTAACAATGGCGAAGGCACCTTACGAGTACGGATCTGACAGTGAGGGATGAAGGCCAGGGTCGCGAAAG	d__Archaea; p__Nanoarchaeota; c__Nanoarchaeia; o__Woesearchaeales	0.99181	0	0	0	0	0	0	0	0	0	0	0	0	0	0	0	0	0	0	0	0	0	0	4	0	0	0	0	0	0	0	0	0	0	0	0	0	0	0	0	0	0	0	0	0	0
4f0045a1ee2b4d21eca2d14a8272e1c5	ASV28	TCGAGAAACTTTTACAATGCACGAAAGTGTGATAGAGCAAGCCAAAGTGCTTTTCCGTATAGGAAAAGCTTTTGTGAGATGTAGAAAGTCTCACGAATAAGGACCGGGAGAGACTGGTGCCAGCCGCCGCGGTAATACCAGCGGTCCAAGTCGCAGCCACATTTGTTGGGTCTAAAACATCCGTAGCTTGTTTGGTAAGTCTTTTGTTAAATCTGGCTTCTTAAAAGTCGGGCCGCAAAAGATACTGCCAAGCTAGAGACCGGGAGACGTAAAGAGTACGGTTAGGGTAGTGGTTAAATACGTTGATCCTTTCTGGACTAACAATAGCGAAGGCACTTTACGAGAACGGATCTGACAGTGAGGGATGAAGGCTAGGGGCGCAAAAC	d__Archaea; p__Nanoarchaeota; c__Nanoarchaeia; o__Woesearchaeales; f__GW2011_GWC1_47_15; g__GW2011_GWC1_47_15; s__uncultured_archaeon	0.980289	0	0	0	0	0	0	0	0	0	0	0	0	0	0	0	0	0	0	0	0	0	0	96	0	0	0	0	0	0	0	0	0	0	0	0	0	0	0	0	0	0	0	0	0	0
1333fd3ae715f52741c0effce0a8763c	ASV29	CTGAGGAAATTTTACAATGCACGAAAGTGTGATAGAATAAACCAGAGTGATTCTCTATGAGAATCTTTTGTCTACTGTAAAAAGGTAGACGAATAAGGACTGGGCAAGACCGGTGCCAGCCGCCGCGGTAATACCGGCGGTCCAAGTCGTATCCACATTTATTGGGTCTAAAACATTCGTAGCTTGTTCTATAAGTTTCTTGTGAAATCTGATGTCTCAAGCATCAGGCGTGCAAGAAATACTGTAGTACTAGAGACCGGAAGACGTACTGAGTACGATTGAGGTAGCGGTAAAATGCGTTAATCTTGATCGGACTAACAATGGCGAAGGCACAGTACGAGTACGGATCTGACAGTGAGGGATGAAGGCCAGGGTCGCGAAAG	d__Archaea; p__Nanoarchaeota; c__Nanoarchaeia; o__Woesearchaeales; f__GW2011_GWC1_47_15; g__GW2011_GWC1_47_15; s__uncultured_archaeon	0.753205	0	0	0	0	0	0	0	0	0	0	0	0	0	0	0	0	0	0	0	0	0	0	0	0	0	0	0	0	0	0	0	0	0	0	0	0	0	0	0	0	0	9	0	0	0
f12944bd4a797e316f1f48407a15a1ac	ASV30	GCGCGAAAACTCTACAATGCACGCAAGTGTGATAGGGCAACCCCTCGTGCTTATCTAACGATAGGCTTTTATTATGTGTAATGTGCATAATGAATAAGTGGTGGGCAAGACCGGTGCCAGCAGCCGCGGTAATACCGGCGCCACAAGTGGAGTTCACTATTATTGGGTCTAAAGTGTTCGTAGCTGGTTTGTTAAGTCTCTTGTGAAATTTCTGTTGCTTAACTCAGAAATTGCAAGAGATACTGGCAAACTTGAGACCGGAAGAGGTAACAAGTATTGTTTGGGTAGCGGTAAAATGCTATAATCCTTACAAGACTAACTAAGGCGAAGGCATGTTACTTGGACGGATCTGACAGTGAGGAACGAGAGCTGGGGGAGCGAACC	d__Archaea; p__Nanoarchaeota; c__Nanoarchaeia; o__Woesearchaeales; f__SCGC_AAA286-E23; g__SCGC_AAA286-E23; s__Euryarchaeota_archaeon	1	0	0	0	0	0	0	0	0	0	0	0	0	0	0	0	0	0	0	0	0	0	0	0	0	0	0	0	0	12	0	0	0	0	0	0	0	0	0	0	0	0	0	0	0	0
746cc2bc39a968a4e72e64fec7285f72	ASV31	GCGCGAAACCTCTACAATGCACGCAAGTGTGATAGGGCAACCCCTCGTGCTTATCTAACGATAGGCTTTTGTTAAGTGTAATGTACTTAACGAATAAGTGGTGGGCAAGACCGGTGCCAGCAGCCGCGGTAATACCGGCGCCACAAGTGGAGATCGTTTTTATTGGGTCTAAAGTGTTCGTAGCTGGTTTGGAAAGTCTCTTGTGAAAGTTCCGTTGCTTAACTCGGAATTTGCAAGAGATACTACCAGACTCGAGACCGGAAGAGGTAAGAGGTATTGTTTGGGTAGCGGTAAAATGCTATAATCCTTACAAGACCAACTAAGGCGAAGGCATCTTACTTGGACGGATCTGACAGTGAGGAACGAGAGCTGGGGGAGCGAACC	d__Archaea; p__Nanoarchaeota; c__Nanoarchaeia; o__Woesearchaeales; f__SCGC_AAA286-E23; g__SCGC_AAA286-E23; s__uncultured_archaeon	0.966686	0	0	0	0	0	0	0	0	0	0	0	0	0	0	0	0	0	0	0	0	0	0	0	0	0	0	0	0	0	0	0	7	0	0	0	0	0	0	0	0	0	0	0	0	0
bbd934646cc69ea314f94c18d303c5d6	ASV32	GCGCGAAAACTCTACAATGCACGCAAGTGTGATAGGGCAACCCCTCGTGCTTATCCAAAAGATAGGCTTTTGTAATACCTAGTGCGTATTACGAATAAGTGGTGGGCAAGACCGGTGCCAGCAGCCGCGGTAATACCGGCGCCACAAGTGGAGATCATGTTTATTGGGTCTAAAGTGTTCGTAGCTGGTTTGATAAGTTTCTTGTGAAAGCTCTGTGGCTTAACTCAGAAATTGCAAGAAATACTGTCAAACTTGAGACCGGAAGGGGTGTAAAGTATTATTTGGGTAGCGGTAAAATGTTATAATCCTAATAGGACTAACTAAGGCGAAGGCATTACACTTGGACGGATCTGACAGTGAGGAACGAGAGCTGGGGGAGCGAACC	d__Archaea; p__Nanoarchaeota; c__Nanoarchaeia; o__Woesearchaeales; f__SCGC_AAA286-E23; g__SCGC_AAA286-E23; s__uncultured_archaeon	0.816495	0	0	3	0	0	0	0	0	0	0	0	0	0	0	0	0	0	0	0	0	0	0	0	0	0	0	0	0	0	0	0	0	0	0	0	0	0	0	0	0	0	0	0	0	0
9a2af0356574282cb5d4f1fba1bd86af	ASV33	GCGCGAAACCTTTACAATGCACGTAAGTGTGATAAGGAAACTCCCAGTGCTCATGCTTCGGTATGGGCTTTTGCTAAGAGTAAATATCTTGGCGAATAAGTGGTGGGTAAGACGGGTGCCAGCCGCCGCGGTAACACCTGCGCCACGAGTGGCGATCACGATTATTGGGCCTAAAGCGTTCGTAGCCGGATAAGTCAGTCTTGGGTGAAATCGTTGCGCTTAACAAAACGACGTGCTTGAGATACTGCTTGTCTAGAGACCGGGAGGCGTTAGAGGTATTCGAGGGGGAGCGGTAAAATGTTGTAATCCCTCGAGGACCACCTGTGGCGAAGGCGTCTAACGAGAACGGTTCTGACGGTGAGGAACGAAAGCTAGGGGAGCAAACC	d__Archaea; p__Nanoarchaeota; c__Nanoarchaeia; o__Woesearchaeales; f__Woesearchaeales; g__Woesearchaeales	0.999996	0	0	212	0	0	52	0	0	0	0	0	0	0	0	0	0	0	0	0	0	0	0	0	0	0	0	0	0	0	0	0	0	0	0	0	0	0	0	0	0	0	0	0	0	0
eb0b84791524868b61960a61dd3740d2	ASV34	GCGCGAAACCTTTACAATGTACGGAAGTGCGATAAGGGAACTCCTAGTGCTCATGCATTAGCATGGGCTTTTGCCAAGTGTAAATAACTTGGCGAATAAGTGGTGGGTAAGACGGGTGCCAGCCGCCGCGGTAACACCTGCGCCACAAGTGGCAATCGCGTTTATTGGGCCTAAAGCGTCCGTAGCCGGATATATACGTCCTGGGTGAAATCGTTGCGCTCAACAAAACGACGTGCTTGGGAGACTATATATCTTGGGACCGGGAGGCGTGATGGGTATTCCGGAGGGAGCGGTAAAATGCTATAATCTCCGGAGGACCACCTGTGGCGAAGGCGCATCACGAGAACGGATCCGACGGTGAGGGACGAAAGCTAGGGGAGCAAAAC	d__Archaea; p__Nanoarchaeota; c__Nanoarchaeia; o__Woesearchaeales; f__Woesearchaeales; g__Woesearchaeales	0.999983	0	0	32	0	0	0	0	0	0	0	0	0	0	0	0	0	0	0	0	0	0	0	0	0	0	0	0	0	0	0	0	0	0	0	0	0	0	0	0	0	0	0	0	0	0
94637d87b68635750a28cabc3ca73c1f	ASV35	GCGCGAAACCTCCACAATGCACGAAAGTGTGATGGGGGGATTCTACGTGCTCATGTTTAACATGGGCTTTTGTCAAATGTAATGAGTTTGGCGAATAAGGGGTGGGTAAGACTGGTGCCAGCCGCCGCGGTAACACCAGCGCCCCAAGTGGTGATCACGTTTATTGGGCCTAAAGCGTTCGTAGCCGGTTTAGTAAATCCTTTGTGAAATCGTTGTGCTTAACACAACGGCGTGCAGGGGACACTGCTAAACTTGGAACCGGGAGGAGTTAGAAGTATGCCGTGGGGACTGGTAAAATGGGATAATCCACGGTAGACTACCGATGGCGAAGGCATCTAACTAGAACGGATTCGACGGTGAGGAACGAAAGCCAGGGGAGCGAACC	d__Archaea; p__Nanoarchaeota; c__Nanoarchaeia; o__Woesearchaeales; f__Woesearchaeales; g__Woesearchaeales	1	0	0	0	0	0	0	0	0	0	0	0	0	0	0	0	0	0	0	0	0	0	0	16	0	0	0	0	0	0	0	0	0	0	0	0	0	0	0	0	0	0	0	0	0	0
afd7ea72e3d5b8562fa7e0026003ca8c	ASV36	GCGCGGAACCTTTACAATGCACGCAAGTGTGATAAGGGGATCCCAAGTGCTATAGTTTTACTATGGCTTTTGCCAAGAGTAAATATCTTGGCGAATAAGTGGTGGGTAAGACTTGTGCCAGCCGCCGCGGTAACACCAGCGCCACAAGTGGCAATCGCTTTTATTGGGCCTAAAGCGTCCGTAGCCGGTTTAGCAAATTTCCTGTGAAATCGATGTACTCAATATATCGACGTGCAGGAAACACTACTAAGCTAGGGACCGGGAGGCGTCAGAGGTATTCTTGAGGGAGCGGTAAAATGCTATAATCTCAAGAGGACCCCCTGTGGCGAAGGCGTCTGACGAGAACGGATCCGACGGTGAGGGACGAAAGCCAGGGGAGCGAACC	d__Archaea; p__Nanoarchaeota; c__Nanoarchaeia; o__Woesearchaeales; f__Woesearchaeales; g__Woesearchaeales	0.999997	0	0	6	0	0	9	0	0	0	0	0	0	0	0	0	0	0	0	0	0	0	0	0	0	0	0	0	0	0	0	0	0	0	0	0	0	0	0	0	0	0	0	0	0	0
f8842c71ede9ae89efc39aa4b49ae110	ASV37	GCGCGAAACCTTTACAATGCACGCAAGTGTGATAAGGGAATCCAAAGTGCTATACTTTTAGTATGGCTTTTGCCAAGAGTAAATATCTTGGCGAATAAGTGGTGGGAAAGACTTGTGCCAGCCGCCGCGGTAACACCAGCGCCACAAGTGGCAACCGCTTTTATTGGGCCTAAAGCGTCCGTAGCCGGTTTTATAAATTTTCTGTGAAATCGATGTACTCAATATATCGACGTGCAGGAAAGACTGTAAAACTAGGGACCGGGAGGCGTCAGAGGTATTCTGGAGGGAGCGGTAAAATGCTATAATCTCCAGAGGACCCCCTGTGGCGAAGGCGTCTGACGAGAACGGATCCGACGGTGAGGGACGAAAGCCAGGGGAGCGAACC	d__Archaea; p__Nanoarchaeota; c__Nanoarchaeia; o__Woesearchaeales; f__Woesearchaeales; g__Woesearchaeales	0.999996	0	0	0	0	0	0	0	0	0	0	0	0	0	0	0	0	0	0	0	0	0	0	12	0	0	0	0	0	0	0	0	0	0	0	0	0	0	0	0	0	0	0	0	0	0
0ffae75b801a1b087aa3d11612f95311	ASV38	GCGCGAAACCTTTACAATGCACGTAAGTGTGATAAGGGGATTCCTAGTGCTCATGCATTAGTATGGGCTTTTGCCAAGAGTAAATATCTTGGCGAATAAGTGGTGGGTAAGACGGGTGCCAGCCGCCGCGGTAACACCTGCGCCACAAGTGGCAATCACGTTTATTGGGCCTAAAGCGTTCGTAGCCGGATCAGTCAGTCTTGGGTGAAATCCTTGCGCTTAACAAAAGGGCGTGCTTGAGATACTGCTGGTCTAGAGACCGGGAGGCGTTAGAGGTATTCGGGGGGGAGCGGTAAAATGTTGTAATCCTCCGAGGACCACCTGTGGCGAAGGCGTCTAACGAGAACGGGTCTGACGGTGAGGAACGAAAGCTAGGGGAGCAAACC	d__Archaea; p__Nanoarchaeota; c__Nanoarchaeia; o__Woesearchaeales; f__Woesearchaeales; g__Woesearchaeales	0.999973	0	0	7	0	0	0	0	0	0	0	0	0	0	0	0	0	0	0	0	0	0	0	0	0	0	0	0	0	0	0	0	0	0	0	0	0	0	0	0	0	0	0	0	0	0
e2e04e85b02b4b488ef8acab383f6ca9	ASV39	GCGCGAAACCTTTACAATGCACGAAAGTGTGATAAGGGAATCCCAAGTGCCAATGCACATGCATTGGCTTTTGCCAAGGGTAAATACCTTGGCGAATAAGTGGTGGGTAAGACGGGTGCCAGCCGCCGCGGTAACACCTGCGCCACGAGTGGCAATCGGTTTTATTGGGCCTAAAGCGTCCGTAGCCTGTTTGTTAAATCTTCTGTGAAATCGTAGTGCTTAACATTACGGCGTGCAGGAGAGACTGGCAGACTAGAGACCGGGAGAAGTCAGAGGAATTTTTGGGGGAGCGGTAAAATGTTATAATCCCAAGAAGACCACCAGTGGCGAAAGCGTCTGACTAGAACGGATCTGACGGTGAGGGACGAAAGCCAGGGGAGCGATCC	d__Archaea; p__Nanoarchaeota; c__Nanoarchaeia; o__Woesearchaeales; f__Woesearchaeales; g__Woesearchaeales	0.999996	0	0	0	0	0	6	0	0	0	0	0	0	0	0	0	0	0	0	0	0	0	0	0	0	0	0	0	0	0	0	0	0	0	0	0	0	0	0	0	0	0	0	0	0	0
5dcbe2cc0cc5f8fc53b4d7b094217ba8	ASV40	CTGCGAATATTTTACAATGCACGCGAGTGTGATAAAGCGAGCCAAAGTGCGTGACGTACAGTTACGCTTTTCTTTAGCGTAAAAACCTAGAGGAATAAGGACTGGGAAAGACCGGTGCCAGCCGCCGCGGTAATACCGGCAGTTCAAGTGGCATCCAACTTTATTGGGTCTAAAACATCCGTAGCTTGCTATGTAAGTCTCTTGTGAAATCTCGTGTCTCAAGCACGAGGCTTGCGGGGGATACTGCATAGCTAGAGACCGGTAGACGTAAGGAGTACGGGCAAGGTAATGGTAAAATATGTTAATCTTGCTTGGACTAACGATTGAGCGAAGGCACCTTACGAGGACGGATCTGACAGTCAGGGATGAAGGCCAGGGGCGCAAAAC	d__Archaea; p__Nanoarchaeota; c__Nanoarchaeia; o__Woesearchaeales; f__Woesearchaeales; g__Woesearchaeales	0.795835	0	0	0	0	0	0	0	0	0	0	0	0	0	0	0	0	0	0	0	0	0	0	4	0	0	0	0	0	0	0	0	0	0	0	0	0	0	0	0	0	0	0	0	0	0
7aafa2f78a098990af66ecdbe31d158e	ASV41	CTACGAAACCTTTACAATGCACGCAAGTGTGATAAGGGGATCCTGAGTGCTCATGTATTGCATGAGCTTTTGCCAAGAGTAAAGATCTTGGCGAATAAGTGGTGGGCAAGACTGGTGCCAGCAGCCGCGGTAACACCAGCGCCATAAGTGGCAATCATAATTATTGGGCCTAAAGCGTCCGTAGCCTGTTTGATAAGTCTTTTGTGAAATCGTTGTGCTTAACATAACGGTATGCAAGAGATACTGTTGAACTCGGAACCGGTAGGAGTCAGAGGTATTCTGGGGGGAGCGGTAAAATGCTATAATCCCCGGAAGACCACCTGTGGCGAAAGCGTCTGACTAGAACGGCTTCGACGGTGAGGGACGAAAGCCAGGGGAGCGAACC	d__Archaea; p__Nanoarchaeota; c__Nanoarchaeia; o__Woesearchaeales; f__Woesearchaeales; g__Woesearchaeales	1	0	0	0	0	0	0	0	0	0	0	0	0	0	0	0	0	0	0	0	0	0	0	0	0	0	0	0	0	0	0	4	0	0	0	0	0	0	0	0	0	0	0	0	0	0
e35d7ea1c11d8cbb63865789fe29a537	ASV42	GCGCGAAACCTTTACAATGCACGAAAGTGTGATAAGGGGAACCGAAGTGCTATAGCTTTGCTATGGCTTTTGCCAAGTGTAAATAGCTTGGCGAATAAGTGGTGGGCAAGACTGGTGCCAGCAGCCGCGGTAACACCAGCGCCACGAGTGGCATCCACGTTTATTGGGCCTAAAGCGTCCGTAGTCGGGTAGATAAATTCTTTGTGAAATCCTTGCGCTCAACGCAAGGGATTGCATCGAAGACTGTCTACCTTGAGACCGGGAGAAGTATGGGGTATTCCTTGGGGAGCGGTAAAATGTTATAATCCTTGGAAGACCACCTGTTGCGAAGGCGCCATACTAGAACGGATCTGACGATGAGGGACGAAAGCTGGGGGAGCGATCC	d__Archaea; p__Nanoarchaeota; c__Nanoarchaeia; o__Woesearchaeales; f__Woesearchaeales; g__Woesearchaeales	0.999994	0	0	0	0	0	3	0	0	0	0	0	0	0	0	0	0	0	0	0	0	0	0	0	0	0	0	0	0	0	0	0	0	0	0	0	0	0	0	0	0	0	0	0	0	0
3b37fe269541e54e9fcd2d07d864d234	ASV43	TCGCGAAAACTTTACAATGCACGAAAGTGTGATAAGGGAATCCTCAGTGCTTATGCATTGCATAGGCTTTTGCCAAGTGTGAATAGCTTGGCGAATAAGTGGTGGGTAAGACTGGTGCCAGCCGCCGCGGTAACACCAGCGCCACGAGTGGGAACCACGATTATTGGGCCTAAAGCGTCCGTAGCCGGATTAATAAATCCTTTGTGAAAGTGTTATGCTTAACATAACGAATGGCAGAGGACACTGTTAATCTTGAAACCGGGAGGGGTCAGAGGTATTCCGGGGGGACTGGTAAAATGGACTAATCCTCGGAGGACCACCGATGGCGAAGGCATCTGACTAGAACGGATTTGACGGTGAGGGACGAAAGCTAGGGGAGCGAACC	d__Archaea; p__Nanoarchaeota; c__Nanoarchaeia; o__Woesearchaeales; f__Woesearchaeales; g__Woesearchaeales	1	0	0	0	0	0	0	0	0	0	0	0	0	0	0	0	0	0	0	0	0	0	0	3	0	0	0	0	0	0	0	0	0	0	0	0	0	0	0	0	0	0	0	0	0	0
48f20795e3c5d7d2fd39b53ca55f9c0a	ASV44	GCGCGAAACCTTTACAATGCGCGCAAGCGTGATATGGCAAACCCTTGTGCTTACCTTCGGGTAAGCTTTTGTTAAGTGTAAAAAGCTTGATGAATAAGTGGTGGGCAAGAACGGTGCCAGCAGCCGCGGTAATACCGACGCCACAAGTGGAGTTCGCTATTATTGGGTCTAAAGCGTTCGTAGCCGGTTTAGTAAGTCTCTTGTGAAATCTTCCAGCTTAACTGGAAAACTGCGAGAGATACTGCTTTACTTGAGACCGGGGGAGGCCAAGGGTATTCTTTGGGTAGCGGTTATATGTTATAATCCTAAGAGGACCAGCAAAGGCGAAGGCACTTGGCTAAAACGGATCTGACGGTGAGGAACGAAAGCTAGGGGAGCGAACC	d__Archaea; p__Nanoarchaeota; c__Nanoarchaeia; o__Woesearchaeales; f__Woesearchaeales; g__Woesearchaeales; s__uncultured_archaeon	0.905432	0	0	13	0	0	0	0	0	0	0	0	0	0	0	0	0	0	0	0	0	0	0	0	0	0	0	0	0	0	0	0	0	0	0	0	0	0	0	0	0	0	0	0	0	0
982bc531ef8db4b2c0fcd929f88fcca8	ASV45	GCGCGAAACCTTTACAATGCACGAAAGTGTGATAAGGGGATTCTCAGTGCTCAAGTTTTGCTTGGGCTTTTGTTAAGAGTAAGTATCTTTTCGAATAAGTGGTGGGCAAGACCGGTGCCAGCCGCCGCGGTAATACCGGCGCCACAAGTGGCAATCGCGATTATTGGGCCTAAAGCGTTCGTAGCCGGATGTATAAATTTTCTGTGAAATCGTATAGCTTAACTGTACGGCGTGCAGGAAACACTGTATATCTAGAGACCGGGAGGAGTCAGAGGTATGCTGGGGGGACCGGTAAAATGGGATAATCCTCAGTAGACCACCGATGGCGAAGGCATCTGACCAGAACGGATCTGACGGTGAGGGACGAAAGCCAGGGGAGCGATCC	d__Archaea; p__Nanoarchaeota; c__Nanoarchaeia; o__Woesearchaeales; f__Woesearchaeales; g__Woesearchaeales; s__uncultured_archaeon	0.832995	0	0	0	0	0	11	0	0	0	0	0	0	0	0	0	0	0	0	0	0	0	0	0	0	0	0	0	0	0	0	0	0	0	0	0	0	0	0	0	0	0	0	0	0	0
528f36505d44aa6cbfeddf52c952ff2c	ASV46	GCGAGAGTTCTCTACACTGCACGGAAGTGCGATAGGGGAATCCAGAGTGCTTATGCTTAGCATGGGCTTTTGCCAAAAGTAAATACTTTGGCGAATAAGTGGTGGGTAAGACTGGTGCCAGCCGCCGCGGTAACACCAGCGCCACGAGTGGCAATCACGATTATTGGGCCTAAAGCGTTCGTAGCCGGTTTCTTAAGTTCTAAGTGAAATCGTTTCGCTCAACGAAACGGCGTGCTTAGAATACTGAGAGACTTGGGACCGGGAGGCGTCAAAGGTATTCTGTGGGGAGCGGTAAAATGCTATTATCCTCAGAGGACCACCTGTGGCGAAGGCGTTTGACGAGAACGGATCCGACGGTGAGGGACGAAAGCTAGGGGAGCAAACC	d__Archaea; p__Nanoarchaeota; c__Nanoarchaeia; o__Woesearchaeales; f__Woesearchaeales; g__Woesearchaeales; s__uncultured_archaeon	0.824244	0	0	0	0	0	11	0	0	0	0	0	0	0	0	0	0	0	0	0	0	0	0	0	0	0	0	0	0	0	0	0	0	0	0	0	0	0	0	0	0	0	0	0	0	0
73515ffe2535ea6089af5a34af86b28d	ASV47	GCGCGAAACCTTTACAATGCAGGAAACTGTGATAAGGGAATCCTGAGTGCCGATACTTTGTATCGGCTTTTGCATAGAGTAAATATCTACGCGAATAAGTGGTGGGCAATACCTGTGCCAGCCGCCGCGGTAACACAGGAGCCACGAGTGGCAACCGTCTTTATTGGGCCTAAAGCGTCCGTAGCCGGTTTTGTAAATCTTCTGTGAAATTGTTGTGCTTAACATAACAGAGTGCAGAAGAGACTGCAAGACTTGGGACCGGGAGGAGTCTGGGGTATTTTGGGGGGAGCGGTAAAATGCTATAATCCCCGAAGGACCACCTGTGGCGAAGGCGCCAGACTAGAACGGATCCGACGGTGAGGGACGAAAGCTAGGGGAGCAATCC	d__Archaea; p__Nanoarchaeota; c__Nanoarchaeia; o__Woesearchaeales; f__Woesearchaeales; g__Woesearchaeales; s__uncultured_archaeon	0.825102	0	0	0	0	0	0	0	0	0	0	0	0	0	0	0	0	0	0	0	0	0	0	8	0	0	0	0	0	0	0	0	0	0	0	0	0	0	0	0	0	0	0	0	0	0
5ff454c1d41c5ae3aa21e1019f87fc10	ASV48	GCGCGGAACCTCCACAATGCACGAAAGTGTGATGGGGGGATCCTTCGTGCTCATGTTCTACATGGGCTTTTGCCAAGAGTAGAGATCTTGGCGAATAAGGGGTGGGTAAGACTGGTGCCAGCCGCCGCGGTAACACCAGCGCCCCAAGTGGCGATCACGATTATTGGGCCTAAAGCGTCCGTAGCCGGATGGATAAATCCGCTGTGAAATCGTTCTGCTTAACGGAACGGCGTGCAGTGGAGACTGTCCATCTCGAGACCGGGAGGAGTTAGAGGTATGCCGTGGGGACTGGTAAAATGGGATAATCCACGGTAGACCACCAATGGCGAAGGCATCTAACGAGAACGGATCTGACGGTGAGGGACGAAAGCCAGGGGAGCGAACC	d__Archaea; p__Nanoarchaeota; c__Nanoarchaeia; o__Woesearchaeales; f__Woesearchaeales; g__Woesearchaeales; s__uncultured_archaeon	0.895351	0	0	0	0	0	0	0	0	0	0	0	0	0	0	0	0	0	0	0	0	0	0	0	0	0	4	0	0	0	0	0	0	0	0	0	0	0	0	0	0	0	0	0	0	0
2abbf0d93391ca33caf6dc2443c9b9f7	ASV49	GCGCGGAACCTTCACAATGCACGCAAGTGTGATGAGGGGATCCTACGTGCTCATGTTATTCATGGGCTTTTATCAAATGTAATGAGTTTGGTGAATAAGGGGTGGGTAAGACTGGTGCCAGCCGCCGCGGTAACACCAGCGCCCCGAGTGGCGGTCACGTTTATTGGGCCTAAAGCGTTCGTAGCCGGTTGAATAAATCCTTTGTGAAATCGACGTGCTTAACGCGTCGGCGTGCAGGGGACACTGTTTAACTTGGGACCGGGAGGAGTTAGAGGTATGTCGTGGGGACTGGTAAAATGGGATAATCCACGATGGACCGCCGATGGCGAAGGCATCTAACTAGAACGGATCCGACGGTGAGGAACGAAAGCCAGGGGAGCGAACC	d__Archaea; p__Nanoarchaeota; c__Nanoarchaeia; o__Woesearchaeales; f__Woesearchaeales; g__Woesearchaeales; s__uncultured_archaeon	0.867198	0	0	0	0	0	0	0	0	0	0	0	3	0	0	0	0	0	0	0	0	0	0	0	0	0	0	0	0	0	0	0	0	0	0	0	0	0	0	0	0	0	0	0	0	0
1e2d5af4752282d9bc2775d8bf9b883e	ASV50	GCGCGAAACCTTTACAATGCACGCAAGTGTGATAGGGGAATCCTAAGTGCTTACACTATGTGTAGGCTTTTGTTAAGATCAAATCTCTTAGCGAATAAGTGGTGGGCAAGACCGGTGCCAGCCGCCGCGGTAACACCGGCGCCACGAGTGGCAATCGCGATTATTGGGCCTAAAGCGTCCGTAGCATGTCAAGTAAATCTTTTGTGAAATCGTCTCGCTTAACGTGACGAATGGCAGGAGACACTGCTTGTCTTGGAACCGGGAGGGGTTAGAGGTATTCATTGGGGACCGGTAAAATGGGATAATCCAATGAGGACCACCGATGGCGAAGGCATCTAACCAGAACGGATTCGACTGTGAGGGACGAAAGCCAGGGGAGCAAACC	d__Archaea; p__Nanoarchaeota; c__Nanoarchaeia; o__Woesearchaeales; f__Woesearchaeales; g__Woesearchaeales; s__uncultured_archaeon	0.843521	0	0	0	0	0	2	0	0	0	0	0	0	0	0	0	0	0	0	0	0	0	0	0	0	0	0	0	0	0	0	0	0	0	0	0	0	0	0	0	0	0	0	0	0	0
6a23299f21374e8fc1901415fcb34ada	ASV51	GCGCGAAACCTCTACAATGCGCGAAAGCGTGATAGGGGGATACTCAGTGCTCACGGCTATGCTGTGGGCTTTTGTATACTGTAGATAGGTGTATGAATAAGTGGTGGGTAAGACTGGTGCCAGCCGCCGCGGTAACACCAGCGCCACGAGTGGGCATCACGATTATTGGGCCTAAAGCGTTCGTAGCAGGTTTGGTAAATCTCTTGTGAAATTGTTCGGCTTAACCGAACAGCAGGCAGGAGACACTACCAGACTCGAGACCGGGAGGGGTTAGAGGTATTCCATGGGGACCGGTAAAATGGGATAATCCATGGAGGACCACCGATGGCGAAGGCATCTAACCAGAACGGATCTGACTGTGAGGAACGAAAGCCAGGGGAGCGAACC	d__Archaea; p__Nanoarchaeota; c__Nanoarchaeia; o__Woesearchaeales; f__Woesearchaeales; g__Woesearchaeales; s__uncultured_archaeon	0.931663	0	0	0	0	0	0	0	0	0	0	0	0	0	0	0	0	0	0	0	0	0	0	2	0	0	0	0	0	0	0	0	0	0	0	0	0	0	0	0	0	0	0	0	0	0
e6aa10b55c9c557135c242bb3a8aa551	ASV52	GCGCGAAACCTTTACACTGTACGTAAGTGCGATAAGGGGACTCCCAGTGCTTAGGCATTGCCTAGGCTTTTGCCAACTGTAAATAGGTTGGCGAATAAGGGGTGGGTAAGACGGGTGCCAGCCGCCGCGGTAACACCTGCGCCCCAAGTGGCAATCGCGTTTATTGGGCCTAAAGCGTTCGTAGCCGGATTAATCAGTCTTGGGTGAAATCGTCGCGCTCAACAAGACGGCGTGCTTGAGATACTGTTAATCTTGGGACCGGGAGGCGTCAAGGGTATTCGAGAGGGAGCGGTAAAATGCTATAATCTCTCGAGGACCACCTGTGGCGAAGGCGCTTGACGAGAACGGGTCCGACGGTCAGGGACGAAAGCTAGGGGAGCAAACC	d__Archaea; p__Nanoarchaeota; c__Nanoarchaeia; o__Woesearchaeales; f__Woesearchaeales; g__Woesearchaeales; s__uncultured_euryarchaeote	0.99568	0	0	0	0	0	0	0	0	0	0	0	0	0	0	0	0	0	0	0	0	0	0	19	0	0	0	0	0	0	0	0	0	0	0	0	0	0	0	0	0	0	0	0	0	0
737e10c520f54380df306c340e724de9	ASV53	GCGCGAAACCTTTACAATGCACGCAAGTGTGATAAGGGGACTCTCAGTGCTCATGCAATGCATGGGCTTTTGCCAAGAGTAAATATCTTGGCGAATAAGGGGTGGGTAAGACGGGTGCCAGCCGCCGCGGTAACACCTGCGCCCCAAGTGGCAATCACGTTTATTGGGCCTAAAGCGTTCGTAGCCGGAATAGTCAGTCCTGGGTGAAATCGCTGCGCTTAACAAAGCGACGTGCTTGGGATACTGCTGTTCTAGAGACCGGGAGGCGTGAAGGGTATTTTTGAGGGAGCGGTAAAATGCGATAATCTCAAGAGGACCACCTGTGGCGAAGGCGCTTCACGAGAACGGGTCTGACGGTGAGGGACGAAAGCTAGGGGAGCAAACG	d__Archaea; p__Nanoarchaeota; c__Nanoarchaeia; o__Woesearchaeales; f__Woesearchaeales; g__Woesearchaeales; s__uncultured_euryarchaeote	0.801807	0	0	0	0	0	0	0	0	0	0	0	0	0	0	0	0	0	0	0	0	0	0	0	0	0	0	0	0	0	11	0	0	0	0	0	0	0	0	0	0	0	0	0	0	0
7a35af7d02f33d9a0b181ed5f026cffc	ASV54	GCGCGAAACCTTTACAATGTACGTAAGTGCGATAAGGGAACTCCCAGTGCTCATGCATTGCATGGGCTTTTGCCAAATGTAAACAGTTTGGCGAATAAGTGGTGGGTAAGACGGGTGCCAGCCGCCGCGGTAACACCTGCGCCACAAGTGGCAATCACGTTTATTGGGCCTAAAGCGTTCGTAGCCGGATGTATAAGTCTTGGGTGAAATCGTTGCGCTTAACAAAACGACGTGCTTGAGAAACTGTATATCTAGAGACCGGGAGGAGTTAGGGGTATTCTTGAGGGAGCGGTAAAATGCTATAATCTCAAGAGGACCACCTGTGGCGAAGGCGCCTAACTAGAACGGGTCTGACGGTGAGGAACGAAAGCTAGGGGAGCAAACC	d__Archaea; p__Nanoarchaeota; c__Nanoarchaeia; o__Woesearchaeales; f__Woesearchaeales; g__Woesearchaeales; s__uncultured_euryarchaeote	0.96762	0	0	6	0	0	0	0	0	0	0	0	0	0	0	0	0	0	0	0	0	0	0	0	0	0	0	0	0	0	0	0	0	0	0	0	0	0	0	0	0	0	0	0	0	0
61d9ab6d226ef52273fcf7e31f02af2b	ASV55	GCGCGAAACCTTTACAATGCACGTAAGTGTGATAAGGGGACTCTCAGTGCTCATGCATTGCATGGGCTTTTGCCAAGAGTAAACATCTTGGCGAATAAGGGGTGGGTAAGACGGGTGCCAGCCGCCGCGGTAACACCTGCGCCCCAAGTGGCAATCATGTTTATTGGGCCTAAAGCGTTCGTAGCCGGAATAGTCAGTCTTGGGTGAAATTGCTGCGCTTAACAAAGCAACGTGCTTGAGATACTGCTATTCTAGAGACCGGGAGGCGTGAAGGGTATTTTTGAGGGAGCGGTAAAATGCGATAATCTCAAGAGGACCACCTGTGGCGAAGGCGCTTCACGAGAACGGGTCTGACGGTGAGGGACGAAAGCTAGGGGAGCAAACG	d__Archaea; p__Nanoarchaeota; c__Nanoarchaeia; o__Woesearchaeales; f__Woesearchaeales; g__Woesearchaeales; s__uncultured_euryarchaeote	0.758913	0	0	0	0	0	5	0	0	0	0	0	0	0	0	0	0	0	0	0	0	0	0	0	0	0	0	0	0	0	0	0	0	0	0	0	0	0	0	0	0	0	0	0	0	0
59a63fc5d452a4f9798a63b3d609091b	ASV56	GCGCGAAACCTTTACAATGCACGCAAGTGTGATAAGGGGACTCTCAGTGCTCATGTATTGCATGGGCTTTTGCCAAGAGTAAACATCTTGGCGAATAAGGGGTGGGTAAGACGGGTGCCAGCCGCCGCGGTAACACCTGCGCCCCAAGTGGCAATCATGATTATTGGGCCTAAAGCGTTCGTAGCCGGAAAAGTCAGTTCTGGGTGAAATCGCTGCGCTTAACAAAGCGACGTGCTTGGAATACTGCTTTTCTAGAGACCGGGAGGCGTGAAGGGTATTTTTGAGGGAGCGGTAAAATGCGATAATCTCAAGAGGACCACCTGTGGCGAAGGCGCTTCACGAGAACGGGTCTGACGGTGAGGGACGAAAGCTAGGGGAGCAAACG	d__Archaea; p__Nanoarchaeota; c__Nanoarchaeia; o__Woesearchaeales; f__Woesearchaeales; g__Woesearchaeales; s__uncultured_euryarchaeote	0.714183	0	0	0	0	0	0	0	0	0	0	0	0	0	0	0	0	0	0	0	0	0	0	4	0	0	0	0	0	0	0	0	0	0	0	0	0	0	0	0	0	0	0	0	0	0
f2094ca99e44e2ecadaf5e9ced5d44d8	ASV57	CGAATCATTTACAATGCACGAAAGTGTGATAATGCGAGCCAAAGTGCCAATCTTTTTGATTGGCTTTTCTTCACTGTAAAAATGTGGAGGAATAAGGACTGGGAAAGACTGGTGCCAGCCGCCGCGGTAATACCAGCAGTTCAAGTCGCATCCCTTTTTATTGGGTCTAAAACATCCGTAGCTTGTTAATTAAGTCTCTTGTGAAATCTCATGTCTCAAGCATGAGGCTTGCAGGAGATACTGATTAGCTAGAGATCGGTAGACGTAAGGAGTACGCCGGAGGTAGTGGTTAAATACGTTAATCTTCGGTGGACTAACAATGAGCGAAGGCACCTTACGAGGACGAATCTGACAGTCAGGGATGAAGGCCAGGGGCGCAAAAC	d__Archaea; p__Nanoarchaeota; c__Nanoarchaeia; o__Woesearchaeales; f__Woesearchaeales; g__Woesearchaeales; s__unidentified_archaeon	0.894108	0	0	0	0	0	0	0	0	0	0	0	0	4	0	0	0	0	0	0	0	0	0	0	0	0	0	0	0	0	0	0	0	0	0	0	0	0	0	0	0	0	0	0	0	0
183e26ccddf88a82c5dfa1149299d016	ASV58	GCGCGAAAACTTGGCAATGCGAGAAATCGTGACCAGGGAACTCCAAGTGCATCGGGTAAGACCGGTGCTTTTCTTGACTCTAAATAGGTCTTGGAATAAGGGGTGGGTAAGGACGGTGCCAGCCGCCGCGGTAATACCGGCGCCTCAAGTGGTAGTCGCTTTTATTGGGCCTAAAACGTCCGTAGCCGGTCTGATACATTCGTGGGTAAATCAACCAGCTCAACTGGTTGAATTCTGCGAGGACGGTCAGACTTGGGACCGGGAGAGGTGTGGGGTACGCTCAGGGTAGGGGTAAAATCCTGTCATCCTGAGCGGACCACCTGTTGCGAAGGCGCCACACTAGAACGGATCCGACGGTCAGGGACGAAGCCTAGGGGCACGAACC	d__Archaea; p__Thermoplasmatota; c__Thermoplasmata; o__Marine_Group_II; f__Marine_Group_II; g__Marine_Group_II; s__uncultured_marine	0.89694	0	0	0	0	0	0	0	0	0	12	0	0	0	0	0	0	0	0	0	0	0	0	0	0	0	0	0	0	0	0	0	0	0	0	0	0	0	0	0	0	0	0	0	0	0
c3a39c3899f13e3a6a47bb350e41591f	ASV59	TAGCGAAAACTTCACACTGGGGGCAACCCCGATGAGGGAATTCCTAGTGCTAGCACATTTGTGTTAGCTTTTCTATAGTTTAGACAGCTATAGGAATAAGGGCTGGGTAAGACGGGTGCCAGCCGCCGCGGTAATACCTGCAGCCCAAGTGGTGGTCGATTTTATTGAGTCTAAAACGTTCGTAGCCGGTTTGATAAATCCTTGGGTAAATCGGAAAGCTTAACTTTCCGAATTCCGGGGAGACTGTCAAACTTGGGACCGGGAGAGGCTAGAGGTACTTCTGGGGTAGGGGTAAAATCCTGTAATCCTAGAAGGACCACCGGTGGCGAAGGCGTCTAGCTAGAACGGATCCGACGGTGAGGGACGAAGCCCTAGGTCGCAAACG	d__Archaea; p__Thermoplasmatota; c__Thermoplasmata; o__Methanomassiliicoccales; f__Methanomethylophilaceae; g__Candidatus_Methanoplasma; s__uncultured_archaeon	0.994313	17	0	0	0	0	0	0	0	0	0	0	0	0	0	0	0	0	0	0	0	0	0	0	81	0	0	0	0	0	0	0	0	0	0	0	15	0	0	0	0	0	0	0	0	0
57484a343eddf6ff99f705619f059a18	ASV60	TAGCGAAAACTTCACAATGGGGGCAACCCCGATGAGGGAATTCCTAGTGCTAGCACATTAGTGTTAGCTTTTCTCTAGCATAGAACACTAGAGGAATAAGGGCTGGGTAAGACGGGTGCCAGCCGCCGCGGTAATACCCGCAGCCCAAGTGGTGGTCGATTTTATTGAGTCTAAAACGTTCGTAGCCGGTTCGGTAAATCTTTGGGTAAATCGGAAAGCTTAACTTTCCGAATTCCGAGGAGACTGCCGAACTTGGGACCGGGAGAGGCAAGAGGTACTTGAGGGGTAGGGGTAAAATCCTGTAATCCTTCAAGGACCACCGGTGGCGAAGGCGTCTTGCTAGAACGGATCCGACGGTGAGGGACGAAGCCCTGGGTCGCAAACG	d__Archaea; p__Thermoplasmatota; c__Thermoplasmata; o__Methanomassiliicoccales; f__Methanomethylophilaceae; g__uncultured; s__uncultured_archaeon	0.862704	11	0	0	0	0	0	0	0	0	0	0	0	0	0	0	0	0	0	0	0	0	0	0	0	0	0	0	0	0	0	0	0	0	0	0	0	0	0	0	0	0	0	0	0	0
96fef21b5e1402beec191a4f5f9dc19e	ASV61	TCGCGAAAACTTCACACTGGGGGCAACCCCGATGAGGGAATTCCTAGTGCTAGTACTTTTAGTGCTAGCTTTTCTTTAGTGTAGATAGCTAGAGGAATAAGGGCTGGGTAAGACGGGTGCCAGCCGCCGCGGTAATACCTGCAGCCCAAGTGGTGGTCGATTTTATTGAGTCTAAAACGTTCGTAGCCGGTTTGATAAATCCTTGGGTAAATCGGAAAGCTTAACTTTCCGAATTCCGAGGAGACTGTCAAACTTGGGACCGGGAGAGGCAAGAGGTACTTGGGGGGTAGGGGTAAAATCCTGTAATCCTTCAAGGACCACCGGTGGCGAAGGCGTCTTGCTAGAACGGATCCGACGGTGAGGGACGAAGCCCTGGGTCGCAAACG	d__Archaea; p__Thermoplasmatota; c__Thermoplasmata; o__Methanomassiliicoccales; f__Methanomethylophilaceae; g__uncultured; s__uncultured_archaeon	0.871213	0	0	0	0	0	0	0	0	0	0	0	0	0	0	0	0	0	0	0	0	0	0	0	0	0	0	0	0	0	0	0	0	0	0	0	0	0	0	0	0	0	0	0	0	0
6bb770771ab6fa04d97be983290cb5ae	ASV62	TTACGAAAACTTCACACTGTGGGAAACCACGATGAGGGGAATCCAAGTGCCTACCCATTGGGTCGGCTGTTCGATCGCCTAAACAGCGGTCGCAGGAAGGGCTGGGTAAGACGGGTGCCAGCCGCCGCGGTAATACCCGCAGCCCCAGTGGTGGTCTTTGTTATTGAGCCTAAAGCGTCCGTAGCCGGACTGGTAAATCCTTGGGTAAATCGAGTGGCTTAACCAATCGAATTCCGGGGACACTGCCAGTCTAGGGACCGGGAGAGGTGGAAGGTACTCATGGGGTAGGGGTAAAATCCTGTAATCCTGTGAGGACCACCGGTGGCGAAGGCGTTCCACCAGAACGGATCTGACGGTAAGGGACGAAGCCCTGGGTCGCGAACC	d__Archaea; p__Thermoplasmatota; c__Thermoplasmata; o__Methanomassiliicoccales; f__uncultured; g__uncultured; s__uncultured_euryarchaeote	0.997396	0	0	0	0	0	0	0	0	0	0	0	0	0	0	0	0	0	0	0	0	0	0	0	0	0	0	0	0	0	0	0	0	0	0	0	0	0	0	0	0	0	0	0	0	0
d3c53a10409c9b0804f54534fe07a5cd	ASV63	TGAGGAATATTGCGCAATGGGCGAAAGCCTGACGCAGCAATACCGCGTGAGTGAGGAAGGTCCTTTGGATTGTAAAGCTCTGTGGAGTGGGAAGATAATGACGGTACCACTCTAGAAAGCACCGGCTAACTACGTGCCAGCAGCCGCGGTAATACGTAGGGTGCAAGCGTTGTTCGGAATTATTGGGCGTAAAGCGGATGTAGGTGGCTTATCAAGCCAGATGTGAAAGCCCGGGGCTTAACCCCGGACGTGCATTTGGAACTGGTAGGCTAGAGTGTGTTATGGGAGTGCGGAATTCCTGGTGTAGCGGTGAAATGCGTAGATATCAGGAGGAACATTCGTGGCGAAGGCGGCGCTCTGGGGCGACACTGACACTGAGATCCGAAAGCATGGGTAGCA…	d__Bacteria	1	26	0	0	0	0	0	0	0	0	0	0	0	0	0	0	0	0	0	0	0	0	0	0	0	0	0	0	0	12	0	0	0	0	0	0	0	0	0	0	0	0	0	0	0	0
33eeacbb3df22071a0be8fc365d1a060	ASV64	TGGGGAATATTGCGCAATGGGGGGAACCCTGACGCAGCAACGCCGCGTGGGTGATGAAGGCCTTCGGGTTGTAAAGCCCTGTCGGGTGGAACGAACGGTCTGCTTATGCAGATGTGACGGTACCACCAAAGGAAGCACCGGCTAACTCCGTGCCAGCAGCCGCGGTAATACGGAGGGTGCAAGCGTTGTTCGGAATTACTGGGCGTAAAGCGTGCGCAGGCGGCATCGTAAGTCAGACGTGAAAGCCCGGGGCTCAACCCCGGGAGGTCGTTTGATACTGCGAAGCTTGAGTACGGGAGAGGGGTGTGGAATTCCCAGTGTAGAAGTGAAATTCGTAGATATTGGGAGGAACACCAGTGGCGAAGGCGACACCCTGGCCCGAGACTGACGCTCATGCAC…	d__Bacteria	1	0	0	0	0	0	0	0	0	0	0	0	0	0	0	0	0	0	0	0	0	0	0	0	0	0	0	0	0	0	7	0	0	0	0	1544	0	0	0	0	0	0	0	0	0	0
3b7a11af07c13969f066922f8abe914e	ASV65	TGGGGAATATTGCGCAATGGGGGGAACCCTGACGCAGCAACGCCGCGTGAGTGAAGAAGGCTTTCGGGTTGTAAAGCTCTGTCAGGTGGGACGAACAGCCTTTAAGGTATGACGGTACCACCAAAGGAAGCACCGGCTAACTCCGTGCCAGCAGCCGCGGTAATACGGAGGGTGCAAGCGTTGCTCGGAATAACTGGGCGTAAAGCGTGCGCAGGCGGTATTGTAAGTCAGACGTGAAAGTCCAGGGCTCAACCCTGGAAATGCGTTTGAAACTGCAAAACTTGAGTACGGGAGAGGGGTGTGGAATTCCCAGTGTAGAAGTGAAATTCGTAGATATTGGGAGGAACACCGGTGGCGAAGGCGACACCCTGGCCCGAAACTGACGCTCATGCACGAAAG…	d__Bacteria	1	0	0	0	0	0	0	0	0	0	0	0	0	0	0	0	0	0	0	0	0	0	0	0	0	0	0	0	0	0	0	0	0	0	0	148	0	0	0	0	0	0	0	0	0	0
c37925194dc4be1ec4d35c1c04b04ca0	ASV66	TGAGGAATATTGCACAATGGACGAAAGTCTGATGCAGCAATACCGCGTGAACGAAGAAGGTCTATGGATTGTAAAGTTCTGTCAAGAGGGAAGAATAAGTTGGTTTGTAGCCGACTCTGACGGTACCTCTAAAGGAAGCACCGGCTAACTCCGTGCCAGCAGCCGCGGTAATACGGGGGGTGCAAGCGTTGTCCGGAATCATTGGGCGTAAAGGGTTCGTAGGTGGAATTGTAAGTCTGGTGTGAAAGCCCACAGCTTAACTGTGGAACTGCACTGGATACTGCTTTTCTTGAATTACAGAGGGGGTTGTGGAATTTCTGGTGTAGAGGTGAAATTTGTAGAGATCAGAAAGAACACCGGTGGCGAAGGCGACAACCTGGCTGTTAATTGACACTAATG…	d__Bacteria	1	0	0	5	0	0	0	0	0	0	0	0	0	0	0	0	0	0	0	0	0	0	0	0	0	0	0	0	0	0	0	0	0	0	0	19	0	0	0	0	0	40	0	0	44	0
79d25b368e9b51e661a618ed1b986e7c	ASV67	TGGGGAATATTGCGCAATGGGGGGAACCCTGACGCAGCAACGCCGCGTGAGTGAAGAAGGCTTTCGGGTTGTAAAGCTCTGTCAGGTGGGACGAACAGCCTTAGGGCATGACGGTACCACCAAAGGAAGCACCGGCTAACTCCGTGCCAGCAGCCGCGGTAATACGGAGGGTGCAAGCGTTGCTCGGAATAACTGGGCGTAAAGCGTGCGCAGGCGGTATTGTAAGTCAGACGTGAAAGTCCAGGGCTCAACCCTGGAAATGCGTTTGAAACTGCAAAACTTGAGTACGGGAGAGGGGTGTGGAATTCCCAGTGTAGAAGTGAAATTCGTAGATATTGGGAGGAACACCGGTGGCGAAGGCGACACCCTGGCCCGAAACTGACGCTCATGCACGAAAGC…	d__Bacteria	1	0	0	0	0	0	0	0	0	0	0	0	0	0	0	0	0	0	0	0	0	0	0	0	0	0	0	0	0	0	0	11	0	0	0	91	0	0	0	0	0	0	0	0	0	0
f00fe57927f899cc7904865eebe124ea	ASV68	TGGGGAATATTGCGCAATGGGGGGAACCCTGACGCAGCAACGCCGCGTGGGTGATGAAGGCCTTCGGGTTGTAAAGCCCTGTCAGGTGGAACGAACGGTCTATTTAGGTAGATGTGACGGTACCACCAAAGGAAGCACCGGCTAACTCCGTGCCAGCAGCCGCGGTAATACGGAGGGTGCAAGCGTTGTTCGGAATTACTGGGCGTAAAGCGTGCGCAGGCGGCTTCATAAGTCAGACGTGAAAGCCCGGGGCTCAACCCCGGGAGGTCGTTTGATACTGTGGAGCTTGAGTACGGGAGAGGGGTGTGGAATTCCCAGTGTAGAAGTGAAATTCGTAGATATTGGGAGGAACACCAGTGGCGAAGGCGACACCCTGGCCCGAGACTGACGCTCAGGCAC…	d__Bacteria	1	0	0	0	0	0	0	0	0	0	0	0	0	0	0	0	0	0	0	0	0	0	0	0	0	0	0	0	0	0	0	0	0	0	0	74	0	0	7	0	0	0	0	0	0	0
6899a13dce30f5db5c23e9a4015ef8f4	ASV69	TGAGGAATATTGCGCAATGGGGGCAACCCTGACGCAGCAATACCGCGTGAGTGAATAATGTACTTAGTATTGTAAAGCTCTGTGGATGGTCAAGATAGTGACGATAGCCATCTAGAAAGCACCGGCTAACTACGTGCCAGCAGCCGCGGTAATACGTAGGGTGCAAGCGTTGTTCGGAATTATTGGGCGTAAAGCGAACGTAGGCGGTTTAATAAGCTAGATGTGAAAAGCCTAAGCTTAACTTAGGTCGTGCATCTAGAACTATTAGACTAGAGTGTGTTATGGGAGTGCGGAATTTCTAGTGTAGCGGTGAAATGCTTAGATATTAGAAGGAACACTCGTGGCGAAGGCGGCGCTCTGGGGCGACACTGACGCTAATGTTCGAAAGCGTGGGTAGCG…	d__Bacteria	1	0	0	0	0	0	0	0	48	0	0	0	0	0	0	0	0	0	0	0	0	0	0	0	0	0	0	16	0	0	0	0	0	0	0	13	0	0	0	0	0	0	0	0	0	0
f61b6d4a3eaac49024374aad34b65485	ASV70	TAAGGAATATTGCGCAATGGACGAAAGTCTGACGCAGCAATACCGTGTGAATGAAGAAGGCCTATGGGTTGTAAAATTCTGTCAGAAGGGAAGAACAAGTCGGTTTAGAGCTGGCTTTGACGGTACCTTCAGAGGAAGCTCCGGCTAACTCCGTGCCAGCAGCCGCGGTAATACGGGGGGAGCAAGCGTTGTCCGGAATCATTGGGCGTAAAGGGTGCGTAGGTGGATTGTTAAGTCTGGTGTGAAAGTTTGCGGCTCAACCGTAAAATGCCATTGGATACTGACAATCTTGAGTCATAGAGGGGATAGCGGAATTCCAGGTGTAGCGGTGAAATGCGTAGATATCTGGAGGAACACCAGTGGCGAAGGCGGCTATCTGGCTATGTACTGACACTGATG…	d__Bacteria	1	0	0	0	0	0	0	0	0	0	0	0	0	0	0	0	0	0	0	0	0	0	0	0	0	0	0	0	0	0	0	0	0	0	0	0	0	0	0	0	0	0	0	0	67	0
0e02f65e6d9e94e8b126140d2ffc4bf8	ASV71	TGAGGAATATTGCACAATGGACGAAAGTCTGATGCAGCAATACCGCGTGAACGAAGAAGGTCTATGGATTGTAAAGTTCTGTCAGAAGGGAAGAATGTATTGGTTTGTAGCCGATATTGACGGTACCTTCAGAGGAAGCACCGGCTAACTCCGTGCCAGCAGCCGCGGTAATACGGGGGGTGCAAGCGTTGTCCGGAATCATTGGGCGTAAAGAGAATGTAGGCGGAATTATAAGTCTGGTGTGAAATCCCACAGCTCAACTGTGGAACTGCATCGGATACTGTTTTTCTTGAGTTATAGAGGGGGTCGCGGAATTTCTGGTGTAGAGGTGAAATTTGTAGATATCAGAAAGAACACCGGTGGCGAAGGCGGCGACCTGGCTATTAACTGACGCTGAGA…	d__Bacteria	1	0	0	0	0	0	0	0	0	0	0	0	0	0	0	0	0	0	0	0	0	0	0	0	0	0	0	0	0	0	0	18	0	0	0	0	0	0	0	0	0	0	0	0	43	0
29e014152b1f56fa5ca30af23ee832c3	ASV72	TGAGGAATATTGCGCAATGGACGAAAGTCTGACGCAGCAATACCGTGTGAATGAAGAAGGCCTATGGGTTGTAAAATTCTGTCAGAAGGGAAGAACAGATTGGTTTAGAGCTAATTTTGACGGTACCTTCAGAGGAAGCTCCGGCTAACTCCGTGCCAGCAGCCGCGGTAATACGGGGGGAGCAAGCGTTGTCCGGAATCATTGGGCGTAAAGGGTGCGTAGGCGGACTAGTAAGTCTGGTGTGAAAGTTCACGGCTCAACCGTGAAAGGCCATCGGATACTGTTAGTCTTGAATTACAGAGGGGGTAGTAGAATTCCAGGTGTAGCGGTGAAATGCGTAGATATCTGGAGGAACACCGGTGGCGAAGGCGGCTACCTGGCTGTAAATTGACGCTGATG…	d__Bacteria	1	0	0	0	0	0	0	0	0	0	0	0	0	0	0	0	0	0	0	0	0	0	0	0	0	0	0	0	0	0	0	0	0	0	0	39	0	0	0	0	0	7	0	0	0	0
ad7a3700eb467fe42198678a39b7335f	ASV73	TGGGGAATATTGCGCAATGGGCGAAAGCCTGACGCAGCAATGCCACGTGAGTGATGAAGGATCTAGGTTTGTAAAGCTCTTTTAGTAGTGAAGATAATGACGGTAACTACAGAAAAAGTCCCGGCTAACTCCGTGCCAGCAGCCGCGGTAATACGGAGGGGGCGAGCGTTGTTCGGATTTACTGGGCGTAAAGGGTTCGTAGGCGGATTGACAAGTCAGATGTGAAAGCCCGGAGCTTAACTTCGGAATTGCATTTGAAACTGTCAATCTAGAATTATGGAGAGGGTAGCGGAATTACCAGTGTAGAGGTGAAATTCGTAGATATTGGTAGGAACACCAGAGGCGAAGGCGGCTACCTGGCCATATATTGACGCTGAGGAACGAAAGCGTGGGGAGCAA…	d__Bacteria	1	0	0	0	0	0	0	0	0	0	0	0	0	0	0	0	0	0	0	0	0	0	0	0	0	0	0	0	0	0	0	0	0	0	0	0	0	0	0	0	0	42	0	0	0	0
544035a27e1d63b073226899b1c46ed5	ASV74	TAAGGAATATTGCGCAATGGACGAAAGTCTGACGCAGCAATACCGTGTGAATGAAGAAGGCCTATGGGTTGTAAAGTTCTGTCAGAAGGGAAGAATAAGTCGGTTTAGAGCTGGCTTTGACGGTACCTTCAGAGGAAGCTCCGGCTAACTCCGTGCCAGCAGCCGCGGTAATACGGGGGGAGCAAGCGTTGTCCGGAATCATTGGGCGTAAAGGGTGCGTAGGTGGATTGTTAAGTCTGGTGTGAAAGTTTGCGGCTCAACCGTAAAATGCCATTGGATACTGACAATCTTGAGTCATAGAGGGGATAGCGGAATTCCAGGTGTAGCGGTGAAATGCGTAGATATCTGGAGGAACACCAGTGGCGAAGGCGGCTATCTGGCTATGTACTGACACTGATG…	d__Bacteria	1	0	0	0	0	0	0	0	0	0	0	0	0	0	0	0	0	0	0	0	0	0	0	0	0	0	0	0	0	0	0	0	0	0	0	0	0	0	40	0	0	0	0	0	0	0
e3a825feb793be303b512d0e7fb2cf4d	ASV75	TGAGGAATATTGCACAATGGACGAAAGTCTGATGCAGCAATACCGCGTGAACGAAGAAGGTCTATGGATTGTAAAGTTCTGTCAGAAGGGAAGAACATATTGGTTTGTAGCCGATATTGACGGTACCTTCAGAGGAAGCACCGGCTAACTCCGTGCCAGCAGCCGCGGTAATACGGGGGGTGCAAGCGTTGTCCGGAATCATTGGGCGTAAAGAGAATGTAGGCGGAATTATAAGTCTGGTGTGAAATCCCACAGCTCAACTGTGGAACTGCATCGGATACTGTTTTTCTTGAGTTATAGAGGGGGTCGCGGAATTTCTGGTGTAGAGGTGAAATTTGTAGATATCAGAAAGAACACCGGTGGCGAAGGCGGCGACCTGGCTATTAACTGACGCTGAGA…	d__Bacteria	1	0	0	6	0	0	0	0	0	0	0	0	0	0	0	0	0	0	0	0	0	0	0	0	0	0	0	0	0	0	0	0	0	0	0	6	0	0	0	0	0	24	0	0	0	0
7c37bfecdfad207a7a4e221bda78d5b6	ASV76	CTAGGAATATTCTGCAATGGGGGAAACCCTGACAGAGCCATACCACGTGAAGGATGAAAGTCTATGGATTGTAAACTTCTTTTATAGAGAGAAGAAATCTTGACATTATCTCTATGAATAAGCTCCGGCTAACTCCGTGCCAGAAGCCTCGGTTATACGGAGGGAGCAAGCGTTATCCGGATTTACTGGGCGTAAAGCGTTGCGTAGGTGGTTTGATAAGTCTATAGTGAAATCCTAAAGCCTAACTTTAGACACACTATAGAAACTATTAAACTTGAGGTCAGCTAAGGTAGTTAGAATTACTGGTGGAGGGGTTGTATCCGTTGATATCAGTAGGAATACCAATGGGGTAGCCAGATTGCTGGGCTGAATCTGACACTTAGGCACGAAAGCGTGGGG…	d__Bacteria	0.999955	0	0	0	0	0	0	0	0	0	0	0	0	0	0	0	0	0	0	0	0	0	0	0	0	0	0	0	0	0	0	0	0	0	0	0	0	0	0	0	0	23	0	0	0	0
45fcdfbdea7a9041e9e4ec595053254a	ASV77	TGGGGAATATTGCGCAATGGGCGAAAGCCTGACGCAGCAACGCCGCGTGAGGGAAGAAGGTTTTCGGATCGTAAACCTCTGTCAGAAGGGAAGAAACAGTAGATGGCTAATACCCATTTACCTTGACGGTACCTTCAGAGGAAGCACCGGCTAACTCCGTGCCAGCAGCCGCGGTAATACGGAGGGTGCAAGCGTTGCTCGGAATCACTGGGCGTAAAGCGTTCGTAGGCGGTTACAGAAGTTTGGTGTGAAAGCCCTAGGCTCAACCTAGGAAGTGCGCTAAAAACCATGTAACTAGAGACCTGGAGGGGAGTGAGGAATTCCGAGTGTAGAGGTGAAATTCGTAGATATTCGGAGGAACACCAGTGGCGAAGGCGTCACTCTGGACAGGTTCTGACG…	d__Bacteria	1	0	0	21	0	0	0	0	0	0	0	0	0	0	0	0	0	0	0	0	0	0	0	0	0	0	0	0	0	0	0	0	0	0	0	0	0	0	0	0	0	0	0	0	0	0
6ede301b4cd414f6e548d4678666458d	ASV78	TGGGGAATATTGCGCAATGGGCGAAAGCCTGACGCAGCAACGCCGCGTGAGTGTAGAAGGCCTTCGGGTTGTAAAGCTCTGTCGTGAGGGAAGAGAGCATATTGATTAAGAGTTAATATGTCCGACGGTACCTCATAAGAAAGCACCGGCTAACTCCGTGCCAGCAGCCGCGGTAATACGGAGGGTGCGAGCGTTGTTCGGAATCATTGGGCGTAAAGCGTGCGTAGGCGGTAAGGTATGTCTGGTGTGAAAGTTTGGGGCTCAACTCCAAAAGTGCATTGGAAACTGCTTTACTTGAATCTTGGAGAGGTTGGCGGAATTCCTGGTGTAGAGGTGAAATTCGTAGATATCAGGAGGAACACCGGTGGCGAAGGCGGCCAACTGGACAATGATTGACGC…	d__Bacteria	1	0	0	0	0	0	0	0	0	0	0	0	0	0	0	0	0	0	0	0	0	0	0	0	0	0	0	0	0	0	0	0	0	0	0	9	0	0	12	0	0	0	0	0	0	0
da5b95f9a68de75578cd50b0ad442d64	ASV79	TAAGGAATATTGCGCAATGGACGAAAGTCTGACGCAGCAATACCGTGTGAACGAAGAAGGCCTATGGGTTGTAAAGTTCTGTCAGAAGGGAAGAATAAGTCGGTTTAGAGCTGACTTTGACGGTACCTTCAGAGGAAGCTCCGGCTAACTCCGTGCCAGCAGCCGCGGTAATACGGGGGGAGCAAGCGTTGTCCGGAATCATTGGGCGTAAAGGGTGCGTAGGTGGATTGTTAAGTCTGGTGTGAAAGTTTGCGGCTCAACCGTAAAATGCCATTGGATACTGACAATCTTGAGTCATAGAGGGGATAGCGGAATTCCAGGTGTAGCGGTGAAATGCGTAGATATCTGGAGGAACACCAGTGGCGAAGGCGGCTATCTGGCTATGTACTGACACTGATG…	d__Bacteria	1	0	0	0	0	0	0	0	0	0	0	0	0	0	0	0	0	0	0	0	0	0	0	0	0	0	0	0	0	0	0	0	0	0	0	20	0	0	0	0	0	0	0	0	0	0
42346772c1f8d2a4e255b743662affcc	ASV80	TAGGGAATCTTCGGCAATGGGCGAAAGCCTGACCGAGCAATGCCGCGTGAGGGATGAAGGCCTTCGGGTTGTAAACCTCTGTCATTAGGGAAGAAAGCAACTTGTAGGAAATGATGAGTTGTTGACGGTACCTAAGGAGGAAGTCACGGCTAATTACGTGCCAGCAGCCGCGGTAATACGTAAGTGGCAAACGTTGTCCGGAATCACTGGGTGTAAAGCGCATGTAGGCGGCTATCTAAGTCTGAGGTGAAATCTATGGGCTCAACCCATAAACGGCCTTGGAAACTGGAAAGCTTGAGGGTGATAGGGGAAAGTGGAATTTTGGGTGTAGCGGTGAAATGCATAGATATCCAAGAGAATATCGATGGCGAAGGCAGCTTTCTGGATCACTCCTGACGC…	d__Bacteria	1	0	0	0	0	0	0	0	0	0	0	0	0	0	0	0	0	0	0	0	0	0	0	0	0	0	0	0	0	0	0	0	0	0	0	6	0	0	4	4	0	0	0	0	0	6
f6890ecb333a1605f9adad8194bc8f54	ASV81	TGAGGAATATTGCGCAATGGACGAAAGTCTGACGCAGCAATGCCGCGTGAATGAAGAAGGCCTATGGGTTGTAAAATTCTGTCAGAAGGGAAGAACATGTCGGTTTGCAGCTGACATTGACGGTACCTTCAGAGGAAGCTCCGGCTAACTCCGTGCCAGCAGCCGCGGTAATACGGGGGGAGCAAGCGTTGTCCGGAATTATTGGGCGTAAAGGGTGCGTAGGCGGACTGACAAGTCTGGTGTGAAAGTTTGCGGCTTAACCGTAAAAGGCCACTGGAAACTGTCAGTCTTGAATCACAGAGGGGGTAGTGGAATTCCAGGTGTAGCGGTGAAATGCGTAGAGATCTGGAGGAACACCGGTGGCGAAGGCGACTGCCTGGCTGTGAATTGACGCTGAGG…	d__Bacteria	1	0	0	0	0	0	0	0	0	0	0	0	0	0	0	0	0	0	0	0	0	0	0	0	0	0	0	0	0	0	0	0	0	0	0	19	0	0	0	0	0	0	0	0	0	0
70542dd83848af765cbf420a8979dca1	ASV82	TAGGGAATATTGGTCAATGGACGCAAGTCTGAACCAGCAACGCCGTGTGAGGGATGAAGCATTTAGGTGTGTAAACCTCTGTCAGAAGGGAAGAAAAAGTTTTACGGAACAATTGACGGTACCTTCAGAGGAAGCTCCGGCTAACTTCGTGCCAGCAGCCGCGGTAATACGAGGGGAGCAAGCGTTGTCCGGAATCATTGGGCGTAAAGAGCATGTAGGCGGCTTGTTAAGTTAGGGGTGAAAGTTTGCGGCTTAACCGTAAAATTGCCTTTAATACTGGCAGGCTTGAGTGCAGAAGAGGAAAGTGGAATTCCTGGTGTAGCGGTGAAATGTGTAGATATCAGGAAGAACACCGGTAGCGAAGGCGGCTTTCTGGTCTGCAACTGACGCTGAGATGCG…	d__Bacteria	1	0	0	0	0	0	0	0	0	0	0	0	0	0	0	0	0	0	0	0	0	0	0	0	0	0	0	0	0	0	0	0	0	0	0	0	0	0	0	0	0	0	0	0	19	0
20c5811831ed31194d5e46e23033cbfd	ASV83	TAAGGAATATTGCGCAATGGACGAAAGTCTGACGCAGCAATGCCGTGTGAACGAAGAAGGTCTATGGATTGTAAAGTTCTGTCAGAAGGGAAGAATAAGTCGGTTTGGAGCTGACTTTGACGGTACCTTCAGAGGAAGCTCCGGCTAACTCCGTGCCAGCAGCCGCGGTAATACGGGGGGAGCAAGCGTTGTCCGGAATCATTGGGCGTAAAGGGTGCGTAGGTGGACTGTTAAGTCTGGTGTGAAAGTTTGCGGCTCAACCGTAAAATGCCACTGGATACTGACAGTCTTGAGTCATAGAGGGGATAGCGGAATTCCAGGTGTAGCGGTGAAATGCGTAGATATCTGGAGGAACACCAGTGGCGAAGGCGGCTATCTGGCTATGTACTGACACTGATG…	d__Bacteria	1	0	0	0	0	0	0	0	0	0	0	0	0	0	0	0	0	0	0	0	0	0	0	0	0	0	0	0	0	0	0	0	0	0	0	18	0	0	0	0	0	0	0	0	0	0
0e28af13589872670c57338e63fa594d	ASV84	TGGGGAATATTGCGCAATGGGCGAAAGCCTGACGCAGCAACGCCGCGTGAGTGAAGAAGGCTCTAGGGTCGTAAAGCTCTGTCCTGAGGGAAGATGATCCCATCTCTAATATAGATGGGTGAAGACGGTACCTCAGAAGAAAGCACCGGCTAACTCCGTGCCAGCAGCCGCGGTAATACGGAGGGTGCAAGCGTTGTTCGGAATCATTGGGCGTAAAGAGCATGTAGGCGGTGAAGTATGTCTGACGTGAAAGCCCGGGGCTTAACTCCGGAAGTGCGTTGGAAACTGCATCACTTGAGTCTTGGAGGGGATGGCGGAATTCCTGGTGTAGAGGTGAAATTCGTAGATATCAGGAGGAACACCCGTGGCGAAGGCGGCCATCTGGACGAAGACTGACGC…	d__Bacteria	1	0	0	0	0	0	0	0	0	0	0	0	0	0	0	0	0	0	0	0	0	0	0	0	0	0	0	0	0	0	0	0	0	0	0	0	0	0	17	0	0	0	0	0	0	0
4b8a2e9bb2bee164e80910fb70a9fc06	ASV85	TGGGGAATATTGCGCAATGGGGGCAACCCTGACGCAGCCATACCGCGTGTGTGATGAAGGTTCTAGGACTGTAAAGCACTTTCAGTAGGGAAGATAATGACGGTACCTACAGAAGAAGTCCCGGCTAACTCCGTGCCAGCAGCCGCGGTAATACGGAGGGGGCAAGCGTTGCTCGGATTTACTGGGCGTAAAGCGACCGCAGGCGGTCTATTAAGTCAGATGTGAAATCCCGGTGCTCAACGCCGGAACTGCATTTGAAACTGGTAGACTTGAGTCATGGAGAGGAGGGCGGAATTCCCAGTGTAGGAGTGAAATCCGTAGATATTGGGAGGAACACCAATGGCGAAGGCAGCTCTCTGGCCATGTACTGACGCTCAGGGTCGAAAGTGTGGGTAGCAA…	d__Bacteria	1	0	0	0	0	0	0	0	0	0	0	0	0	0	0	0	0	0	0	0	0	0	0	0	0	0	0	0	0	0	0	0	0	0	0	0	0	0	0	0	0	0	0	0	0	0
0628c0c12050bda4142a95c8501a1912	ASV86	TGAGGAATTTTGCGCAATGGGGGCAACCCTGACGCAGCGACGCCGTGTGAAGGATGAAGCCCCTCGGGGTGTAAACTTCTGTCAGAGGGGAAGATAGTGACTGTACCCTCAGAGGAAGCACCGGCTAACTCCGTGCCAGCAGCCGCGGTAATACGGAGGGTGCAAGCGTTGTTCGGATTTACTGGGCGTAAAGCGTATGTAGGCGGTTTGTTAAGTCGAATGTGAAATGTCAAAGCTCAACTTTGAAATTGCATTCGATACTGGCAGACTAGAGGGCAATAGAGGAGGGTAGAATTCCCAGTGTAGCGGTGAAATGCGTAGATATTGGGAGGAATACCGGTTGCGAAGGCGACCCTCTGGGTTGTTCCTGACGCTGAGGTACGAAAGCGTGGGGAGCGA…	d__Bacteria	1	0	0	0	0	0	0	0	0	0	0	0	0	0	0	0	0	0	0	0	0	0	0	10	0	0	0	0	0	0	0	0	0	0	0	0	0	0	0	0	0	0	0	0	4	0
8f556159424800cc235a51fedb610a32	ASV87	TGGGGAATATTAGACAATGGGCGAAAGCTTGATCTAGCAATATCAAATGAGTGAAGAAGGTAAATCTGTAAAGCTATTGCGTTAAGGAAGATAATGACTGAACTTAAAGAAGAAGTCCCGGCTAACTTCGTGCCAGCAGCCGCGGTAATACGGAGGGGACGAGTGTTACTCATAATGACTGGGCGTAAAGGGTAAGTAGGTGGTATGTAAGAGTGAAAGACTAAAAAGTAAAATAATGTTTTTGAAAGTTTTTTATACGTACAGACTAGAGTATGAAAGAGGAAAGTGGAATTCTTGATGGAGAGGTGGTATTCGACGATATTAAGGAGACCGGCAGAGGCGAAGGCGACTTTCTGGTTCATAACTGACGCTGAGGTACTGAAGCATGGGGAGCGAATC	d__Bacteria	0.999989	0	0	0	0	0	0	0	0	0	0	0	0	0	0	0	0	0	0	0	0	0	0	0	0	0	0	0	0	0	0	0	0	0	0	4	0	0	9	0	0	0	0	0	0	0
14fd3e76dd7945eb07dc44b541081894	ASV88	TGGGGAATATTGCACAATGGGCGCAAGCCTGATGCAGCGACGCCGCGTGAGCGATGAAGGCCTTCGGGTTGTAAAGCTCTGTCAGCAGGGAATAAAGCATAGTGGTTAATACCCATTATGTTTGAAGGTACCTGCAGAGGAAGCACCGGCTAACTCCGTGCCAGCAGCCGCGGTAATACGGAGGGTGCAAGCGTTGTTCGGAATTACTGGGCGTAAAGGGCGCGTAGGCGGCCTTGTAAGTCAGATGTGAAATCTCGGGGCTTAACCCCGAACGTGCATTTGAAACTACAAGGCTAGAGTACAGTAGAGGCTAGCGGAATTCCAAGTGTAGAAGTGAAATTCGTAGAGATTTGGAGGAACACCAGTGGCGAAGGCGGCTGGCTGGGCTGTAACTGACGC…	d__Bacteria	1	0	0	0	0	0	0	0	0	0	0	0	0	0	0	0	0	0	0	0	0	0	0	0	0	0	0	0	0	0	0	0	0	0	0	0	0	0	13	0	0	0	0	0	0	0
44f487bd6aa423f9ed26858d0612dd48	ASV89	TAGGGAATCTTCGGCAATGGGCGAAAGCCTGACCGAGCAATGCCGCGTGAGGGACGAAGGCCTTCGGGTTGTAAACCTCTGTCATTAGGGAAGAAAGCAGTCGTGAGGAAATGCTCGGCTGTTGACGGTACCTAAGGAGGAAGTCACGGCTAATTACGTGCCAGCAGCCGCGGTAATACGTAAGTGGCAAACGTTGTCCGGAATCACTGGGTGTAAAGAGCATGTAGGCGGTCATATAAGTCTAGGGTGAAATCTGGGGGCTCAACCTCCAAACGGCCTTGGAAACTGTAAGACTAGAGGATCAGAGGGGAAAGTGGAATTTCAGGTGTAGCGGTGAAATGCGTAGATATCTGAGAGAACACCAATGGCGAAGGCAGCTTTCTGGCTGGTTCCTGACGC…	d__Bacteria	1	0	0	0	0	0	0	0	0	0	0	0	0	0	0	0	0	0	0	0	0	0	12	0	0	0	0	0	0	0	0	0	0	0	0	0	0	0	0	0	0	0	0	0	0	0
3ab8a5ae5262607ad1e680763aee710f	ASV90	TGGGGAATATTGGACAATGGGGGAAACCCTGATCCAGCAATGCCGCGTGGAGGAAGAAGGCCCTTGGGTTGTAAACTCCTGTCATAGGGGAAAAAGGTCATTTGACGAATAGTTTTATGGCTTGATGGTACCCTAAGAGGAAGCACCGGCTAACTCCGTGCCAGCAGCCGCGGTAATACGGAGGGTGCAAGCGTTGTTCGGAATTATTGGGCGTAAAGCGTGTCTAGGCGGGTATGTCAGTCAGGTGTGAAAGATCCAAGCTCAACTTGGAAATTGCGCTTGAGACGGCATATCTTGAGTTAAGGAGAGGTGAGTGGAATTCCTGGTGTAGCAGTGAAATGCGTAGATATCAGGAAGAACATCGGTGGCGAAGGCGGCTCACTGGCCTTGTACTGACGC…	d__Bacteria	1	0	0	0	0	0	0	0	0	0	0	0	0	0	0	0	0	0	0	0	0	0	0	12	0	0	0	0	0	0	0	0	0	0	0	0	0	0	0	0	0	0	0	0	0	0
3812f3177900fd12ad145d64600e7b87	ASV91	TGGGGAATATTGCGCAATGGGCGAAAGCCTGACGCAGCAACGCCGCGTGAGTGAAGAAGGCTCTTGGGTCGTAAAGCTCTGTTTCGAGGGAAGATGATTGCGATAGGAAATGATCGCATGAGGACGGTACCTCGGGAGGAAGCGCCGGCTAACTCCGTGCCAGCAGCCGCGGTAATACGGAGGGCGCAAGCGTTGTTCGGAATCATTGGGCGTAAAGCGCGCGCAGGCGGTAGGGTATGTCTGATGTGAAAGCCCGGGGCTTAACTCCGGAAGTGCATTGGAAACTGCCTTACTTGAGTCTTGGAGAGGATAGCGGAATTCCGAGTGTAGAGGTGAAATTCGTAGATATTCGGAGGAACACCGGTGGCGAAGGCGGCTATCTGGACAATGACTGACGCT…	d__Bacteria	1	0	0	0	0	0	0	0	0	0	0	0	0	0	0	0	0	0	0	0	0	0	0	0	0	0	0	0	0	0	0	0	0	0	0	0	0	0	10	0	0	0	0	0	0	0
5f7c6fcfee67d965f6ce5163511db953	ASV92	TGGGGAATATTGCGCAATGGGCGAAAGCCTGACGCAGCGACGCCGCGTGAGGGAAGAAGGTTTTCGGATCGTAAACCTCTGTCAAAAGGGAAGAACACGCTTATGGTTAATAGCCATGAGCTCTGACGGTACCTTTAAAGGAAGCACCGGCTAACTCCGTGCCAGCAGCCGCGGTAATACGGAGGGTGCAAACGTTGCTCGGAATTACTGGGCGTAAAGCGCGTGTAGGCGGTCAATGAAGTTTGGTGTGAAAGCCCTGGGCTCAACCCAGGAAGTGCGCCGAAAACCAATTGACTAGAGTCTCGGAGGGGAGTGTAGAATTCCGTGTGTAGAGGTGAAATTCGTAGATACACGGAGGAATACCGGTGGCGAAGGCGACACTCTGGACGAGAACTGACG…	d__Bacteria	1	0	0	9	0	0	0	0	0	0	0	0	0	0	0	0	0	0	0	0	0	0	0	0	0	0	0	0	0	0	0	0	0	0	0	0	0	0	0	0	0	0	0	0	0	0
7e16293722c48a17f7373d52e113701f	ASV93	TGGGGAATATTGCGCAATGGGGGGAACCCTGACGCAGCAACGCCGCGTGGGTGATGAAGGCCTTCGGGTTGTAAAGCCCTGTCAGGTGGAACGAACGGTCCATGTAAATGGATGTGACGGTACCACCAAAGGAAGCACCGGCTAACTCCGTGCCAGCAGCCGCGGTAATACGGAGGGTGCAAGCGTTGTTCGGAATTACTGGGCGTAAAGCGTGCGCAGGCGGCTTCATAAGTCAGACGTGAAAGCCCGGGGCTCAACCCCGGGAGGTCGTTTGATACTGTGGAGCTTGAGTACGGGAGAGGGGTGTGGAATTCCCAGTGTAGAAGTGAAATTCGTAGATATTGGGAGGAACACCAGTGGCGAAGGCGACACCCTGGCCCGAGACTGACGCTCATGCAC…	d__Bacteria	1	0	0	0	0	0	0	0	0	0	0	0	0	0	0	0	0	0	0	0	0	9	0	0	0	0	0	0	0	0	0	0	0	0	0	0	0	0	0	0	0	0	0	0	0	0
0672bd8b3c935097b9b43d49ccd72826	ASV94	TGGGGAATATTGCGCAATGGGGGGAACCCTGACGCAGCAACGCCGCGTGGGTGAAGAAGGCCTTCGGGTTGTAAAGCCCTGTCAGGTGGAACGAATGTGCCTTAGGGCAGTGACGGTACCACCAGAGGAAGCACCGGCTAACTCCGTGCCAGCAGCCGCGGTAATACGGAGGGTGCAAGCGTTGTTCGGAATTACTGGGCGTAAAGCGTGCGCAGGCGGCGTCATAAGTCAGACGTGAAAGTCCGAGGCTCAACTTCGGGAGGTCGTTTGATACTGTGATGCTTGAGTACGGGAGAGGGGTGTGGAATTCCCAGTGTAGAAGTGAAATTCGTAGATATTGGGAGGAACACCAGTGGCGAAGGCGACACCCTGGCCCGAGACTGACGCTCATGCACGAAA…	d__Bacteria	1	0	0	0	0	0	0	0	0	0	0	0	0	0	0	0	0	0	0	0	0	0	0	0	0	0	0	0	0	0	0	0	0	0	0	8	0	0	0	0	0	0	0	0	0	0
3b13682be76dffdd92df7ddbdd3e125d	ASV95	TGAGGAATATTGCGCAATGGGCGAAAGCCTGACGCAGCAATGCCGCGTGGAGGAAGAAGGCTTTCGGGTCGTAAACTCCTGTCAGAAGGGAAGAATGGTCTTGAGTCAAATAGGCTCAAGATTTGACGGTACCTTCAAAGGAAGCACCGGCTAACTCCGTGCCAGCAGCCGCGGTAATACGGAGGGTGCAAGCGTTGCTCGGAATCACTGGGCGTAAAGAGAGTGTAGGCGGCCTTATAAGTCAGATGTGAAAGCCCTCGGCTCAACCGAGGAACTGCATTTGATACTGTAAGGCTTGAGTATGGTAGAGGGAAGCGGAATTCCTGGTGTAGCGGTGAAATGCGTTGATATCAGGAGGAACATCAGTGGCGAAGGCGGCTTCCTGGGCCATTACTGACG…	d__Bacteria	1	0	0	2	0	0	5	0	0	0	0	0	0	0	0	0	0	0	0	0	0	0	0	0	0	0	0	0	0	0	0	0	0	0	0	0	0	0	0	0	0	0	0	0	0	0
f499891c55cda314298d8409d66ab624	ASV96	TAAAGAATATTGGTCAATGCACGAAAGTGTGAACCAGCGACACCACGTGGGTTAATGAAGGCTATTTAGTCGTAATGTCCTATCGCCAGAGAGAAATAATGATAGTATCTGGAGAAGAAGTCCCGGCTAACTCCGTGCCAGCAGCCGCGGTAATACGGGGGGGACGAGTGTTACTCGGAATGACTGGGCGTAAAGGGTCCGTAGGTTGTTTAAAGTGTTGGAATGCAAAAAATGAGGCCTAACCTTATTATTGTTCCGAGACCTTTAAACTTGAGTTTAGAAGGGGGTGATAGAATTCACAGAGGAGGGGTGCAATCCTATGATTTTGTGAGGAACACCAGAGGCGAAGGCGATCACCTGGTATAAACTGACACTGATGGACGAAGGCGTGGGTAGCGA…	d__Bacteria	0.99985	0	0	0	0	0	0	0	0	0	7	0	0	0	0	0	0	0	0	0	0	0	0	0	0	0	0	0	0	0	0	0	0	0	0	0	0	0	0	0	0	0	0	0	0	0
34507271edb16ec74e4f674002753c7e	ASV97	TGGGGAATATTGCGCAATGGACGAAAGTCTGACGCAGCAACGCCGCGTGAGCGATGAAGGCCTTCGGGTTGTAAAGCTCTGCCAGATGGGACGAAGCTGTTCGGGGTTAATACCCTCGGGGAGTGACGGTACCTTCTAAGAAAGCACCGGCTAACTCTGTGCCAGCAGCCGCGGTAATACAGAGGGTGCAAGCGTTGTTCGGAATCATTGGGCGTAAAGGGCACGTAGGCGGCCGATTAAGTTGAATGTGAAATCCCCGAGCTTAACTTGGGAACTGCAGGCAAAACTGGTCGGCTTGAGTATCGTAGGGGATGGTGGAATTCCAGGTGTAGAGGTGAAATTCGTAGATATCTGGAGGAACATCGGTGGCGAAGGCGACCGTCTGGGCGATTACTGACG…	d__Bacteria	1	0	0	0	0	0	0	0	0	0	0	0	0	0	0	0	0	0	0	0	0	0	0	0	0	0	0	0	0	0	0	0	0	0	0	7	0	0	0	0	0	0	0	0	0	0
f7fcde8099b1b660eaa0ef523a84fff1	ASV98	TGAGGAATCTTGGACAATGAGCGAAAGCTTGATCCAGTAATATCAATTAGAGGAAGAAGGCTTCGAGCCGTAAACTTTTTAGGCTAGGGAGGATTATGACGGTACCTAAGCTATTTTAGCCCCGGCTAACTTCGTGCCAGCAGCCGCGGTAATACGGAGGGGGCAAGTGTTACTCGACATGACTGGGCGTAAAGGGTGCGTAGGTGGATTTATCAGTTAAAAGTTAAATTCTTCATAAAATATGATTAATCCTTTTATTACTATAAATCTAGAGTATAGGGGAAGAAAGTGGTACTATGTGTGTAGGGGTGGCATCCTAAGACATATGTGGGACCACCGAAGGCGAAGGCAACTTTCTACCCTATTTACTGACGCTGAGGCACGAAAGCATGGGTAGCA…	d__Bacteria	0.999961	0	0	0	0	0	0	0	0	0	0	0	0	0	0	0	0	0	0	0	0	0	0	0	0	0	0	0	0	0	0	0	0	0	0	0	0	0	7	0	0	0	0	0	0	0
11df134d536640f6e3244e1e63748450	ASV99	TGGGGAATATTGCGCAATGGGGGAAACCCTGACGCAGCGACGCCGCGTGAGTGATGAAGGCCTTCGGGTTGTAAAGCTCTGTCGAATGGGAAGAAAGTGCCTATGGCTAATATCCATAGGTATTGACGGTACCATTAAAGGAAGCACCGGCTAACTCCGTGCCAGCAGCCGCGGTAATACGGAGGGTGCAAGCGTTATTCGGAATCACTGGGCGTAAAGCGCATGTAGGCGGCTTAGTAAGTCAGATGTGAAAGCCCACGGCTCAACCGTGGAAGTGCATTTGAAACTATTAAACTTGAGTCCGAGAGAGGAAAACGGAATTCCTGGTGTAGAGGTGGAATTCGTAGATATCAGGAAGAACACCGGTGGCGAAGGCGGTTTTCTGGATCGGTACTGACG…	d__Bacteria	1	0	0	0	0	0	6	0	0	0	0	0	0	0	0	0	0	0	0	0	0	0	0	0	0	0	0	0	0	0	0	0	0	0	0	0	0	0	0	0	0	0	0	0	0	0
58670ddf44db0308021765ab349fd50c	ASV100	TGGGGAATATTGCGCAATGGGCGAAAGCCTGACGCAGCAACGCCGCGTGAGTGAAGAAGGCTCTTGGGTCGTAAAGCTCTGTTTCGAGGGAAGATGATTGCGGTAGGAAATGACCGCATGAGGACGGTACCTCGGGAGGAAGCGCCGGCTAACTCCGTGCCAGCAGCCGCGGTAATACGGAGGGCGCAAGCGTTGTTCGGAATCATTGGGCGTAAAGCGCGCGCAGGCGGTAGGGTATGTCTGATGTGAAAGCCCGGGGCTTAACTCCGGAAGTGCATTGGAAACTGCCTTACTTGAGTCTTGGAGAGGATAGCGGAATTCCGAGTGTAGAGGTGAAATTCGTAGATATTCGGAGGAACACCGGTGGCGAAGGCGGCTATCTGGACAATGACTGACGCT…	d__Bacteria	1	0	0	0	0	0	0	0	0	0	0	0	0	0	0	0	0	0	0	0	0	0	6	0	0	0	0	0	0	0	0	0	0	0	0	0	0	0	0	0	0	0	0	0	0	0
e3814e3950a261a7aeb8dfffc2872cf0	ASV101	TGGGGAATATTGCGCAATGGGGGGAACCCTGACGCAGCAACGCCGCGTGAGTGAAGAAGGCTTTCGGGTTGTAAAGCTCTGTCAGGTGGAACGAATGGCCTTCGGGCATGACGGTACCACCAAAGGAAGCACCGGCTAACTCCGTGCCAGCAGCCGCGGTAATACGGAGGGTGCAAGCGTTGCTCGGAATTACTGGGCGTAAAGCGTGCGCAGGCGGTTTGGTAAGTCAGACGTGAAAGTCCAGGGCTCAACCCCGGAATGTCGTTTGAAACTGCGAGACTTGAGTACGAGAGAGGGGTGTGGAATTCCCAGTGTAGAAGTGAAATTCGTAGATATTGGGAGGAACACCGGTGGCGAAGGCGACACCCTGGCTCGAGACTGACGCTCATGCACGAAAGC…	d__Bacteria	1	0	0	0	0	0	0	0	0	0	0	0	0	0	0	0	0	0	0	0	0	0	0	0	0	0	0	0	0	6	0	0	0	0	0	0	0	0	0	0	0	0	0	0	0	0
a06b35b4c2c2a91afa4951e484d14c5c	ASV102	TCTAGAAGCTTCGGCAATGGGGGAAACCCTGACCGAGCGACGCCGCGTGTGGGATGAAGCATTTTGGTGTGTAAACCACTTTCGACTGGGAAGAAAGCTTGTTTCTTACAAGTGTGACGGTACCAGCAGAAGAAGCACCGGCTAACTCCGTGCCAGCAGCCGCGGTAATACGGGGGGTGCAAGCGTTATTCGGATTTATTGGGCGTAAAGGGCGCGTAGGCGGCCATGTAAGTCTGATGTGAAAACTCCACGGCTCAACCGGGAGACTGCATTGGAAACTGCATAGCTTGAGTGCAAGAGAGGTCAGTAGAATACCTAGTGTAGCGGTGGAATGCGTAGATATTAGGTAGAATACCAGTGGCGAAGGCGACTGACTGGCTTGTTACTGACGCTGATGTG…	d__Bacteria	1	0	0	0	0	0	0	0	0	0	0	0	0	0	0	0	0	0	0	0	0	0	0	0	0	0	0	0	0	0	0	0	0	0	0	0	0	0	0	0	0	6	0	0	0	0
cbb47ec22a981673eb07cb0d984ca56d	ASV103	TGGGGAATATTGGACAATGGGCGAAAGCCTGATCCAGCAACGCCGCGTGAGTGATGAAGGCCTTAGGGTTGTAAAGCTCTGTCAGATGGAACGAAAAAGTATAAGTTAATACCTTATATATTGACGGTACCATCAAAGGAAGCACCGGCTAACTCTGTGCCAGCAGCCGCGGTAAGACAGAGGGTGCAAGCGTTGTTCGGAATTACTGGGCGTAAAGGGCGTGTAGGCGGTTTGGTCTGTTTGATGTGAAATACCTGGGCTCAACCCAGGAATTGCATTGAATACTGCCAGACTAGAGTATTGGAGAGGAAAGTGGAATTCCTGGTGTAGAGGTGAAATTCGTAGATACCAGGAGGAACATCTGAGGCGAAGGCGACTTTCTGGACAATTACTGACGCT…	d__Bacteria	1	0	0	5	0	0	0	0	0	0	0	0	0	0	0	0	0	0	0	0	0	0	0	0	0	0	0	0	0	0	0	0	0	0	0	0	0	0	0	0	0	0	0	0	0	0
f6272f6d9a3ef5bba27374b46f57147c	ASV104	TAGGGAATCTTCGGCAATGGGCGAAAGCCTGACCGAGCAATGCCGCGTGAGGGATGAAGGCCTTCGGGTTGTAAACCTCTGTCATCGGGGAAGAAAGTTGTCCGCAGGAAATGGCGGTCAGTTGACGGTACCCGAGGAGGAAGTCACGGCTAATTACGTGCCAGCAGCCGCGGTAATACGTAAGTGGCAAGCGTTGTCCGGAATCACTGGGTGTAAAGCGCATGTAGGCGGCTTTGTAAGTCTGGGGTGAAATCCATCGGCTCAACCGATGAACGGCCCTGGAAACTGCAGAGCTTGAGGTTCAGAGGGGAAAGTGGAATTTCGGGTGTAGCGGTGAAATGCGTAGATATCCGAGAGAACACCAATGGCGAAGGCAGCTTTCTGGCTGGATCCTGACGC…	d__Bacteria	1	0	0	0	0	0	0	0	0	0	0	0	0	0	0	0	0	0	5	0	0	0	0	0	0	0	0	0	0	0	0	0	0	0	0	0	0	0	0	0	0	0	0	0	0	0
ed6e3031819fe294b868a0863abf890e	ASV105	TGAGGAATCTTGGACAATGAGCGAAAGCTTGATCCAGTAATATCAATTAGAGGAAGAAGGCTTCGAGCCGTAAACTTTTTAGGCTAGGGAGGATTATGACGGTACCTAAGCTATTTTAGCCCCGGCTAACTTCGTGCCAGCAGCCGCGGTAATACGGAGGGGGCGAGTGTTACTCGACATGACTGGGCGTAAAGGGTGCGTAGGTGGATTTATTAGTTAAAAGTTAAATTCTTCATAGAAAATGATTAATGCTTTTATTACTATAAATCTAGAGTATAGGGGAAGAAAGTGGTACTATGTGTGTAGGGGTGGCATCCTAAGACATATGTGGGACCACCGAAGGCGAAGGCAACTTTCTATCCTATTTACTGACGCTGAGGCACGAAAGCATGGGTAGCA…	d__Bacteria	0.999964	0	0	0	0	0	0	0	0	0	0	0	0	0	0	0	0	0	0	0	0	5	0	0	0	0	0	0	0	0	0	0	0	0	0	0	0	0	0	0	0	0	0	0	0	0
f9b5c2c949b1cbe1295869833604e5bf	ASV106	TGAGGAATATTGCACAATGGACGAAAGTCTGATGCAGCAATACCGCGTGAACGAAGAAGGTCTATGGATTGTAAAGTTCTGTCAAGAGGGAAGAATATGTTGGTTTGTAGCCGACACTGACGGTACCTCTAAAGGAAGCACCGGCTAACTCCGTGCCAGCAGCCGCGGTAATACGGGGGGTGCAAGCGTTGTCCGGAATCATTGGGCGTAAAGGGTTCGTAGGTGGAATTGTAAGTCTGGTGTGAAAGCCCACAGCTTAACTGTGGAACTGCACTGGATACTGCTTTTCTTGAATTACAGAGGGGGTTGTGGAATTTCTGGTGTAGAGGTGAAATTTGTAGAGATCAGAAAGAACACCGGTGGCGAAGGCGACAACCTGGCTGTTAATTGACACTGAGG…	d__Bacteria	1	0	0	0	0	0	0	0	0	0	0	0	0	0	0	0	0	0	0	0	0	0	0	5	0	0	0	0	0	0	0	0	0	0	0	0	0	0	0	0	0	0	0	0	0	0
d629fc2701cbc0508ad97c0c7d512216	ASV107	TGAGGAATATTGCACAATGGACGAAAGTCTGATGCAGCAATACCGCGTGAACGAAGAAGGTCTATGGATTGTAAAGTTCTGTCAGAAGGGAAGAATGTATTGGTTTGTAGCTGATATTGACGGTACCTTCAGAGGAAGCACCGGCTAACTCCGTGCCAGCAGCCGCGGTAATACGGGGGGTGCAAGCGTTGTCCGGAATCATTGGGCGTAAAGAGAATGTAGGCGGAATTATAAGTCTGGTGTGAAATCCCACAGCTCAACTGTGGAACTGCATCGGATACTGTTTTTCTTGAGTTATAGAGGGGGTCGCGGAATTTCTGGTGTAGAGGTGAAATTTGTAGATATCAGAAAGAACACCGGTGGCGAAGGCGGCGACCTGGCTATTAACTGACGCTGAGA…	d__Bacteria	1	0	0	0	0	0	0	0	0	0	0	0	0	0	0	0	0	0	0	0	0	0	0	0	0	0	0	0	0	0	5	0	0	0	0	0	0	0	0	0	0	0	0	0	0	0
f4cd5b320710624ad8f60bcd2bf24723	ASV108	TAAGGAATATTGCGCAATGGACGAAAGTCTGACGCAGCAATGCCGTGTGAACGAAGAAGGTCTATGGATTGTAAAGTTCTGTCAGAAGGGAAGAATAAGTCGGTTTGGAGCTGACTTTGACGGTACCTTCAGAGGAAGCTCCGGCTAACTCCGTGCCAGCAGCCGCGGTAATACGGGGGGAGCAAGCGTTGTCCGGAATCATTGGGCGTAAAGGGTGCGTAGGTGGATTGTTAAGTCTGGTGTGAAAGTTTGCGGCTCAACCGTAAAATGCCACTGGATACTGACAATCTTGAGTCATAGAGGGGATAGCGGAATTCCAGGTGTAGCGGTGAAATGCGTAGATATCTGGAGGAACACCAGTGGCGAAGGCGGCTATCTGGCTATGTACTGACACTGATG…	d__Bacteria	1	0	0	0	0	0	0	0	0	0	0	0	0	0	0	0	0	0	0	0	0	0	0	0	0	0	0	0	0	0	0	0	0	0	0	0	0	0	0	0	0	5	0	0	0	0
51467147ecd51cf51015c77bd9d15642	ASV109	TGGGGAATATTGCGCAATGGGGGAAACCCTGACGCAGCAACGCCGTGTGAGTGATGAAGGCCCTCGGGTTGTAAAGCTCTGTCAGAAGGGAAGAAACCTCAGGAGGAGTAATACCCTCTTGAATTGACGGTACCTTCAAAGGAAGCACCGGCTAACTCCGTGCCAGCAGCCGCGGTAATACGGAGGGTGCAAGCGTTGTTCGGAATTACTGGGCGTAAAGCGCGTGTAGGCGGATAAAGAAGTTGGGTGTGAAAGCCCTAGGCTCAACCTAGGAAGTGCGCTCAAAACCATTTATCTTGAGTATCGGAGAGGCTTGGGGAATTCCTAGTGTAGAGGTGAAATTCGTAGATATTAGGAGGAACACCAGTGGCGAAAGCGCCAAGCTGGACGATTACTGAC…	d__Bacteria	1	0	0	4	0	0	0	0	0	0	0	0	0	0	0	0	0	0	0	0	0	0	0	0	0	0	0	0	0	0	0	0	0	0	0	0	0	0	0	0	0	0	0	0	0	0
1b92a8f8fb1758da28182aa1346e5488	ASV110	TGGGGAATATTGCGCAATGGGGGGAACCCTGACGCAGCAACGCCGCGTGAGTGAAGAAGGCCTTCGGGTTGTAAAGCTCTGTCAGGTGGAACGAATGACTTGATGGTAAATAGCCATCAGGGATGACGGTACCATCAGAGGAAGCACCGGCTAACTCCGTGCCAGCAGCCGCGGTAATACGGAGGGTGCAAGCGTTGCTCGGAATTACTGGGCGTAAAGCGTGCGCAGGCGGCGCAGCAAGTCAGACGTGAAAGACCGGGGCTCAACCCCGGGGTGTCGTTTGAAACTGCTGTGCTTGAGTACGGGAGAGGGGTGTGGAATTCCCAGTGTAGGAGTGAAATCCGTAGATATTGGGAGGAACACCAGTGGCGAAGGCGACACCCTGGCCCGAGACTGACG…	d__Bacteria	1	0	0	0	0	0	0	0	0	0	0	0	0	0	0	0	0	0	0	0	0	0	0	4	0	0	0	0	0	0	0	0	0	0	0	0	0	0	0	0	0	0	0	0	0	0
cf0794119acdd0b09a404047cf42e186	ASV111	TCGAGAATCTTCCACAATGGGGGAAACCCTGATGGAGCGACGCCGCGTGCAGGAAGACGGTTTTAGGACTGTAAACTGCTTTTATGTGGGAACAATATTGAGCGTACCACATGAATAAGCACCGACTAACTACGTGCCAGCAGTCGCGGTAATACGTAGGGTGCAAGCGTTATCCGGAATTATTGGGCGTAAAGCGTCTGTAGGTGGTGAGGTCAGTCCGTGCTTAAATTATCAGGCTCAACCTGATAGCTGGCATGGATACTACCACACTAGAGTATGAGAGAGGTGAGTGGAACTCCCGGTGTAGCGGTTATATGCGTTTATATCGGGGGGAACACCAGTGGCGAAGGCGGCTCACTGGCTCATTACTGACACTGAGAGACGAAAGCGTGGGTAGCG…	d__Bacteria	0.999998	0	0	0	0	0	0	0	0	0	0	0	0	0	0	0	0	0	0	0	0	0	0	0	0	0	0	4	0	0	0	0	0	0	0	0	0	0	0	0	0	0	0	0	0	0
d8584fb7726eb22eb79dbfea1d9fc816	ASV112	TGGGGAATCTTGAGCAATGCACGGAAGTGTGACTTAGTGACGTTTTGTTGGGTGAGGAAGTTAGTTCGTAAAACCCGTCACACATCATACGGAACATAAATAGAATTGTGGTGTGGAGGATTAAGTTCCGGCCAATACCTGTGCCAGCAGCCGCGGTAAGACAGGAGGAGCGAGCGTTATTCAGCATGATTGGGCGTAAAGGGTACGTAGGTGTTCTATCAAAGTATTATGTGAAATATCGGGGCCTGGATACCGCGAAAGAACTTATACAATTAATAGAATATAGTAGTGACGGGGTTGTTAGAACTGCGCGAGTAAGGGTAAAATCTTTGGATACGTGCAGGACTACTGAAGGAGAAGGCATGCAACCGGTTACTTACTGAAGCTGAGGTACGAAAG…	d__Bacteria	0.99949	0	0	0	0	0	0	0	0	0	0	0	0	0	0	0	0	0	0	0	0	0	0	0	0	0	0	0	0	4	0	0	0	0	0	0	0	0	0	0	0	0	0	0	0	0
9f04a6cd7c9862c0018dae8d6a981982	ASV113	TAGGGAATATTGCGCAATGAGCGATAAGCTTGACGCAGCGACGCCGCGTGAGTGATGAAGGCCTTCGGGTCGTAAAGCTCTGTCAGCAGGGAAGAAGGTAATTAAGGTGAATAATCTTAGTCACTTGACGGTACCTGCAGAGGAAGCCCCGGCTAATTACGTGCCAGCAGCCGCGGTAACACGTAAGGGGCAAGCGTTGTCCGGAATCACTGGGCGTAAAGGGAGCGTAGGCGGAAAATTAAGTCAGATGTGAAAGTTTGCGGCTCAACCGTAAAATTGCATTTGATACTGATTTTCTTGAGTATCGGAGGGGAAGGCGGAATTCCTGGTGTAGCGGTGAAATGCGCAGATATCAGGAAGAACACCGATGGCGAAGGCAGCCTTCTGGACGATAACTGA…	d__Bacteria	1	0	0	0	0	0	0	0	0	0	0	0	0	0	0	0	0	0	0	0	0	0	0	0	0	0	0	0	0	0	0	0	0	0	0	4	0	0	0	0	0	0	0	0	0	0
5d88c13f7fda1129fed50d207d677f5a	ASV114	TCGAGAATCATTGTCAATGCGCGAAAGCGTGAACGTGCGATGCCGCGTGTGGGAAGAAGGTGTTATGCATTGTAAACCACTGTCAGGGGCTATGAATAAGCGTATAACTTACGTGATGACGTAAACCCCAGAGGAAGTCGCAGCTAACTACGTGCCAGCAGCTGCGGTAATACGTAGGCGGCGAACATTATTCGGAATCACTGGGCTTAAAGGGCGTCTAGGTGGCTTATCAAGTCAGAGTTGAAAGACGGCAGCTTAACTGTCGGAACGGCTTTGATACTGATAAGCTCGAGTCATAGAGGGGGTACCGGAACTCTTGGTGTAACGGTGGAATGTGTAGATATCAAGAGGAACACCAATGGCGAAGGCAGGTACCTGGTTATGGACTGACACTGAAGC…	d__Bacteria	0.999897	0	0	0	0	0	0	0	0	0	0	0	0	0	0	0	0	0	0	0	0	0	0	0	0	0	0	0	0	0	0	0	0	0	0	0	0	0	0	0	0	0	0	0	4	0
56109e8ce25aa1b299c23466c04b0c2b	ASV115	TGGGGAATCTTGGACAATGGGGGAAACCCTGATCCAGCAACGCCGTGTGAGTGATGAAGGCTCTCGGGTCGTAAAGCTCTGTCAGTGGAGAAGAACTGAATAAGCATCAGATCCTTATTTTTGACGGTATCCACAAAGGAAGCACCGGCTAACTCCGTGCCAGCAGCCGCGGTAATACGGAGGGTGCAAGCGTTGTTCGAAATTATTGGGCGTAAAGCGTACGCAGGCGGCATGGTAAGTTCTGTGTGAAATCCCCAGGCTCAACCTGGGACGGTCACAGAAAACTGCCACGCTAGAGTATGATAGGGGAGAGCGGAATTCCCAGTGTAGAGGTGAAATTCGTAGATATTGGGAGGAACATCGGAGGCGAAAGCGGCTCTCTGGCTCAATACTGACGCT…	d__Bacteria	1	0	0	3	0	0	0	0	0	0	0	0	0	0	0	0	0	0	0	0	0	0	0	0	0	0	0	0	0	0	0	0	0	0	0	0	0	0	0	0	0	0	0	0	0	0
714d7b5d9fd97273492d2216e5203ec7	ASV116	TGGGGAATCTTGGACAATGGGGGAAACCCTGATCCAGCAACGCCGTGTGAGTGATGAAGGCTTTCGGGTCGTAAAGCTCTGTCAGTGGGGAAGAAATTCATAAGCATCAGATCCTTATGATTGACGGTACCCACAGAGGAAGCACCGGCTAACTCCGTGCCAGCAGCCGCGGTAATACGGAGGGTGCAAGCGTTGTTCGAAATTACTGGGCGTAAAGCGCACGCAGGTTGTTTAGTAAGTTCCATGTGAAAGACTTCGGCTCAACCGGAGATGGTCATGGAAAACTACTAAACTAGAGTACGAGAGAGGAGAGCGGAATTCCAAGTGTAGAGGTGAAATTCGTAGATATTTGGAGGAACACCGGCGGCGAAAGCGGCTCTCTGGCTCGCTACTGACACT…	d__Bacteria	1	0	0	3	0	0	0	0	0	0	0	0	0	0	0	0	0	0	0	0	0	0	0	0	0	0	0	0	0	0	0	0	0	0	0	0	0	0	0	0	0	0	0	0	0	0
3e350fb50006699b53ab1c3b12f32a5a	ASV117	TAGGGAATATTCCGCAATGGGCGAAAGCCTGACGGAGCGACGCCGCGTGTGTGATGAAGGCCTTCGGGTTGTAAAGCACTGTTGAGAGGGAAGAAGTTTATATATAGTAACTGATATATAATTGACGGTACCTTTCGAGGAAGCCCCGGCTAATTACGTGCCAGCAGCCGCGGTAATACGTAAGGGGCGAGCGTTGTCCGGATTTACTGGGCGTAAAGGGTGCGTAGGCGGCGATACAAGTCAGAGGTGAAAGCTATGGGCTCAACCTGTAAATTGCCTTTGAAACTGTATTGCTTGAGTACTGCAGAGGAAAGTGGAATTCATGGTGTAGCGGTGAAATGCGTAGATATCATGGAGAACACCTATGGCGAAGGCAGCTTTCTGGGCAGATACTGACGC…	d__Bacteria	1	0	0	0	0	0	0	0	3	0	0	0	0	0	0	0	0	0	0	0	0	0	0	0	0	0	0	0	0	0	0	0	0	0	0	0	0	0	0	0	0	0	0	0	0	0
6df72d3746af371c1765f2127f8fc2a9	ASV118	TGGGGAATCTTGGACAATGGGGGAAACCCTGATCCAGCAACGCCGTGTGAGTGATGAAGGCTTTAGGGTCGTAAAGCTCTGTCAGTGGGGAAGAAAGTAATAAGCATCAGATCCTTGTTATTGACGGTACCCACAAAGGAAGCACCGGCTAACTCCGTGCCAGCAGCCGCGGTAATACGGAGGGTGCAAGCGTTGTTCGAAATCATTGGGCGTAAAGCGCACGCAGGTCGATTGGCAAGTCCCATGTGAAATTCTTAGGCTCAACCTAAGTCGGTCATGGGAAACTGCTAGTCTAGAGTACGAGAGGGGAGAGCGGAATTCCCAGTGTAGAGGTGAAATTCGTAGATATTGGGAGGAACACCGGCGGCGAAAGCGGCTCTCTGGCTCGATACTGACACT…	d__Bacteria	1	0	0	0	0	0	0	0	0	0	0	0	0	0	0	0	0	0	0	0	0	0	0	3	0	0	0	0	0	0	0	0	0	0	0	0	0	0	0	0	0	0	0	0	0	0
340fce37792e863ee0e67025e1b8dbf1	ASV119	TGGGGAATTATAGGCAATGAGCTAAAGCTTGACCATGTGACTTTTGGTGGGTGAAAGATGGTTTGAAAGGCCGTAAAGCCATTTCGGCAAGTTAATTTATAATAAATATTGAGGTAAGAAGTCCCGGCTAACCTTGTGCCAGCAGCCGCGGTAATACAGGGGGGGCTAGCGTTATTCAGCATTACTCGGCGTAAAACGCATGTAGCTTTTTTTCTATTATTTTCAATTAAAAAGTGTAACTTGGTTTATAATACTTTGTTAATATTTTTAAAATTTGAGTTAAGGTGATGTTATTAGAATTATTTATCTAGAGGATTAATTCGCAAAAATAAATAGGAATACCATTTGTGAAAACATTTAACTACACTTAAACTGACAGTGAGATGCGAAGGTGTAGGT…	d__Bacteria	0.998388	0	0	0	0	0	0	0	0	0	0	0	0	0	0	0	0	0	0	0	0	0	0	0	0	0	0	0	0	0	3	0	0	0	0	0	0	0	0	0	0	0	0	0	0	0
2f6c5e21eff71a3541023619b92ea807	ASV120	TGGGGAATATTGCGCAATGGGCGAAAGCCTGACGCAGCAACGCCGCGTGAGTGAAGAAGGCTCTTGGGTCGTAAAGCTCTGTTTCGAGGGAAGATGATCTCGGTAGGAAATGACCGGGTGAGGACGGTACCTCGGGAGGAAGCGCCGGCTAACTCCGTGCCAGCAGCCGCGGTAATACGGAGGGCGCAAGCGTTGTTCGGAATCATTGGGCGTAAAGCGCGCGCAGGCGGTAGGGTATGTCTGATGTGAAAGCCCGGGGCTTAACTCCGGAAGTGCATTGGAAACTGCCTTACTTGAGTCTTGGAGAGGATAGCGGAATTCCGAGTGTAGAGGTGAAATTCGTAGATATTCGGAGGAACACCGGTGGCGAAGGCGGCTATCTGGACAATGACTGACGCT…	d__Bacteria	1	0	0	0	0	0	0	0	0	0	0	0	0	2	0	0	0	0	0	0	0	0	0	0	0	0	0	0	0	0	0	0	0	0	0	0	0	0	0	0	0	0	0	0	0	0
9d8c17c8fdfb61fcca6b9e48721529f9	ASV121	TGGGGAATATTGCGCAATGGGGGAAACCCTGACGCAGCGACGCCGCGTGAGTGATGAAGGCCTTCGGGTTGTAAAGCTCTGTCGGATAAGAAGAAAGTATTTAAAGTTAATACCTTTAAGTATTGACGGTATTATCAAAGGAAGCACCGGCTAACTCCGTGCCAGCAGCCGCGGTAATACGGAGGGTGCAAGCGTTATTCGGAATCACTGGGCGTAAAGCGCATGTAGGCGGCTTAGTAAGTCAGATGTGAAAGCCCACGGCTCAACCGTGGAAGTGCATTTGAAACTATTAGACTTGAGTTCGAGAGAGGAAAACGGAATTCCTAGTGTAGAGGTGGAATTCGTAGATATTAGGAAGAACACCGGTGGCGAAGGCGGTTTTCTGGATCGATACTGACG…	d__Bacteria	1	0	0	0	0	0	0	0	0	0	0	0	0	0	0	0	0	0	0	0	0	0	2	0	0	0	0	0	0	0	0	0	0	0	0	0	0	0	0	0	0	0	0	0	0	0
b3c838c4f74690a6be46b4676cfe518e	ASV122	TAGGGAATCTTCCGCAATGGACGAAAGTCTGACGGAGCAACGCCGCGTGAGTGATGAAGGCTTTCGGGTCGTAAAACTCTGTTGTTAGGGAAGAACAAGTACGAGAGTAACTGCTCGTACCTTGACGGTACCTAACCAGAAAGCCACGGCTAACTACGTGCCAGCAGCCGCGGTAATACGTAGGGTGCGAGCGTTAATCGGAATTACTGGACGTAAAGTGTGCGCAGGTGGCCTCGCAAGTCGAGTGTGAAAGCCCCGGGCTTAACTTGGGAATTGCGCTCGAAACTACGATGCTGGAGTGTGGCAGAGGAAGGTGGAATTCCACGTGTAGCGGTGAAATGCGTAGAGATGTGGAGGAACACCAATGGCGAAGGCAGCCTTCTGGGCCAACACTGACGC…	d__Bacteria	1	0	0	0	0	0	0	0	0	0	0	0	0	0	0	0	0	0	0	0	0	0	0	0	0	0	2	0	0	0	0	0	0	0	0	0	0	0	0	0	0	0	0	0	0	0
75c7728f82854126ff218f8574f74523	ASV123	TGGGGAATCTTGCACAATGGGGGAAACCCTGATGCAGCGACGCCGCGTGAGCGATGAAGCCCTTCGGGGTGTAAAGCTCTTTCGACAGGAACGATTATGACGGTACCTGGAGAAGAAGCTGCGGCTAACTACGTGCCAGCAGCCGCGGTAATACGTAGGCAGCAAACGTTGTTCGGAATTATTGGGCGTAAAGAGTGTGTAGGCGGTTGCGTGTGTCTGGTGTGAAATCTCCTGGCTCAACTGGGAGGGTGCGCCGGAAACTGCGCGGCTTGAGTACTGGAGAGGATGGCGGAATTCCTGGTGTAGCGGTGAAATGCGTAGATATCAGGAGGAACACCTGTGGTGTAGACGGCTATCTGGACAGTCACTGACGCTGAGACACGAAAGCGTGGGGAGCAA…	d__Bacteria; p__Acidobacteriota; c__Acidobacteriae	1	0	0	0	0	0	0	0	0	0	6	0	0	0	0	0	0	0	0	0	0	0	0	0	0	0	0	0	0	0	0	0	0	0	0	0	0	0	0	0	0	0	0	0	0	0
3e48b9ef1f2a9865f669f8b7216a9dff	ASV124	TGGGGAATTTTGCGCAATGGGCGAAAGCCTGACGCAGCGACGCCGCGTGGAGGATGAAGGGTCTCGTACTCGTAAACTCCTGTCAGAAAGGATTAAATGCTTATAGGTTAATATCCTATAGGTTTGACTTAACTTTCAGAGGAAGCCCCGGCTAAATACGTGCCAGCAGCCGCGGTAATACGTATGGGGCGAGCGCTACTCGGATTTATTGGGCGTAAAGCGAATGTAGGCGGTTTATTAAGTCAGTAGTGAAATCCCCCGGCTCAACCGAGGAATAGCTATTGAAACTGGTAGACTTGAGGACAGGAGAGGAAAGTAGAATTCCCAGTGTAGCGGTGGAATGCGTAGATATTGGGAGGAATACCAGAGGCGAAGGCGGCTTTCTGGACTGGTCCTGAC…	d__Bacteria; p__Acidobacteriota; c__Aminicenantia; o__Aminicenantales; f__Aminicenantales; g__Aminicenantales; s__uncultured_delta	1	0	0	0	0	0	0	0	0	0	0	0	0	0	0	0	0	0	0	0	0	3	0	0	0	0	0	23	0	0	0	0	0	0	0	0	0	0	0	0	0	0	0	0	0	0
38bfdc026b8ebb03272b2ac364d12664	ASV125	TGGGGAATTTTGCGCAATGGGCGCAAGCCTGACGCAGCGACGCCGCGTGAGGGAAGAAGGCCTTTGGGTCGTAAACCTCTGTCAGAAGGGATTAAGGTGCTAAGTTTAAGAGATGTAGTACTTGACTTAACCTTCAGAGGAAGCCCCGGCTAAATACGTGCCAGCAGCCGCGGTAATACGTATGGGGCGAGCGCTACTCGGATTTATTGGGCGTAAAGCGAATGTAGGCTGTTTATTAAGTCAGTGGTGAAATCCCTCGGCTCAACCGAGGAATAGCCTTTGATACTGGTAAGCTGGAGGACAGGAGAGGATAGTGGAATTTCCGGTGTAGCGGTGGAATGCGTAGATATCGGAAGGAACACCAGAGGCGAAGGCGGCTATCTGGACTGTACCTGACGC…	d__Bacteria; p__Acidobacteriota; c__Aminicenantia; o__Aminicenantales; f__Aminicenantales; g__Aminicenantales; s__uncultured_delta	0.991066	0	0	0	0	9	0	0	30	0	0	0	0	0	0	0	0	0	0	0	0	0	0	0	0	0	0	0	0	0	0	0	0	0	0	0	0	0	0	0	0	0	0	0	0	0
3d25dfe01ca70b38a70ea4411a2068e7	ASV126	TGGGGAATTTTGCGCAATGGGCGAAAGCCTGACGCAGCGACGCCGCGTGAGGGAAGAAGGCCTTTGGGTCGTAAACCTCTGTCAGAAGGGATTAAGGTGCTAAGTTTAAGAGATGTAGTACTTGACTTAACCTTCAGAGGAAGCCCCGGCTAAATACGTGCCAGCAGCCGCGGTAATACGTATGGGGCGAGCGCTACTCGGATTTATTGGGCGTAAAGCGAATGTAGGCTGTTTATTAAGTCAGTGGTGAAATCCCTCGGCTCAACCGAGGAATAGCCTTTGATACTGGTAAGCTTGAGGACAGGAGAGGATAGTGGAATTTCCGGTGTAGCGGTGGAATGCGTAGATATCGGAAGGAACACCAGAGGCGAAGGCGGCTATCTGGACTGTACCTGACGC…	d__Bacteria; p__Acidobacteriota; c__Aminicenantia; o__Aminicenantales; f__Aminicenantales; g__Aminicenantales; s__uncultured_delta	0.991205	0	0	0	0	0	0	0	0	0	0	0	0	0	0	0	0	0	0	0	0	0	0	0	0	0	0	0	0	8	0	0	0	0	0	0	0	0	0	0	0	0	0	0	6	0
f8ff4ce303cb3f9d87d204c24b1d9464	ASV127	TCGGGAATCTTGTGCAATGGGGGAAACCCTGACACAGCAACGCCGCGTGAAGGATGAAGCCTCTAGGGGTGTAAACTTCGCAAATATAGGAAGAATCAATGACGGTACTATATGTAAGCTCCGGCTAACTACGTGCCAGCAGCCGCGGTAATACGTAGGGGGCAAGCGTTGTTCGGATTTACTGGGCGTAAAGGGCGCGTAGGCGGCGTAACAAGTCACTTGTGAAATCTCCGGGCTTAACCCGGAGCTGCCAAGTGATACTGTTATGCTAGAGTACAGAAAGGGCAATCGGAATTCTCGGTGTAGCGGTGAAATGCGTAGATATCGAGAGGAACACCTGAGGCGAAGGCGGGTTGCTAGGCTGATACTGACGCTGAGGCGCGAAAGCTAGGGGAGCGA…	d__Bacteria; p__Acidobacteriota; c__Blastocatellia; o__Blastocatellales; f__Blastocatellaceae	0.795629	4	0	127	0	0	6	0	0	0	0	0	0	0	0	0	0	0	0	0	0	0	0	7	0	0	0	0	0	0	0	0	0	0	0	0	0	0	0	0	0	0	0	0	0	0
0e974189e48ab7b1c685a7946faebf10	ASV128	TCGGGAATTTTGTGCAATGGGGGAAACCCTGACACAGCAACGCCGCGTGAAGGATGAAGCCCTTCGGGGTGTAAACTTCGGAAGTATGGGAAGAATAAATGACGGTACCATACCTAAGCTCCGGCTAACTACGTGCCAGCAGCCGCGGTAATACGTAGGGAGCAAGCGTTGTTCGGATTTACTGGGCGTAAAGGGTGCGTAGGCGGCGTGTCAAGTCACTTGTGAAATCTTCAGGCTTAACCTGGAGTTGCCAAGTGATACTGATGTGCTAGAGTACAGAAAGGGTAACTGGAATTCTTGGTGTAGCGGTGAAATGCGTAGATATCAAGAGGAACACCTGAGGCGAAGGCGAGTTACTAGGCTGATACTGACGCTGAGGTACGAAAGCTAGGGGAGCGA…	d__Bacteria; p__Acidobacteriota; c__Blastocatellia; o__Blastocatellales; f__Blastocatellaceae	0.999853	0	0	6	0	0	0	0	0	0	0	0	0	0	0	0	0	0	0	0	0	0	0	0	0	0	0	0	0	0	0	0	0	0	0	0	0	0	0	0	0	0	0	0	0	0
b0e831aa05f65429e72388ee382e3a17	ASV129	TCGGGAATTTTGTGCAATGGGGGAAACCCTGACACAGCAACGCCGCGTGAAGGATGAAGTCCTTCGGGATGTAAACTTCGTAAAAATGGGAAGAATAAATGACGGTACCATTTGTAAGGTCCGGCTAACTACGTGCCAGCAGCCGCGGTAATACGTAGGGACCAAGCGTTGTTCGGATTTACTGGGCGTAAAGGGTGCGTAGGCGGCGTGATAAGTCACTTGTGAAATCTCCGAGCTTAACTCGGAACGGCCAAGTGATACTATTGTGCTAGAGTACAGAAAGGGCAACTGGAATTCTTGGTGTAGCGGTGAAATGCGTAGATATCAAGAGGAACACCTGAGGCGAAGGCGAGTTGCTAGGCTGATACTGACGCTGAAGTACGAAAGCTAGGGGAGCGA…	d__Bacteria; p__Acidobacteriota; c__Blastocatellia; o__Blastocatellales; f__Blastocatellaceae; g__Blastocatella; s__uncultured_bacterium	0.896166	0	0	7	0	0	0	0	0	0	0	0	0	0	0	0	0	0	0	0	0	0	0	0	0	0	0	0	0	0	0	0	0	0	0	11	0	0	0	0	0	0	0	0	0	0
cfd62c7af3769c2c9b1c6eff7a38a560	ASV130	TCGGGAATTTTGGGCAATGGGCGAAAGCCTGACCCAGCAACGCCGCGTGAAGGATGAAGTATTTCGGTATGTAAACTTCGAAAGTATAGGAAGAATAAATGACGGTACTATACATAAGCTCCGGCTAACTACGTGCCAGCAGCCGCGGTAATACGTAGGGGGCAAGCGTTGTTCGGATTTACTGGGCGTAAAGGGTGCGTAGGCGGCGTGACAAGTCACTTGTGAAATCTCCGGGCTTAACTCGGAATGGCCAAGTGATACTGTCGTGCTAGAGTGCAGGAAGGGCAACTGGAATTCTTGGTGTAGCGGTGAAATGCGTAGATATCAAGAGGAACACCTGAGGCGAAGGCGAGTTGCTAGACTGACACTGACGCTGAGGCACGAAAGCTAGGGGAGCGA…	d__Bacteria; p__Acidobacteriota; c__Blastocatellia; o__Blastocatellales; f__Blastocatellaceae; g__Blastocatella; s__uncultured_bacterium	0.709179	0	0	5	0	0	0	0	0	0	0	0	0	0	0	0	0	0	0	0	0	0	0	0	0	0	0	0	0	0	0	0	0	0	0	0	0	0	0	0	0	0	0	0	0	0
d31476230e6939b7917ff0bd776b7368	ASV131	TCGGGAATTTTGGGCAATGGGCGAAAGCCTGACCCAGCAACGCCGCGTGAAGGATGAAGTATTTCGGTATGTAAACTTCGAAAGAATAGGAAGAATAAATGACGGTACTATTTATAAGGTCCGGCTAACTACGTGCCAGCAGCCGCGGTAATACGTAGGGACCAAGCGTTGTTCGGATTTACTGGGCGTAAAGGGCGCGTAGGCGGCTTTGTAAGTCACTTGTGAAATCTCTGAGCTTAACTCAGAACGGCCAAGTGATACTGCAATGCTAGAGTGTAGGAGGGGCAATCGGAATTCTTGGTGTAGCGGTGAAATGCGTAGATATCAAGAGGAACACCTGAGGTGAAGACGGGTTGCTGGCCTAACACTGACGCTGAGGCGCGAAAGCCAGGGGAGCAA…	d__Bacteria; p__Acidobacteriota; c__Blastocatellia; o__Blastocatellales; f__Blastocatellaceae; g__JGI_0001001-H03; s__metagenome	0.846742	0	0	0	0	0	0	0	0	0	0	0	0	0	0	0	0	0	0	0	0	0	0	0	0	0	0	0	0	0	0	0	0	0	0	0	0	0	0	0	0	0	0	0	0	0
1bbc57bad005891cd480498e6ca61aed	ASV132	TCGGGAATTTTGGGCAATGGGCGAAAGCCTGACCCAGCAACGCCGCGTGAAGGATGAAGTATTTCGGTATGTAAACTTCGAAAGAATAGGAAGAATAAATGACGGTACTATTTATAAGCTCCGGCTAACTACGTGCCAGCAGCCGCGGTAATACGTAGGGAGCAAGCGTTGTTCGGATTTACTGGGCGTAAAGGGCGCGTAGGCGGTGCGGTAAGTCACTTGTGAAATCTCTGAGCTTAACTCAGAACGGCCAAGTGATACTGCAGTGCTAGAGTGCGGAAGGGGCAATCGGAATTCTTGGTGTAGCGGTGAAATGCGTAGATATCAAGAGGAACACCTGAGGTGAAGACGGGTTGCTAGGCCGACACTGACGCTGAGGCGCGAAAGCCAGGGGAGCAA…	d__Bacteria; p__Acidobacteriota; c__Blastocatellia; o__Blastocatellales; f__Blastocatellaceae; g__uncultured	0.779364	0	0	0	0	0	0	0	0	0	0	0	3	0	0	0	0	0	0	0	0	0	0	0	0	0	0	0	0	0	0	0	0	0	0	0	0	0	0	0	0	0	0	0	0	0
92dfdf5224b6fbaee00f05d7e703f29a	ASV133	TCGGGAATTTTGGGCAATGGGCGAAAGCCTGACCCAGCAACGCCGCGTGAAGGATGAAATCCTTCGGGATGTAAACTTCGCAAGAACGGGAAGAATAAGTCGGTGCCAACACCACCGGCGATGACGGTACTGTTTGTAAGCTCCGGCTAACTCCGTGCCAGCAGCCGCGGTAATACGGGGGGAGCAAGCGTTGTTCGGAATTACTGGGCGTAAAGGGCGCGCAGGCGGCTTGGCAAGTCGAGTGTGAAATCCCTTGGCTTAACTGAGGAATGGCGCTCGAAACTACCTCGCTAGAGGGCGGGAGAGGGAAGTGGAACTCTCGGTGTAGGGGTGAAATCTGTAGATATCGAGAGGAACACCGGTGGCGAAGGCGGCTTCCTGGCCCGTACCTGACGCTGA…	d__Bacteria; p__Acidobacteriota; c__Blastocatellia; o__Pyrinomonadales; f__Pyrinomonadaceae; g__RB41	0.938512	0	0	0	0	0	0	0	0	0	0	0	0	0	0	0	0	0	0	0	0	0	0	0	0	0	0	0	0	0	0	0	0	0	17	0	0	0	0	0	0	0	0	0	0	0
d076cbcabf481c19fef65e832c0245be	ASV134	TCGGGAATTTTGGGCAATGGGCGAAAGCCTGACCCAGCAACGCCGCGTGAAGGATGAAATCCCTCGGGATGTAAACTTCGCAAGAACGGGAAGAATAAGTCTGCGCAAATATCGCAGATGATGACGGTACCGTTTGTAAGCTCCGGCTAACTCCGTGCCAGCAGCCGCGGTAATACGGGGGGAGCAAGCGTTGTTCGGATTTACTGGGCGTAAAGGGCGCGTAGGCGGCCACCGCAAGTCGACTGTGAAATCTCCGGGCTTAACCCGGAACGGTCAGCCGATACTGCGGGGCTAGAGTGCAGAAGGGGCAACTGGAATTCTCGGTGTAGCGGTGAAATGCGTAGATATCGAGAGGAACACCTGCGGCGAAGGCGGGTTGCTGGGCTGACACTGACGCTG…	d__Bacteria; p__Acidobacteriota; c__Blastocatellia; o__Pyrinomonadales; f__Pyrinomonadaceae; g__RB41	1	0	0	0	0	0	0	0	0	0	0	0	0	0	0	0	0	0	0	0	0	0	0	0	0	0	5	0	0	0	0	0	0	0	0	0	0	0	0	0	0	0	0	0	0	0
2a91a31672c0155706f36aa95c584ca8	ASV135	TGGGGAATTTTGCGCAATGGGGGAAACCCTGACGCAGCAACGCCGCGTGGGTGATGAAGCATCTTGGTGTGTAAAGCCCTGTCGTTAGGGACTAAGAACGGTTGATTAAGAGTTAATCGTTTTGAAGGTACCTAAAGAGGAAGCCCCGGCTAACTCCGTGCCAGCAGCCGCGGTAATACGGAGGGGGCAAGCGTTATTCGGAATTACTGGGCGTAAAGGGCGCGTAGGCGGCCTGGTCAGTGGGAAGTGAAAGCCCTCGGCTCAACCGAGGAATAGCTTACCATACTGCCAGGCTAGAGTATGGGAGAGGGAAGTGGAATATCCGGTGTAGCGGTGAAATGCGTAGAGATCGGATGGAACACCAGTGGCGAAGGCGACTTCCTGGACCATAACTGACGC…	d__Bacteria; p__Acidobacteriota; c__Holophagae; o__Acanthopleuribacterales; f__Acanthopleuribacteraceae; g__Acanthopleuribacter; s__Acanthopleuribacter_pedis	0.999997	0	0	0	0	0	0	0	0	0	0	0	0	0	0	0	0	0	0	0	0	0	0	0	0	0	0	0	0	0	0	0	0	0	0	0	0	0	0	0	0	0	0	0	0	0
c8f6babc6b820a285d8d44d50e39ab3d	ASV136	TGGGGAATTTTGCGCAATGGGGGAAACCCTGACGCAGCAACGCCGCGTGAGTGAAGAAGCATCTTGGTGTGTAAAGCTCTGTCGACAGGGACTAAGGGTAGTTGTTTAAGAGATAGCTATCTTGAAGGTACCTGTAGAGGAAGCCCCGGCTAACTCCGTGCCAGCAGCCGCGGTAATACGGGGGGGGCAAGCGTTATTCGGAATTACTGGGCGTAAAGGGCGCGTAGGCGGTCCGTTAAGTGAGAAGTGAAAGCCCACGGCTCAACCGTGGAGGTGCTTCTCATACTGGCGAACTAGAGTATGGGAGAGGAAAGTGGAATACCCGGTGTAGCGGTGAAATGCGTAGAGATCGGGTGGAACACCAGTGGCGAAGGCGACTTTCTGGACCATAACTGACGC…	d__Bacteria; p__Acidobacteriota; c__Holophagae; o__Acanthopleuribacterales; f__Acanthopleuribacteraceae; g__Acanthopleuribacter; s__uncultured_bacterium	0.999839	31	0	0	0	0	0	0	0	0	0	0	0	0	0	0	0	0	0	0	0	0	7	0	0	0	0	0	0	0	0	0	0	0	0	0	0	0	0	0	0	0	0	0	0	0
467ce576603c7f1c5463e8d9c8b0de2d	ASV137	TGGGGAATTTTGCGCAATGGGGGAAACCCTGACGCAGCAACGCCGCGTGAGTGAAGAAGCATCTTGGTGTGTAAAGCTCTGTCGACAGGGACTAAGGATAGTTGTTTAAGAGATAGCTATCTTGAAGGTACCTGTAGAGGAAGCCCCGGCTAACTCCGTGCCAGCAGCCGCGGTAATACGGGGGGGGCAAGCGTTATTCGGAATTACTGGGCGTAAAGGGCGCGTAGGCGGTCCGTTAAGTGAGAAGTGAAAGCCCACGGCTCAACCGTGGAGGTGCTTCTCATACTGGCGAACTAGAGTATGGGAGAGGAAAGTGGAATACCCGGTGTAGCGGTGAAATGCGTAGAGATCGGGTGGAACACCAGTGGCGAAGGCGACTTTCTGGACCATAACTGACGC…	d__Bacteria; p__Acidobacteriota; c__Holophagae; o__Acanthopleuribacterales; f__Acanthopleuribacteraceae; g__Acanthopleuribacter; s__uncultured_bacterium	0.999891	0	0	0	0	0	0	0	0	0	0	0	0	0	0	0	0	0	0	0	0	0	0	0	0	0	0	0	0	0	0	0	0	0	0	5	0	0	0	0	0	0	0	0	0	138
44d97af9e07af01dc5f439bea6be2a69	ASV138	TGGGGAATTTTGCGCAATGGGGGAAACCCTGACGCAGCAACGCCGCGTGGGTGAAGACGCATCTTGGTGTGTAAAGCCCTGTTGTAAGGGAATAAGGTTGCCTGTTTAATAGATGGGTAACTTGACGGTACCTTATGAGGAAGCCCCGGCTAACTCCGTGCCAGCAGCCGCGGTAATACGGAGGGGGCAAGCGTTATTCGGAATTACTGGGCGTAAAGGGCGCGTAGGCGGCCTGGTCAGTGAGAAGTGAAAGCCCTCGGCTCAACCGAGGAATTGCTTCTCATACTGCCAGGCTAGAGAGTGGGAGAGGAAAGTGGAATATCCGGTGTAGCGGTGAAATGCGTAGAGATCGGATGGAACACCAGTGGCGAAGGCGACTTTCTGGACCACTACTGACGC…	d__Bacteria; p__Acidobacteriota; c__Holophagae; o__Acanthopleuribacterales; f__Acanthopleuribacteraceae; g__Acanthopleuribacter; s__uncultured_bacterium	0.785576	0	0	0	0	0	7	0	0	0	0	0	0	0	0	0	0	0	0	0	0	0	0	0	0	0	0	0	0	0	0	0	0	0	0	0	0	0	0	0	0	0	0	0	131	0
4d562ffe304cf380ac197ce4ec513a17	ASV139	TGGGGAATTTTGCGCAATGGGGGAAACCCTGACGCAGCAACGCCGCGTGGGTGAAGAAGCATCTTGGTGTGTAAAGCCCTGTCAACGGGGAAAAAGGTTGCATGATTAAGAGTTGTGTAACTTGATTGTACCCGTGGAGGAAGCCCCGGCTAACTCCGTGCCAGCAGCCGCGGTAATACGGAGGGGGCAAGCGTTATTCGGAATTACTGGGCGTAAAGGGCGCGTAGGCGGCCAGGTCAGTGGAAAGTGAAAGCCCTCGGCTCAACCGAGGAATTGCTTTTCATACTGCTTGGCTTGAGGATGGGAGAGGAGAGTGGAATTTCCGGTGTAGCGGTGAAATGCGTAGAGATCGGAAGGAACACCAGTGGCGAAGGCGACTCTCTGGACCATTACTGACGC…	d__Bacteria; p__Acidobacteriota; c__Holophagae; o__Acanthopleuribacterales; f__Acanthopleuribacteraceae; g__Acanthopleuribacter; s__uncultured_bacterium	0.999945	0	0	0	0	0	0	0	0	0	0	0	0	0	0	0	0	0	0	0	0	0	0	0	0	0	0	4	0	0	0	0	0	0	0	49	0	0	0	0	0	0	0	0	0	0
a296c333b40bf976cf098261e149e2d8	ASV140	TGGGGAATTTTGCGCAATGGGGGAAACCCTGACGCAGCAACGCCGTGTGGGTGAAGAAGCATCTTGGTGTGTAAAACCCTGTCATCGAGGAATAAGAACCTTAGTTTAAGAGATGAAGGTTTTGAATGTACTCGAGGAGGAAGCCCCGGCTAACTCCGTGCCAGCAGCCGCGGTAATACGGGGGGGGCAAGCGTTATTCGGAATTACTGGGCGTAAAGCGCGCGCAGGCGGTTTGTTAAGTGAGAAGTGAAAGCCCTGGGCTCAACCTGGGAACGGCTTCTCATACTGGCAGACTAGAGTGTGGGAGAGGAAGATGGAATTCCCGGTGTAGCGGTGAAATGCGTAGAGATCGGGAGGAACACCAGTGGCGAAGGCGGTTTTCTGGACCACTACTGACGC…	d__Bacteria; p__Acidobacteriota; c__Holophagae; o__Acanthopleuribacterales; f__Acanthopleuribacteraceae; g__Acanthopleuribacter; s__uncultured_bacterium	0.999902	0	0	0	0	0	0	0	0	0	0	0	0	0	0	0	0	0	0	0	0	0	0	0	0	0	0	0	0	0	0	0	0	0	0	0	0	0	6	0	0	0	0	0	0	0
bedc4f59a167194a98a5889440029356	ASV141	TGGGGAATTTTGCGCAATGGGGGAAACCCTGACGCAGCAACGCCGCGTGAGTGAAGAAGCATCTTGGTGTGTAAAGCTCTGTCGACAGGGACTAAAGATGGTCGTTTAAGAGATGATTGTTTTGAAGGTACCTGTAGAGGAAGCCCCGGCTAACTCCGTGCCAGCAGCCGCGGTAATACGGGGGGGGCAAGCGTTATTCGGAATTACTGGGCGTAAAGGGCGCGCAGGCGGTCCGTTAAGTGAGAAGTGAAAGCCCACGGCTCAACCGTGGAGGTGCTTCTCATACTGGCGAACTAGAGTATGGGAGAGGAAAGTGGAATATCCGGTGTAGCGGTGAAATGCGTAGAGATCGGATGGAACACCAGTGGCGAAGGCGACTTTCTGGACCATAACTGACGC…	d__Bacteria; p__Acidobacteriota; c__Holophagae; o__Acanthopleuribacterales; f__Acanthopleuribacteraceae; g__Acanthopleuribacter; s__uncultured_bacterium	0.999953	0	0	0	0	0	0	0	0	0	0	0	0	0	0	0	0	0	0	0	0	7	0	0	0	0	0	0	0	0	0	0	0	0	0	0	0	0	0	0	0	0	0	0	0	0
9869c36e61de2969f3e72d41ec0987ff	ASV142	TGGGGAATTTTGCGCAATGGGGGAAACCCTGACGCAGCAACGCCGCGTGAGTGAAGAAGCATCTTGGTGTGTAAAGCTCTGTCGACAGGGACTAAAGATGATCGTTTAAGAGATGATTGTTTTGAAGGTACCTGTAGAGGAAGCCCCGGCTAACTCCGTGCCAGCAGCCGCGGTAATACGGGGGGGGCAAGCGTTATTCGGAATTACTGGGCGTAAAGGGCGCGCAGGCGGTCCGTTAAGTGAGAAGTGAAAGCCCACGGCTCAACCGTGGAGGTGCTTCTCATACTGGCGAACTAGAGTATGGGAGAGGAAAGTGGAATATCCGGTGTAGCGGTGAAATGCGTAGAGATCGGATGGAACACCAGTGGCGAAGGCGACTTTCTGGACCATAACTGACGC…	d__Bacteria; p__Acidobacteriota; c__Holophagae; o__Acanthopleuribacterales; f__Acanthopleuribacteraceae; g__Acanthopleuribacter; s__uncultured_bacterium	0.999954	0	0	0	0	0	0	0	0	0	0	0	0	0	0	0	0	0	0	0	0	2	0	0	0	0	0	0	0	0	0	0	0	0	0	0	0	0	0	0	0	0	0	0	0	0
bde236e19e8bb3acc64550beb66f487a	ASV143	TGAGGAATTTTGCGCAATGGGGGAAACCCTGACGCAGCGACGCCGCGTGAAGGAAGAAGGTCCTCGGATCGTAAACTTCTGTCGGGTGGGACGAAACCGGCTTTGCCGCTGACGGTACCACCAAAGGAAGCCCCGGCTAACTCCGTGCCAGCAGCCGCGGTAATACGGGGGGGGCAAGCGTTGTTCGGAATTATTGGGCGTAAAGGGCGCGTAGGCGGCGCGGTAAGTCAGTTGTGAAAGCCCTCGGCTCAACCGGGGAATTGCAATTGATACTGCCGTGCTTGAGTCCCGGAGAGGATGGCGGAATTCCCAGTGTAGCGGTGAAATGCGTAGATATTGGGAGGAACACCTGTGGCGAAGGCGGCCATCTGGACGGGTACTGACGCTGAGGCGCGAAAG…	d__Bacteria; p__Acidobacteriota; c__Subgroup_22; o__Subgroup_22; f__Subgroup_22; g__Subgroup_22; s__uncultured_bacterium	0.980438	0	0	0	0	0	0	0	0	0	0	0	0	0	0	0	0	0	2	0	0	0	0	0	0	0	0	0	0	0	0	0	0	0	0	0	0	0	0	0	0	0	0	0	0	0
546bdc1f35398ee805691a92a01225f9	ASV144	TGAGGAATTTTGCGCAATGGGCGAAAGCCTGACGCAGCGACGCCGCGTGGAGGAGGAAGGTCTTCGGATCGTAAACTCCTGTCAAGAGGGAAGAATTCGGTAGGGATGAATAAGCCCTGCTGCTGACGGTACCTCTGAAGGAAGCCCCGGCTAACTCCGTGCCAGCAGCCGCGGTAATACGGAGGGGGCTAGCGTTGTTCGGAATTATTGGGCGTAAAGGGCGCGTAGGCGGCCCGGCAAGTCAGTCGTGAAAGCCCTCGGCTCAACCGAGGAATTGCGATTGATACTGCCGAGCTTGAGTCCTGGAGAGGGTAGCGGAATTCCCAGTGTAGCGGTGAAATGCGTAGATATTGGGAGGAACATCCGTGGCGAAGGCGGCTACCTGGACAGGTACTGACG…	d__Bacteria; p__Acidobacteriota; c__Subgroup_22; o__Subgroup_22; f__Subgroup_22; g__Subgroup_22; s__uncultured_deep-sea	0.904658	0	0	0	0	0	7	0	0	0	0	0	0	0	0	0	0	0	0	0	0	0	0	0	0	0	0	0	0	0	0	0	0	0	0	0	0	0	0	0	0	0	0	0	0	0
a2814c5b6faf39ef839d88248a043fa8	ASV145	TGAGGAATTTTGCGCAATGGGGGAAACCCTGACGCAGCGACGCCGCGTGGAGGAGGAAGGTCTTCGGATCGTAAACTCCTGTCAAGAGGGAAGAATTCGGTAAGGATGAATAAGCCTTATCGCTGACGGTACCTCTGAAGGAAGCCCCGGCTAACTCCGTGCCAGCAGCCGCGGTAATACGGAGGGGGCTAGCGTTGTTCGGAATTATTGGGCGTAAAGGGCGCGTAGGCGGCCCGGCAAGTCAGTCGTGAAAGCCCTCGGCTCAACCGAGGAATTGCGATTGATACTGCCGAGCTTGAGTCCTGGAGAGGGTAGCGGAATTCCCAGTGTAGCGGTGAAATGCGTAGATATTGGGAGGAACATCCGTGGCGAAGGCGGCTACCTGGACAGGTACTGACG…	d__Bacteria; p__Acidobacteriota; c__Subgroup_22; o__Subgroup_22; f__Subgroup_22; g__Subgroup_22; s__uncultured_deep-sea	0.96838	0	0	0	0	0	0	0	0	0	0	0	0	0	0	0	0	0	0	0	0	0	0	6	0	0	0	0	0	0	0	0	0	0	0	0	0	0	0	0	0	0	0	0	0	0
6d49dbe919445800c0041f819047830e	ASV146	TGGGGAATTTTGCGCAATGGGCGAAAGCCTGACGCAGCGACGCCGCGTGCGGGATGAAGGCTCTCGGGTCGTAAACCGCTGTCGTGAGGGACGAACAAGTCTGGGATGAATAAGCCCAGGCCCTGACGGTACCTCATGAGAAAGCCCCGGCTAACTACGTGCCAGCAGCCGCGGTAACACGTAGGGGGCAAGCGTTGTTCGGAATTACTGGGCGTAAAGGGTCCGCAGGCGGCCGTGCAAGTTGAGGGTGAAATCCCCGGGCTCAACCCGGGAACTGCCTTCAAAACTGCGCGGCTTGAGTTCGGTAGAGGAAGATGGAATTCCCGGTGTAGCGGTGAAATGCGTAGATATCGGGAGGAACACCAGCGGCGAAAGCGATCTTCTGGGCCGATACTGACG…	d__Bacteria; p__Acidobacteriota; c__Subgroup_26; o__Subgroup_26; f__Subgroup_26; g__Subgroup_26; s__uncultured_bacterium	1	0	0	5	0	0	0	0	0	0	0	0	0	0	0	0	0	0	0	0	0	0	0	0	0	0	0	0	0	0	0	0	0	0	0	0	0	0	0	0	0	0	0	0	0	0
8594b8cf524b72071561ce5989c05c04	ASV147	TGGGGAATATTGGACAATGGGCGAAAGCCTGATCCAGCAACGCCGCGTGGAGGATGAAAGCCTTCGGGTTGTAAACTCCTGTCAGGTGGAACGAAAAGCTTTGGCTAATAACTAAAGTCTATGACGGTACCACCAGAGGAAGCCCCGGCTAACTCCGTGCCAGCAGCCGCGGTAATACGGAGGGGGCAAGCGTTATTCGGAATTATTGGGCGTAAAGGGCGCGTAGGCGGCCTGATATGTCAGGGGTGAAATCCCTCGGCTCAACCGAGGAACTGCCTCTGAAACTGTCAGGCTTGAGACCGGGAGAGGGTAGTGGAATTCCCAGTGTAGCGGTGAAATGCGTAGATATTGGGAGGAACACCAGTGGCGAAGGCGGCTACCTGGACCGGTTCTGACGCT…	d__Bacteria; p__Acidobacteriota; c__Thermoanaerobaculia; o__Thermoanaerobaculales; f__Thermoanaerobaculaceae; g__Subgroup_10	0.999995	13	0	0	0	0	0	0	0	0	0	0	0	0	0	0	0	0	0	0	0	0	0	0	0	0	0	0	0	0	0	0	0	0	0	0	0	0	0	0	0	0	0	0	0	0
222a5b9e2feb1bc3129992057f52e35c	ASV148	TGGGGAATATTGGACAATGGGGGCAACCCTGATCCAGCAACGCCGCGTGGGGGATGAAGGCCTTCGGGTCGTAAACTCCTGTCAGTGGGGACGAAAAGCCCATGATCAATAGTCATGGGTCATGACGGTACCCGCAGAGGAAGCCCCGGCTAACTCCGTGCCAGCAGCCGCGGTAATACGGGGGGGGCAAGCGTTATTCGGAATTACTGGGCGTAAAGAGCGCGTAGGCGGCCTGGTAAGTGGAAGGTGAAATCCCTCGGCTCAACCGAGGAACTGCCTTCCAAACTGCCTGGCTTGAGGCTGGGAGGGGATAGTGGAATTCCCGGTGTAGCGGTGAAATGCGTAGATATCGGGAGGAACACCTGTGGCGAAGGCGGCTATCTGGACCAGTTCTGACGC…	d__Bacteria; p__Acidobacteriota; c__Thermoanaerobaculia; o__Thermoanaerobaculales; f__Thermoanaerobaculaceae; g__Subgroup_10	0.999995	0	0	4	0	0	0	0	0	0	0	0	0	0	0	0	0	0	0	0	0	0	0	0	0	0	0	0	0	0	0	0	0	0	0	0	0	0	0	0	0	0	0	0	0	0
42c967f3d0512963170e5114c0df88ee	ASV149	TGGGGAATATTGGACAATGGGCGCAAGCCTGATCCAGCAACGCCGCGTGGAGGACGAAGGCCTTCGGGTCGTAAACTCCTGTCAGTTGGGACGAAAAGCCGTCGGTCAATAGCCGGCGGTCCTGACGGTACCAGCAGAGGAAGCCCCGGCTAACTCCGTGCCAGCAGCCGCGGTAATACGGAGGGGGCTAGCGTTATTCGGAATTATTGGGCGTAAAGGGCGCGCAGGCGGCTTGGTAGGTCAAAGGTGAAATCCCTCAGCTCAACTGAGGAACTGCCTTTGAAACCACCTCGCTAGAGGCTGGGAGGGGATAGTGGAATTCCCGGTGTAGCGGTGAAATGCGTAGATATCGGGAGGAACACCAGTGGCGAAGGCGGCTATCTGGACCAGTTCTGACGC…	d__Bacteria; p__Acidobacteriota; c__Thermoanaerobaculia; o__Thermoanaerobaculales; f__Thermoanaerobaculaceae; g__Subgroup_10	1	0	0	0	0	0	0	0	0	0	0	0	0	0	0	0	0	3	0	0	0	0	0	0	0	0	0	0	0	0	0	0	0	0	0	0	0	0	0	0	0	0	0	0	0	0
d2d3fbcae75aad24265545ec2d03135d	ASV150	TGGGGAATATTGGACAATGGGCGAAAGCCTGATCCAGCAACGCCGCGTGGGGGACGAAGGCCTTCGGGTTGTAAACTCCTGTCAGGTGGAACGAAAAAGCGGGGTTAATATCCTCGCTCTATGACGGTACCACCAGAGGAAGCCCCGGCTAACTCCGTGCCAGCAGCCGCGGTAATACGGAGGGGGCAAGCGTTATTCGGAATTATTGGGCGTAAAGGGCGCGTAGGCGGCCACATAAGTCAGGGGTGAAATCCCTCGGCTCAACCGAGGAACTGCCTCTGAAACTGTGTGGCTTGAGACCGGGAGAGGGTGGTGGAATTCCAAGTGTAGCGGTGAAATGCGTAGATATTTGGAGGAACACCTGTGGCGAAGGCGGCCACCTGGACCGGTTCTGACGCT…	d__Bacteria; p__Acidobacteriota; c__Thermoanaerobaculia; o__Thermoanaerobaculales; f__Thermoanaerobaculaceae; g__Subgroup_10; s__Holophaga_sp.	0.85825	0	0	0	0	0	0	0	0	0	0	0	0	0	0	0	0	0	0	0	0	0	8	0	0	0	0	0	0	0	0	0	0	0	0	0	0	0	0	0	0	0	0	0	0	0
188445396a20da44b7746b6e16aca0c7	ASV151	TGGGGAATATTGGACAATGGGGGAAACCCTGATCCAGCAACGCCGCGTGGAGGACGAAGGCCTTCGGGTCGTAAACTCCTGTCAGGTGGGACGAAAAGGCGGAGGTCAATAGCCTTCGTTCATGACGGTACCACCAGAGGAAGCCCCGGCTAACTCCGTGCCAGCAGCCGCGGTAATACGGAGGGGGCTAGCGTTATTCGGAATTACTGGGCGTAAAGGGCGCGTAGGCGGCCTGGAAAGTTGAAGGTGAAATCCCTCGGCTCAACCGAGGAACTGCCTTCAAAACTGCCAGGCTAGAGAATGGGAGGGGACAGTGGAATTCCCGGTGTAGCGGTGAAATGCGTAGATATCGGGAGGAACACCAGTGGCGAAGGCGGCTGTCTGGACCATTTCTGACGC…	d__Bacteria; p__Acidobacteriota; c__Thermoanaerobaculia; o__Thermoanaerobaculales; f__Thermoanaerobaculaceae; g__Subgroup_10; s__uncultured_Acidobacteriaceae	0.741696	0	0	0	0	0	0	0	0	0	0	0	0	0	0	0	0	0	0	0	0	0	0	12	0	0	0	0	0	0	0	0	0	0	0	0	0	0	0	0	0	0	0	0	0	0
1283cc5a9a33357ad1414a63de60bffe	ASV152	TGGGGAATATTGGACAATGGGCGCAAGCCTGATCCAGCAACGCCGCGTGGAGGATGAAGGTTCTCGGATTGTAAACTCCTGTCAGGTGGAACGAAAAAGTTCGCGTAATAAGCGGATTCTATGACGGTACCACCAGAGGAAGCCCCGGCTAACTCCGTGCCAGCAGCCGCGGTAATACGGAGGGGGCAAGCGTTATTCGGAATTATTGGGCGTAAAGGGCGCGTAGGCGGTCTTTTAAGTCAGTGGTGAAATCCCTCGGCTCAACCGAGGAACTGCCTCTGAAACTGAAAGACTTGAGACCGGGAGAGGGTAGTGGAATTCCCAGTGTAGCGGTGAAATGCGTAGATATTGGGAGGAACACCGGTGGCGAAGGCGGCTACCTGGACCGGTTCTGACGCT…	d__Bacteria; p__Acidobacteriota; c__Thermoanaerobaculia; o__Thermoanaerobaculales; f__Thermoanaerobaculaceae; g__Subgroup_10; s__uncultured_Acidobacteriaceae	0.951663	0	0	0	0	0	3	0	0	0	0	0	0	0	0	0	0	0	0	0	0	0	0	0	0	0	0	0	0	0	0	0	0	0	0	0	0	0	0	0	0	0	0	0	0	0
26f6db6a841582d65835e176dfcd7b78	ASV153	TGGGGAATATTGGACAATGGGCGAAAGCCTGATCCAGCAACGCCGCGTGGAGGATGACGGCCTTCGGGTTGTAAACTCCTGTCAGGTGGAACGAAAATCTCTAGCGAATAACTAGAGCCTATGACGGTACCACCAGAGGAAGCCCCGGCTAACTCCGTGCCAGCAGCCGCGGTAATACGGAGGGGGCAAGCGTTATTCGGAATTATTGGGCGTAAAGGGCGCGTAGGCGGCCTGGCCAGTCAGTGGTGAAATCCCTCGGCTCAACCGAGGAATTGCCTCTGAAACTGCCAGGCTTGAGACCAGGAGGGGGTAGTGGAATTCCCAGTGTAGCGGTGAAATGCGTAGATATTGGGAGGAACACCAGTGGCGAAGGCGGCTACCTGGACTGGATCTGACGCT…	d__Bacteria; p__Acidobacteriota; c__Thermoanaerobaculia; o__Thermoanaerobaculales; f__Thermoanaerobaculaceae; g__Subgroup_10; s__uncultured_bacterium	0.898349	0	0	0	0	0	0	0	0	0	0	0	0	0	0	0	0	0	0	0	0	0	0	0	0	0	0	0	0	0	0	0	0	0	0	0	0	0	0	0	0	0	0	0	0	29
ad7dbe7610f5e9fbe45bfe9066cd0fc5	ASV154	TGGGGAATATTGGACAATGGGCGCAAGCCTGATCCAGCAACGCCGCGTGGAGGATGACGGCCTTCGGGTTGTAAACTCCTGTCAGGTGGGACGAAAAAGCAATGGCTAATACCTGTTGTTTTTGACGGTACCTCCAGAGGAAGCCCCGGCTAACTCCGTGCCAGCAGCCGCGGTAATACGGAGGGGGCGAGCGTTATTCGGAATCATTGGGCGTAAAGGGCGCGTAGGCGGCCTGTCAAGTCAGTGGTGAAATCCCTCGGCTCAACCGAGGAACTGCCTCTGAAACTGTCAGGCTTGAGGCCGGGAGAGGGTAGTGGAATTCCCAGTGTAGCGGTGAAATGCGTAGATATTGGGAGGAACACCAGTGGCGAAGGCGGCTACCTGGACCGGTTCTGACGC…	d__Bacteria; p__Acidobacteriota; c__Thermoanaerobaculia; o__Thermoanaerobaculales; f__Thermoanaerobaculaceae; g__Subgroup_10; s__uncultured_bacterium	0.963297	0	0	0	0	0	0	0	0	0	0	0	0	0	0	0	0	0	0	0	0	0	0	0	0	0	0	0	0	0	0	0	0	0	0	21	0	0	0	0	0	0	0	0	0	0
84ce3ceeaa12ce1fcd3ed5b71ae439ff	ASV155	TGGGGAATATTGGACAATGGGCGCAAGCCTGATCCAGCAACGCCGCGTGGAGGATGAAGGTCTTCGGATTGTAAACTCCTGTCAGATGGGACGAAGGTGCTTTAGTTAATAGCTTTTGTACTTGACGGTACCATCAGAGGAAGCCCCGGCTAACTCCGTGCCAGCAGCCGCGGTAATACGGAGGGGGCAAGCGTTATTCGGAATCATTGGGCGTAAAGGGCGCGTAGGCGGCCTGTCAAGTCAGTGGTGAAATCCCTCGGCTCAACCGAGGAACTGCCTCTGAAACTAACAGGCTTGAGGCCGGGAGAGGGTAGTGGAATTCCCAGTGTAGCGGTGAAATGCGTAGATATTGGGAGGAACACCAGTGGCGAAGGCGGCTACCTGGACCGGTTCTGACGC…	d__Bacteria; p__Acidobacteriota; c__Thermoanaerobaculia; o__Thermoanaerobaculales; f__Thermoanaerobaculaceae; g__Subgroup_10; s__uncultured_bacterium	0.835036	0	0	0	0	0	0	0	0	0	0	0	0	0	0	0	0	0	0	0	0	0	0	0	0	0	0	0	0	0	0	0	0	0	0	0	0	0	0	0	0	0	0	0	0	0
c59528371929c05ecb508665f275f72f	ASV156	TAGGGAATATTGCGCAATGGGCGAAAGCCTGACGCAGCAACGCCGCGTGAAGGATGAAGGCCTTCGGGTCGTAAACTTCTGTCAGATGGGAAGAAGGTTTGTCGGTTAAGAGCTAATAAACTTGACGGTACCATCAGAGGAAGTCCCGGCTAACTCCGTGCCAGCAGCCGCGGTAATACGGAGGGGACAAGCGTTATTCGGATTTATTGGGCGTAAAGGGCGCGTAGGCGGCTTGATAAGTGAAAGGTGAAATCCCTCGGCTCAACCGGGGAACTGCCTTTCAAACTGTCTGGCTAGAGTTCGGGAGAGGGTAGGGGAATTCCTAGTGTAGCGGTGAAATGCGTAGATATTAGGAGGAACACCAGTGGCGAAGGCGCCTACCTGGACCGATACTGACGC…	d__Bacteria; p__Acidobacteriota; c__Thermoanaerobaculia; o__Thermoanaerobaculales; f__Thermoanaerobaculaceae; g__Subgroup_10; s__uncultured_bacterium	0.874363	0	0	5	0	0	0	0	0	0	0	0	0	0	0	0	0	0	0	0	0	0	0	0	0	0	0	0	0	0	0	0	0	0	0	0	0	0	0	0	0	0	0	0	0	0
aec1c6cb9dc5bd6a408a44d70b561959	ASV157	TGGGGAATATTGGACAATGGGCGAAAGCCTGATCCAGCAACGCCGCGTGGAGGATGACGGCCTTCGGGTTGTAAACTCCTGTCAGGTGGAACGAAAATCTCTAGCTAATAACTAGGGCCTATGACGGTACCACCAGAGGAAGCCCCGGCTAACTCCGTGCCAGCAGCCGCGGTAATACGGAGGGGGCAAGCGTTATTCGGAATTATTGGGCGTAAAGGGCGCGTAGGCGGCCTGGCCAGTCAGTGGTGAAATCCCTCGGCTCAACCGAGGAATTGCCTCTGAAACTGCCAGGCTTGAGACCAGGAGGGGGTAGTGGAATTCCCAGTGTAGCGGTGAAATGCGTAGATATTGGGAGGAACACCAGTGGCGAAGGCGGCTACCTGGACTGGATCTGACGCT…	d__Bacteria; p__Acidobacteriota; c__Thermoanaerobaculia; o__Thermoanaerobaculales; f__Thermoanaerobaculaceae; g__Subgroup_10; s__uncultured_bacterium	0.746228	0	0	5	0	0	0	0	0	0	0	0	0	0	0	0	0	0	0	0	0	0	0	0	0	0	0	0	0	0	0	0	0	0	0	0	0	0	0	0	0	0	0	0	0	0
dc2154da62b25b9293007237e98fe679	ASV158	TGGGGAATATTGGACAATGGGCGCAAGCCTGATCCAGCAACGCCGCGTGGAGGACGAAGGCCTTCGGGTCGTAAACTCCTGTCAGTAGGGACGAAAAAGCAAGGTCGAACAGGCTTTGCCATTGACGGTACCTGCAGAGGAAGCCCCGGCTAACTCCGTGCCAGCAGCCGCGGTAATACGGAGGGGGCTAGCGTTATTCGGAATTACTGGGCGTAAAGGGCGTGTAGGCGGCTTGATAGGTCAAAGGTGAAATCCCTCGGCTCAACCGAGGAACTGCCTTTGAAACCATCTAGCTCGAGGCTGGGAGGGGGTAGCGGAATTCCTGGTGTAGCGGTGAAATGCGTAGATATCAGGAGGAACACCAGTGGCGAAGGCGGCTACCTGGACCAGTTCTGACGC…	d__Bacteria; p__Acidobacteriota; c__Thermoanaerobaculia; o__Thermoanaerobaculales; f__Thermoanaerobaculaceae; g__Subgroup_10; s__uncultured_bacterium	0.944589	0	0	0	0	0	0	0	0	0	0	0	0	0	0	0	0	0	0	0	0	0	0	5	0	0	0	0	0	0	0	0	0	0	0	0	0	0	0	0	0	0	0	0	0	0
823d29af95584769b671194b3c7e85ab	ASV159	TGGGGAATATTGGACAATGGGGGCAACCCTGATCCAGCAACGCCGCGTGGAGGACGAAGGCCTTCGGGTCGTAAACTCCTGTCAGTAGGGACGAAAGAGTATTGGTTAATAGCTGATGCTTTTGACGGTACCTGCAGAGGAAGCCCCGGCTAACTCCGTGCCAGCAGCCGCGGTAATACGGAGGGGGCTAGCGTTATTCGGAATTACTGGGCGTAAAGGGCACGCAGGCGGCTTAGTAGGTCAAAGGTGAAATCCCTCGGCTCAACCGAGGAACTGCCTTTGAAACCACTTCGCTAGAGGCTGGGAGAGGATAGTGGAATTCCTGGTGTAGCGGTGAAATGCGTAGATATCAGGAGGAACACCGGTGGCGAAGGCGGCTATCTGGACCAGTTCTGACGC…	d__Bacteria; p__Acidobacteriota; c__Thermoanaerobaculia; o__Thermoanaerobaculales; f__Thermoanaerobaculaceae; g__Subgroup_10; s__uncultured_bacterium	0.941074	0	0	0	0	0	3	0	0	0	0	0	0	0	0	0	0	0	0	0	0	0	0	0	0	0	0	0	0	0	0	0	0	0	0	0	0	0	0	0	0	0	0	0	0	0
bd14b5c9a459d064db0c69e3d671a69a	ASV160	TGGGGAATTTTCCGCAATGGGGGAAACCCTGACGGAGCAACGCCGCGTGGAGGATGAAGGCCCTCGGGTCGTAAACTCCTGTCGATCGGGAAGAATGCGTCCGACCTAATACGTTGGTGCGTTGACTGTACCGGTGGAGGAAGCCACGGCTAACTCTGTGCCAGCAGCCGCGGTAAGACAGAGGTGGCAAGCGTTGTTCGGAATTACTGGGCGTAAAGGGCGCGCAGGCGGTCTGCCAAGTCCCGTGTGAAATCCCCCGGCTCAACTGGGGAACTGCGCGGGAAACTAGCGAACTTGAGTTCGGGAGAGGAAAGCGGAATTCCGGGTGTAGCGGTGAAATGCGCAGATATCCGGAGGAACACCAGTGGCGAAGGCGGCTTTCTGGACCGACACTGACGC…	d__Bacteria; p__Acidobacteriota; c__Vicinamibacteria; o__Subgroup_17; f__Subgroup_17; g__Subgroup_17; s__uncultured_bacterium	0.999907	0	0	2	0	0	0	0	0	0	0	0	0	0	0	0	0	0	0	0	0	0	0	0	0	0	0	0	0	0	0	0	0	0	0	0	0	0	0	0	0	0	0	0	0	0
b34c6e92a29d988df710e9feaeb78ae5	ASV161	TGGGGAATTTTTGTCAATGGGGGAAACCCTGAACAAGCAACGCCGCGTGAAGGACGAAGACCTTCGGGTTGTAAACTTCTGTCGGAGGGGACGAAGGCATCATTGGTTAATACCCAGTGGTGTTGACGGTACCCTACGAGGAAGCCCCGGCTAACTCCGTGCCAGCAGCCGCGGTAATACGGGGGGGGCAAGCGTTGTTCGGAATTACTGGGCGTAAAGGGCGCGTAGGCGGACGGGAAAGTCTTTCGTGAAATCCCACGGCTCAACCGTGGAACTGCGGGAGATACTGCTCGTCTTGAGTTCGGGAGAGGAGTGTGGAATTCCCAGTGTAGCGGTGAAATGCGTAGATATTGGGAGGAACACCGGTGGCGAAGGCGGCACTCTGGACCGATACTGACG…	d__Bacteria; p__Acidobacteriota; c__Vicinamibacteria; o__Subgroup_9; f__Subgroup_9; g__Subgroup_9; s__uncultured_bacterium	0.999898	0	0	4	0	0	0	0	0	0	0	0	0	0	0	0	0	0	0	0	0	0	0	0	0	0	0	0	0	0	0	0	0	0	0	0	0	0	0	0	0	0	0	0	0	0
4c73b78b7f2ee54ea7289bd51a90c3d7	ASV162	TGGGGAATTGTTCGCAATGGGCGCAAGCCTGACGACGCAACGCCGCGTGGAGGATGAAGATCTTCGGGTCGTAAACTCCTTTCGATCGAGACGAATGGCCTTCGGGTGAACAATCCGGAGGAATGACGGTACCGAGAGAAGAAGCCCCGGCTAACTCCGTGCCAGCAGCCGCGGTAATACGGGGGGTGCAAGCGTTGTTCGGAATTACTGGGCGTAAAGGGCTCGTAGGCGGCCAACTAAGTCAGACGTGAAATCCCCAGGCTCAACCTGGGAACTGCGTCTGATACTGGATGGCTTGAATTCGGGAGAGGGATGCAGAATTCCAGGTGTAGCGGTGAAATGCGTAGATATCTGGAGGAATACCGGTGGCGAAGGCGGCATCCTGGACCGACATTGACG…	d__Bacteria; p__Acidobacteriota; c__Vicinamibacteria; o__Vicinamibacterales; f__uncultured; g__uncultured; s__uncultured_Acidobacteriales	0.787316	0	0	0	0	0	0	0	0	0	0	0	0	0	0	0	0	0	0	0	0	0	0	0	0	0	5	0	0	0	0	0	0	0	0	0	0	0	0	0	0	0	0	0	0	0
f54c9ddcbe04bea62cd6c5d3c34fbc3f	ASV163	TGGGGAATCTTGCGCAATGGGCGAAAGCCTGACGCAGCGACGCCGCGTGCGGGAAGAAGGCCTTCGGGTTGTAAACCGCTTTCAGGAGGGACGAAGCCACTCGGGTTAATAGCCCAGAGGGTGACGGTACCTCCAGAAGAAGCCCCGGCTAACTACGTGCCAGCAGCCGCGGTAATACGTAGGGGGCAAGCGTTGTTCGGAATTACTGGGCGTAAAGGGCGCGTAGGCGGCCCGCTAAGTCGAACGTGAAATCCCTGGGCTCAACCCAGGAACTGCGTCCGATACTGGTGGGCTTGAATCCGGGAGAGGGATGTGGAATTCCAGGTGTAGCGGTGAAATGCGTAGATATCTGGAGGAACACCGGTGGCGAAGGCGACATCCTGGACCGGTATTGACGCT…	d__Bacteria; p__Acidobacteriota; c__Vicinamibacteria; o__Vicinamibacterales; f__Vicinamibacteraceae; g__Vicinamibacteraceae	0.962349	0	0	0	0	0	0	0	0	0	0	0	0	0	0	0	3	0	0	0	0	0	0	0	0	0	0	0	0	0	0	0	0	0	0	0	0	0	0	0	0	0	0	0	0	0
02aea5307909eb7c839648bc05e3bdc9	ASV164	TGGGGAATTGTTCACAATGGGCGCAAGCCTGATGACGCAACGCCGCGTGGGGGATGAAGGCCTTCGGGTCGTAAACCCCTGTCGAACGGGACGAAAGACCTTGGATCTAATCAACCAGGGAGTGACGGTACCGTTAAAGGAAGCCACGGCTAACTCTGTGCCAGCAGCCGCGGTAATACAGAGGTGGCAAGCGTTGTTCGGAATTACTGGGCGTAAAGGGCGCGTAGGCGGCCTTCTAAGTCAGACGTGAAATCCCCCGGCTTAACCTGGGAACTGCGTCTGATACTGGGGGGCTTGAGTATGGGAGAGGGATGTAGAATTCCAGGTGTAGCGGTGAAATGCGTAGATATCTGGAGGAATACCGGTGGCGAAGGCGGCATCCTGGACCATTACTGACGC…	d__Bacteria; p__Acidobacteriota; c__Vicinamibacteria; o__Vicinamibacterales; f__Vicinamibacteraceae; g__Vicinamibacteraceae; s__uncultured_Acidobacteriaceae	0.711843	0	0	0	0	0	0	0	0	0	0	0	0	0	0	0	0	0	0	0	0	0	0	3	0	0	0	0	0	0	0	0	0	0	0	0	0	0	0	0	0	0	0	0	0	0
0173437c15041a07b33842d5c1871498	ASV165	GGAATATTGTGCAATGAACGAAAGTTTGACACAGCGACACCGCGTGTGGGATGACGGATCTAGGTTTGTAAACCACTTTCAGGAGGGAAGAAAATGACGGTACCTCCACAAGAAGCCCCGGCCAACTACGTGCCAGCAGCCGCGGTAATACGTAGGGGGCGAGCGTTGTCCGGATTTATTGGGCGTAAAGAGCTCGTAGGCGGTTCAACAAGTCGGTCGTGAAAGTTCAGGGCTCAACCCTGAAATGTCGATCGATACTGTTGTGACTAGGATACGGTAGAGGTGAGTGGAATTCCGAGTGTAGCGGTGAAATGCGTAGATATTCGGAGGAACACCAATTGCGAAGGCAGCTCACTGGACCGCTATCGACGCTGAGGAGCGAAAGCTAGGGGAGCAAACA	d__Bacteria; p__Actinobacteriota; c__Acidimicrobiia; o__Actinomarinales; f__Actinomarinaceae; g__Candidatus_Actinomarina	1	0	0	0	0	0	0	0	0	0	69	0	0	0	0	0	0	0	0	0	0	0	0	0	0	0	0	0	0	0	0	0	0	0	0	0	0	0	0	0	0	0	0	0	0	0
b346e48a8ccf7a8692216f2787bb6940	ASV166	GGAATATTGCGCAATGAGCGAAAGCTTGACGCAGCGACACCGCGTGTGGGATGACGGTTCTAGGATTGTAAACCACTTTCAGGAGGGAAGAAAATGACGGTACCTCCACAAGAAGACCCGGCCAACTACGTGCCAGCAGCCGCGGTAATACGTAGGGGTCAAGCGTTGTCCGGATTTATTGGGCGTAAAGAGCTCGTAGGCGGTTCAACAAGTCGGTCGTAAAAGTTTAGGGCTCAACCCTAAAATGTCGATCGATACTGTTGTGACTAGGATACGGTAGAGGTGAATGGAATTCCGAGTGTAGCGGTGAAATGCGTAGATATTCGGAGGAACACCAATTGCGAAGGCAGTTCACTGGACCGTGATCGACGCTGAGGAGCGAAAGCTAGGGGAGCAAACA	d__Bacteria; p__Actinobacteriota; c__Acidimicrobiia; o__Actinomarinales; f__Actinomarinaceae; g__Candidatus_Actinomarina	1	0	0	0	0	0	0	0	0	0	30	0	0	0	0	0	0	0	0	0	0	0	0	0	0	0	0	0	0	0	0	0	0	0	0	0	0	0	0	0	0	0	0	0	0	0
8273085deeb78e5ea8593719ade4ca02	ASV167	GGAATATTGTGCAATGAACGAAAGTTTGACACAGCGACACCGCGTGTGGGATGACGGATCTAGGTTTGTAAACCACTTTCAGGAGGGAAGAAAATGACGGTACCTCCACAAGAAGCCCCGGCCAACTACGTGCCAGCAGCCGCGGTAATACGTAGGGGGCGAGCGTTGTCCGGATTTATTGGGCGTAAAGAGCTCGTAGGCGGTTCAACAAGTCGGTCGTGAAAGTTCAGGGCTCAACCCTGAAATGTCGATCGATACTGTTGTGACTAGGATACGGCAGAGGTGAGTGGAATTCCGAGTGTAGCGGTGAAATGCGTAGATATTCGGAGGAACACCAATTGCGAAGGCAGCTCACTGGGCCGCTATCGACGCTGAGGAGCGAAAGCTAGGGGAGCAAACA	d__Bacteria; p__Actinobacteriota; c__Acidimicrobiia; o__Actinomarinales; f__Actinomarinaceae; g__Candidatus_Actinomarina	1	0	0	0	0	0	0	0	0	0	25	0	0	0	0	0	0	0	0	0	0	0	0	0	0	0	0	0	0	0	0	0	0	0	0	0	0	0	0	0	0	0	0	0	0	0
83a5675c442f13c8a3a6fc019b055d70	ASV168	GGAATATTGCACAATGGGCGAAAGCCTGATGCAGCGACACCGCGTGCGGGATGACGGCCTTCGGGTTGTAAACCGCTTTCAGGAGAGAAGAAAATGACGGTATCTCCAGAAGAAGCTCCGGCCAACTACGTGCCAGCAGCCGCGGTAATACGTAGGGAGCAAACGTTGTCCGGATTTATTGGGCGTAAAGGGCTCGTAGGCGGTTCAGCAAGTCGGTCGTGAAAGCCCAGGGCTCAACCCTGGGACGCCGGTCGAAACTGTTGTGACTAGAGTTCGGTAGAGGTGAGTGGAATTCTCGGTGTAGCGGTGGAATGCGCAGATATCGAGAGGAACACCATTAGCGAAGGCGGCTCACTGGGCCGATACTGACGCTGAGGAGCGAAAGCATGGGGAGCAAACA	d__Bacteria; p__Actinobacteriota; c__Acidimicrobiia; o__Actinomarinales; f__uncultured; g__uncultured	1	0	0	4	0	0	7	0	0	0	0	0	0	0	0	0	0	0	0	0	0	0	0	0	0	0	0	0	0	0	0	0	0	0	0	0	0	0	0	0	0	0	0	0	0	0
976d71c411d01e869658d7cd457a0e26	ASV169	GGAATATTGCACAATGGGCGAAAGCCTGATGCAGCGACACCGCGTGCGGGATGACGGCCTTCGGGTTGTAAACCGCTTTCAGGAGAGAAGAAATTGACGGTATCTCCAGAAGAAGCTCCGGCCAACTACGTGCCAGCAGCCGCGGTAATACGTAGGGAGCAAACGTTGTCCGGATTTATTGGGCGTAAAGGGCTCGTAGGCGGTTCAGCAAGTCGGTCGTGAAAGCCCAGGGCTCAACCCTGGGACGCCGGTCGAAACTGTTGTGACTAGAGTTCGGTAGAGGTGAGTGGAATTCTCGGTGTAGCGGTGGAATGCGCAGATATCGAGAGGAACACCATTAGCGAAGGCGGCTCACTGGGCCGATACTGACGCTGAGGAGCGAAAGCATGGGGAGCAAACA	d__Bacteria; p__Actinobacteriota; c__Acidimicrobiia; o__Actinomarinales; f__uncultured; g__uncultured	1	0	0	0	0	0	0	0	0	0	0	0	0	0	0	0	0	0	0	0	0	0	0	5	0	0	0	0	0	0	0	0	0	0	0	0	0	0	0	0	0	0	0	0	0	0
5b92f97b97e2327590afc3b299cf3fb6	ASV170	GGAATCTTGCGCAATGGGCGAAAGCCTGACGCAGCGACACCGCGTGGGGGATGAAGGCCTTCGGGTTGTAAACCCCTTTCAGGAGGGAAGAAATTGACGGTACCTCCAAAAGAAGGACCGGCCAACTACGTGCCAGCAGCCGCGGTAATACGTAGGGTCCTAGCGTTATCCGGAATCATTGGGCGTAAAGAGCTCGTAGGCGGTTCAGCAAGTCGGCTGTGAAAGTCCGAGGCTCAACCTCGGAATTGCAGTCGATACTGCTGTGACTTGAATTCGGTAGAGGAGAATGGAATTCCACGTGTAGCGGTGAAATGCGCAGATATGTGGAGGAACACCAGTAGCGAAGGCGGTTCTCTGGGCCGATATTGACGCTGAGGAGCGAAAGCGTGGGGAGCAAACA	d__Bacteria; p__Actinobacteriota; c__Acidimicrobiia; o__Actinomarinales; f__uncultured; g__uncultured	1	0	0	3	0	0	0	0	0	0	0	0	0	0	0	0	0	0	0	0	0	0	0	0	0	0	0	0	0	0	0	0	0	0	0	0	0	0	0	0	0	0	0	0	0	0
15120d201c6084de5fa960c166b6d8fe	ASV171	TGGGGAATCTTGCGCAATGGGCGAAAGCCTGACGCAGCAACGCCGCGTGGGGGATGAAGGCTCTCGGGTTGTAAACCCCTTTCAGCAGGGACGAATTTTGACGGTACCTGCAGAAGAAGCCCCGGCTAACTACGTGCCAGCAGCCGCGGTAACACGTAGGGGGCAAGCGTTGTCCGGATTTATTGGGCGTAAAGAGCTCGTAGGTGGCTGAGTAAGTCGGATGTTAAATCTCCAGGCTCAACCTGGAACACCACCCGATACTGCTCTGGCTAGAGTCCGGTAGGGGAGTGTGGAATTCCTGGTGTAGCGGTGAAATGCGCAGATATCAGGAGGAACACCAGCGGCGAAGGCGGCACTCTGGGCCGGTACTGACACTGAGGAGCGAAAGCATGGGTAGCA…	d__Bacteria; p__Actinobacteriota; c__Acidimicrobiia; o__Microtrichales; f__Iamiaceae; g__Iamia	0.998108	3	0	3	0	0	0	0	0	0	0	0	0	0	0	0	0	0	0	0	0	0	0	0	0	0	0	0	0	0	0	0	0	0	0	6	0	0	0	0	0	0	0	0	0	0
806aa00d4f8dca04eb6ba1e5a8dc3b61	ASV172	TGGGGAATCTTGCGCAATGGGCGAAAGCCTGACGCAGCAACGCCGCGTGGGGGATGAAGGCTCTCGGGTTGTAAACCCCTTTCAGCAGGGACGAATTTTGACGGTACCTGCAGAAGAAGCCCCGGCTAACTACGTGCCAGCAGCCGCGGTAACACGTAGGGGGCAAGCGTTGTCCGGATTTATTGGGCGTAAAGAGCTCGTAGGTGGCTGAGTAAGTCGGGTGTTAAATCTCCAGGCTCAACCTGGAACACCACTCGATACTGCTCTGGCTAGAGTCCGGTAGGGGAGCGTGGAATTCCTGGTGTAGCGGTGAAATGCGCAGATATCAGGAGGAACACCAGCGGCGAAGGCGGCGCTCTGGGCCGGCACTGACACTGAGGAGCGAAAGCATGGGTAGCA…	d__Bacteria; p__Actinobacteriota; c__Acidimicrobiia; o__Microtrichales; f__Iamiaceae; g__Iamia	0.998851	0	0	0	0	0	0	0	0	0	0	0	0	0	0	0	5	0	0	0	0	0	0	0	0	0	0	0	0	0	0	0	0	0	0	0	0	0	0	0	0	0	0	0	0	0
2f91644c8d28e5b0f64a6b42a368cc2c	ASV173	TGGGGAATATTGCACAATGGGCGAAAGCCTGATGCAGCAACGCCGCGTGCGGGATGAAGGCTTTAGGGTTGTAAACCGCTTTCAGTAGGGAAGATTGTGACGGTACCTGTAGAAGAAGGTGCGGCCAACTACGTGCCAGCAGCCGCGGTGACACGTAGGCACCAAGCGTTGTCCGGATTTATTGGGCGTAAAGGGCTCGTAGGCTGTTCAGTTAGTCGGGTGTGAAAGGTTTGGGCTTAACCCAGAGACTGCATTCGATACTGCTGTGACTTGAGTATGGTAGGGGAGCGGGGAATTCCTGGTGTAGCGGTGAAATGCGCAGATATCAGGAGGAACACCGGTGGCGAAGGCGCCGCTCTGGGCCATTACTGACGCTGAGGAGCGAAAGCATGGGTAGCA…	d__Bacteria; p__Actinobacteriota; c__Acidimicrobiia; o__Microtrichales; f__Ilumatobacteraceae	0.999998	0	0	0	0	0	0	0	0	0	0	0	0	0	0	0	0	0	0	0	0	0	330	0	50	0	0	0	0	0	0	0	0	0	7	74	0	0	196	0	23	7	3	0	0	17
6f4afbf0d975162d1536ae1d8c39e77e	ASV174	TAGGGAATATTGCACAATGGGCGAAAGCCTGATGCAGCAACGCCGCGTGCGGGAAGAAGGCCCTAGGGTTGTAAACCGCTTTCAGCAGGGAAGAAAATGACGGTACCTGCAGAAGAAGGTGCGGCCAACTACGTGCCAGCAGCCGCGGTGACACGTAGGCACCAAGCGTTGTCCGGATTTATTGGGCGTAAAGAGCTCGTAGGCGGTTCAGTTAGTCGGGTGTGAAAACTCTGGGCTTAACCCAGAGACGCCACTCGATACTGCTGTGACTAGAGTGCGGTAGGGGAGCGGGGAATTCCTAGTGTAGCGGTGAAATGCGCAGATATTAGGAGGAACACCAGTGGCGAAGGCGCCGCTCTGGGCCGTAACTGACGCTGAGGAGCGAAAGCGTGGGTAGCA…	d__Bacteria; p__Actinobacteriota; c__Acidimicrobiia; o__Microtrichales; f__Ilumatobacteraceae	1	0	0	0	0	0	0	0	0	0	7	0	0	0	0	0	0	0	0	0	0	0	0	0	0	0	0	0	0	0	0	0	0	0	0	0	0	0	0	0	0	0	0	0	0	0
944a6a9fbc6be1570343f9b67fbee075	ASV175	TGGGGAATATTGCACAATGGGCGAAAGCCTGATGCAGCAACGCCGCGTGCGGGATGAAGGCCTTAGGGTTGTAAACCGCTTTCAGTAGGGAAGAAGATGACGGTACCTATAGAAGAAGGTGCGGCCAACTACGTGCCAGCAGCCGCGGTGACACGTAGGCACCGAGCGTTGTCCGGATTTATTGGGCGTAAAGAGCTCGTAGGCGGTTTAGTGAGTCGGGTGTGAAAACTCTGGGCTTAACCCAGAGACTGCATTCGATACTGCTATGACTTGAGTATGGTAGGGGAGCGGGGAATTCCTGGTGTAGCGGTGAAATGCGCAGATATCAGGAGGAACACCGGTGGCGAAGGCGCCGCTCTGGGCCATTACTGACGCTGAGGAGCGAAAGCATGGGTAGCA…	d__Bacteria; p__Actinobacteriota; c__Acidimicrobiia; o__Microtrichales; f__Ilumatobacteraceae	0.999996	0	0	0	0	0	0	0	0	0	0	0	0	0	0	0	0	5	0	0	0	0	0	0	0	0	0	0	0	0	0	0	0	0	0	0	0	0	0	0	0	0	0	0	0	0
e70a3936338be266a6591b4c7486802a	ASV176	TGGGGAATATTGCACAATGGGCGCAAGCCTGATGCAGCAACGCCGCGTGCGGGATGAAGGCCTTAGGGTTGTAAACCGCTTTCAGTAGGGAAGAAGATGACGGTACCTATAGAAGAAGGTGCGGCCAACTACGTGCCAGCAGCCGCGGTGACACGTAGGCACCGAGCGTTGTCCGGATTTATTGGGCGTAAAGAGCTCGTAGGCGGTTCAGTTAGTCGGGTGTGAAAACTCTGGGCTTAACCCAGAGACGCCACTCGATACTGCTGTGACTTGAGTATGGTAGGGGAGCGGGGAATTCCTGGTGTAGCGGTGAAATGCGCAGATATCAGGAGGAACACCAGTGGCGAAGGCGCCGCTCTGGGCCATAACTGACGCTGAGGAGCGAAAGCATGGGTAGCA…	d__Bacteria; p__Actinobacteriota; c__Acidimicrobiia; o__Microtrichales; f__Ilumatobacteraceae; g__Ilumatobacter	0.828443	41	0	0	0	0	0	0	0	19	0	0	0	3	0	0	0	0	0	0	0	0	185	0	0	0	0	0	0	0	0	0	0	0	8	0	0	124	0	0	0	0	0	0	0	0
f2e54005c384dd253790e0ae51deb6c1	ASV177	TGGGGAATATTGCACAATGGGCGCAAGCCTGATGCAGCAACGCCGCGTGCGGGATGAAGGCCTTAGGGTTGTAAACCGCTTTCAGTAGGGAAGAAGATGACGGTACCTATAGAAGAAGGTGCGGCCAACTACGTGCCAGCAGCCGCGGTGACACGTAGGCACCGAGCGTTGTCCGGATTTATTGGGCGTAAAGAGCTCGTAGGCGGTTCAGTTAGTCGGGTGTGAAAACTCTGGGCTTAACCCAGAGACGCCACTCGATACTGCTGTGACTTGAGTATGGTAGGGGAGCGGGGAATTCCTGGTGTAGCGGTGAAATGCGCAGATATCAGGAGGAACACCAGTGGCGAAGGCGCCGCTCTGGGCCATTACTGACGCTGAGGAGCGAAAGCATGGGTAGCA…	d__Bacteria; p__Actinobacteriota; c__Acidimicrobiia; o__Microtrichales; f__Ilumatobacteraceae; g__Ilumatobacter	0.785514	0	0	0	0	0	0	0	0	0	0	0	0	0	0	0	0	0	0	0	0	0	0	0	0	0	0	0	0	0	0	0	0	0	0	0	0	309	86	0	21	0	0	0	0	0
52f49c94456c82ec327c8e73d4c9dca9	ASV178	TGGGGAATCTTGCACAATGGGCGAAAGCCTGATGCAGCAACGCCGCGTGCGGGAAGAAGGCCCTAGGGTTGTAAACCGCTTTCAGGAGGGAAGAAAATGACGGTACCTCCAGAAGAAGGTGCGGCCAACTACGTGCCAGCAGCCGCGGTAACACGTAGGCACCAAGCGTTATCCGGATTTATTGGGCGTAAAGAGCTCGTAGGCGGTTCAGTCAGTCGGGTGTGAAAACTTGAGGCTCAACCTCAAGAGGTCACCCGATACTACTGTGACTAGAGTGCGGTAGGGGAGCGGGGAATTCCTGGTGTAGCGGTGAAATGCGCAGATATCAGGAGGAACACCAGTGGCGAAGGCGCCGCTCTGGGCCGTAACTGACGCTGAGGAGCGAAAGCATGGGTAGCA…	d__Bacteria; p__Actinobacteriota; c__Acidimicrobiia; o__Microtrichales; f__Ilumatobacteraceae; g__Ilumatobacter	0.99992	0	0	0	0	0	0	0	0	0	0	0	0	0	0	0	0	0	19	0	0	9	0	0	0	0	0	73	0	0	0	14	0	0	0	155	0	0	0	0	0	0	0	0	18	0
a3ad3b3f95bed476625c861bb00b174b	ASV179	TGGGGAATCTTGCACAATGGGCGCAAGCCTGATGCAGCGATGCCGCGTGCGGGAAGAAGGCCCTAGGGTTGTAAACCGCTTTCAGGAGGGAAGAAAATGACGGTACCTCCAGAAGAAGGTGCGGCCAACTACGTGCCAGCAGCCGCGGTAACACGTAGGCACCAAGCGTTATCCGGATTTATTGGGCGTAAAGAGCTCGTAGGCGGTTCAGTCAGTCGGGTGTGAAAACTTGAGGCTTAACCTCAAGAGGTCACTCGATACTGCTGTGACTAGAGTGCGGTAGGGGAGCGGGGAATTCCTGGTGTAGCGGTGAAATGCGCAGATATCAGGAGGAACACCAGTGGCGAAGGCGCCGCTCTGGGCCGTAACTGACGCTGAGGAGCGAAAGCATGGGTAGCA…	d__Bacteria; p__Actinobacteriota; c__Acidimicrobiia; o__Microtrichales; f__Ilumatobacteraceae; g__Ilumatobacter	0.999999	0	0	0	0	0	0	0	0	0	0	0	0	0	0	0	0	0	0	0	0	0	0	0	0	0	0	0	0	0	0	0	0	0	0	25	0	0	0	6	0	0	0	0	0	0
ead7efc46a4fb48a3dc4f758951e0906	ASV180	TGGGGAATATTGCACAATGGGCGCAAGCCTGATGCAGCAACGCCGCGTGCGGGATGAAGGCCTTAGGGTTGTAAACCGCTTTCAGTAGGGAAGAAGATGACGGTACCTATAGAAGAAGGTGCGGCCAACTACGTGCCAGCAGCCGCGGTGACACGTAGGCACCGAGCGTTGTCCGGATTTATTGGGCGTAAAGAGCTCGTAGGCGGTTCAGTTAGTCGGGTGTGAAAACTCTGGGCTTAACCCAGAGACGCCACTCGATACTGCTGTGACTTGAGTATGATAGGGGAGCGGGGAATTCCTGGTGTAGCGGTGAAATGCGCAGATATCAGGAGGAACACCAGTGGCGAAGGCGCCGCTCTGGGCCATAACTGACGCTGAGGAGCGAAAGCATGGGTAGCA…	d__Bacteria; p__Actinobacteriota; c__Acidimicrobiia; o__Microtrichales; f__Ilumatobacteraceae; g__Ilumatobacter	0.816621	0	0	0	0	0	0	0	0	0	0	0	0	0	0	0	0	0	0	0	0	0	0	0	0	0	0	0	0	0	0	14	0	0	0	0	0	0	0	0	0	0	0	0	0	0
72c04041396a7f8bf85f980860a0b697	ASV181	TGGGGAATCTTGCACAATGGGCGCAAGCCTGATGCAGCGATGCCGCGTGCGGGAAGAAGGCCTTAGGGTTGTAAACCGCTTTCAGTAGGGAAGAAAATGACGGTACCTACAGAAGAAGGTGCGGCCAACTACGTGCCAGCAGCCGCGGTGACACGTAGGCACCGAGCGTTATCCGGATTTATTGGGCGTAAAGAGCTCGTAGGCGGTTCAGTCAGTCGGGTGTGAAAACTTGAGGCTTAACCTCAAGAGGCCACTCGATACTACTGTGACTAGAGTGCGGTAGGGGAGCGGGGAATTCCTGGTGTAGCGGTGAAATGCGCAGATATCAGGAGGAACACCAGTGGCGAAGGCGCCGCTCTGGGCCGTAACTGACGCTGAGGAGCGAAAGCATGGGTAGCA…	d__Bacteria; p__Actinobacteriota; c__Acidimicrobiia; o__Microtrichales; f__Ilumatobacteraceae; g__Ilumatobacter; s__Ilumatobacter_coccineus	0.999636	0	0	0	0	0	0	0	0	0	0	0	0	0	0	0	0	0	0	0	0	0	0	0	0	0	0	0	0	0	0	16	0	0	0	0	0	0	0	0	0	0	0	0	0	0
52b687ee84cca11d6389eac2fcc78b46	ASV182	TGGGGAATATTGCACAATGGGCGCAAGCCTGATGCAGCAACGCCGCGTGCGGGAAGAAGGCCCTAGGGTTGTAAACCGCTTTCAGCAGGGAAGAAAATGACGGTACCTGCAGAAGAAGGTGCGGCCAACTACGTGCCAGCAGCCGCGGTGACACGTAGGCACCAAGCGTTGTCCGGATTTATTGGGCGTAAAGAGCTCGTAGGCGGTTTTGTAAGTCGGGTGTGAAAACTCTGGGCTCAACCCAGAGAGGCCACCCGATACTGCAATGACTTGAGTACGGTAGGGGAGCGGGGAATTCCTGGTGTAGCGGTGAAATGCGCAGATATCAGGAGGAACACCAGTGGCGAAGGCGCCGCTCTGGGCCGTAACTGACGCTGAGGAGCGAAAGCATGGGTAGCA…	d__Bacteria; p__Actinobacteriota; c__Acidimicrobiia; o__Microtrichales; f__Ilumatobacteraceae; g__Ilumatobacter; s__Ilumatobacter_fluminis	0.816315	0	0	0	0	0	0	0	0	0	0	0	0	0	0	0	0	0	0	0	0	0	0	0	0	0	0	0	0	0	0	0	0	0	0	27	0	0	0	0	0	0	0	0	0	0
f2b609b7ea0eb4fa77b4729f78a32e0f	ASV183	TGGGGAATCTTGCACAATGGGCGAAAGCCTGATGCAGCAACGCCGCGTGCGGGAAGAAGGCCCTAGGGTTGTAAACCGCTTTCAGGAGGGAAGAAAATGACGGTACCTCCAGAAGAAGGTGCGGCCAACTACGTGCCAGCAGCCGCGGTAACACGTAGGCACCAAGCGTTATCCGGATTTATTGGGCGTAAAGAGCTCGTAGGCGGTTCAGTCAGTCGGATGTGAAAACTTGAGGCTTAACCTCAAGAGGTCATTCGATACTACTGTGACTAGAGTGCGGTAGGGGAGCGGGGAATTCCTGGTGTAGCGGTGAAATGCGCAGATATCAGGAGGAACACCAGTGGCGAAGGCGCCGCTCTGGGCCGTAACTGACGCTGAGGAGCGAAAGCATGGGTAGCA…	d__Bacteria; p__Actinobacteriota; c__Acidimicrobiia; o__Microtrichales; f__Ilumatobacteraceae; g__Ilumatobacter; s__Ilumatobacter_nonamiensis	0.901772	30	0	0	0	0	0	0	0	0	0	0	0	0	0	0	0	20	0	0	0	0	317	0	8	0	0	0	0	0	0	208	0	0	0	46	0	0	23	0	33	0	0	0	0	231
b2ead78bfa766392ff297ca07deded71	ASV184	TGGGGAATCTTGCACAATGGGCGAAAGCCTGATGCAGCAACGCCGCGTGCGGGAAGAAGGCCCTAGGGTTGTAAACCGCTTTCAGGAGGGAAGAAAATGACGGTACCTCCAGAAGAAGGTGCGGCCAACTACGTGCCAGCAGCCGCGGTAACACGTAGGCACCAAGCGTTATCCGGATTTATTGGGCGTAAAGAGCTCGTAGGCGGTTCAGTCAGTCGGGTGTGAAAACTTGAGGCTTAACCTCAAGAGGTCACCCGATACTACTGTGACTAGAGTGCGGTAGGGGAGCGGGGAATTCCTGGTGTAGCGGTGAAATGCGCAGATATCAGGAGGAACACCAGTGGCGAAGGCGCCGCTCTGGGCCGTAACTGACGCTGAGGAGCGAAAGCATGGGTAGCA…	d__Bacteria; p__Actinobacteriota; c__Acidimicrobiia; o__Microtrichales; f__Ilumatobacteraceae; g__Ilumatobacter; s__Ilumatobacter_nonamiensis	0.835534	0	0	0	0	0	0	0	0	0	0	0	0	0	0	0	0	0	0	0	0	0	21	0	0	0	0	0	0	0	0	0	0	0	0	0	0	0	0	0	0	0	0	0	0	0
8909030e7b106530a9e2e2d0db116bfd	ASV185	TGGGGAATATTGCACAATGGGCGCAAGCCTGATGCAGCGATGCCGCGTGCGGGATGAAGGCCCTAGGGTTGTAAACCGCTTTCAGCAGGGAAGAAAATGACGGTACCTGCAGAAGAAGGTGCGGCCAACTACGTGCCAGCAGCCGCGGTGACACGTAGGCACCAAGCGTTGTCCGGATTTATTGGGCGTAAAGAGCTCGTAGGCGGTTCAGTTAGTCGGGTGTGAAAACTCTGGGCTCAACCCAGAGACGCCACCCGATACTGCTGTGACTAGAGTACGGTAGGGGAGTGGGGAATTCCTGGTGTAGCGGTGAAATGCGCAGATATCAGGAGGAACACCAGTGGCGAAGGCGCCACTCTGGGCCGTAACTGACGCTGAGGAGCGAAAGCATGGGTAGCA…	d__Bacteria; p__Actinobacteriota; c__Acidimicrobiia; o__Microtrichales; f__Ilumatobacteraceae; g__Ilumatobacter; s__uncultured_actinobacterium	0.888315	0	0	0	0	0	0	0	0	0	0	0	0	0	0	0	0	0	0	0	0	0	0	0	0	0	0	0	0	0	8	0	0	0	0	12	0	0	0	0	0	0	0	0	0	0
886fdbb4a87df1ffd480b54887d53cc9	ASV186	TGGGGAATATTGCACAATGGGCGAAAGCCTGATGCAGCAACGCCGCGTGCGGGATGAAGGCTTTAGGGTTGTAAACCGCTTTCAGTAGGGAAGATTGTGACGGTACCTGTAGAAGAAGGTGCGGCCAACTACGTGCCAGCAGCCGCGGTGACACGTAGGCACCAAGCGTTGTCCGGATTTATTGGGCGTAAAGGGCTCGTAGGCTGTTCAGTTAGTCGGGTGTGAAAGGTTTGGGCTTAACCCAGAGACTGCATTCGATACTGCTGTGACTTGAGTTTGGTAGGGGAGCGGGGAATTCCTGGTGTAGCGGTGAAATGCGCAGATATCAGGAGGAACACCGGTGGCGAAGGCGCCGCTCTGGGCCATTACTGACGCTGAGGAGCGAAAGCATGGGTAGCA…	d__Bacteria; p__Actinobacteriota; c__Acidimicrobiia; o__Microtrichales; f__Ilumatobacteraceae; g__uncultured; s__uncultured_bacterium	0.779733	0	0	0	0	0	0	0	0	18	0	0	0	0	0	0	0	0	0	0	0	0	225	0	0	0	0	0	0	0	0	78	0	0	0	0	0	0	0	0	0	0	0	0	0	0
0daa0f52cf924645817cc3334f94a831	ASV187	TAGGGAATCTTGCGCAATGGGCGAAAGCCTGACGCAGCAACGCCGCGTGGGGGATGACGGCTCTAGAGTTGTAAACCCCTTTCGGCAGGGACGAAATTGACGGTACCTGCAGAAGAAGCTCCGGCCAACTACGTGCCAGCAGCCGCGGTAACACGTAGGGGGCGAGCGTTGTCCGGATTTATTGGGCGTAAAGAGCTCGTAGGCTGTTCAGTAAGTCGGGTGTGAAAACTCAGGGCTCAACCCTGAGACGCCACCCGATACTGCTGTGACTAGAGTCCGGTAGAGGAGTATGGAATTCCTGGTGTAGCGGTGAAATGCGCAGATATCAGGAGGAACACCAACGGCGAAGGCAGTACTCTGGGCCGGCACTGACGCTGAGGAGCGAAAGCGTGGGGAGCA…	d__Bacteria; p__Actinobacteriota; c__Acidimicrobiia; o__Microtrichales; f__Microtrichaceae; g__Sva0996_marine_group	0.952625	0	0	0	0	0	0	0	0	0	0	0	0	0	0	0	0	12	0	0	0	0	50	0	0	0	0	0	0	0	0	0	0	0	0	0	0	0	0	0	0	0	0	0	0	0
da6aa33bfd9283fa18ec1efee93069ba	ASV188	TGGGGAATCTTGCGCAATGGGCGAAAGCCTGACGCAGCGATGCCGCGTGGGGGATGAAGGCTCTCGGGTCGTAAACCCCTTTCAGCAGGGACGAAAATGACGGTACCTGCAGAAGAAGCCCCGGCCAACTACGTGCCAGCAGCCGCGGTAACACGTAGGGGGCAAGCGTTGTCCGGATTTATTGGGCGTAAAGAGCTCGTAGGCTGTTCAGTAAGTCAGGTGTGAAAACCCAAGGCTCAACCTTGGGACGCCACTTGATACTGCTGTGACTAGAGTCCGGTAGAGGAGATTGGAATTCCTGGTGTAGCGGTGAAATGCGCAGATATCAGGAGGAACACCAACGGCGAAGGCAGATCTCTGGGCCGGTACTGACGCTGAGGAGCGAAAGCGTGGGGAGCA…	d__Bacteria; p__Actinobacteriota; c__Acidimicrobiia; o__Microtrichales; f__Microtrichaceae; g__Sva0996_marine_group	0.999218	0	0	0	0	0	0	0	0	0	0	0	0	0	0	0	0	0	0	0	0	0	0	14	0	0	0	0	0	0	0	0	0	0	0	0	0	0	0	0	0	0	0	0	0	0
6d626080549d51fd143f7dd41194463e	ASV189	TAGGGAATCTTGCACAATGGGCGAAAGCCTGATGCAGCGACGCCGCGTGGGGGATGAAGGCCTTCGGGTTGTAAACCCCTTTCAGTAGGGACGAAAATGACGGTACCTACAGAAGAAGCTCCGGCCAACTACGTGCCAGCAGCCGCGGTAACACGTAGGGAGCAAGCGTTGTCCGGATTTATTGGGCGTAAAGAGCTCGTAGGTTGTTCAGTAAGTCGGAAGTGAAATCTCGGGGCTTAACCCCGGGCTGCTTCCGATACTGCTGTGACTAGAGTTCGGTAGAGGAGTGTGGAATTCCTGGTGTAGCGGTGGAATGCGCAGATATCAGGAGGAACACCAACAGCGAAGGCAGCACTCTGGGCCGATACTGACACTGAGGAGCGAAAGCGTGGGGAGCAA…	d__Bacteria; p__Actinobacteriota; c__Acidimicrobiia; o__Microtrichales; f__Microtrichaceae; g__Sva0996_marine_group	0.80102	0	0	0	0	0	0	0	0	0	0	0	0	0	0	0	0	0	0	0	0	0	8	0	0	0	0	0	0	0	0	0	0	0	0	0	0	0	0	0	0	0	0	0	0	0
926810c323dfeb02df2aa87b95231fea	ASV190	TGGGGAATCTTGCGCAATGGGCGAAAGCCTGACGCAGCAACGCCGCGTGAGGGAAGACGGCTCTAGGGTTGTAAACCTCTTTCAGCAGGGACGAAATTGACGGTACCTGCAGAAGAAGCGCCGGCCAACTACGTGCCAGCAGCCGCGGTAACACGTAGGGCGCAAGCGTTGTCCGGATTTATTGGGCGTAAAGAGCTCGTAGGCGGTTTGGTAAGTCGGGTGTGAAAACTCAGGGCTCAACTCTGAGACGCCACCCGATACTGCCATGACTTGAGTACGGTAGAGGAGTGTGGAATTCCTGGTGTAGCGGTGAAATGCGCAGATATCAGGAGGAACACCAGTAGCGAAGGCGGCACTCTGGGCCGATACTGACGCTGAGGAGCGAAAGCATGGGGAGCG…	d__Bacteria; p__Actinobacteriota; c__Acidimicrobiia; o__Microtrichales; f__Microtrichaceae; g__Sva0996_marine_group	0.952828	0	0	0	0	0	0	0	0	0	0	0	0	0	0	0	0	0	0	0	0	0	0	0	0	0	0	0	0	0	0	0	0	0	0	0	0	0	0	0	0	0	0	0	8	0
22aa6d9a9eb1b99f0316ecd957d6a5d9	ASV191	TGGGGAATCTTGCGCAATGGGCGAAAGCCTGACGCAGCAACGCCGCGTGGGGGATGAAGGCCTTCGGGTCGTAAACCCCTTTCAGCAGGGACGAAAATGACGGTACCTGCAGAAGAAGGACCGGCCAACTACGTGCCAGCAGCCGCGGTAACACGTAGGGTCCAAGCGTTGTCCGGATTCATTGGGCGTAAAGAGCTCGTAGGCGGTTTTGTAAGTCGGGTGTGAAAACTCAGGGCTCAACCCTGAGACGCCACCCGATACTGCAATGACTCGAGTCCGGTAGGGGAGCATGGAATTCCTGGTGTAGCGGTGAAATGCGCAGATATCAGGAGGAACACCAGTAGCGAAGGCGGTGCTCTGGGCCGGTACTGACGCTGAGGAGCGAAAGCGTGGGGAGCG…	d__Bacteria; p__Actinobacteriota; c__Acidimicrobiia; o__Microtrichales; f__Microtrichaceae; g__Sva0996_marine_group	0.997748	0	0	0	0	0	0	0	0	0	0	0	0	0	7	0	0	0	0	0	0	0	0	0	0	0	0	0	0	0	0	0	0	0	0	0	0	0	0	0	0	0	0	0	0	0
ce0b841b57d73b56058a7a51ca2c809d	ASV192	TAGGGAATCTTGCACAATGGGCGAAAGCCTGATGCAGCGACGCCGCGTGGGGGATGAAGGCCTTCGGGTTGTAAACCTCTTTCAGTAGGGACGAAAATGACGGTACCTACAGAAGAAGCTCCGGCCAACTACGTGCCAGCAGCCGCGGTAACACGTAGGGAGCAAGCGTTGTCCGGATTTATTGGGCGTAAAGAGCTCGTAGGTTGTTCAGTAAGTCGGAAGTGAAATCTCGGGGCTTAACCCCGGGCTGCTTCCGATACTGCTGTGACTTGAGTTCGGTAGAGGAGTGTGGAATTCCTGGTGTAGCGGTGGAATGCGCAGATATCAGGAGGAACACCAACAGCGAAGGCAGCACTCTGGGCCGATACTGACACTGAGGAGCGAAAGCGTGGGGAGCAA…	d__Bacteria; p__Actinobacteriota; c__Acidimicrobiia; o__Microtrichales; f__Microtrichaceae; g__Sva0996_marine_group	0.872584	0	0	0	0	0	0	0	0	0	0	0	0	0	0	0	0	0	0	0	0	0	0	0	5	0	0	0	0	0	0	0	0	0	0	0	0	0	0	0	0	0	0	0	0	0
90c7d75f4c096e176e96c018023e1633	ASV193	TGGGGAATCTTGCGCAATGGGCGAAAGCCTGACGCAGCGATGCCGCGTGGGGGATGAAGGCTCTCGGGTCGTAAACCCCTTTCAGCAGGGACGAAAATGACGGTACCTGCAGAAGAAGCCCCGGCCAACTACGTGCCAGCAGCCGCGGTAACACGTAGGGGGCAAGCGTTGTCCGGATTTATTGGGCGTAAAGAGCTCGTAGGCTGTTCAGTAAGTCAGGTGTGAAAACCCAAGGCTCAACCTTGGGACGCCACTTGATACTGCTGTGACTAGAGTCCGGTAGAGGAGATTGGAATTCCTGGTGTAGCGGTGAAATGCGCAGATATCAGGAGGAACACCAACGGCGAAGGCAGATCTCTGGGCCGGTACTGACGCTGAGGAGCGAAAGCATGGGGAGCG…	d__Bacteria; p__Actinobacteriota; c__Acidimicrobiia; o__Microtrichales; f__Microtrichaceae; g__Sva0996_marine_group	0.999672	0	0	0	0	0	0	0	0	0	0	0	0	0	0	0	0	0	0	0	0	0	0	0	0	0	0	0	0	0	0	0	0	0	0	0	0	0	0	0	0	2	0	0	0	0
cd66b1865e58c7b24cd00de6d9f49122	ASV194	TGGGGAATATTGCGCAATGGGGGCAACCCTGACGCAGCAACGCCGCGTGTGGGATGACAGCTTTCGGGTTGTAAACCACTTTCAGTGACGACGAAAATGACGGTAGTCACAGAAGAAGGTCCGGCCAACTACGTGCCAGCAGCCGCGGTAACACGTAGGGACCAAGCGTTGTCCGGATTTATTGGGCGTAAAGAGCTCGTAGGCGGTTCCGTAAGTCGGATGTGAAAACTCAGGGCTCAACCCTGAGACGCCATCTGATACTGCGGTGACTAGAGTCCGGTAGGGGAGCATGGAATTCCTGGTGTAGCGGTGGAATGCGCAGATATCAGGAGGAACACCAATGGCGAAGGCAGTGCTCTGGGCCGGTACTGACGCTGAGGAGCGAAAGCATGGGGAGCA…	d__Bacteria; p__Actinobacteriota; c__Acidimicrobiia; o__Microtrichales; f__Microtrichaceae; g__Sva0996_marine_group; s__uncultured_bacterium	0.929793	0	0	0	0	0	0	0	0	0	0	0	0	0	0	0	0	0	0	0	0	0	0	0	0	0	0	0	0	0	0	0	0	0	0	21	0	0	0	0	0	0	0	0	0	0
42b574c280a14404ad5be1e2a8ea3185	ASV195	TGGGGAATATTGCGCAATGGGCGAAAGCCTGACGCAGCAACGCCGCGTGAGGGATGACGGCTTTCGGGTTGTAAACCTCTTTCAGGGATGACGAAAATGACGGTAATCCCAGAAGAAGCTCCGGCCAACTACGTGCCAGCAGCCGCGGTAACACGTAGGGAGCAAGCGTTGTCCGGATTTATTGGGCGTAAAGAGCTCGTAGGCGGTTTTGTAAGTCGGATGTGAAAACTCAGGGCTCAACCCTGAGATGCCATCCGATACTGCAATGACTAGAGTCCGGTAGGGGAGCATGGAATTCCTGGTGTAGCGGTGGAATGCGCAGATATCAGGAGGAACACCAATGGCGAAGGCAGTGCTCTGGGCCGGTACTGACGCTGAGGAGCGAAAGCATGGGGAGCA…	d__Bacteria; p__Actinobacteriota; c__Acidimicrobiia; o__Microtrichales; f__Microtrichaceae; g__Sva0996_marine_group; s__uncultured_bacterium	0.881706	0	0	0	0	0	0	0	0	0	0	0	0	0	0	0	0	0	0	0	0	0	0	0	0	0	0	0	0	0	0	0	0	0	0	9	0	0	0	0	0	0	0	0	0	0
c53be6e7150d737e9ca689cf843d7acb	ASV196	TGGGGAATCTTGCGCAATGGGCGAAAGCCTGACGCAGCAACGCCGCGTGTGGGATGACAGCTTTCGGGTTGTAAACCACTTTCAGTGACGACGAAAATGACGGTAGTCACAGAAGAAGTTCCGGCCAACTACGTGCCAGCAGCCGCGGTAACACGTAGGGGACAAGCGTTGTCCGGATTTATTGGGCGTAAAGAGCTCGTAGGCGGTTCCGTAAGTCGGATGTGAAAACTCAGGGCTCAACCCTGAGACGCCATCTGATACTGCGGTGACTAGAGTCCGGTAGGGGAGCATGGAATTCCTGGTGTAGCGGTGGAATGCGCAGATATCAGGAGGAACACCAATGGCGAAGGCAGTGCTCTGGGCCGGTACTGACGCTGAGGAGCGAAAGCATGGGGAGCA…	d__Bacteria; p__Actinobacteriota; c__Acidimicrobiia; o__Microtrichales; f__Microtrichaceae; g__Sva0996_marine_group; s__uncultured_bacterium	0.882121	0	0	0	0	0	0	0	0	0	0	0	0	0	0	0	0	0	0	0	0	0	0	0	0	0	0	0	0	0	0	0	0	0	0	8	0	0	0	0	0	0	0	0	0	0
51d4c3683bcdf0d99706102cc1dce830	ASV197	TGGGGAATCTTGCGCAATGGGCGAAAGCCTGACGCAGCAACGCCGCGTGTGGGATGACAGCTTTCGGGTTGTAAACCACTTTCAGTGACGACGAAAATGACGGTAGTCACAGAAGAAGGTCCGGCCAACTACGTGCCAGCAGCCGCGGTAACACGTAGGGACCAAGCGTTGTCCGGATTTATTGGGCGTAAAGAGCTCGTAGGCTGTTTCGTAAGTCGGATGTGAAAACTCTGGGCTCAACCCTGAGACGCCATCTGATACTGCGATGACTAGAGTCCGGTAGGGGAGCATGGAATTCCTGGTGTAGCGGTGGAATGCGCAGATATCAGGAGGAACACCAATGGCGAAGGCAGTGCTCTGGGCCGGTACTGACGCTGAGGAGCGAAAGCATGGGGAGCA…	d__Bacteria; p__Actinobacteriota; c__Acidimicrobiia; o__Microtrichales; f__Microtrichaceae; g__Sva0996_marine_group; s__uncultured_bacterium	0.744164	0	0	0	0	0	0	0	0	0	0	0	0	0	0	0	0	0	0	0	0	0	0	0	0	0	0	0	0	0	0	0	0	0	0	0	0	0	0	0	0	0	0	0	4	0
6993d95674398736f52090d2f36e2b4d	ASV198	TAGGGAATCTTGCACAATGGGCGAAAGCCTGATGCAGCGACGCCGCGTGGGGGATGACAGCCTTCGGGTTGTAAACCCCTTTCAGTAGGGACGAAAATGACGGTACCTACAGAAGAAGCTCCGGCCAACTACGTGCCAGCAGCCGCGGTAACACGTAGGGAGCAAGCGTTGTCCGGATTTATTGGGCGTAAAGAGCTCGTAGGTTGTTCAGTAAGTCGGATGTGAAATCCTGGGGCTTAACCCTGGGCTGCATCCGATACTGCTGTGACTAGAGTTCGGTAGAGGAGTGTGGAATTCCTGGTGTAGCGGTGGAATGCGCAGATATCAGGAGGAACACCAACAGCGAAGGCAGCACTCTGGGCCGATACTGACACTGAGGAGCGAAAGCGTGGGGAGCAA…	d__Bacteria; p__Actinobacteriota; c__Acidimicrobiia; o__Microtrichales; f__Microtrichaceae; g__Sva0996_marine_group; s__uncultured_organism	0.71229	0	0	0	0	0	0	0	0	85	0	0	0	0	0	0	0	0	0	0	0	0	0	0	0	0	0	0	0	0	0	0	0	0	0	0	0	0	0	0	0	0	0	0	0	0
7a9e0644d08d47929b5cf11b88235307	ASV199	TAGGGAATCTTGCACAATGGGCGGAAGCCTGATGCAGCGACGCCGCGTGGGGGATGAAGGCCTTCGGGTTGTAAACCTCTTTCAGTAGGGACGAAAATGACGGTACCTACAGAAGAAGCTCCGGCCAACTACGTGCCAGCAGCCGCGGTAACACGTAGGGAGCGAGCGTTGTCCGGATTTATTGGGCGTAAAGAGCTCGTAGGTTGTTCAGTAAGTCGGATGTGAAATTCTGGGGCTTAACCCTGGGTTGCATCTGATACTGCTGTGACTTGAGTTCGGTAGAGGAGTGTGGAATTCCTGGTGTAGCGGTGGAATGCGCAGATATCAGGAGGAACACCGACAGCGAAGGCAGCACTCTGGGCCGATACTGACACTGAGGAGCGAAAGCGTGGGGAGCAA…	d__Bacteria; p__Actinobacteriota; c__Acidimicrobiia; o__Microtrichales; f__Microtrichaceae; g__Sva0996_marine_group; s__uncultured_organism	0.831071	0	0	0	0	0	0	0	0	0	0	0	0	0	0	0	0	19	0	0	0	0	0	0	0	0	0	0	0	0	0	0	0	0	0	0	0	0	0	0	0	0	0	0	0	0
3383529f8c9068cc2ad9857213831bb1	ASV200	TAGGGAATCTTGCACAATGGGCGAAAGCCTGATGCAGCGACGCCGCGTGGGGGATGAAGGCCTTCGGGTTGTAAACCCCTTTCAGTAGGGACGAAAATGACGGTACCTACAGAAGAAGCTCCGGCCAACTACGTGCCAGCAGCCGCGGTAACACGTAGGGAGCAAGCGTTGTCCGGATTTATTGGGCGTAAAGAGCTCGTAGGTGGTTCGGTAAGTCGGAAGTGAAATCTCGGGGCTTAACCCCGGGCTGCTTCCGATACTGCTGTGACTAGAGTTCGGTAGAGGAGTGTGGAATTCCTGGTGTAGCGGTGGAATGCGCAGATATCAGGAGGAACACCAACAGCGAAGGCAGCACTCTGGGCCGATACTGACACTGAGGAGCGAAAGCGTGGGGAGCAA…	d__Bacteria; p__Actinobacteriota; c__Acidimicrobiia; o__Microtrichales; f__Microtrichaceae; g__Sva0996_marine_group; s__uncultured_organism	0.89608	0	0	0	0	0	0	0	0	0	0	0	0	0	0	0	0	0	0	0	0	0	0	0	0	0	0	0	0	0	0	0	0	0	0	0	0	0	0	0	11	0	0	0	0	0
6abd8260d4ced10c147bda171e563341	ASV201	TAGGGAATCTTGCACAATGGGCGAAAGCCTGATGCAGCGACGCCGCGTGGGGGATGAAGGCCTTCGGGTTGTAAACCCCTTTCAGTAGGGACGAAAATGACGGTACCTACAGAAGAAGCTCCGGCCAACTACGTGCCAGCAGCCGCGGTAACACGTAGGGAGCAAGCGTTGTCCGGATTTATTGGGCGTAAAGAGCTCGTAGGTGGTTCAGTAAGTCGGATGTGAAAACTCAAGGCTCAACCTTGAGACGCCATCCGATACTGCTGTGACTTGAGTTCGGTAGAGGAGTGTGGAATTCCTGGTGTAGCGGTGAAATGCGCAGATATCAGGAGGAACACCAACAGCGAAGGCAGCACTCTGGGCCGATACTGACACTGAGGAGCGAAAGCATGGGGAGCA…	d__Bacteria; p__Actinobacteriota; c__Acidimicrobiia; o__Microtrichales; f__Microtrichaceae; g__Sva0996_marine_group; s__uncultured_organism	0.882702	0	0	0	0	0	0	0	0	0	0	0	0	0	0	0	0	0	0	0	0	0	0	0	0	0	0	0	0	0	0	0	0	0	0	6	0	0	0	0	0	4	0	0	0	0
31fe51627ead6df570e228b7de5c171a	ASV202	TAGGGAATCTTGCACAATGGGCGAAAGCCTGATGCAGCGACGCCGCGTGGGGGATGAAGGCCTTCGGGTTGTAAACCCCTTTCAGTAGGGACGAAAATGACGGTACCTACAGAAGAAGTTCCGGCCAACTACGTGCCAGCAGCCGCGGTAACACGTAGGGGACAAGCGTTGTCCGGATTTATTGGGCGTAAAGAGCTCGTAGGTGGTTCCGTAAGTCGGATGTGAAAACTCAAGGCTCAACCTTGAGACGCCATCCGATACTGCGGTGACTTGAGTTCGGTAGAGGAGTGTGGAATTCCTGGTGTAGCGGTGAAATGCGCAGATATCAGGAGGAACACCGACAGCGAAGGCAGCACTCTGGGCCGATACTGACACTGAGGAGCGAAAGCGTGGGGAGCA…	d__Bacteria; p__Actinobacteriota; c__Acidimicrobiia; o__Microtrichales; f__Microtrichaceae; g__Sva0996_marine_group; s__uncultured_organism	0.939918	0	0	0	0	0	0	0	0	0	0	0	0	0	0	0	0	0	0	0	0	0	0	4	0	0	0	0	0	0	0	0	0	0	0	0	0	0	0	0	0	0	0	0	0	0
5b2812914efacd92410ee90ff9a28603	ASV203	TAGGGAATCTTGCGCAATGGGGGAAACCCTGACGCAGCAACGCCGCGTGTGGGATGACGGCTTTCGGGTTGTAAACCACTTTCAGTGATGACGAAAATGACGGTAATCACAGAAGAAGGTCCGGCCAACTACGTGCCAGCAGCCGCGGTAACACGTAGGGACCAAGCGTTGTCCGGATTTATTGGGCGTAAAGAGCTCGTAGGCGGTTCTGTAAGTCGGATGTGAAAACTCAGGGCTCAACCCTGAGACGCCATCTGATACTGCAGTGACTAGAGTCCGGTAGAGGAAGATGGAATTCCTGGTGTAGCGGTGGAATGCGCAGATATCAGGAGGAACACCAACGGCGAAGGCAGTCTTCTGGGCCGGTACTGACGCTGAGGAGCGAAAGCATGGGGAGCA…	d__Bacteria; p__Actinobacteriota; c__Acidimicrobiia; o__Microtrichales; f__Microtrichaceae; g__Sva0996_marine_group; s__uncultured_Verrucomicrobiales	0.999126	0	0	0	0	0	0	0	0	0	7	0	0	0	0	0	0	0	0	0	0	0	0	0	0	0	0	0	0	0	0	0	0	0	0	0	0	0	0	0	0	0	0	0	0	0
45fbe64941d471560ef2bca4d965c21e	ASV204	TGGGGAATCTTGCACAATGGGCGAAAGCCTGATGCAGCGACGCCGCGTGGGGGATGAAGGCCCTAGGGTCGTAAACCCCTTTCAGTGGGGACGAAAATGACGGTACCCACAGAAGAAGGTCCGGCCAACTACGTGCCAGCAGCCGCGGTAAGACGTAGGGACCAAGCGTTATCCGGATTTATTGGGCGTAAAGAGCTCGTAGGCGGTTGCGTAAGTCGGATGTGAAAACTCAGGGCTTAACCCTGAGACGCCATCCGATACTGCGCTGACTTGAATCCAGTAGGGGAGTGTGGAATTTGTTGTGTAGCGGTGAAATGCGCAGATATGACAAGGAACACCTATGGCGAAGGCAGCACTCTGGGCTGGTATTGACGCTGAGGAGCGAAAGCATGGGTAGCA…	d__Bacteria; p__Actinobacteriota; c__Acidimicrobiia; o__Microtrichales; f__Microtrichaceae; g__uncultured	1	0	0	0	0	0	15	0	0	0	0	0	0	0	0	0	0	0	0	0	0	0	0	0	0	0	0	0	0	0	0	0	0	0	0	9	0	0	0	0	0	0	0	0	0	0
e866e1e020196b08feb1594a53411b97	ASV205	TGGGGAATCTTGCACAATGGGCGAAAGCCTGATGCAGCGACGCCGCGTGGGGGATGAAGGCCTTAGGGTCGTAAACCCCTTTCAGGAGGGACGAAAATGACGGTACCTCCAGAAGAAGGTCCGGCCAACTACGTGCCAGCAGCCGCGGTAAGACGTAGGGACCGAGCGTTATCCGGATTTATTGGGCGTAAAGAGCTCGTAGGCGGTTGCGTAAGTCGGATGTGAAAACTCAGGGCTTAACCCTGAGACGCCATCCGATACTGCGCTGACTTGAATCCAGTAGGGGAGTGTGGAATTTGTTGTGTAGCGGTGAAATGCGCAGATATGACAAGGAACACCTATGGCGAAGGCAGCACTCTGGGCTGGTATTGACGCTGAGGAGCGAAAGCATGGGTAGCA…	d__Bacteria; p__Actinobacteriota; c__Acidimicrobiia; o__Microtrichales; f__Microtrichaceae; g__uncultured	1	0	0	0	0	0	0	0	0	0	0	0	0	0	0	0	0	0	0	0	0	0	0	8	0	0	0	0	0	0	0	0	0	0	0	0	0	0	0	0	0	0	0	0	0	0
f8706dc78a2a95d064e5bcc1cf555342	ASV206	TGGGGAATCTTGCGCAATGGGCGAAAGCCTGACGCAGCGACGCCGCGTGCGGGATGACGGCCTTCGGGTTGTAAACCGCTTTCGGCAGGGACGAAAATGACGGTACCTGCAGAAGAAGCCCCGGCTAACTACGTGCCAGCAGCCGCGGTAATACGTAGGGGGCAAGCGTTGTCCGGATTTATTGGGCGTAAAGAGCTCGTAGGCGGTTCAGTAAGTCGGGTGTGAAAAATCTGGGCTCAACCCAGTGGAGCACCCGATACTGCTGTGACTAGAGTCCGGTAGGGGAGTGTGGAATTCCTGGTGTAGCGGTGAAATGCGCAGATATCAGGAGGAACACCGACAGCGAAGGCAGCACTCTGGGCCGGTACTGACGCTGAGGAGCGAAAGCATGGGGAGCAA…	d__Bacteria; p__Actinobacteriota; c__Acidimicrobiia; o__Microtrichales; f__Microtrichaceae; g__uncultured; s__metagenome	0.76108	0	0	0	0	0	0	0	0	0	0	0	0	0	0	0	0	0	0	0	0	0	0	0	0	0	0	0	0	0	0	0	0	0	0	101	0	0	0	0	0	0	0	0	0	0
cdc9874d25046b3c3f489d80afbea417	ASV207	TGGGGAATCTTGCGCAATGGGCGAAAGCCTGACGCAGCGACGCCGCGTGCGGGATGACGGCCTTCGGGTTGTAAACCGCTTTCGGCAGGGACGAAAATGACGGTACCTGCAGAAGAAGCCCCGGCTAACTACGTGCCAGCAGCCGCGGTAATACGTAGGGGGCATGCGTTGTCCGGATTTATTGGGCGTAAAGAGCTCGTAGGCGGTTCAGTAAGTCGGGTGTGAAAAATCTGGGCTCAACCCAGTGGAGCACCCGATACTGCTGTGACTAGAGTCCGGTAGGGGAGTGTGGAATTCCTGGTGTAGCGGTGAAATGCGCAGATATCAGGAGGAACACCGACAGCGAAGGCAGCACTCTGGGCCGGTACTGACGCTGAGGAGCGAAAGCATGGGGAGCAA…	d__Bacteria; p__Actinobacteriota; c__Acidimicrobiia; o__Microtrichales; f__Microtrichaceae; g__uncultured; s__metagenome	0.768668	0	0	0	0	0	0	0	0	0	0	0	0	0	0	0	0	0	0	0	0	0	0	0	0	0	0	0	0	0	0	7	0	0	0	0	0	0	0	0	0	0	0	0	0	0
b771d29ee31d6ce51f039fa9fba3da23	ASV208	TGGGGAATCTTGCACAATGGGCGAAAGCCTGATGCAGCGACGCCACGTGGGGGATGAAGGCCCTAGGGTCGTAAACCCCTTTCAGTAGGGACGAAAATGACGGTACCTACAGAAGAAGCCCCGGCCAACTACGTGCCAGCAGCCGCGGTAAGACGTAGGGGGCGAGCGTTGTCCGGATTTATTGGGCGTAAAGGGCTCGTAGGTGGTTGCGTAAGTCGGATGTGAAAACTCCAGGCTCAACTTGGAGACGCCATCCGATACTGCGCTGACTTGAGTCCGGTAGAGGAGTGTGGAATTTCTAGTGTAGCGGTGAAATGCGCAGATATTAGAAGGAACACCTATTGCGAAGGCAGCACTCTGGGCCGGCACTGACACTGAGGAGCGAAAGCGTGGGTAGCA…	d__Bacteria; p__Actinobacteriota; c__Acidimicrobiia; o__Microtrichales; f__Microtrichaceae; g__uncultured; s__uncultured_Acidimicrobiales	0.956611	0	0	0	0	0	0	0	0	0	0	0	0	0	0	0	8	0	0	0	0	0	0	0	0	0	0	0	0	0	10	0	0	0	0	651	0	0	0	0	0	0	0	0	0	0
1d78767e11235a365cfe67a325b6f718	ASV209	TGGGGAATCTTGCACAATGGGCGAAAGCCTGATGCAGCGACGCCGCGTGGGGGATGAAGGCCTTAGGGTCGTAAACCCCTTTCAGTAGGGAAGAAAATGACGGTACCTACAGAAGAAGCTCCGGCCAACTACGTGCCAGCAGCCGCGGTAAGACGTAGGGGGCGAGCGTTGTCCGGATTTATTGGGCGTAAAGGGCTCGTAGGCGGTTACGTAAGTCGGATGTGAAAACTCGAGGCTCAACTTCGAGACGCCATCCGATACTGCGTTGACTTGAGTCCGGTAGAGGAGTGTGGAATTCCTAGTGTAGCGGTGAAATGCGCAGATATTAGGAGGAACACCTATTGCGAAGGCAGCACTCTGGGCCGGTACTGACGCTGAGGAGCGAAAGCATGGGTAGCA…	d__Bacteria; p__Actinobacteriota; c__Acidimicrobiia; o__Microtrichales; f__Microtrichaceae; g__uncultured; s__uncultured_Acidimicrobiales	0.990522	0	0	0	0	0	0	0	0	0	0	0	0	0	0	0	0	0	0	0	0	0	0	0	0	0	0	0	0	0	53	5	0	0	0	358	0	0	13	0	5	11	0	0	0	0
b0d79abc881872b2df59d3177fde4032	ASV210	TGGGGAATCTTGCACAATGGGCGAAAGCCTGATGCAGCGACGCCGCGTGGGGGATGAAGGCCTTAGGGTCGTAAACCCCTTTCAGTAGGGAAGAAAATGACGGTACCTACAGAAGAAGCTCCGGCCAACTACGTGCCAGCAGCCGCGGTAAGACGTAGGGGGCGAGCGTTGTCCGGATTTATTGGGCGTAAAGGGCTCGTAGGCGGTTACGTAAGTCGGATGTGAAAGCTCGAGGCTCAACTTCGAGACGCCATCCGATACTGCGTTGACTTGAGTCCGGTAGAGGAGTGTGGAATTCCTAGTGTAGCGGTGAAATGCGCAGATATTAGGAGGAACACCTATTGCGAAGGCAGCACTCTGGGCCGGTACTGACGCTGAGGAGCGAAAGCATGGGTAGCA…	d__Bacteria; p__Actinobacteriota; c__Acidimicrobiia; o__Microtrichales; f__Microtrichaceae; g__uncultured; s__uncultured_Acidimicrobiales	0.984485	0	0	0	0	0	0	0	0	0	0	0	0	0	0	0	0	0	0	0	0	0	0	0	0	0	0	0	0	0	0	0	0	0	0	90	6	0	0	0	0	0	0	0	0	0
c9347d404def8cf42427ea33a5eb740d	ASV211	TGGGGAATATTGCACAATGGGGGGAACCCTGATGCAGCGACGCCGCGTGAGGGATGGAGGCCTTCGGGTTGTAAACCTCTTTCAGTAGGGAACAAGGGCCTGGTTTTTGCTGGGTTTGAGGGTACTTGCAGAAGAAGCGCCGGCTAACTACGTGCCAGCAGCCGCGGTAATACGTAGGGCGCGAGCGTTGTCCGGAATTATTGGGCGTAAAGGGCTTGTAGGCGGTTTGTCGCGTCTGTCGTGAAATCCAACGGCTTAACTGTTGGCTTGCGATGGGTACGGGCAGGCTGGAGTGCAGTAGGGGAGACTGGAATTCCTGGTGTAGCGGTGAAATGCGCAGATATCAGGAGGAACACCGGTGGCGAAGGCGGGTCTCTGGGCTGTTACTGACGCTGAGGA…	d__Bacteria; p__Actinobacteriota; c__Actinobacteria	1	0	0	0	0	0	0	189	0	0	0	0	0	0	0	0	0	0	0	16	0	0	0	0	0	0	0	0	7	3444	3	12	0	0	11	0	0	0	0	0	0	0	0	0	0	0
d8f6a72df9fc2db20be09520728df514	ASV212	TTGGGAATATTGCACAATGGGCGAAAGCCTGATGCAGCGACGCCGCGTGGGGGATGACGGCCTTCGGGTTGTAAACCTCTTTCAGTGCTGAAGAAGCCTCTTCGGGGGTGACGGTAGGTACAGAAGAAGCACCGGCTAACTACGTGCCAGCAGCCGCGGTAATACGTAGGGTGCGAGCGTTGTCCGGAATTATTGGGCGTAAAGAGCTCGTAGGCGGTTTGTTGCGTCTGCTGTGAAAACCTAGCGCTTAACGTTGGGCTTGCAGTGGGTACGGGCAGACTTGAGTGCGGTAGGGGAGACTGGAATTCTTGGTGTAGCGGTGAAATGCGCAGATATCAGGAGGAACACCGGTGGCGAAGGCGGGTCTCTGGGCCGTAACTGACGCTGAGGAGCGAAAGC…	d__Bacteria; p__Actinobacteriota; c__Actinobacteria	1	0	0	0	0	0	0	0	0	0	0	0	0	0	0	0	0	0	0	0	0	0	9	0	0	0	0	0	0	0	0	0	0	0	0	16	0	104	45	0	0	0	0	0	0	0
3d2610a39d38e262686e4383a5001ad5	ASV213	TGGGGAATATTGCACAATGGGGGGAACCCTGATGCAGCGACGCCGCGTGAGGGATGGAGGCCTTCGGGTTGTAAACCTCTTTCAGTAGGGAACAAGGGCCTGGTTTTTGCTGGGTTTGAGGGTACTTGCAGAAGAAGCGCCGGCTAACTACGTGCCAGCAGCCGTGGTAATACGTAGGGCGCGAGCGTTGTCCGGAATTATTGGGCGTAAAGGGCTTGTAGGCGGTTTGTCGCGTCTGTCGTGAAATCCAACGGCTTAACTGTTGGCTTGCGATGGGTACGGGCAGGCTGGAGTGCAGTAGGGGAGACTGGAATTCCTGGTGTAGCGGTGAAATGCGCAGATATCAGGAGGAACACCGGTGGCGAAGGCGGGTCTCTGGGCTGTTACTGACGCTGAGGA…	d__Bacteria; p__Actinobacteriota; c__Actinobacteria	1	0	0	0	0	0	0	0	0	0	0	0	0	0	0	0	0	0	0	0	0	0	0	0	0	0	0	0	0	83	0	0	0	0	0	0	0	0	0	0	0	0	0	0	0	0
6b4f1680c61526bfe5c1605544a8d4bf	ASV214	TGGGGAATTTTGCACAATGGGCGCAAGCCTGATGCAGCGACGCCGCGTGAGGGATGGAGGCCTTCGGGTTGTGAACCTCTTTCGCTCATGGTCAAGCCATGCTTTTGGGGTGTGGTGAGGGTAGTGGGTAAAGAAGCGCCGGCTAACTACGTGCCAGCAGCCGCGGTAATACGTAGGGCGCGAGCGTTGTCCGGAATTATTGGGCGTAAAGGGCTTGTAGGCGGTTTGTCGCGTCTGCCGTGAAATTCCTCAGCTTAACTGGGGGCGTGCGGTGGGTACGGGCAGGCTTGAGTGCGGTAGGGGAGACTGGAATTCCTGGTGTAGCGGTGGAATGCGCAGATATCAGGAGGAACACCGGTGGCGAAGGCGGGTCTCTGGGCCGTTACTGACGCTGAGGAG…	d__Bacteria; p__Actinobacteriota; c__Actinobacteria; o__Actinomycetales; f__Actinomycetaceae; g__Actinomyces	0.999999	0	0	0	0	0	0	0	0	0	0	0	77	0	0	0	14	0	0	0	0	0	0	0	0	0	0	0	0	0	0	0	0	0	0	0	0	0	0	0	0	0	0	0	0	0
04b851f754ddcb57c777dfeb4c27d66d	ASV215	TGGGGGATATTGCACAATGGGGGAAACCCTGATGCAGCGACACCGCGTGAGGGATGAAGGCCTTCGGGTTGTAAACCTCTTTCGCTGATGAAAAAGGCTCGATTTTGGTTGGGTTGATGGTAATTGGTAAAGAAGCGCCGGCTAACTACGTGCCAGCAGCCGCGGTAATACGTAGGGCGCAAGCGTTGTCCGGAATTATTGGGCGTAAAGAGCTCGTAGGCGGTTAGTCGCGTCTGTCGTGAAATCTCATAGCTTAACTATGGGCTTGCGGTGGGTACGGGCTGGCTAGAGTGCGGTAGGGGAGACTGGAATTCCTGGTGTAGCGGTGGAATGCGCAGATATCAGGAGGAACACCGGTGGCGAAGGCGGGTCTCTGGGCCGTTACTGACGCTGAGGAGC…	d__Bacteria; p__Actinobacteriota; c__Actinobacteria; o__Actinomycetales; f__Actinomycetaceae; g__Actinomyces	0.71567	0	0	0	0	0	0	0	0	0	0	0	0	0	0	0	0	0	0	0	0	0	0	0	0	0	0	0	0	9	0	0	0	0	0	0	0	0	0	0	0	0	0	0	0	0
34363e20b394f0a211fa7ae6a1bfea25	ASV216	TGGGGAATATTGCACAATGGGGGGAACCCTGATGCAGCGACGCCGTGTGAGGGATGAAGGCCTTCGGGTTGTAAACCTTTTTCGCTCTTGACCAAGTGCCGCATTTGTGTGGTGTGAGGGTATGGGGTAAAGAAGCACCGGCTAACTACGTGCCAGCAGCCGCGGTAATACGTAGGGTGCGAGCGTTGTCCGGAATTATTGGGCGTAAAGGGCTTGTAGGTGGCGTGTCGCGTCTGTCGTGAAATGCTTCGGCTTAACCGGAGCAGTGCGGTGGGTACGGGCATGCTTGAGTGTGGTAGGGGAGATTGGAATTCCTGGTGTAGCGGTGGAATGCGCAGATATCAGGAAGAACACCGGTGGCGAAGGCGGATCTCTGGGCCATTACTGACGCTGAGGAGC…	d__Bacteria; p__Actinobacteriota; c__Actinobacteria; o__Actinomycetales; f__Actinomycetaceae; g__Actinomyces	0.999999	0	0	0	0	0	0	0	0	0	0	0	0	0	0	0	0	0	0	0	0	0	0	0	0	0	0	0	0	5	0	0	0	0	0	0	0	0	0	0	0	0	0	0	0	0
e3ce5abfd51f1ac6853e155b8338d60e	ASV217	TGGGGAATATTGCACAATGGGCGCAAGCCTGATGCAGCGACGCCGCGTGAGGGATGGAGGCCTTCGGGTTGTAAACCTCTTTCGCTAGGGAAGTAGGCTCTGATTTTTGTTGGGGTTGACGGTACCTGGATAAGAAGCGCCGGCTAACTACGTGCCAGCAGCCGCGGTAATACGTAGGGCGCAAGCGTTGTCCGGAATTATTGGGCGTAAAGAGCTCGTAGGCGGCTGGTCGCGTCTGTCGTGAAATCCTTCGGCTTAACCGGGGGCTTGCGGTGGGTACGGGCCGGCTAGAGTGCAGTAGGGGAGACTGGAATTCCTGGTGTAGCGGTGGAATGCGCAGATATCAGGAGGAACACCGATGGCGAAGGCAGGTCTCTGGGCTGTTACTGACGCTGAGGA…	d__Bacteria; p__Actinobacteriota; c__Actinobacteria; o__Actinomycetales; f__Actinomycetaceae; g__Actinomyces; s__Actinomyces_sp.	0.950527	0	0	0	0	0	0	0	0	0	0	0	0	0	0	0	0	0	0	0	0	0	0	0	0	0	0	4	0	0	0	0	0	0	0	0	0	0	0	0	0	0	0	0	0	0
34eb4d75842c439faf102745f581928f	ASV218	TGGGGAATATTGCACAATGGGCGCAAGCTTGATGCAGCGACGCCGCGTGAGGGATGACGGCTTTCGGGTTGTAAACCTCTTTCGATGGGGAACAAGGCCATATTTTTGTGTGGTTGAGGGTACCTGTATAAGAAGCGCCGGCTAACTACGTGCCAGCAGCCGCGGTAATACGTAGGGCGCGAGCGTTGTCCGGAATTATTGGGCGTAAAGAGCTCGTAGGCGGCTTGTCGCGTCTGCTGTGAAAACGCGGGGCTTAACTCCGCGCTTGCAGTGGGTACGGGCAGGCTAGAGTGTAGTAGGGGAGACTGGAATTCCTGGTGTAGCGGTGGAATGCGCAGATATCAGGAGGAACACCGATGGCGAAGGCAGGTCTCTGGGCTATGACTGACGCTGAGGAGC…	d__Bacteria; p__Actinobacteriota; c__Actinobacteria; o__Actinomycetales; f__Actinomycetaceae; g__Flaviflexus; s__uncultured_bacterium	0.801425	0	0	0	0	0	0	0	0	0	0	0	0	0	6	0	0	0	0	0	0	0	0	0	0	0	0	0	0	0	0	0	0	0	0	0	0	0	0	2	0	0	0	0	0	0
4307479de1d116492f5203bff29b49bd	ASV219	TGGGGAATATTGCACAATGGACGCAAGTCTGATGCAGCGACGCCGCGTGGGGGATGAAGGCTTTCGGGTTGTAAACTCCTTTCAGTACAGAAGAAGCGAAAGTGACGGTATGTGCAGAAGAAGCACCGGCTAACTACGTGCCAGCAGCCGCGGTAATACGTAGGGTGCGAGCGTTGTCCGGAATTATTGGGCGTAAAGAGCTCGTAGGCGGTTTGTTGCGCCTGCTGTGAAAACCTGGGGCTTAACTTCGGGATTGCAGTGGGTACGGGCAGACTAGAGTGTGGTAGGGGTAATTGGAATTCCTGGTGTAGCGGTGGAATGCGCAGATATCAGGAGGAACACCGATGGCGAAGGCAGGTTACTGGGCCACCACTGACGCTGAGGAGCGAAAGCGTGGGT…	d__Bacteria; p__Actinobacteriota; c__Actinobacteria; o__Actinomycetales; f__Actinomycetaceae; g__Trueperella; s__uncultured_bacterium	0.999975	0	0	0	10	0	0	0	0	0	0	0	0	0	0	0	0	0	0	0	0	0	0	0	0	0	0	0	0	0	0	0	0	0	0	0	0	0	0	0	0	0	0	0	0	0
fe5cbef0d20e092016a962db4d7890f5	ASV220	TGGGGAATATTGCACAATGGGCGCAAGCCTGATGCAGCGACGCCGCGTGCGGGATGACGGCCTTTGGGTTGTAAACCGCTTTTGACTGGGAGCAAGCCCTTCGGGGTGAGTGTACCTTTCGAATAAGCACCGGCTAACTACGTGCCAGCAGCCGCGGTAATACGTAGGGTGCAAGCGTTATCCGGAATTATTGGGCGTAAAGGGCTCGTAGGCGGTTCGTCGCGTCCGGTGTGAAAGTCCATCGCTTAACGGTGGATCCGCGCCGGGTACGGGCGGGCTTGAGTGCGGTAGGGGAGACTGGAATTCCCGGTGTAACGGTGGAATGTGTAGATATCGGGAAGAACACCAATGGCGAAGGCAGGTCTCTGGGCCGTCACTGACGCTGAGGAGCGAAAGCGT…	d__Bacteria; p__Actinobacteriota; c__Actinobacteria; o__Bifidobacteriales; f__Bifidobacteriaceae; g__Bifidobacterium	1	0	0	0	0	0	0	0	0	0	0	0	0	0	0	0	0	0	0	0	0	0	0	0	0	7	0	0	0	0	0	0	0	0	0	0	0	0	0	0	0	0	0	0	0	0
3f3a0eaeea9c0690b6ede1b17b4fd8ce	ASV221	TGGGGAATATTGCACAATGGGCGCAAGCCTGATGCAGCGACGCCGCGTGCGGGATGACGGCCTTCGGGTTGTAAACCGCTTTTGACTGGGAGCAAGCCCTTCGGGGTGAGTGTACCTTTCGAATAAGCACCGGCTAACTACGTGCCAGCAGCCGCGGTAATACGTAGGGTGCAAGCGTTATCCGGAATTATTGGGCGTAAAGGGCTCGTAGGCGGTTCGTCGCGTCCGGTGTGAAAGTCCATCGCTTAACGGTGGATCCGCGCCGGGTACGGGCGGGCTTGAGTGCGGTAGGGGAGACTGGAATTCCCGGTGTAACGGTGGAATGTGTAGATATCGGGAAGAACACCAATGGCGAAGGCAGGTCTCTGGGCCGTCACTGACGCTGAGGAGCGAAAGCGT…	d__Bacteria; p__Actinobacteriota; c__Actinobacteria; o__Bifidobacteriales; f__Bifidobacteriaceae; g__Bifidobacterium; s__Bifidobacterium_adolescentis	0.745502	0	0	0	0	0	0	0	2	0	0	0	0	0	0	0	0	0	0	0	0	0	0	0	0	0	0	0	0	0	0	0	0	0	0	0	0	0	0	0	0	0	0	0	0	0
b27262097b2ffd1e7975f2a1735a5f12	ASV222	TGGGGAATATTGCACAATGGGCGAAAGCCTGATGCAGCGACGCCGCGTGAGGGATGACGGCCTTCGGGTTGTAAACCTCTTTCAGTAGGGACGAAGCGAAAGTGACGGTACCTGCAGAAGAAGCACCGGCCAACTACGTGCCAGCAGCCGCGGTAATACGTAGGGTGCGAGCGTTGTCCGGAATTACTGGGCGTAAAGAGCTCGTAGGCGGTTTGTCGCGTCGTCTGTGAAAACTCGGAGCTTAACTCCGAGCCTGCAGGCGATACGGGCAGACTTGAGTACTACAGGGGAGACTGGAATTCCTGGTGTAGCGGTGAAATGCGCAGATATCAGGAGGAACACCGGTGGCGAAGGCGGGTCTCTGGGTAGTAACTGACGCTGAGGAGCGAAAGCATGGGT…	d__Bacteria; p__Actinobacteriota; c__Actinobacteria; o__Corynebacteriales	0.999753	25	0	0	0	0	0	0	0	0	0	0	0	25	0	0	0	0	0	0	0	0	0	0	0	0	0	4	0	0	0	0	0	0	0	18	0	0	133	0	0	42	0	0	10	0
a591a1096a14d0a01871f16397922725	ASV223	TGGGGAATATTGCACAATGGGCGGAAGCCTGATGCAGCGACGCCGCGTGGGGGATGACGGCCTTCGGGTTGTAAACTCCTTTCACCATCGACGAAGGTTTTCTGACGGTAGATGGAGAAGAAGCACCGGCTAACTACGTGCCAGCAGCCGCGGTAATACGTAGGGTGCGAGCGTTGTCCGGAATTACTGGGCGTAAAGAGCTCGTAGGTGGTTTGTCGCGTCGTCTGTGAAATTCCGGGGCTTAACTCCGGGCGTGCAGGCGATACGGGCATAACTTGAGTACTGTAGGGGAGACTGGAATTCCTGGTGTAGCGGTGAAATGCGCAGATATCAGGAGGAACACCGGTGGCGAAGGCGGGTCTCTGGGCAGTAACTGACGCTGAGGAGCGAAAGCATGGG…	d__Bacteria; p__Actinobacteriota; c__Actinobacteria; o__Corynebacteriales; f__Corynebacteriaceae; g__Corynebacterium	1	0	0	0	0	0	0	5	0	0	0	0	142	5	33	19	55	0	0	17	0	0	0	0	0	0	0	0	0	5	0	0	0	0	0	0	0	0	0	0	0	0	0	0	0	0
1d4af3f1ef47b66dae2adb1b122468be	ASV224	TGGGGAATATTGCACAATGGGCGCAAGCCTGATGCAGCGACGCCGCGTGAGGGATGACGGCCTTCGGGTTGTAAACCTCTTTCGCTAGGGAAGAAGCCACTTTTGTGGTGACGGTACCTGGATAAGAAGCACCGGCTAACTACGTGCCAGCAGCCGCGGTAATACGTAGGGTGCAAGCGTTGTCCGGAATTACTGGGCGTAAAGAGCTCGTAGGTGGTTTGTCGCGTCGTCTGTGAAAGCCCGGGGCTTAACTCCGGGTCTGCAGGCGATACGGGCATAACTAGAGTGCTGTAGGGGAGACTGGAATTCCTGGTGTAGCGGTGAAATGCGCAGATATCAGGAGGAACACCGATGGCGAAGGCAGGTCTCTGGGCAGTAACTGACGCTGAGGAGCGAAAG…	d__Bacteria; p__Actinobacteriota; c__Actinobacteria; o__Corynebacteriales; f__Corynebacteriaceae; g__Corynebacterium	0.99947	0	0	0	0	0	0	0	0	0	0	0	67	0	0	0	46	0	0	0	0	0	0	0	0	0	0	0	0	0	0	0	0	0	0	0	0	0	0	0	0	0	0	0	0	0
d4e740bc5c2587cbbb188e8e30026611	ASV225	TGGGGAATATTGCACAATGGGCGCAAGCCTGATGCAGCGACGCCGCGTGGGGGATGACGGCCTTCGGGTTGTAAACTCCTTTCGCTAGGGACGAAGCTTTTTGTGACGGTACCTAGATAAGAAGCACCGGCTAACTACGTGCCAGCAGCCGCGGTAATACGTAGGGTGCGAGCGTTGTCCGGAATTACTGGGCGTAAAGGGCTCGTAGGTGGTTTGTCGCGTCGTCTGTGAAATTCCGGGGCTTAACTCCGGGCGTGCAGGCGATACGGGCATAACTTGAGTACTGTAGGGGTAACTGGAATTCCTGGTGTAGCGGTGAAATGCGCAGATATCAGGAGGAACACCGATGGCGAAGGCAGGTTACTGGGCAGTTACTGACGCTGAGGAGCGAAAGCATGG…	d__Bacteria; p__Actinobacteriota; c__Actinobacteria; o__Corynebacteriales; f__Corynebacteriaceae; g__Corynebacterium; s__Corynebacterium_tuberculostearicum	0.893742	0	0	0	0	0	0	0	0	0	0	0	0	0	0	0	0	0	0	0	0	0	0	0	0	10	0	0	0	0	0	0	0	0	0	0	0	0	0	0	0	0	0	0	0	0
67061bf2887ea44ff051895481bc7d5c	ASV226	TGGGGAATATTGCACAATGGGCGGAAGCCTGATGCAGCGACGCCGCGTGAGGGATGACGGCCTTCGGGTTGTAAACCTCTTTCAGCAGGGACGAAGCGTAAGTGACGGTACCTGCAGAAGAAGCACCGGCTAACTACGTGCCAGCAGCCGCGGTAATACGTAGGGTGCGAGCGTTGTCCGGAATTACTGGGCGTAAAGAGCTCGTAGGCGGTTTGTCACGTCGTCTGTGAAATCCTAGGGCTTAACCCTGGACGTGCAGGCGATACGGGCTGACTTGAGTACTACAGGGGAGACTGGAATTTCTGGTGTAGCGGTGGAATGCACAGATATCAGGAAGAACACCGATGGCGAAGGCAGGTCTCTGGGTAGTAACTGACGCTGAGGAGCGAAAGCATGGGT…	d__Bacteria; p__Actinobacteriota; c__Actinobacteria; o__Corynebacteriales; f__Corynebacteriaceae; g__Lawsonella; s__uncultured_bacterium	0.79588	0	0	0	0	0	0	3	0	0	0	0	0	0	0	0	0	0	0	0	0	0	0	0	0	0	0	0	0	0	0	0	0	0	0	0	0	0	0	0	0	0	0	0	0	0
22b2cee12080de3ab3e38e68f7a1a031	ASV227	TGGGGAATATTGCACAATGGGCGGAAGCCTGATGCAGCGACGCCGCGTGGGGGATGACGGTCTTCGGATTGTAAACCCCTTTCAGTAGGGACGAAGCGAAAGTGACGGTACCTGCAGAAGAAGCACCGGCCAACTACGTGCCAGCAGCCGCGGTAATACGTAGGGTGCGAGCGTTGTCCGGAATTACTGGGCGTAAAGAGCTCGTAGGCGGTTTGTCACGTCGTCTGTGAAATCCTCCAGCTTAACTGGGGGCGTGCAGGCGATACGGGCAGACTTGAGTACTACAGGGGAGACTGGAATTCCTGGTGTAGCGGTGAAATGCGCAGATATCAGGAGGAACACCGGTGGCGAAGGCGGGTCTCTGGGTAGTAACTGACGCTGAGGAGCGAAAGCATGGGT…	d__Bacteria; p__Actinobacteriota; c__Actinobacteria; o__Corynebacteriales; f__Dietziaceae; g__Dietzia	1	0	0	0	0	0	0	0	0	0	0	0	0	0	0	194	0	0	0	0	0	0	0	0	0	0	0	0	0	0	0	0	0	0	0	0	0	0	0	0	0	0	0	0	0	0
5b07d5c25b937ba3e5cb0403c4c90068	ASV228	TGGGGAATATTGCACAATGGGCGAAAGCCTGATGCAGCGACGCCGCGTGGGGGATGACGGTCTTCGGATTGTAAACTCCTTTCAGTAGGGACGAAGCGAAAGTGACGGTACCTGCAGAAGAAGCACCGGCCAACTACGTGCCAGCAGCCGCGGTAATACGTAGGGTGCGAGCGTTGTCCGGAATTACTGGGCGTAAAGAGCTCGTAGGCGGTTTGTCACGTCGTCTGTGAAATCCTCCAGCTTAACTGGGGGCGTGCAGGCGATACGGGCAGACTTGAGTACTACAGGGGAGACTGGAATTCCTGGTGTAGCGGTGAAATGCGCAGATATCAGGAGGAACACCGGTGGCGAAGGCGGGTCTCTGGGTAGTAACTGACGCTGAGGAGCGAAAGCATGGGT…	d__Bacteria; p__Actinobacteriota; c__Actinobacteria; o__Corynebacteriales; f__Dietziaceae; g__Dietzia	0.999999	0	0	0	0	0	0	0	0	0	0	0	0	0	0	39	0	0	0	0	0	0	0	0	0	0	0	0	0	0	0	0	0	0	0	0	0	0	0	0	0	0	0	0	0	0
1fdf8b2caaa060afaaff7f43ddd09250	ASV229	TGGGGAATATTGCACAATGGGCGCAAGCCTGATGCAGCGACGCCGCGTGGGGGATGACGGTCTTCGGATTGTAAACCCCTTTCAGTAGGGACGAAGCGCAAGTGACGGTACCTGCAGAAGAAGCACCGGCCAACTACGTGCCAGCAGCCGCGGTAATACGTAGGGTGCGAGCGTTGTCCGGAATTACTGGGCGTAAAGAGCTCGTAGGCGGTTTGTCACGTCGTCTGTGAAATCCCGGGGCTTAACCCCGGGCGTGCAGGCGATACGGGCAGACTTGAGTACTACAGGGGAGACTGGAATTCCTGGTGTAGCGGTGAAATGCGCAGATATCAGGAGGAACACCGGTGGCGAAGGCGGGTCTCTGGGTAGTAACTGACGCTGAGGAGCGAAAGCATGGGT…	d__Bacteria; p__Actinobacteriota; c__Actinobacteria; o__Corynebacteriales; f__Dietziaceae; g__Dietzia	0.999931	0	0	0	0	0	0	0	0	0	0	0	0	0	0	0	30	0	0	0	0	0	0	0	0	0	0	0	0	0	0	0	0	0	0	0	0	0	0	0	0	0	0	0	0	0
a5c96bb91895ef36bd93587aaceca10a	ASV230	TGGGGAATATTGCACAATGGGCGGAAGCCTGATGCAGCGACGCCGCGTGGGGGATGACGGTCTTCGGATTGTAAACCCCTTTCAGTAGGGACGAAGCGCAAGTGACGGTACCTGCAGAAGAAGCACCGGCCAACTACGTGCCAGCAGCCGCGGTAATACGTAGGGTGCGAGCGTTGTCCGGAATTACTGGGCGTAAAGAGCTCGTAGGCGGTTTGTCACGTCGTCTGTGAAATCCTCCAGCTTAACTGGGGGCGTGCAGGCGATACGGGCAGACTTGAGTACTACAGGGGAGACTGGAATTCCTGGTGTAGCGGTGAAATGCGCAGATATCAGGAGGAACACCGGTGGCGAAGGCGGGTCTCTGGGTAGTAACTGACGCTGAGGAGCGAAAGCATGGGT…	d__Bacteria; p__Actinobacteriota; c__Actinobacteria; o__Corynebacteriales; f__Dietziaceae; g__Dietzia	1	0	0	0	0	0	0	0	0	14	0	0	0	0	0	0	0	0	0	0	0	0	0	0	0	0	0	0	0	0	0	0	0	0	0	0	0	0	0	0	0	0	0	0	0	0
b7fb8af519a8515cd8f875eb9b0bb12c	ASV231	TGGGGAATATTGCACAATGGGCGAAAGCCTGATGCAGCGACGCCGCGTGGGGGATGACGGTCTTCGGATTGTAAACCCCTTTCAGTAGGGACGAAGCGCAAGTGACGGTACCTGCAGAAGAAGCACCGGCTAACTACGTGCCAGCAGCCGCGGTAATACGTAGGGTGCGAGCGTTGTCCGGAATTACTGGGCGTAAAGAGCTCGTAGGCGGTTTGTCACGTCGTCTGTGAAATCCCTCGGCTTAACCGGGGGCGTGCAGGCGATACGGGCAGACTTGAGTACTACAGGGGAGACTGGAATTCCTGGTGTAGCGGTGAAATGCGCAGATATCAGGAGGAACACCGGTGGCGAAGGCGGGTCTCTGGGTAGTAACTGACGCTGAGGAGCGAAAGCATGGGT…	d__Bacteria; p__Actinobacteriota; c__Actinobacteria; o__Corynebacteriales; f__Dietziaceae; g__Dietzia; s__Dietzia_maris	0.746109	0	0	0	0	0	0	0	0	0	0	0	5	13	84	0	0	0	0	0	0	0	0	0	0	0	0	0	0	0	0	0	0	0	0	0	0	0	0	0	0	0	0	0	0	0
c03b71cc9ee595b824da522703749fc4	ASV232	TGGGGAATATTGCACAATGGGCGGAAGCCTGATGCAGCGACGCCGCGTGGGGGATGACGGTCTTCGGATTGTAAACCTCTTTCAGTAGGGACGAAGCGAAAGTGACGGTACCTGCAGAAGAAGCACCGGCCAACTACGTGCCAGCAGCCGCGGTAATACGTAGGGTGCGAGCGTTGTCCGGAATTACTGGGCGTAAAGAGCTCGTAGGCGGTTTGTCACGTCGTCTGTGAAATCCTCCAGCTTAACTGGGGGCGTGCAGGCGATACGGGCAGACTTGAGTACTACAGGGGAGACTGGAATTCCTGGTGTAGCGGTGAAATGCGCAGATATCAGGAGGAACACCGGTGGCGAAGGCGGGTCTCTGGGTAGTAACTGACGCTGAGGAGCGAAAGCATGGGT…	d__Bacteria; p__Actinobacteriota; c__Actinobacteria; o__Corynebacteriales; f__Dietziaceae; g__Dietzia; s__Dietzia_sp.	0.730379	0	0	0	0	0	0	0	0	0	0	0	0	0	0	156	0	0	0	0	0	0	0	0	0	0	0	0	0	0	0	0	0	0	0	0	0	0	0	0	0	0	0	0	0	0
54c0613709e74a70decafac857211af5	ASV233	TGGGGAATATTGCACAATGGGCGAAAGCCTGATGCAGCGACGCCGCGTGGGGGATGACGGTCTTCGGATTGTAAACTCCTTTCAGTAGGGACGAAGCGAAAGTGACGGTACCTGCAGAAGAAGCACCGGCCAACTACGTGCCAGCAGCCGCGGTAATACGTAGGGTGCGAGCGTTGTCCGGAATTACTGGGCGTAAAGAGCTCGTAGGCGGTTTGTCACGTCGTCTGTGAAATCCTCCAGCTTAACTGGGGGCGTGCAGGCGATACGGGCAGACTTGAGTACTACAGGGGAGACTGGAATTCCTGGTGTAGCGGTGAAATGCGCAGATATCAGGAGGAACACCGGTGGCGAAGGCGGGTCTCTGGGTAGTAACTGACGCTGAGGAGCGAAAGCATGGGG…	d__Bacteria; p__Actinobacteriota; c__Actinobacteria; o__Corynebacteriales; f__Dietziaceae; g__Dietzia; s__Dietzia_sp.	0.717039	0	0	0	0	0	0	0	9	0	0	0	0	0	0	0	114	0	0	0	0	0	0	0	0	0	0	0	0	0	0	0	0	0	0	0	0	0	0	0	0	0	0	0	0	0
ea6dc2d513b81862441ec67a17cfa1ef	ASV234	TGGGGAATATTGCACAATGGGCGCAAGCCTGATGCAGCGACGCCGCGTGGGGGATGACGGCCTTCGGGTTGTAAACCTCTTTCAGTACAGACGAAGCGCAAGTGACGGTATGTACAGAAGAAGCACCGGCCAACTACGTGCCAGCAGCCGCGGTAATACGTAGGGTGCGAGCGTTGTCCGGAATTACTGGGCGTAAAGAGCTCGTAGGTGGTTTGTCGCGTTGTTCGTGAAAACCTGAGGCTTAACCTTGGGCGTGCGGGCGATACGGGCAGACTGGAGTACTGCAGGGGAGACTGGAATTCCTGGTGTAGCGGTGGAATGCGCAGATATCAGGAGGAACACCGGTGGCGAAGGCGGGTCTCTGGGCAGTAACTGACGCTGAGGAGCGAAAGCGTGGGG…	d__Bacteria; p__Actinobacteriota; c__Actinobacteria; o__Corynebacteriales; f__Mycobacteriaceae; g__Mycobacterium	0.999994	0	0	422	0	0	1799	0	0	0	0	0	0	0	0	0	0	0	0	0	0	0	0	121	0	0	0	0	0	0	49	0	0	0	0	0	0	0	0	0	0	0	0	0	7	12
efeb0a94af809be873f3ffc8ad6c8750	ASV235	TGGGGAATATTGCACAATGGGCGCAAGCCTGATGCAGCGACGCCGCGTGAGGGATGACGGCCTTCGGGTTGTAAACCTCTTTCAGTACAGACGAAGCGCAAGTGACGGTATGTACAGAAGAAGCACCGGCCAACTACGTGCCAGCAGCCGCGGTAATACGTAGGGTGCGAGCGTTGTCCGGAATTACTGGGCGTAAAGAGCTCGTAGGTGGTTTGTCGCGTTGTTCGTGAAAACCTGAGGCTTAACCTTGGGCGTGCGGGCGATACGGGCAGACTGGAGTACTGCAGGGGAGACTGGAATTCCTGGTGTAGCGGTGGAATGCGCAGATATCAGGAGGAACACCGGTGGCGAAGGCGGGTCTCTGGGCAGTAACTGACGCTGAGGAGCGAAAGCGTGGGG…	d__Bacteria; p__Actinobacteriota; c__Actinobacteria; o__Corynebacteriales; f__Mycobacteriaceae; g__Mycobacterium	0.999995	0	0	63	0	0	316	0	0	0	0	0	0	0	0	0	0	0	0	0	0	0	0	52	0	0	0	0	0	0	0	0	0	0	0	0	0	0	0	0	0	0	0	0	0	0
607357cbe501a985ddae3b32e9439fa1	ASV236	TGGGGAATATTGCACAATGGGCGCAAGCCTGATGCAGCGACGCCGCGTGGGGGATGACGGCCTTCGGGTTGTAAACCTCTTTCAGCTATGACGAAGCGCAAGTGACGGTAGTAGCAGAAGAAGCACCGGCCAACTACGTGCCAGCAGCCGCGGTAATACGTAGGGTGCGAGCGTTGTCCGGAATTACTGGGCGTAAAGAGCTCGTAGGTGGTTTGTCGCGTTGTTCGTGAAAACCTGAGGCTTAACCTTGGGCGTGCGGGCGATACGGGCAGACTGGAGTACTGCAGGGGAGACTGGAATTCCTGGTGTAGCGGTGGAATGCGCAGATATCAGGAGGAACACCGGTGGCGAAGGCGGGTCTCTGGGCAGTAACTGACGCTGAGGAGCGAAAGCGTGGGG…	d__Bacteria; p__Actinobacteriota; c__Actinobacteria; o__Corynebacteriales; f__Mycobacteriaceae; g__Mycobacterium	0.999945	0	0	36	0	0	134	0	0	0	0	0	0	0	0	0	0	0	0	0	0	0	0	0	0	0	0	0	0	0	0	0	0	0	0	0	0	0	0	0	0	0	0	0	0	0
69382c9e2ef163606cd4cb0b641c7522	ASV237	TGGGGAATATTGCACAATGGGCGCAAGCCTGATGCAGCGACGCCGCGTGGGGGATGACGGCCTTCGGGTTGTAAACCTCTTTCAGCTATGACGAAGCGTAAGTGACGGTAGTAGCAGAAGAAGCACCGGCCAACTACGTGCCAGCAGCCGCGGTAATACGTAGGGTGCGAGCGTTGTCCGGAATTACTGGGCGTAAAGAGCTCGTAGGTGGTTTGTCGCGTTGTTCGTGAAAACCTGAGGCTTAACCTTGGGCGTGCGGGCGATACGGGCAGACTGGAGTACTGCAGGGGAGACTGGAATTCCTGGTGTAGCGGTGGAATGCGCAGATATCAGGAGGAACACCGGTGGCGAAGGCGGGTCTCTGGGCAGTAACTGACGCTGAGGAGCGAAAGCGTGGGG…	d__Bacteria; p__Actinobacteriota; c__Actinobacteria; o__Corynebacteriales; f__Mycobacteriaceae; g__Mycobacterium	0.99992	0	0	0	0	0	65	0	0	0	0	0	0	0	0	0	0	0	0	0	0	0	0	23	0	0	0	0	0	0	0	0	0	0	0	0	0	0	0	0	0	0	0	0	0	0
392fe1a778098a125b5fb74559328da9	ASV238	TGGGGAATATTGCACAATGGGCGCAAGCCTGATGCAGCGACGCCGCGTGGGGGATGACGGCCTTCGGGTTGTAAACCTCTTTCACCATTGACGAAGGTTCGGGTTTTCTCGGATTGACGGTAAGTGGAGAAGAAGCACCGGCCAACTACGTGCCAGCAGCCGCGGTAATACGTAGGGTGCGAGCGTTGTCCGGAATTACTGGGCGTAAAGAGCTCGTAGGTGGTTTGTCGCGTTGTTCGTGAAATCTCACGGCTTAACTGTGAGCGTGCGGGCGATACGGGCAGACTAGAGTACTGCAGGGGAGACTGGAATTCCTGGTGTAGCGGTGGAATGCGCAGATATCAGGAGGAACACCGGTGGCGAAGGCGGGTCTCTGGGCAGTAACTGACGCTGAGGAGC…	d__Bacteria; p__Actinobacteriota; c__Actinobacteria; o__Corynebacteriales; f__Mycobacteriaceae; g__Mycobacterium	1	0	0	0	0	0	13	0	0	0	0	0	0	0	0	0	0	0	0	0	0	0	0	0	0	0	0	0	0	0	0	0	0	0	0	0	0	0	0	0	0	0	0	0	0	0
857a4619d547e6445b54c743245e50b4	ASV239	TGGGGAATATTGCACAATGGGCGCAAGCCTGATGCAGCGACGCCGCGTGGGGGATGACGGCCTTCGGGTTGCAAACCTCTTTCAGTACAGACGAAGCGCAAGTGACGGTATGTACAGAAGAAGCACCGGCCAACTACGTGCCAGCAGCCGCGGTAATACGTAGGGTGCGAGCGTTGTCCGGAATTACTGGGCGTAAAGAGCTCGTAGGTGGTTTGTCGCGTTGTTCGTGAAAACCTGAGGCTTAACCTTGGGCGTGCGGGCGATACGGGCAGACTGGAGTACTGCAGGGGAGACTGGAATTCCTGGTGTAGCGGTGGAATGCGCAGATATCAGGAGGAACACCGGTGGCGAAGGCGGGTCTCTGGGCAGTAACTGACGCTGAGGAGCGAAAGCGTGGGG…	d__Bacteria; p__Actinobacteriota; c__Actinobacteria; o__Corynebacteriales; f__Mycobacteriaceae; g__Mycobacterium	0.999988	0	0	0	0	0	0	0	0	0	0	0	0	0	0	0	0	0	0	0	0	0	0	0	0	0	0	0	0	0	0	4	0	0	0	0	0	0	0	0	0	0	0	0	0	0
8634b155f65395f61786f9e355c36bf3	ASV240	TGGGGAATATTGCACAATGGGCGCAAGCCTGATGCAGCGACGCCGCGTGAGGGATGACGGCCTTCGGGTTGTAAACCTCTTTCGCCAGGGACGAAGCGCAAGTGACGGTACCTGGAGAAGAAGCACCGGCCAACTACGTGCCAGCAGCCGCGGTAATACGTAGGGTGCGAGCGTTGTCCGGAATTACTGGGCGTAAAGAGCTCGTAGGCGGTTTGTCACGTCGTCTGTGAAATTCTGCAACTCAATTGCAGGCGTGCAGGCGATACGGGCAGACTTGAGTACTACAGGGGAGACTGGAATTCCTGGTGTAGCGGTGAAATGCGCAGATATCAGGAGGAACACCGGTGGCGAAGGCGGGTCTCTGGGTAGTAACTGACGCTGAGGAGCGAAAGCGTGGGG…	d__Bacteria; p__Actinobacteriota; c__Actinobacteria; o__Corynebacteriales; f__Nocardiaceae; g__Gordonia	0.999738	0	0	0	0	0	0	0	0	0	0	0	0	0	0	24	58	0	0	0	0	0	0	0	0	0	0	0	0	0	0	0	0	0	0	0	0	0	0	0	0	0	0	0	0	0
2f33593cc1f97ce62b0e9687b58f77c0	ASV241	TGGGGAATATTGCACAATGGGCGCAAGCCTGATGCAGCGACGCCGCGTGAGGGATGACGGCCTTCGGGTTGTAAACCTCTTTCGGCAGGGACGAAGCGCAAGTGACGGTACCTGCAGAAGAAGCACCGGCCAACTACGTGCCAGCAGCCGCGGTAATACGTAGGGTGCGAGCGTTGTCCGGAATTACTGGGCGTAAAGAGCTCGTAGGCGGTTTGTCGCGTCGTCTGTGAAATTCTGCAACTCAATTGCAGGCGTGCAGGCGATACGGGCAGACTTGAGTACTACAGGGGAGACTGGAATTCCTGGTGTAGCGGTGAAATGCGCAGATATCAGGAGGAACACCGGTGGCGAAGGCGGGTCTCTGGGTAGTAACTGACGCTGAGGAGCGAAAGCGTGGGG…	d__Bacteria; p__Actinobacteriota; c__Actinobacteria; o__Corynebacteriales; f__Nocardiaceae; g__Gordonia	0.999694	0	0	0	0	0	0	0	0	0	0	0	0	0	0	0	43	0	0	7	0	0	0	0	0	0	0	0	0	0	0	0	0	0	0	0	0	0	0	0	0	0	0	0	0	0
229f86402c3415ccb6462a0d6ce836f3	ASV242	TGGGGAATATTGCACAATGGGCGCAAGCCTGATGCAGCGACGCCGCGTGAGGGATGACGGCCTTCGGGTTGTAAACCTCTTTCGCCAGGGACGAAGCGCAAGTGACGGTACCTGGAGAAGAAGCACCGGCCAACTACGTGCCAGCAGCCGCGGTAATACGTAGGGTGCGAGCGTTGTCCGGAATTACTGGGCGTAAAGAGCTCGTAGGCGGTTTGTCGCGTCGTCTGTGAAATTCTGCAGCTTAACTGCAGGCGTGCAGGCGATACGGGCAGACTTGAGTACTACAGGGGAGACTGGAATTCCTGGTGTAGCGGTGAAATGCGCAGATATCAGGAGGAACACCGGTGGCGAAGGCGGGTCTCTGGGTAGTAACTGACGCTGAGGAGCGAAAGCGTGGGG…	d__Bacteria; p__Actinobacteriota; c__Actinobacteria; o__Corynebacteriales; f__Nocardiaceae; g__Gordonia	0.979458	0	0	0	0	0	0	0	0	0	0	0	0	0	0	0	20	0	0	0	0	0	0	0	0	0	0	0	0	0	0	0	0	0	0	0	0	0	0	0	0	0	0	0	0	0
4a7f867d55034fd3b2b4b28e0b1dda36	ASV243	TGGGGAATATTGCACAATGGGCGAAAGCCTGATGCAGCGACGCCGCGTGAGGGATGACGGCCTTCGGGTTGTAAACCTCTTTCAGCAGGGACGAAGCGCAAGTGACGGTACCTGCAGAAGAAGCACCGGCTAACTACGTGCCAGCAGCCGCGGTAATACGTAGGGTGCAAGCGTTGTCCGGAATTACTGGGCGTAAAGAGTTCGTAGGCGGTTTGTCGCGTCGTTTGTGAAAACCAGCAGCTCAACTGCTGGCTTGCAGGCGATACGGGCAGACTTGAGTACTGCAGGGGAGACTGGAATTCCTGGTGTAGCGGTGAAATGCGCAGATATCAGGAGGAACACCGGTGGCGAAGGCGGGTCTCTGGGCAGTAACTGACGCTGAGGAACGAAAGCGTGGGT…	d__Bacteria; p__Actinobacteriota; c__Actinobacteria; o__Corynebacteriales; f__Nocardiaceae; g__Rhodococcus	1	0	0	0	0	0	0	0	0	0	0	0	0	0	36	0	0	0	0	0	0	0	0	0	0	0	0	0	0	0	0	0	0	0	0	0	0	0	0	0	0	0	0	0	0	0
9c8fe4f590ed08b997a8ca49bb3bb647	ASV244	TGGGGAATATTGCACAATGGGCGGAAGCCTGATGCAGCGACGCCGCGTGAGGGATGAAGGCCTTCGGGTTGTAAACCTCTTTCAGCAGGGACGAAGCGTGAGTGACGGTACCTGCAGAAGAAGCACCGGCTAACTACGTGCCAGCAGCCGCGGTAATACGTAGGGTGCGAGCGTTGTCCGGAATTACTGGGCGTAAAGAGTTCGTAGGCGGTTTGTCGCGTCGTTTGTGAAAACCCGGGGCTCAACTTCGGGCTTGCAGGCGATACGGGCAGACTTGAGTGTTTCAGGGGAGACTGGAATTCCTGGTGTAGCGGTGAAATGCGCAGATATCAGGAGGAACACCGGTGGCGAAGGCGGGTCTCTGGGAAACAACTGACGCTGAGGAACGAAAGCGTGGGT…	d__Bacteria; p__Actinobacteriota; c__Actinobacteria; o__Corynebacteriales; f__Nocardiaceae; g__Rhodococcus	1	0	0	0	0	0	0	0	0	0	0	0	0	0	0	0	5	0	0	0	0	0	0	0	0	0	0	0	0	0	0	0	0	0	0	0	0	0	0	0	0	0	0	0	0	0
89acb0b1e02837f9d10dd3fdce3b3e29	ASV245	TGGGGAATATTGCACAATGGGCGCAAGCCTGATGCAGCGACGCCGCGTGAGGGATGACGGCCTTCGGGTTGTAAACCTCTTTCACCAGGGACGAAGCGAAAGTGACGGTACCTGGAGAAGAAGCACCGGCCAACTACGTGCCAGCAGCCGCGGTAATACGTAGGGTGCGAGCGTTGTCCGGAATTACTGGGCGTAAAGAGCTCGTAGGCGGTTTGTCGCGTCGTTCGTGAAAACTTGGGGCTTAACTCCAAGCGTGCGGGCGATACGGGCAGACTTGAGTACTACAGGGGAGACTGGAATTCCTGGTGTAGCGGTGAAATGCGCAGATATCAGGAGGAACACCGGTGGCGAAGGCGGGTCTCTGGGTAGTAACTGACGCTGAGGAGCGAAAGCGTGGGT…	d__Bacteria; p__Actinobacteriota; c__Actinobacteria; o__Corynebacteriales; f__Nocardiaceae; g__Williamsia	0.999859	0	0	0	0	0	0	0	0	0	0	0	0	0	0	0	0	0	0	0	0	0	0	0	0	0	0	0	0	0	0	0	0	0	0	0	0	0	0	8	0	0	0	0	0	0
4998d1aee99c7f7e5bb449decfdaa9dd	ASV246	TAGGGAATCTTGCACAATGGGCGAAAGCCTGATGCAGCGACGCCGCGTGTGGGAAGAAGGCCTTCGGGTTGTAAACCACTTTCAGGAGGGAAGAAGCGTGAGTGACGGTACCTCCAGAAGAAGCCCCGGCCAACTACGTGCCAGCAGCCGCGGTAATACGTAGGGGGCGAGCGTTGTCCGGAATTATTGGGCGTAAAGGGCTCGTAGGCGGTTCTTTCAGTCGGGTGTGAAATCTCAGGGCTTAACTCTGAAACTGCACCCGATACTAGAGGACTTGAGGCAGGTAGGGGAGATCGGAATTCCTGGTGTAGCGGTGGAATGCGCAGATATCAGGAGGAACACCGATGGCGAAGGCAGATCTCTGGGCCTGTTCTGACGCTGAGGAGCGAAAGCGTGGGG…	d__Bacteria; p__Actinobacteriota; c__Actinobacteria; o__Euzebyales; f__Euzebyaceae; g__Euzebya; s__uncultured_bacterium	0.913413	16	0	0	0	0	0	0	0	36	0	0	0	0	0	0	0	11	0	0	0	0	309	0	0	0	0	0	0	0	0	0	0	0	0	0	0	271	0	0	329	0	0	0	0	0
69496125d9924d16e0adf6277332edb3	ASV247	TAGGGAATCTTGCACAATGGACGGAAGTCTGATGCAGCGACGCCGCGTGTGGGAAGAAGGCCTTCGGGTTGTAAACCACTTTCAGGAGGGAAGAAGCGTGAGTGACGGTACCTCCAGAAGAAGCCCCGGCCAACTACGTGCCAGCAGCCGCGGTAATACGTAGGGGGCGAGCGTTGTCCGGAATTATTGGGCGTAAAGAGCTCGTAGGCGGTTCTTTCAGTCGGGTGTGAAATCTCAGGGCTTAACTCTGAAACTGCACCCGATACTAGAGGACTTGAGGCAGGTAGGGGAGATCGGAATTCCTGGTGTAGCGGTGGAATGCGCAGATATCAGGAGGAACACCGATGGCGAAGGCAGATCTCTGGGCCTGTTCTGACGCTGAGGAGCGAAAGCGTGGGG…	d__Bacteria; p__Actinobacteriota; c__Actinobacteria; o__Euzebyales; f__Euzebyaceae; g__Euzebya; s__uncultured_bacterium	0.897673	0	0	0	0	0	0	0	0	0	0	0	0	0	0	0	0	0	0	0	0	0	0	0	23	0	0	0	0	0	0	0	0	0	0	0	0	0	0	0	0	0	0	0	0	0
54b66fd529d71e7f19f6a747abccbeb8	ASV248	TAGGGAATCTTGCACAATGGGCGAAAGCCTGATGCAGCGACGCCGCGTGTGGGAAGAAGGCCTTCGGGTTGTAAACCACTTTCAGGAGGGAAGAAGCGCAAGTGACGGTACCTCCAGAAGAAGCCCCGGCCAACTACGTGCCAGCAGCCGCGGTAATACGTAGGGGGCGAGCGTTGTCCGGAATTATTGGGCGTAAAGAGCTCGTAGGCGGTTCTTTAAGTCGGGTGTGAAATCTCAGGGCTTAACTCTGAAACTGCACCCGATACTGTGGGACTTGAGGCAGGTAGGGGAGATCGGAATTCCTGGTGTAGCGGTGGAATGCGCAGATATCAGGAGGAACACCGATGGCGAAGGCAGATCTCTGGGCCTGTTCTGACGCTGAGGAGCGAAAGCGTGGGG…	d__Bacteria; p__Actinobacteriota; c__Actinobacteria; o__Euzebyales; f__Euzebyaceae; g__Euzebya; s__uncultured_bacterium	0.850244	0	0	0	0	0	0	0	0	0	0	0	0	0	0	0	0	21	0	0	0	0	0	0	0	0	0	0	0	0	0	0	0	0	0	0	0	0	0	0	0	0	0	0	0	0
31510049f59f528cd3e0413c3b215e9c	ASV249	TAGGGAATCTTGCACAATGGGCGAAAGCCTGATGCAGCGACGCCGCGTGTGGGAAGAAGGCCTTCGGGTTGTAAACCACTTTCAGGAGGGAAGAAGCGTGAGTGACGGTACCTCCAGAAGAAGCCCCGGCCAACTACGTGCCAGCAGCCGCGGTAATACGTAGGGGGCGAGCGTTGTCCGGAATTATTGGGCGTAAAGAGCTCGTAGGCGGTTCTTTAAGTCGGGTGTGAAATCTCAGGGCTTAACTCTGAAACTGCACCCGATACTGTGGGACTTGAGGCAGGTAGGGGAGATCGGAATTCCTGGTGTAGCGGTGGAATGCGCAGATATCAGGAGGAACACCGATGGCGAAGGCAGATCTCTGGGCCTGTTCTGACGCTGAGGAGCGAAAGCGTGGGG…	d__Bacteria; p__Actinobacteriota; c__Actinobacteria; o__Euzebyales; f__Euzebyaceae; g__Euzebya; s__uncultured_bacterium	0.947768	0	0	0	0	0	0	0	0	10	0	0	0	0	0	0	0	0	0	0	0	0	0	0	0	0	0	0	0	0	0	0	0	0	0	0	0	0	0	0	0	0	0	0	0	0
8e1172cff46aee5f0a6194be34cdae28	ASV250	TAGGGAATCTTGCGCAATGGACGGAAGTCTGACGCAGCGACGCCGCGTGTGGGATGAAGGCCTTCGGGTTGTAAACCACTTTCAGGAGGGAAGAAGCGATTTGGTGACGGTACCTTCAGAAGAAGCCCCGGCCAACTACGTGCCAGCAGCCGCGGTAATACGTAGGGGGCGAGCGTTGTCCGGAATTATTGGGCGTAAAGGGCTCGTAGGTGGTCTGTTAAGTTAGTTGTGAAATCGTTCGGCTTAACCGGGCGCTTGCAGCTGATACTGGTGGGCTTGAGGCAGGTAGAGGAGAATGGAATTCCTGGTGTAGCGGTGGAATGCGTAGATATCAGGAGGAACACCAACGGCGAAGGCAGTTCTCTGGGCCTGTTCTGACGCTGAGGAGCGAAAGCGTGG…	d__Bacteria; p__Actinobacteriota; c__Actinobacteria; o__Euzebyales; f__Euzebyaceae; g__uncultured; s__Actinobacteria_bacterium	0.999994	9	0	0	5	86	0	0	28	435	0	0	0	3	0	0	0	0	0	0	0	0	0	0	0	0	0	25	0	20	0	0	0	0	0	315	0	0	0	0	0	0	0	0	136	0
b0535051aac55bb3fd34a97b46219390	ASV251	TAGGGAATCTTGCGCAATGGACGGAAGTCTGACGCAGCGACGCCGCGTGTGGGATGAAGGCCTTCGGGTTGTAAACCACTTTCAGGAGGGAAGAAGCGATTTGTGACGGTACCTTCAGAAGAAGCCCCGGCCAACTACGTGCCAGCAGCCGCGGTAATACGTAGGGGGCGAGCGTTGTCCGGAATTATTGGGCGTAAAGGGCTCGTAGGTGGTCTATTAAGTTAGTTGTGAAATTGTCCGGCTTAACCGGGTGCTTGCAGCTGATACTGGTGGGCTTGAGGCAGGTAGAGGAGAATGGAATTCCTGGTGTAGCGGTGGAATGCGCAGATATCAGGAGGAACACCGATGGCGAAGGCAGTTCTCTGGGCCTGTTCTGACGCTGAGGAGCGAAAGCGTGGG…	d__Bacteria; p__Actinobacteriota; c__Actinobacteria; o__Euzebyales; f__Euzebyaceae; g__uncultured; s__Actinobacteria_bacterium	0.999999	0	0	0	0	0	0	252	0	0	0	0	0	0	0	0	0	0	0	0	0	0	0	0	0	0	0	0	0	1026	0	0	0	0	0	0	0	0	0	0	0	0	0	0	0	0
97702627c8350f5032c82ec2461d7377	ASV252	TAGGGAATCTTGCGCAATGGACGGAAGTCTGACGCAGCGACGCCGCGTGTGGGATGAAGGCCTTCGGGTTGTAAACCACTTTCAGGAGGGAAGAAGCGATGAGTGACGGTACCTTCAGAAGAAGCCCCGGCCAACTACGTGCCAGCAGCCGCGGTAATACGTAGGGGGCGAGCGTTGTCCGGAATTATTGGGCGTAAAGGGCTCGTAGGTGGCGCATTAAGTTAGTTGTGAAATTGTCCGGCTTAACCGGGTGCTTGCAGCTGATACTGGTGTGCTTGAGGCAGGTAGAGGAGAATGGAATTTCTGGTGTAGCGGTGGAATGCGCAGATATCAGGAGGAACACCGATTGCGAAGGCAGTTCTCTGGGCCTGTTCTGACGCTGAGGAGCGAAAGCGTGGG…	d__Bacteria; p__Actinobacteriota; c__Actinobacteria; o__Euzebyales; f__Euzebyaceae; g__uncultured; s__Actinobacteria_bacterium	0.999999	0	0	0	0	0	0	8	0	0	0	0	0	0	0	0	0	0	0	0	0	0	0	0	0	0	0	0	0	0	0	19	0	0	0	0	0	0	0	0	0	0	0	586	0	0
df0851f7b6bd8d1c9348f5cac3b51343	ASV253	TAGGGAATCTTGCGCAATGGACGGAAGTCTGACGCAGCGACGCCGCGTGTGGGATGAAGGCCTTCGGGTTGTAAACCACTTTCAGGAGGGAAGAAGCGAATTTGTGACGGTACCTTCAGAAGAAGCCCCGGCCAACTACGTGCCAGCAGCCGCGGTAATACGTAGGGGGCGAGCGTTGTCCGGAATTATTGGGCGTAAAGGGCTCGTAGGTGGTACATTAAGTTAGTTGTGAAATTGCCTGGCTTAACCGGGTGCTTGCAGCTGATACTGGTGTGCTTGAGGCAGGTAGAGGAGAATGGAATTCCTGGTGTAGCGGTGGAATGCGCAGATATCAGGAGGAACACCGATGGCGAAGGCAGTTCTCTGGGCCTGTTCTGACGCTGAGGAGCGAAAGCGTGG…	d__Bacteria; p__Actinobacteriota; c__Actinobacteria; o__Euzebyales; f__Euzebyaceae; g__uncultured; s__Actinobacteria_bacterium	0.999996	0	0	0	0	0	0	246	0	0	0	0	0	0	0	0	0	0	0	0	0	0	0	0	0	0	0	0	0	0	0	0	0	0	0	0	0	0	0	0	0	0	0	0	0	0
ec2bedd8b60788bffd5a7bd7bd2bd23d	ASV254	TAGGGAATCTTGCGCAATGGACGGAAGTCTGACGCAGCGACGCCGCGTGTGGGATGAAGGCCTTCGGGTTGTAAACCACTTTCAGGAGGGAAGAAGCGAATTTGTGACGGTACCTTCAGAAGAAGCCCCGGCCAACTACGTGCCAGCAGCCGCGGTAATACGTAGGGGGCGAGCGTTGTCCGGAATTATTGGGCGTAAAGGGCTCGTAGGTGGTGCATTAAGTTAGTTGTGAAATTGCCTGGCTTAACCGGGTGCTTGCAGCTGATACTGGTGTGCTTGAGGCAGGTAGAGGAGAATGGAATTCCTGGTGTAGCGGTGGAATGCGCAGATATCAGGAGGAACACCGATGGCGAAGGCAGTTCTCTGGGCCTGTTCTGACGCTGAGGAGCGAAAGCGTGG…	d__Bacteria; p__Actinobacteriota; c__Actinobacteria; o__Euzebyales; f__Euzebyaceae; g__uncultured; s__Actinobacteria_bacterium	0.999997	0	0	0	0	0	0	128	0	0	0	0	0	0	0	0	0	0	0	12	0	0	0	0	0	0	0	0	0	54	0	0	0	0	0	0	0	0	0	0	0	0	0	0	0	0
634d0205edbe129b559e489abff7c98d	ASV255	TAGGGAATCTTGCGCAATGGACGGAAGTCTGACGCAGCGACGCCGCGTGTGGGATGAAGGCCTTCGGGTTGTAAACCACTTTCAGGAGGGAAGAAGCGAATTTGTGACGGTACCTTCAGAAGAAGCCCCGGCCAACTACGTGCCAGCAGCCGCGGTAATACGTAGGGGGCGAGCGTTGTCCGGAATTATTGGGCGTAAAGGGCTCGTAGGTGGTGCATTAAGTTAGTTGTGAAATTGTCCGGCTTAACCGGGTGCTTGCAGCTGATACTGGTGTGCTTGAGGCAGGTAGAGGAGAATGGAATTCCTGGTGTAGCGGTGGAATGCGCAGATATCAGGAGGAACACCGATGGCGAAGGCAGTTCTCTGGGCCTGTTCTGACGCTGAGGAGCGAAAGCGTGG…	d__Bacteria; p__Actinobacteriota; c__Actinobacteria; o__Euzebyales; f__Euzebyaceae; g__uncultured; s__Actinobacteria_bacterium	0.999999	0	0	0	0	0	0	0	0	0	0	0	0	0	0	0	0	0	0	0	0	0	0	0	0	0	0	0	0	100	0	0	0	0	0	0	0	0	0	0	0	0	0	0	0	0
a671e4c8c9c1a83e659b15b58e322245	ASV256	TAGGGAATCTTGCGCAATGGACGGAAGTCTGACGCAGCGACGCCGCGTGTGGGATGAAGGCCTTCGGGTTGTAAACCACTTTCAGGAGGGAAGAAGCGATTTTGTGACGGTACCTTCAGAAGAAGCCCCGGCCAACTACGTGCCAGCAGCCGCGGTAATACGTAGGGGGCGAGCGTTGTCCGGAATTATTGGGCGTAAAGGGCTCGTAGGTGGTCTATTAAGTTAGTTGTGAAATTGTCCGGCTTAACCGGGTGCTTGCAGCTGATACTGGTGGGCTTGAGGCAGGTAGAGGAGAATGGAATTCCTGGTGTAGCGGTGGAATGCGCAGATATCAGGAGGAACACCGATTGCGAAGGCAGTTCTCTGGGCCTGTTCTGACGCTGAGGAGCGAAAGCGTGG…	d__Bacteria; p__Actinobacteriota; c__Actinobacteria; o__Euzebyales; f__Euzebyaceae; g__uncultured; s__Actinobacteria_bacterium	1	0	0	0	0	0	0	0	0	0	0	0	0	0	0	0	0	0	0	0	0	0	0	0	0	0	0	0	0	0	0	15	0	0	0	0	0	0	0	0	0	0	0	0	0	0
5db5e934bdfba006283dcc554eddc0bd	ASV257	TGGGGAATATTGCTCAATGGGGGAAACCCTGAAGCAGCGACGCCGCGTGGGGGATGACGGCCTTCGGGTTGTAAACTCCTTTCGCTAGGGAAGAAGCCTTTGGGTGACGGTACCTGGAGAAGAAGCACCGGCTAACTACGTGCCAGCAGCCGCGGTAATACGTAGGGTGCAAGCGTTGTCCGGAATTATTGGGCGTAAAGAGCTCGTAGGCGGTTTGTCGCGTCTGCTGTGAAAACTCAAGGCTTAACCTTGGGCTTGCAGTGGGTACGGGCAGACTAGAGTGCGGTAGGGGAGACTGGAATTCCTGGTGTAGCGGTAAAATGCGCAGATATCAGGAGGAACACCGGTGGCGAAGGCGGGTCTCTGGGCCGTAACTGACGCTGAGGAGCGAAAGCATGG…	d__Bacteria; p__Actinobacteriota; c__Actinobacteria; o__Kineosporiales; f__Kineosporiaceae	0.929099	626	0	54	0	0	83	0	0	0	0	0	0	0	0	0	0	18	0	0	0	132	748	0	0	0	0	0	0	0	0	135	0	0	0	551	0	291	3343	12	1216	1264	57	0	288	0
d149b30602f282af51d9872a10abc8b0	ASV258	TAGGGAATCTTGCACAATGGGCGAAAGCCTGATGCAGCGACGCCGCGTGGGGGATGACGGCCTTCGGGTTGTAAACCTCTTTCGCTAGGGAAGAAGCTTTTGTGACGGTACCTAGAGAAGAAGCACCGGCTAACTACGTGCCAGCAGCCGCGGTGATACGTAGGGTGCAAGCGTTGTCCGGAATTATTGGGCGTAAAGAGCTCGTAGGCGGCTTGTCGCGTCTGCTGTGAAATCCTGGGGCTTAACCTTGGGCTTGCAGTGGGTACGGGCAGGCTAGAGTGCGGTAGGGGAGACTGGAATTCCTGGTGTAGCGGTAAAATGCGCAGATATCAGGAGGAACACCGGTGGCGAAGGCGGGTCTCTGGGCCGTAACTGACGCTGAGGAGCGAAAGCATGGGT…	d__Bacteria; p__Actinobacteriota; c__Actinobacteria; o__Kineosporiales; f__Kineosporiaceae	0.839934	0	0	0	0	0	0	0	0	0	0	0	0	0	0	0	0	0	0	0	0	10	0	0	0	0	0	0	0	49	25	7	0	0	0	8003	9	0	1067	0	33	90	18	0	203	0
852f40268b5a5d15751e2925df6c9b0b	ASV259	TCGGGAATATTGCTCAATGGGCGGAAGCCTGAAGCAGCGACGCCGCGTGGGGGATGACGGCCTTCGGGTTGTAAACTCCTTTCGCTAGGGAAGAAGCCTTTGGGTGACGGTACCTGGAGAAGAAGCACCGGCTAACTACGTGCCAGCAGCCGCGGTAATACGTAGGGTGCAAGCGTTGTCCGGAATTATTGGGCGTAAAGAGCTCGTAGGCGGTTTGTCGCGTCTGCTGTGAAATCCCATGGCTTAACTGTGGGCGTGCAGTGGGTACGGGCAGACTAGAGTGCGGTAGGGGAGACTGGAATTCCTGGTGTAGCGGTGAAATGCGCAGATATCAGGAGGAACACCGGTGGCGAAGGCGGGTCTCTGGGCCGATACTGACGCTGAGGAGCGAAAGCATGG…	d__Bacteria; p__Actinobacteriota; c__Actinobacteria; o__Kineosporiales; f__Kineosporiaceae	0.761858	0	0	0	0	0	0	0	135	0	0	0	4	33	52	0	0	0	1847	0	0	582	0	0	0	0	0	1022	0	0	0	0	0	0	0	1508	0	0	341	0	0	3260	18	0	290	0
549b8f2e533c4ca42f09d77ab79c8966	ASV260	TGGGGAATATTGCTCAATGGGGGAAACCCTGAAGCAGCGACGCCGCGTGGGGGATGACGGCCTTCGGGTTGTAAACTCCTTTCGCTAGGGAAGAAGCCTTTGGGTGACGGTACCTGGAGAAGAAGCACCGGCTAACTACGTGCCAGCAGCCGCGGTAATACGTAGGGTGCAAGCGTTGTCCGGAATTATTGGGCGTAAAGAGCTCGTAGGCGGTTTGTCGCGTCTGCTGTGAAAACTCAAGGCTTAACTTTGGGCTTGCAGTGGGTACGGGCAGACTAGAGTGCGGTAGGGGAGACTGGAATTCCTGGTGTAGCGGTAAAATGCGCAGATATCAGGAGGAACACCGGTGGCGAAGGCGGGTCTCTGGGCCGTAACTGACGCTGAGGAGCGAAAGCATGG…	d__Bacteria; p__Actinobacteriota; c__Actinobacteria; o__Kineosporiales; f__Kineosporiaceae	0.91288	0	0	0	0	0	0	0	0	20	0	0	0	69	0	0	0	0	0	0	0	0	0	0	36	0	0	0	0	0	0	0	0	0	0	0	0	0	0	0	0	0	0	0	62	0
59f0ad98e4e99073ab76e3dc9f12b891	ASV261	TAGGGAATATTGCTCAATGGGCGGAAGCCTGAAGCAGCGACGCCGCGTGAGGGATGACGGCCTTCGGGTTGTAAACCTCTTTCACCAGGGGAGAAGCTTTTGTGACGGTACCTGGAGAAGAAGCACCGGCTAACTACGTGCCAGCAGCCGCGGTAATACGTAGGGTGCAAGCGTTGTCCGGAATTATTGGGCGTAAAGAGCTCGTAGGCGGTTTGTCGCGTCTGCTGTGAAAACCTGGGGCTTAACTCTGGGCTTGCAGTGGGTACGGGCAGGCTAGAGTGCGGTAGGGGAGACTGGAATTCCTGGTGTAGCGGTGGAATGCGCAGATATCAGGAGGAACACCGGTGGCGAAGGCGGGTCTCTGGGCCGTAACTGACGCTGAGGAGCGAAAGCATGGGT…	d__Bacteria; p__Actinobacteriota; c__Actinobacteria; o__Kineosporiales; f__Kineosporiaceae; g__Quadrisphaera	0.862503	0	0	0	0	0	0	0	0	0	0	0	0	0	0	0	0	0	48	0	0	0	0	0	0	0	0	0	0	0	0	0	0	0	0	0	0	0	0	0	0	0	0	0	0	0
a3277a0c5594324bfd41fb31b302b19b	ASV262	TGGGGAATATTGCTCAATGGGCGGAAGCCTGAAGCAGCGACGCCGCGTGAGGGATGACGGCCTTCGGGTTGTAAACCTCTTTCGCTAGGGAAGAAGCTAACGTGACGGTACCTAGATAAGAAGCACCGGCTAACTACGTGCCAGCAGCCGCGGTAATACGTAGGGTGCAAGCGTTGTCCGGAATTATTGGGCGTAAAGAGCTCGTAGGCGGTTTGTCGCGTCTGCTGTGAAAACCTAGGGCTTAACTCTGGGCTTGCAGTGGGTACGGGCAGACTAGAGTGCGGTAGGGGAGACTGGAATTCCTGGTGTAGCGGTGGAATGCGCAGATATCAGGAGGAACACCGGTGGCGAAGGCGGGTCTCTGGGCCGTAACTGACGCTGAGGAGCGAAAGCATGGGT…	d__Bacteria; p__Actinobacteriota; c__Actinobacteria; o__Kineosporiales; f__Kineosporiaceae; g__Quadrisphaera; s__uncultured_bacterium	0.916102	106	0	131	0	4	11	0	0	0	0	0	0	11	0	0	0	0	0	0	0	0	11	0	9	0	0	35	0	0	0	22	0	0	0	0	0	18	224	0	28	14	0	0	27	805
156b3b9bd8d4315128a4c0b54c8ee7f6	ASV263	TAGGGAATATTGCACAATGGGCGAAAGCCTGATGCAGCGACACCGCGTGGGGGATGAAGGCCTTCGGGTTGTAAACTCCTTTCAGTAAGGGAGAAGGCATGCCTTTGGGTGTGTTGACGGTACTTGCAGAAGAAGCGCCGGCTAACTACGTGCCAGCAGCCGCGGTAATACGTAGGGCGCAAGCGTTGTCCGGAATTATTGGGCGTAAAGAGCTCGTAGGCGGTTGGTCGCGTCTGTCGTGAAAACTCACAGCTTAACTGTGGGCTTGCGGTGGGTACGGGCTGGCTAGAGTGCAGTAGGGGAGATTGGAATTCCTGGTGTAGCGGTGGAATGTGCAGATATCAGGAAGAACACCGATGGCGAAGGCAGGTCTCTGGGCTGTTACTGACGCTGAGGAGC…	d__Bacteria; p__Actinobacteriota; c__Actinobacteria; o__Micrococcales	0.983145	33	0	0	0	0	0	0	0	0	0	0	0	0	0	0	10	0	0	0	0	0	17	0	13	0	0	0	0	0	0	0	0	0	0	0	0	0	0	0	5	0	0	0	0	208
8b364d414f5bc7b5cc5c8783dbf6875d	ASV264	TGGGGAATATTGCACAATGGGCGCAAGCCTGATGCAGCGACGCCGCGTGAGGGATGACGGCCTTCGGGTTGTAAACCTCTTTCATCAGGGAAGAAGCCTTTGCGGGTGACGGTACCTGGAGAAGAAGCACCGGCTAACTACGTGCCAGCAGCCGCGGTAATACGTAGGGTGCAAGCGTTGTCCGGAATTATTGGGCGTAAAGAGCTCGTAGGCGGCTTGTCACGTCTGCTGTGAAAACTCGAGGCTTAACTTCGGGCTTGCAGTGGGTACGGGCAGGCTAGAGTGCAGTAGGGGAGACTGGAATTCCTGGTGTAGCGGTGGAATGCGCAGATATCAGGAGGAACACCGATGGCGAAGGCAGGTCTCTGGGCTGTAACTGACGCTGAGGAGCGAAAGCAT…	d__Bacteria; p__Actinobacteriota; c__Actinobacteria; o__Micrococcales	0.98641	8	0	0	0	0	0	0	0	0	0	0	0	0	0	0	0	0	0	0	0	0	0	0	0	0	0	7	0	0	0	0	0	0	0	20	0	0	0	0	0	134	0	0	79	0
5ba2c96b9459cdf30fc6e3e3b5498e6a	ASV265	TAGGGAATATTGCACAATGGGCGAAAGCCTGATGCAGCGACACCGCGTGGGGGATGAAGGCCTTCGGGTTGTAAACTCCTTTCAGTAAGGGAGAAGGCATGCCTTTGGGTGTGTTGACGGTACTTGCAGAAGAAGCGCCGGCTAACTACGTGCCAGCAGCCGCGGTAATACGTAGGGCGCAAGCGTTGTCCGGAATTATTGGGCGTAAAGAGCTCGTAGGCGGTTGGTCGCGTCTGTCGTGAAAACTCACAGCTTAACTGTGGGCTTGCGGTGGGTACGGGCTGGCTAGAGTACAGTAGGGGAGATTGGAATTCCTGGTGTAGCGGTGGAATGTGCAGATATCAGGAAGAACACCGATGGCGAAGGCAGGTCTCTGGGCTGTTACTGACGCTGAGGAGC…	d__Bacteria; p__Actinobacteriota; c__Actinobacteria; o__Micrococcales	0.984117	0	0	0	0	0	0	0	0	0	0	0	0	0	0	0	0	0	0	0	0	0	0	0	0	0	0	0	0	0	0	0	0	0	0	0	0	0	0	0	0	0	0	0	0	185
7d8c0677cf4c709b9097a7c226f18c43	ASV266	TGGGGAATATTGCACAATGGGCGCAAGCCTGATGCAGCGACGCCGCGTGAGGGATGACGGCCTTCGGGTTGTAAACCTCTTTCATCAGGGAAGAAGCCCTATGGGTGACGGTACCTGGAGAAGAAGCACCGGCTAACTACGTGCCAGCAGCCGCGGTAATACGTAGGGTGCAAGCGTTGTCCGGAATTATTGGGCGTAAAGAGCTCGTAGGCGGCTTGTCACGTCTGCTGTGAAAACTCGAGGCTTAACTTCGGGCTTGCAGTGGGTACGGGCAGGCTAGAGTGCAGTAGGGGAGACTGGAATTCCTGGTGTAGCGGTGGAATGCGCAGATATCAGGAGGAACACCGATGGCGAAGGCAGGTCTCTGGGCTGTAACTGACGCTGAGGAGCGAAAGCATG…	d__Bacteria; p__Actinobacteriota; c__Actinobacteria; o__Micrococcales	0.985344	0	0	0	0	0	0	0	0	0	0	0	0	0	0	0	0	0	0	0	0	0	0	0	0	0	0	0	0	0	0	0	0	0	0	0	0	0	15	0	0	0	0	0	0	6
46ca302db4bdf6514bfb0704fcf8098c	ASV267	TGGGGAATATTGCACAATGGGCGAAAGCCTGATGCAGCGACGCCGCGTGGGGGATGAAGGCCTTCGGGTTGTAAACCCCTTTCAGCAGGGAAGAAGCGAAAGTGACGGTACCTGCAGAAGAAGCGCCGGCTAACTACGTGCCAGCAGCCGCGGTAATACGTAGGGCGCAAGCGTTGTCCGGAATTATTGGGCGTAAAGAGCTCGTAGGCGGTTTGTCGCGTCTGGTGTGAAAACTCAAGGCTCAACCTTGAGCTTGCATCGGGTACGGGCAGACTAGAGTGCGGTAGGGGTGACTGGAATTCCTGGTGTAGCGGTGGAATGCGCAGATATCAGGAGGAACACCGATGGCGAAGGCAGGTCACTGGGCCGCAACTGACGCTGAGGAGCGAAAGCATGGGG…	d__Bacteria; p__Actinobacteriota; c__Actinobacteria; o__Micrococcales	1	0	0	0	0	0	0	0	0	0	0	0	0	0	10	0	0	0	0	14	0	0	0	0	0	0	0	0	0	0	0	0	0	0	0	0	0	0	0	0	0	0	0	0	0	0
2fda4688843945d560df366396e76bd2	ASV268	TGGGGAATATTGCACAATGGGCGCAAGCCTGATGCAGCGACGCCGCGTGAGGGATGACGGCCTTCGGGTTGTAAACCTCTTTCAGCCTTGACGAAGCCCTTTGGGGTGACGGTAGGGGCAGAAGAAGCACCGGCTAACTACGTGCCAGCAGCCGCGGTAATACGTAGGGTGCGAGCGTTGTCCGGAATTATTGGGCGTAAAGAGCTTGTAGGCGGTTTGTCGCGTCTGCTGTGAAAGCCCGGGGCTTAACTCCGGGTCTGCAGTGGGTACGGGCAGGCTAGAGTGTGGTAGGGGAGACTGGAATTCCTGGTGTAGCGGTGGAATGCGCAGATATCAGGAGGAACACCGATGGCGAAGGCAGGTCTCTGGGCCATTACTGACGCTGAGAAGCGAAAGCGT…	d__Bacteria; p__Actinobacteriota; c__Actinobacteria; o__Micrococcales	1	0	0	0	0	0	0	0	0	0	0	0	0	0	0	0	0	6	0	0	0	0	0	0	0	0	0	0	0	0	0	0	0	0	0	0	0	0	0	0	0	0	0	0	0	0
78645541780cd997ae1ef024989f6034	ASV269	TGGGGAATATTGCACAATGGGCGCAAGCCTGATGCAGCGACGCCGCGTGAGGGATGACGGCCTTCGGGTTGTAAACCTCTTTCAGTATGGAACAAGGATCCTTCTTTTGGGGGGTTTGAGGGTACGTGCAGAAGAAGCGCCGGCTAACTACGTGCCAGCAGCCGCGGTAATACGTAGGGCGCGAGCGTTGTCCGGATTTATTGGGCGTAAAGAGCTCGTAGGCGGTTTGTCGCGTCTGCCGTGAAATTTCCTGGCTTAACTGGGAGCGTGCGGTGGGTACGGGCAGACTGGAGTGCGGTAGGGGAGACTGGAATTCCTGGTGTAGCGGTGGAATGCGCAGATATCAGGAGGAACACCGGTGGCGAAGGCGGGTCTCTGGGCCGTTACTGACGCTGAGGA…	d__Bacteria; p__Actinobacteriota; c__Actinobacteria; o__Micrococcales; f__Bogoriellaceae; g__Georgenia; s__uncultured_bacterium	0.999968	0	0	0	0	0	0	0	0	0	0	0	0	0	0	0	0	0	0	0	0	0	0	0	0	0	0	0	0	8	0	0	0	0	0	0	0	0	0	0	0	0	0	0	0	0
5eb42a12445fcf7ae9a0b4a8cf77915c	ASV270	TGGGGAATATTGCACAATGGGGGAAACCCTGATGCAGCGACGCAGCGTGCGGGATGACGGCCTTCGGGTTGTAAACCGCTTTCAGCAGGGAAGAAGCGCAAGTGACGGTACCTGCAGAAGAAGTACCGGCTAACTACGTGCCAGCAGCCGCGGTAATACGTAGGGTACGAGCGTTGTCCGGAATTATTGGGCGTAAAGAGCTCGTAGGTGGTTGGTCACGTCTGCTGTGGAAACGCAACGCTTAACGTTGCGCGTGCAGTGGGTACGGGCTGACTAGAGTGCAGTAGGGGAGTCTGGAATTCCTGGTGTAGCGGTGAAATGCGCAGATATCAGGAGGAACACCGGTGGCGAAGGCGGGACTCTGGGCTGTAACTGACACTGAGGAGCGAAAGCATGGGG…	d__Bacteria; p__Actinobacteriota; c__Actinobacteria; o__Micrococcales; f__Brevibacteriaceae; g__Brevibacterium	1	0	0	0	0	0	0	0	0	0	0	0	0	0	0	0	0	0	0	0	0	0	0	4	0	0	0	0	0	0	0	0	0	0	0	0	0	0	0	0	0	0	0	0	0	0
be9942ac70b21c59e9c39dfe8568acc9	ASV271	TGGGGAATATTGCACAATGGGCGCAAGCCTGATGCAGCGACGCCGCGTGAGGGATGACGGCCTTCGGGTTGTAAACCTCTTTCAGCAGGGAAGAAGCGAAAGTGACGGTACCTGCAGAAGAAGCGCCGGCTAACTACGTGCCAGCAGCCGCGGTAATACGTAGGGCGCAAGCGTTGTCCGGAATTATTGGGCGTAAAGAGCTCGTAGGCGGTTTGTCGCGTCTGCTGTGAAAACCTAAGGCTCAACCTTGGGCTTGCAGTGGGTACGGGCAGACTAGAGTGCGGTAGGGGTGACTGGAATTCCTGGTGTAGCGGTGGAATGCGCAGATATCAGGAGGAACACCGATGGCGAAGGCAGGTCACTGGGCCGCAACTGACGCTGAGGAGCGAAAGCATGGGG…	d__Bacteria; p__Actinobacteriota; c__Actinobacteria; o__Micrococcales; f__Cellulomonadaceae; g__Cellulomonas	0.992478	0	0	0	0	0	0	0	0	0	0	0	0	0	0	0	0	0	0	0	0	0	0	0	0	0	0	0	0	0	0	0	0	0	7	0	0	0	0	0	0	0	0	0	0	0
60760156c3db0160c8910a186282055d	ASV272	TGGGGAATATTGCACAATGGGCGAAAGCCTGATGCAGCGACGCCGCGTGGGGGATGACGGCCTTCGGGTTGTAAACCTCTTTCAGTAGGGAAGAAGCGAAAGTGACGGTACCTGCAGAAGAAGCGCCGGCTAACTACGTGCCAGCAGCCGCGGTAATACGTAGGGCGCAAGCGTTGTCCGGAATTATTGGGCGTAAAGAGCTCGTAGGTGGCTTGTCGCGTCTGCCGTGAAAACCCGAGGCTCAACCTCGGGCGTGCGGTGGGTACGGGCAGGCTAGAGTGTGGTAGGGGAGACTGGAACTCCTGGTGTAGCGGTGAAATGCGCAGATATCAGGAAGAACACCGATGGCGAAGGCAGGTCTCTGGGCCATTACTGACACTGAGGAGCGAAAGCATGGGT…	d__Bacteria; p__Actinobacteriota; c__Actinobacteria; o__Micrococcales; f__Dermabacteraceae; g__Brachybacterium	0.999975	0	0	0	0	0	0	0	0	0	0	0	0	0	0	0	0	0	0	0	0	0	0	0	0	0	0	0	0	0	0	0	0	0	12	0	0	0	0	0	0	0	0	0	0	0
e4dd5d2908c7d309ad453bbd4df7d7e4	ASV273	TGGGGAATATTGCACAATGGACGAAAGTCTGATGCAGCGACGCCGCGTGGGGGATGACGGCCTTCGGGTTGTAAACCTCTTTCACTAGGGACGAATGTGACGGTACCTAGAGAAGAAGCACCGGCTAACTACGTGCCAGCAGCCGCGGTAATACGTAGGGTGCGAGCGTTGTCCGGAATTATTGGGCGTAAAGGGCTTGTAGGCGGTTTGTCGCGTCTGCTGTGAAATTTCGGGGCTTAACTCCGGGCTTGCAGTGGGTACGGGCAGACTTGAGTATGGTAGGGGAGACTGGAATTCCTGGTGTAGCGGTGAAATGCGCAGATATCAGGAGGAACACCGATGGCGAAGGCAGGTCTCTGGGCCATTACTGACGCTGAGAAGCGAAAGCATGGGGAGCAA…	d__Bacteria; p__Actinobacteriota; c__Actinobacteria; o__Micrococcales; f__Dermacoccaceae	0.845852	0	0	0	0	0	0	0	0	0	0	0	0	0	0	0	0	0	0	0	0	0	0	0	0	0	0	55	0	0	0	0	0	0	0	889	0	0	6	0	0	0	0	0	12	0
51455d77a8e65359ce3a85fd2bb01a47	ASV274	TGGGGAATATTGCACAATGGACGGAAGTCTGATGCAGCGACGCCGCGTGGGGGATGACGGCCTTCGGGTTGTAAACCTCTTTCACTAGGGACGAATGTGACGGTACCTAGAGAAGAAGCACCGGCTAACTACGTGCCAGCAGCCGCGGTAATACGTAGGGTGCGAGCGTTGTCCGGAATTATTGGGCGTAAAGGGCTTGTAGGCGGTTTGTCGCGTCTGCTGTGAAATTTCGGGGCTTAACTCCGGGCTTGCAGTGGGTACGGGCAGACTTGAGTATGGTAGGGGAGACTGGAATTCCTGGTGTAGCGGTGAAATGCGCAGATATCAGGAGGAACACCGATGGCGAAGGCAGGTCTCTGGGCCATTACTGACGCTGAGAAGCGAAAGCATGGGGAGCAA…	d__Bacteria; p__Actinobacteriota; c__Actinobacteria; o__Micrococcales; f__Dermacoccaceae	0.868198	0	0	0	0	0	0	0	44	375	0	0	0	0	0	0	0	0	0	0	0	0	0	0	0	0	0	0	0	69	0	0	0	0	0	0	0	0	0	0	0	0	0	0	0	0
774aecd70b60bc62d0646d5d50710f90	ASV275	TGGGGAATATTGCACAATGGGCGAAAGCCTGATGCAGCGACGCCGCGTGAGGGATGACGGCCTTCGGGTTGTAAACCTCTTTCAGCTCTGACGAAGCCTTTGGGTGACGGTAGGAGCAGAAGAAGCACCGGCTAACTACGTGCCAGCAGCCGCGGTAATACGTAGGGTGCGAGCGTTGTCCGGAATTATTGGGCGTAAAGAGCTTGTAGGCGGTTTGTCGCGTCTGCTGTGAAAGCCCGGGGCTTAACCCCGGGTCTGCAGTGGGTACGGGCAGGCTAGAGTGTGGTAGGGGAGACTGGAATTCCTGGTGTAGCGGTGGAATGCGCAGATATCAGGAGGAACACCGATGGCGAAGGCAGGTCTCTGGGCCACTACTGACGCTGAGAAGCGAAAGCGTGG…	d__Bacteria; p__Actinobacteriota; c__Actinobacteria; o__Micrococcales; f__Intrasporangiaceae	0.99889	0	0	0	0	0	0	0	0	0	0	0	0	0	28	0	0	0	0	0	0	0	0	0	0	0	0	0	0	0	0	0	0	0	0	0	0	0	0	0	0	0	0	0	0	0
29b9b0c2d3a36ff404bfba4cb63aca1e	ASV276	TGGGGAATATTGCACAATGGGCGAAAGCCTGATGCAGCGACGCCGCGTGAGGGATGACGGCCTTCGGGTTGTAAACCTCTTTCAGCAGGGAAGAAGCGAAAGTGACGGTACCTGCAGAAGAAGCACCGGCTAACTACGTGCCAGCAGCCGCGGTAATACGTAGGGTGCGAGCGTTGTCCGGAATTATTGGGCGTAAAGAGCTTGTAGGCGGTTTGTCGCGTCTGCTGTGAAAATCCGGGGCTCAACCCCGGACTTGCAGTGGGTACGGGCAGACTAGAGTGTGGTAGGGGAGACTGGAATTCCTGGTGTAGCGGTGAAATGCGCAGATATCAGGAGGAACACCGATGGCGAAGGCAGGTCTCTGGGCCACTACTGACGCTGAGAAGCGAAAGCATGGGG…	d__Bacteria; p__Actinobacteriota; c__Actinobacteria; o__Micrococcales; f__Intrasporangiaceae	0.998351	0	0	0	0	0	0	0	0	0	0	0	0	0	0	0	0	0	0	0	0	0	0	0	0	0	0	0	0	0	0	0	0	0	7	0	0	0	0	0	0	0	0	0	0	0
1000641a65a632501751381a4805fd63	ASV277	TGGGGAATATTGCACAATGGGCGGAAGCCTGATGCAGCGACGCCGCGTGAGGGATGACGGCCTTCGGGTTGTAAACCTCTTTCAGCTCTGACGAAGCTTTTGTGACGGTAGGAGCAGAAGAAGCACCGGCTAACTACGTGCCAGCAGCCGCGGTAATACGTAGGGTGCGAGCGTTGTCCGGAATTATTGGGCGTAAAGAGCTTGTAGGCGGTTTGTCGCGTCTGCTGTGAAAGCCCGGGGCTTAACTCCGGGTCTGCAGTGGGTACGGGCAGGCTAGAGTGTGGTAGGGGAGACTGGAATTCCTGGTGTAGCGGTGGAATGCGCAGATATCAGGAGGAACACCGATGGCGAAGGCAGGTCTCTGGGCCATTACTGACGCTGAGAAGCGAAAGCGTGGGG…	d__Bacteria; p__Actinobacteriota; c__Actinobacteria; o__Micrococcales; f__Intrasporangiaceae; g__Ornithinimicrobium	0.773423	0	0	0	0	0	0	0	0	0	0	0	0	0	0	0	0	59	0	0	0	0	0	0	0	0	0	0	0	0	0	0	0	0	0	0	0	0	0	0	0	0	0	0	0	0
23793cac7b8aae9bf6e40f98dd09d229	ASV278	TGGGGAATATTGCACAATGGGGGAAACCCTGATGCAGCGACGCCGCGTGGGGGATGAAGGCCTTCGGGTTGTAAACCCCTTTCAGTAAGGAACAAGGCCATGATTGTTGTTGTGGTTGAGGGTACTTGCAGAAGAAGCGCCGGCTAACTACGTGCCAGCAGCCGCGGTAATACGTAGGGCGCAAGCGTTGTCCGGAATTATTGGGCGTAAAGAGCTCGTAGGCGGTTTGTCGCGTCTGTCGTGAAATCCCGATGCTTAACGTCGGGCTTGCGGTGGGTACGGGCAGGCTGGAGTGCGGTAGGGGTGACTGGAATTCCTGGTGTAGCGGTGGAATGCGCAGATATCAGGAGGAACACCGATGGCGAAGGCAGGTCACTGGGCCGTTACTGACGCTGAGGA…	d__Bacteria; p__Actinobacteriota; c__Actinobacteria; o__Micrococcales; f__Jonesiaceae; g__Jonesia; s__Jonesia_denitrificans	0.99897	0	0	0	0	0	0	0	0	0	0	0	0	0	0	0	0	0	0	0	0	0	0	0	0	0	0	0	0	0	0	0	0	0	9	0	0	0	0	0	0	0	0	0	0	0
8fc0fabfdf5e0826776c43e192eaeaf5	ASV279	TGGGGAATATTGCACAATGGGCGAAAGCCTGATGCAGCAACGCCGCGTGAGGGATGACGGCCTTCGGGTTGTAAACCTCTTTTAGTAGGGAAGAAGCGAAAGTGACGGTACCTGCAGAAAAAGCACCGGCTAACTACGTGCCAGCAGCCGCGGTAATACGTAGGGTGCAAGCGTTGTCCGGAATTATTGGGCGTAAAGAGCTCGTAGGCGGTTTGTCGCGTCTGCTGTGAAATCTGGGGGCTCAACCCCCAGCCTGCAGTGGGTACGGGCAGACTAGAGTGCGGTAGGGGAGATTGGAATTCCTGGTGTAGCGGTGGAATGCGCAGATATCAGGAGGAACACCGATGGCGAAGGCAGATCTCTGGGCCGTAACTGACGCTGAGGAGCGAAAGCATGGGG…	d__Bacteria; p__Actinobacteriota; c__Actinobacteria; o__Micrococcales; f__Microbacteriaceae	0.999906	0	0	0	0	0	0	0	0	0	0	0	0	0	0	0	0	0	0	0	0	0	0	0	0	0	0	0	0	0	0	0	0	9	0	0	0	0	0	0	0	0	0	0	0	0
18f1ae5901d93289a8d5a7259f2c490a	ASV280	TGGGGAATATTGCACAATGGGCGCAAGCCTGATGCAGCAACGCCGCGTGAGGGACGACGGCCTTCGGGTTGTAAACCTCTTTTAGTAGGGAAGAAGCGAAAGTGACGGTACCTGCAGAAAAAGCACCGGCTAACTACGTGCCAGCAGCCGCGGTAATACGTAGGGTGCAAGCGTTATCCGGAATTATTGGGCGTAAAGAGCTCGTAGGCGGTTTGTCGCGTCTGCTGTGAAAACTGGGGGCTCAACCCCCAGCCTGCAGTGGGTACGGGCAGACTAGAGTGCGGTAGGGGAGATTGGAATTCCTGGTGTAGCGGTGGAATGCGCAGATATCAGGAGGAACACCGATGGCGAAGGCAGATCTCTGGGCCGTAACTGACGCTGAGGAGCGAAAGCATGGGG…	d__Bacteria; p__Actinobacteriota; c__Actinobacteria; o__Micrococcales; f__Microbacteriaceae	0.999967	0	0	0	0	0	0	0	0	0	0	0	0	0	0	0	6	0	0	0	0	0	0	0	0	0	0	0	0	0	0	0	0	0	0	0	0	0	0	0	0	0	0	0	0	0
d26ab9c26e9a5bdd471c36beddffaef0	ASV281	TGGGGAATATTGCACAATGGGCGCAAGCCTGATGCAGCAACGCCGCGTGAGGGACGACGGCCTTCGGGTTGTAAACCTCTTTTAGCAGGGAAGAAGCGAAAGTGACGGTACCTGCAGAAAAAGCACCGGCTAACTACGTGCCAGCAGCCGCGGTAATACGTAGGGTGCAAGCGTTGTCCGGAATTATTGGGCGTAAAGAGCTCGTAGGCGGTTTGTCGCGTCTGCTGTGAAAACGCGAGGCTCAACCTCGCGCCTGCAGTGGGTACGGGCAAACTAGAGTGCGGTAGGGGAGATTGGAATTCCTGGTGTAGCGGTGGAATGCGCAGATATCAGGAGGAACACCGATGGCGAAGGCAGATCTCTGGGCCGTAACTGACGCTGAGGAGCGAAAGCATGGGG…	d__Bacteria; p__Actinobacteriota; c__Actinobacteria; o__Micrococcales; f__Microbacteriaceae	0.999981	0	0	0	0	0	0	0	0	0	0	0	0	0	0	0	4	0	0	0	0	0	0	0	0	0	0	0	0	0	0	0	0	0	0	0	0	0	0	0	0	0	0	0	0	0
87d662e1ccfdd7bd0f6d01b2dabe4c8d	ASV282	TGGGGAATATTGCACAATGGGCGCAAGCCTGATGCAGCAACGCCGCGTGAGGGACGACGGCCTTCGGGTTGTAAACCTCTTTTAGTAGGGAAGAAGCGAAAGTGACGGTACCTGCAGAAAAAGCACCGGCTAACTACGTGCCAGCAGCCGCGGTAATACGTAGGGTGCAAGCGTTATCCGGAATTATTGGGCGTAAAGAGCTCGTAGGCGGTTTGTCGCGTCTGCTGTGAAAACTGGAGGCTCAACCTCCAGCCTGCAGTGGGTACGGGCAGACTAGAGTGCGGTAGGGGAGATTGGAATTCCTGGTGTAGCGGTGGAATGCGCAGATATCAGGAGGAACACCGATGGCGAAGGCAGATCTCTGGGCCGTAACTGACGCTGAGGAGCGAAAGCATGGGG…	d__Bacteria; p__Actinobacteriota; c__Actinobacteria; o__Micrococcales; f__Microbacteriaceae	0.999997	0	0	0	0	0	0	0	0	0	0	0	0	0	0	0	0	0	0	0	0	0	0	0	0	0	0	0	0	0	0	4	0	0	0	0	0	0	0	0	0	0	0	0	0	0
fd0b4cf8813478ff49256ab76399c388	ASV283	TGGGGAATATTGCACAATGGGCGCAAGCCTGATGCAGCAACGCCGCGTGCGGGATGACGGCCTTCGGGTTGTAAACCGCTTTTAGTAGGGAAGAAGCCTTCGGGTGACGGTACCTGCAGAAAAAGGACCGGCTAACTACGTGCCAGCAGCCGCGGTAATACGTAGGGTCCGAGCGTTGTCCGGAATTATTGGGCGTAAAGAGCTCGTAGGCGGTTTGTCGCGTCTGCTGTGAAAACTAGAGGCTCAACCTCTAGCCTGCAGTGGGTACGGGCAGACTTGAGTGGTGTAGGGGAGACTGGAATTCCTGGTGTAGCGGTGGAATGCGCAGATATCAGGAGGAACACCGATGGCGAAGGCAGGTCTCTGGGCACTTACTGACGCTGAGGAGCGAAAGCGTGG…	d__Bacteria; p__Actinobacteriota; c__Actinobacteria; o__Micrococcales; f__Microbacteriaceae; g__Agromyces; s__Agromyces_mediolanus	0.89355	0	0	0	0	0	0	0	0	0	0	0	0	0	3	0	0	0	0	0	0	0	0	0	0	0	8	0	0	0	0	0	0	9	0	0	0	0	0	0	0	0	0	0	0	0
441c99152a2cc465de84d9c21414cd98	ASV284	TGGGGAATATTGCACAATGGGCGCAAGCCTGATGCAGCAACGCCGCGTGAGGGATGAAGGCCTTCGGGTTGTAAACCTCTTTTAGCAGGGAAGAAGCGAAAGTGACGGTACCTGCAGAAAAAGCACCGGCTAACTACGTGCCAGCAGCCGCGGTAATACGTAGGGTGCAAGCGTTGTCCGGAATTATTGGGCGTAAAGAGCTCGTAGGCGGTTTGTCACGTCTGCTGTGAAAATCCAAGGCTCAACCTTGGACTTGCAGTGGGTACGGGCAGGCTAGAGTGCGGTAGGGGAGATGGGAATTCCTGGTGTAGCGGTGGAATGCGCAGATATCAGGAGGAACACCAATGGCGAAGGCACATCTCTGGGCCGTAACTGACGCTGAGGAGCGAAAGCGTGGGG…	d__Bacteria; p__Actinobacteriota; c__Actinobacteria; o__Micrococcales; f__Microbacteriaceae; g__Candidatus_Aquiluna; s__uncultured_bacterium	0.97175	0	0	0	0	0	0	0	0	0	8	0	0	0	0	0	0	0	0	0	0	0	0	0	0	0	0	0	0	0	0	0	0	0	0	0	0	0	0	0	0	0	0	0	0	0
63c39e50a7dd3b15a6481746eda479a3	ASV285	TGGGGAATATTGCACAATGGGCGCAAGCCTGATGCAGCAACGCCGCGTGAGGGACGAAGGCCTTCGGGTTGTAAACCTCTTTTAGCAGGGAAGAAGCGAAAGTGACGGTACCTGCAGAAAAAGCACCGGCTAACTACGTGCCAGCAGCCGCGGTAATACGTAGGGTGCAAGCGTTGTCCGGAATTATTGGGCGTAAAGAGCTCGTAGGCGGTTTGTCGCGTCTGCTGTGAAAACTGGAAGCTCAACTTCCAGCCTGCAGTGGGTACGGGCAGACTAGAGTGCGGTAGGGGAGAACGGAATTCCTGGTGTAGCGGTGGAATGCGCAGATATCAGGAGGAACACCGATGGCGAAGGCAGTTCTCTGGGCCGTTACTGACGCTGAGGAGCGAAAGCGTGGGG…	d__Bacteria; p__Actinobacteriota; c__Actinobacteria; o__Micrococcales; f__Microbacteriaceae; g__Candidatus_Aquiluna; s__uncultured_organism	0.977886	0	0	0	0	0	0	0	0	0	4	0	0	0	0	0	0	0	0	0	0	0	0	0	0	0	0	0	0	0	0	0	0	0	0	0	0	0	0	0	0	0	0	0	0	0
b7e446291a0137f5d957dd7a8ed8c31d	ASV286	TGGGGAATATTGCACAATGGGCGCAAGCCTGATGCAGCAACGCCGCGTGGGGGACGAAGGCCTTCGGGTTGTAAACCTCTTTTGGCAGGGAAGAAGCGAAAGTGACGGTACCTGCAGAAAAAGCACCGGCTAACTACGTGCCAGCAGCCGCGGTAATACGTAGGGTGCAAGCGTTGTCCGGAATTATTGGGCGTAAAGAGCTCGTAGGCGGTGTGTCACGTCTGCTGTGAAAATCCAAGGCTCAACCTTGGACTTGCAGTGGGTACGGGCACACTCGAGTGCGGTAGGGGAGATTGGAATTCCTGGTGTAGCGGTGGAATGCGCAGATATCAGGAGGAACACCGATGGCGAAGGCAGATCTCTGGGCCGTAACTGACGCTGAGGAGCGAAAGCGTGGGG…	d__Bacteria; p__Actinobacteriota; c__Actinobacteria; o__Micrococcales; f__Microbacteriaceae; g__DS001; s__marine_metagenome	0.989008	0	0	0	0	0	0	0	0	0	297	0	0	0	0	0	0	0	0	0	0	0	0	0	0	0	0	0	0	0	0	0	0	0	0	0	0	0	0	0	0	0	0	0	0	0
41e31068769e18e1cb0d9c97d93ea6f5	ASV287	TGGGGAATATTGCACAATGGGCGAAAGCCTGATGCAGCAACGCCGCGTGAGGGATGACTGCCTTCGGGTTGTAAACCTCTTTTAGTAGGGAAGAAGCGAAAGTGACGGTACCTGCAGAAAAAGCACCGGCTAACTACGTGCCAGCAGCCGCGGTAATACGTAGGGTGCAAGCGTTGTCCGGAATTATTGGGCGTAAAGAGCTCGTAGGCGGCTTGTCGCGTCTGCTGTGAAATCCCGAGGCTCAACCTCGGGCCTGCAGTGGGTACGGGCAGGCTAGAGTGCGGTAGGGGAGATTGGAATTCCTGGTGTAGCGGTGGAATGCGCAGATATCAGGAGGAACACCGATGGCGAAGGCAGATCTCTGGGCCGCTACTGACGCTGAGGAGCGAAAGCATGGGG…	d__Bacteria; p__Actinobacteriota; c__Actinobacteria; o__Micrococcales; f__Microbacteriaceae; g__Leucobacter	0.973517	0	0	0	0	0	0	0	0	0	0	0	0	0	0	0	0	0	0	0	0	0	0	0	0	0	0	0	0	58	0	10	0	0	0	0	0	0	0	0	0	0	0	0	0	0
fbe8e3b5bc3e70b7cc6e056df4364704	ASV288	TGGGGAATATTGCACAATGGGCGCAAGCCTGATGCAGCAACGCCGCGTGAGGGATGACGGCCTTCGGGTTGTAAACCTCTTTTAGTAGGGAAGAAGCGAAAGTGACGGTACCTGCAGAAAAAGCACCGGCTAACTACGTGCCAGCAGCCGCGGTAATACGTAGGGTGCAAGCGTTGTCCGGAATTATTGGGCGTAAAGAGCTCGTAGGCGGCTTGTCGCGTCTGCTGTGAAATCCCGGGGCTCAACCCCGGGCCTGCAGTGGGTACGGGCAAGCTAGAGTGCGGTAGGGGAGATTGGAATTCCTGGTGTAGCGGTGGAATGCGCAGATATCAGGAGGAACACCGATGGCGAAGGCAGATCTCTGGGCCGCTACTGACGCTGAGGAGCGAAAGCATGGGG…	d__Bacteria; p__Actinobacteriota; c__Actinobacteria; o__Micrococcales; f__Microbacteriaceae; g__Leucobacter	0.997763	0	0	0	18	0	0	0	0	0	0	0	0	0	21	0	0	0	0	0	0	0	0	0	0	0	0	0	0	0	0	0	0	0	0	0	0	0	0	0	0	0	0	0	0	0
7182f5932a9f4fd922d1a63c6f52090b	ASV289	TGGGGAATATTGCACAATGGGCGCAAGCCTGATGCAGCAACGCCGCGTGAGGGATGAATGCCTTCGGGTTGTAAACCTCTTTTAGTAGGGAAGAAGCGAAAGTGACGGTACCTGCAGAAAAAGCACCGGCTAACTACGTGCCAGCAGCCGCGGTAATACGTAGGGTGCAAGCGTTGTCCGGAATTATTGGGCGTAAAGAGCTCGTAGGCGGCTTGTCGCGTCTGCTGTGAAAACCCGAGGCTCAACCTCGGGCTTGCAGTGGGTACGGGCAGGCTAGAGTGCGGTAGGGGAGATTGGAATTCCTGGTGTAGCGGTGGAATGCGCAGATATCAGGAGGAACACCGATGGCGAAGGCAGATCTCTGGGCCGCTACTGACGCTGAGGAGCGAAAGCATGGGG…	d__Bacteria; p__Actinobacteriota; c__Actinobacteria; o__Micrococcales; f__Microbacteriaceae; g__Leucobacter	0.942781	0	0	0	17	0	0	0	0	0	0	0	0	0	0	0	0	0	0	0	0	0	0	0	0	0	0	0	0	0	0	0	0	0	0	0	0	0	0	0	0	0	0	0	0	0
f9aadc95499a37050d59430a95195615	ASV290	TGGGGAATATTGCACAATGGGCGCAAGCCTGATGCAGCAACGCCGCGTGAGGGATGACTGCCTTCGGGTTGTAAACCTCTTTTAGTAGGGAAGAAGCGAAAGTGACGGTACCTGCAGAAAAAGCACCGGCTAACTACGTGCCAGCAGCCGCGGTAATACGTAGGGTGCAAGCGTTGTCCGGAATTATTGGGCGTAAAGAGCTCGTAGGCGGCTTGTCGCGTCTGCTGTGAAATCCCGGGGCTCAACTCCGGGTCTGCAGTGGGTACGGGCAGGCTAGAGTGCGGTAGGGGAGATTGGAACTCCTGGTGTAGCGGTGGAATGCGCAGATATCAGGAAGAACACCGATGGCGAAGGCAGATCTCTGGGCCGCTACTGACGCTGAGGAGCGAAAGCATGGGG…	d__Bacteria; p__Actinobacteriota; c__Actinobacteria; o__Micrococcales; f__Microbacteriaceae; g__Leucobacter	0.988977	0	0	0	0	0	0	0	0	0	0	0	0	0	0	0	0	0	0	0	0	0	0	0	0	0	0	0	0	12	0	0	0	0	0	0	0	0	0	0	0	0	0	0	0	0
475d98eb6488cdabf3ac8cc37d43c13f	ASV291	TGGGGAATATTGCACAATGGGCGCAAGCCTGATGCAGCAACGCCGCGTGAGGGATGACTGCCTTCGGGTTGTAAACCTCTTTTAGTAGGGAAGAAGCGAGAGTGACGGTACCTGCAGAAAAAGCACCGGCTAACTACGTGCCAGCAGCCGCGGTAATACGTAGGGTGCAAGCGTTGTCCGGAATTATTGGGCGTAAAGAGCTCGTAGGCGGCTTGTCGCGTCTGCTGTGAAATCCCGGGGCTCAACCCCGGGCCTGCAGTGGGTACGGGCAAGCTAGAGTGCGGTAGGGGAGATTGGAATTCCTGGTGTAGCGGTGGAATGCGCAGATATCAGGAGGAACACCGATGGCGAAGGCAGATCTCTGGGCCGCTACTGACGCTGAGGAGCGAAAGCATGGGG…	d__Bacteria; p__Actinobacteriota; c__Actinobacteria; o__Micrococcales; f__Microbacteriaceae; g__Leucobacter	0.998511	0	0	0	0	0	0	0	0	10	0	0	0	0	0	0	0	0	0	0	0	0	0	0	0	0	0	0	0	0	0	0	0	0	0	0	0	0	0	0	0	0	0	0	0	0
c233f708a3ff198b2f6d0a937e5d6da6	ASV292	TGGGGAATATTGCACAATGGGCGCAAGCCTGATGCAGCAACGCCGCGTGAGGGATGACGGCCTTCGGGTTGTAAACCTCTTTTAGCAGGGAAGAAGCGAAAGTGACGGTACCTGCAGAAAAAGCGCCGGCTAACTACGTGCCAGCAGCCGCGGTAATACGTAGGGCGCAAGCGTTGTCCGGAATTATTGGGCGTAAAGAGCTCGTAGGCGGTCTGTCGCGTCTGCTGTGAAATCCCGAGGCTCAACCTCGGGCTTGCAGTGGGTACGGGCAGACTAGAGTGCGGTAGGGGAGAATGGAATTCCTGGTGTAGCGGTGGAATGCGCAGATATCAGGAGGAACACCGATGGCGAAGGCAGTTCTCTGGGCCGTAACTGACGCTGAGGAGCGAAAGCGTGGGG…	d__Bacteria; p__Actinobacteriota; c__Actinobacteria; o__Micrococcales; f__Microbacteriaceae; g__Microbacteriaceae; s__uncultured_bacterium	0.859038	0	0	0	0	0	0	0	0	0	0	0	0	0	0	0	0	0	0	0	0	0	0	0	0	0	0	0	0	10	0	0	0	0	0	0	0	0	0	0	0	0	0	0	0	0
92176d41381493064540e8af02abb74c	ASV293	TGGGGAATATTGCACAATGGGCGGAAGCCTGATGCAGCAACGCCGCGTGAGGGATGACGGCCTTCGGGTTGTAAACCTCTTTTAGCAAGGAAGAAGCGAAAGTGACGGTACTTGCAGAAAAAGCGCCGGCTAACTACGTGCCAGCAGCCGCGGTAATACGTAGGGCGCAAGCGTTATCCGGAATTATTGGGCGTAAAGAGCTCGTAGGCGGTTTGTCGCGTCTGCTGTGAAAACCGGAGGCTCAACCTCCGGCCTGCAGTGGGTACGGGCAGACTAGAGTGCGGTAGGGGAGATTGGAATTCCTGGTGTAGCGGTGGAATGCGCAGATATCAGGAGGAACACCGATGGCGAAGGCAGATCTCTGGGCCGTAACTGACGCTGAGGAGCGAAAGGGTGGGG…	d__Bacteria; p__Actinobacteriota; c__Actinobacteria; o__Micrococcales; f__Microbacteriaceae; g__Microbacterium	0.999886	0	0	0	0	0	0	0	0	0	0	0	0	0	0	0	0	0	0	0	0	0	0	0	0	20	0	0	0	0	2	0	0	0	7	0	0	0	0	0	0	0	0	0	0	0
75fb1f530e2faab8aa4cbc5f91ad9298	ASV294	TGGGGAATATTGCACAATGGGCGAAAGCCTGATGCAGCAACGCCGCGTGAGGGATGACGGCCTTCGGGTTGTAAACCTCTTTTAGCAGGGAAGAAGCGAAAGTGACGGTACCTGCAGAAAAAGCGCCGGCTAACTACGTGCCAGCAGCCGCGGTAATACGTAGGGCGCAAGCGTTATCCGGAATTATTGGGCGTAAAGAGCTCGTAGGCGGTTTGTCGCGTCTGCTGTGAAATCCCGAGGCTCAACCTCGGGCCTGCAGTGGGTACGGGCAGACTAGAGTGCGGTAGGGGAGATTGGAATTCCTGGTGTAGCGGTGGAATGCGCAGATATCAGGAGGAACACCGATGGCGAAGGCAGATCTCTGGGCCGTAACTGACGCTGAGGAGCGAAAGGGTGGGG…	d__Bacteria; p__Actinobacteriota; c__Actinobacteria; o__Micrococcales; f__Microbacteriaceae; g__Microbacterium	0.998362	0	0	0	0	0	0	0	0	0	6	0	0	0	0	0	0	0	0	0	0	0	0	0	0	0	0	0	0	0	0	0	0	0	0	0	0	0	0	0	0	0	0	0	0	0
ebe278aec423a1317b4b0a0a13c95ed3	ASV295	TGGGGAATATTGCACAATGGGCGAAAGCCTGATGCAGCAACGCCGCGTGAGGGATGACGGCCTTCGGGTTGTAAACCTCTTTTGGTAGGGAAGAAGCCTTCGGGTGACGGTACCTGCAGAAAAAGCGCCGGCTAACTACGTGCCAGCAGCCGCGGTAATACGTAGGGCGCAAGCGTTATCCGGAATTATTGGGCGTAAAGAGCTCGTAGGCGGTCTGTCGCGTCTGCTGTGAAATCCCGAGGCTCAACCTCGGGCTTGCAGTGGGTACGGGCAGACTAGAGTGCGGTAGGGGAGATTGGAATTCCTGGTGTAGCGGTGGAATGCGCAGATATCAGGAGGAACACCGATGGCGAAGGCAGATCTCTGGGCCGTTACTGACGCTGAGGAGCGAAAGGGTGG…	d__Bacteria; p__Actinobacteriota; c__Actinobacteria; o__Micrococcales; f__Microbacteriaceae; g__Microbacterium; s__Microbacterium_aquimaris	0.891259	0	0	0	0	0	0	0	0	0	0	0	0	0	0	0	0	0	0	0	0	0	0	0	0	0	0	0	0	0	0	6	0	0	0	0	0	0	0	0	0	0	0	0	0	0
e8370cf36ceb386d603860d58bb0ffc7	ASV296	TGGGGAATCTTGCGCAATGCGCGAAAGCGTGACGCAGCAACGCCGCGTGAGGGAAGAAGGCCTTCGGGTTGTAAACCTCTTTCAGTGGGGACGAAGCCACGCGGGTTAATAGCCCGTTGTGGTGACGGTACCGGTTGAGGAAGCCACGGCTAACTCTGTGCCAGCAGCCGCGGTAATACGTAGGGCGCAAGCGTTATCCGGAATTATTGGGCGTAAAGAGCTCGTAGGCGGTTTGTCGCGTCTGCCGTGAAAGTCCGGGGCTCAACTCCGGATCTGCGGTGGGTACGGGCAGACTAGAGTGATGTAGGGGAGACTGGAATTCCTGGTGTAGCGGTGAAATGCGTAGATATGCGGAGGAACACCGATGGCGAAGGCAATCCCCTGGGCCTGCACTGACGC…	d__Bacteria; p__Actinobacteriota; c__Actinobacteria; o__Micrococcales; f__Micrococcaceae	0.990116	0	0	0	0	0	0	0	0	0	0	0	0	0	0	0	0	0	0	0	0	0	0	0	0	0	6	0	0	0	0	0	0	0	0	0	0	0	0	0	0	0	0	0	0	0
b41a4de0b74364df2d279b878e7174f2	ASV297	TGGGGAATATTGCACAATGGGCGCAAGCCTGATGCAGCGACGCCGCGTGAGGGATGACGGCCTTCGGGTTGTAAACCTCTTTCAGTAGGGAAGAAGCGAGAGTGACGGTACCTGCAGAAGAAGCGCCGGCTAACTACGTGCCAGCAGCCGCGGTAATACGTAGGGCGCAAGCGTTATCCGGATTTATTGGGCGTAAAGAGCTCGTAGGCGGTTTGTCGCGTCTATCGTGAAAGTCCGAGGCTCAACCTCGGATCTGCGGTGGGTACGGGCAGACTAGAGTGATGTAGGGGAGACTGGAATTCCTGGTGTAGCGGTGAAATGCGCAGATATCAGGAGGAACACCGATGGCGAAGGCAGGTCTCTGGGCATTTACTGACGCTGAGGAGCGAAAGCATGGGG…	d__Bacteria; p__Actinobacteriota; c__Actinobacteria; o__Micrococcales; f__Micrococcaceae; g__Glutamicibacter	0.98191	0	0	0	0	0	0	0	0	0	0	0	0	0	853	0	0	0	0	0	0	0	0	0	0	0	0	0	0	0	0	0	0	0	0	0	0	0	0	0	0	0	0	0	0	0
6581d72f53e077961d07250573e97bbf	ASV298	TGGGGAATATTGCACAATGGGCGCAAGCCTGATGCAGCGACGCCGCGTGAGGGATGACGGCCTTCGGGTTGTAAACCTCTTTCAGTAGGGAAGAAGCGAAAGTGACGGTACCTGCAGAAGAAGCGCCGGCTAACTACGTGCCAGCAGCCGCGGTAATACGTAGGGCGCAAGCGTTATCCGGATTTATTGGGCGTAAAGAGCTCGTAGGCGGTTTGTCGCGTCTATCGTGAAAGTCCGAGGCTCAACCTCGGATCTGCGGTGGGTACGGGCAGACTAGAGTGATGTAGGGGAGACTGGAATTCCTGGTGTAGCGGTGAAATGCGCAGATATCAGGAGGAACACCGATGGCGAAGGCAGGTCTCTGGGCATTTACTGACGCTGAGGAGCGAAAGCATGGGG…	d__Bacteria; p__Actinobacteriota; c__Actinobacteria; o__Micrococcales; f__Micrococcaceae; g__Glutamicibacter	0.934393	0	0	0	0	0	0	0	0	0	0	0	0	38	395	0	0	0	0	0	0	0	0	0	0	0	0	0	0	0	0	0	0	0	0	0	0	0	0	0	0	0	0	0	0	0
5d02351489181488741033268a1dd3a8	ASV299	TGGGGAATATTGCACAATGGGCGCAAGCCTGATGCAGCGACGCCGCGTGAGGGATGACGGCCTTCGGGTTGTAAACCTCTTTCAGTAGGGAAGAAGCGAGAGTGACGGTACCTGCAGAAGAAGCGCCGGCTAACTACGTGCCAGCAGCCGCGGTAATACGTAGGGCGCAAGCGTTATCCGGATTTATTGGGCGTAAAGAGCTCGTAGGCGGTTTGTCGCGTCTGCCGTGAAAGTCCGAGGCTCAACCTCGGATCTGCGGTGGGTACGGGCAGACTAGAGTGATGTAGGGGAGACTGGAATTCCTGGTGTAGCGGTGAAATGCGCAGATATCAGGAGGAACACCGATGGCGAAGGCAGGTCTCTGGGCATTTACTGACGCTGAGGAGCGAAAGCATGGGG…	d__Bacteria; p__Actinobacteriota; c__Actinobacteria; o__Micrococcales; f__Micrococcaceae; g__Glutamicibacter	0.995169	0	0	0	7	0	0	0	0	0	0	0	0	0	215	0	0	0	0	0	0	0	0	0	0	0	0	0	0	0	0	0	0	0	0	0	0	0	0	0	0	0	0	0	0	0
e1ee0a34cdeed1b35c0d76410a513439	ASV300	TGGGGAATATTGCACAATGGGCGCAAGCCTGATGCAGCGACGCCGCGTGAGGGATGACGGCCTTCGGGTTGTAAACCTCTGTTAGCATCGAAGAAGCGAAAGTGACGGTAGGTGCAGAGAAAGCGCCGGCTAACTACGTGCCAGCAGCCGCGGTAATACGTAGGGCGCGAGCGTTGTCCGGAATTATTGGGCGTAAAGAGCTTGTAGGCGGTTGGTCGCGTCTGCTGTGAAAGGCCGGGGCTTAACTCCGGTTTTGCAGTGGGTACGGGCTAACTAGAGTGCAGTAGGGGAGACTGGAATTCCTGGTGTAGCGGTGGAATGCACAGATATCAGGAGGAACACCGATGGCGAAGGCAGGTCTCTGGGCTGTAACTGACGCTGAGAAGCGAAAGCATGGGG…	d__Bacteria; p__Actinobacteriota; c__Actinobacteria; o__Micrococcales; f__Micrococcaceae; g__Rothia; s__Rothia_aeria	0.77603	0	0	0	0	0	0	0	0	0	0	0	0	0	0	0	0	0	0	0	0	0	0	0	0	0	0	0	0	0	0	0	6	0	0	0	0	0	0	0	0	0	0	0	0	0
42f8f297ed4d1733df8e4d267a4baaab	ASV301	TGGGGAATATTGCACAATGGGCGCAAGCCTGATGCAGCGACGCCGCGTGAGGGATGACGGCCTTCGGGTTGTAAACCTCTTTCAGCAGGGAAGAAGCGCAAGTGACGGTACCTGCAGAAGAAGCGCCGGCTAACTACGTGCCAGCAGCCGCGGTAATACGTAGGGCGCAAGCGTTGTCCGGAATTATTGGGCGTAAAGAGCTCGTAGGCGGTCTGTCGCGTCTGGTGTGAAATCCCGAGGCTCAACCTCGGGCTTGCATCGGGTACGGGCAGACTAGAGTGCGGTAGGGGAGACTGGAATTCCTGGTGTAGCGGTGGAATGCGCAGATATCAGGAGGAACACCGATGGCGAAGGCAGGTCTCTGGGCCGCAACTGACGCTGAGGAGCGAAAGCATGGGG…	d__Bacteria; p__Actinobacteriota; c__Actinobacteria; o__Micrococcales; f__Promicromonosporaceae; g__Isoptericola	0.981228	0	0	0	0	0	0	0	0	0	0	0	0	0	0	0	0	0	0	4	0	0	0	0	0	0	0	0	0	0	0	0	0	0	0	0	0	0	0	0	0	0	0	0	0	0
7745e0a908be262ef50320e75d8bc577	ASV302	TGGGGAATATTGGACAATGGGCGAAAGCCTGATCCAGCAACGCCGCGTGAGGGATGACTGCCTTCGGGTTGTAAACCTCTTTCAGTACCGACGAAGCGAGAGTGACGGTAGGTACAGAAGAAGCACCGGCCAACTACGTGCCAGCAGCCGCGGTAATACGTAGGGTGCGAGCGTTGTCCGGAATTATTGGGCGTAAAGGGCTCGTAGGCGGTTTGTCGCGTCGGGAGTGAAAACTCAGGGCTTAACTCTGAGCTTGCTTCCGATACGGGCAGACTAGAGGTATGCAGGGGAGAACGGAATTCCTGGTGTAGCGGTGAAATGCGCAGATATCAGGAGGAACACCGGTGGCGAAGGCGGTTCTCTGGGCATTACCTGACGCTGAGGAGCGAAAGTGTGGGG…	d__Bacteria; p__Actinobacteriota; c__Actinobacteria; o__Propionibacteriales; f__Nocardioidaceae; g__Nocardioides	0.998656	0	0	0	0	0	0	0	0	0	0	0	0	0	0	0	0	0	0	7	0	0	0	0	0	0	0	0	0	0	0	0	0	0	0	0	0	0	0	0	0	0	0	0	0	0
6e55e2d6272bfd19a3736991fa79c05f	ASV303	TGGGGAATATTGGACAATGGGCGGAAGCCTGATCCAGCAACGCCGCGTGAGGGATGACGGCCTTCGGGTTGTAAACCTCTTTCAGTAGGGACGAAGCGCAAGTGACGGTACCTACAGAAGAAGCACCGGCCAACTACGTGCCAGCAGCCGCGGTAATACGTAGGGTGCGAGCGTTGTCCGGAATTATTGGGCGTAAAGGGCTCGTAGGCGGTTTGTCGCGTCGGGAGTGAAAACACTGGGCTTAACTCAGTGCTTGCTTCCGATACGGGCAGACTAGAGGTATTCAGGGGAGAACGGAATTCCTGGTGTAGCGGTGAAATGCGCAGATATCAGGAGGAACACCGGTGGCGAAGGCGGTTCTCTGGGAATTACCTGACGCTGAGGAGCGAAAGTGTGGGG…	d__Bacteria; p__Actinobacteriota; c__Actinobacteria; o__Propionibacteriales; f__Nocardioidaceae; g__Nocardioides	0.999873	0	0	0	0	0	0	0	0	0	0	0	0	0	0	0	0	0	0	0	0	0	0	0	0	0	0	0	0	0	0	0	0	0	0	0	0	0	0	0	0	0	0	0	0	0
9ce33023c7d94c763db679426e8f403a	ASV304	TGGGGAATATTGCACAATGGGCGCAAGCCTGATGCAGCAACGCCGCGTGCGGGATGACGGCCTTCGGGTTGTAAACCGCTTTCACCTGTGACGAAGCGAAAGTGACGGTAGCAGGAAAAGAAGCACCGGCTAACTACGTGCCAGCAGCCGCGGTGATACGTAGGGTGCGAGCGTTGTCCGGATTTATTGGGCGTAAAGAGCTCGTAGGCGGTCCGTCGCGTCGGAAGTGAAAACTCAGGGCTTAACCCTGAGCCTGCTTTCGATACGGGCAGACTTGAGGAAGGTAGGGGAGAATGGAATTCCTGGTGGAGCGGTGGAATGCGCAGATATCAGGAGGAACACCAGTGGCGAAGGCGGTTCTCTGGACCTTTCCTGACGCTGAGGAGCGAAAGCGTGGGG…	d__Bacteria; p__Actinobacteriota; c__Actinobacteria; o__Propionibacteriales; f__Propionibacteriaceae	1	0	0	0	0	0	0	0	0	0	0	0	0	0	0	8	0	0	0	0	0	0	0	0	0	0	0	0	0	0	0	0	0	0	0	0	0	0	0	0	0	0	0	0	0	0
c6174361cd8871195778c0f927422839	ASV305	TGGGGAATATTGCACAATGGGCGCAAGCCTGATGCAGCAACGCCGCGTGCGGGATGACGGCCTTCGGGTTGTAAACCGCTTTCAACTGTGACGAAGCTAACGTGACGGTAGCAGTAGAAGAAGCACCGGCTAACTACGTGCCAGCAGCCGCGGTGATACGTAGGGTGCGAGCGTTGTCCGGATTTATTGGGCGTAAAGAGCTTGTAGGCGGTTTGTCGCGTCGGAAGTGAAAACTCAGGGCTTAACCCTGAGCCTGCTTTCGATACGGGCAGACTTGAGGAAGGTAGGGGAGAACGGAATTTTCGGTGGAGCGGTGGAATGCGCAGATATCGGAAAGAACACCGGTGGCGAAGGCGGTTCTCTGGACCTTTCCTGACGCTGAGAAGCGAAAGCGTGGGT…	d__Bacteria; p__Actinobacteriota; c__Actinobacteria; o__Propionibacteriales; f__Propionibacteriaceae	1	0	0	0	0	0	0	0	0	0	0	0	0	0	0	0	0	0	0	0	0	0	0	0	0	0	0	0	0	0	0	0	0	0	0	0	0	0	0	0	0	0	0	0	4	0
3552a9d585de79e6b4a6f3651f9e6e2d	ASV306	TGGGGAATATTGCGCAATGGGCGAAAGCCTGACGCAGCAACGCCGCGTGTGGGAATGACGGCCTTCGGGTTGTAAACCACTTTCATCTAGGACGAAGTGAAAATGACGGTACTAGAAAAAGAAGCACCGGCCAACTACGTGCCAGCAGCCGCGGTAATACGTAGGGTGCGAGCGTTGTCCGGAATTATTGGGCGTAAAGAGCTTGTAGGCGGTTTGTCGCGTCGGAAGTGAAAACTCAGGGCTTAACCCTGAGCCTGCTTCCGATACGGGCTGACTAGAGGGAAGTAGGGGAGATCGGAATTTCTGGTGGAGCGGTGGAATGCGCAGATATCAGAAGGAACACCAGTGGCGAAGGCGGATCTCTGGACTTTACCTGACGCTGAGAAGCGAAAGCGTGGG…	d__Bacteria; p__Actinobacteriota; c__Actinobacteria; o__Propionibacteriales; f__Propionibacteriaceae; g__Aestuariimicrobium; s__uncultured_bacterium	0.999994	0	0	0	0	0	0	0	0	0	0	0	0	0	0	0	0	0	0	0	0	0	0	0	0	0	0	0	0	0	0	0	0	0	0	6	0	0	0	0	0	0	0	0	0	0
b02a8d33d018119dedb2db15db887bfd	ASV307	TGGGGAATATTGCACAATGGGCGGAAGCCTGATGCAGCAACGCCGCGTGCGGGATGACGGCCTTCGGGTTGTAAACCGCTTTCGCCTGTGACGAAGCGTGAGTGACGGTAATGGGTAAAGAAGCACCGGCTAACTACGTGCCAGCAGCCGCGGTGATACGTAGGGTGCGAGCGTTGTCCGGATTTATTGGGCGTAAAGGGCTCGTAGGTGGTTGATCGCGTCGGAAGTGTAATCTTGGGGCTTAACCCTGAGCGTGCTTTCGATACGGGTTGACTTGAGGAAGGTAGGGGAGAATGGAATTCCTGGTGGAGCGGTGGAATGCGCAGATATCAGGAGGAACACCAGTGGCGAAGGCGGTTCTCTGGGCCTTTCCTGACGCTGAGGAGCGAAAGCGTGGGG…	d__Bacteria; p__Actinobacteriota; c__Actinobacteria; o__Propionibacteriales; f__Propionibacteriaceae; g__Cutibacterium	1	0	0	0	0	0	0	0	0	0	0	0	0	0	0	0	0	0	0	0	0	0	0	0	0	3	0	0	0	0	0	0	0	22	4	0	0	0	0	0	0	0	0	0	0	0
46d4751eaffd20021a4378413b4da395	ASV308	TGGGGAATATTGCACAATGGGCGGAAGCCTGATGCAGCAACGCCGCGTGCGGGATGACGGCCTTCGGGTTGTAAACCGCTTTCACCATCGACGAAGCTTTTTGTGACGGTAGGTGGAGAAGAAGCACCGGCTAACTACGTGCCAGCAGCCGCGGTGATACGTAGGGTGCGAGCGTTGTCCGGATTTATTGGGCGTAAAGAGCTCGTAGGCGGTTTATTGCGTCGGAAGTGAAAACTTGGGGCTTAACTCTGAGCTTGCTTTCGATACGGGTAGACTTGAGGAAGGTAGGGGAGAATGGAATTCTTGGTGGAGCGGTGGAATGCGCAGATATCAGGAGGAACACCGGTGGCGAAGGCGGTTCTCTGGACCTTTCCTGACGCTGAGGAGCGAAAGCGTGGG…	d__Bacteria; p__Actinobacteriota; c__Actinobacteria; o__Propionibacteriales; f__Propionibacteriaceae; g__Propioniciclava	0.727158	0	0	0	0	0	0	0	0	0	0	0	9	0	0	0	0	0	0	0	0	0	0	0	0	0	0	0	0	0	0	0	0	0	0	0	0	0	0	0	0	0	0	0	0	0
7e826f51785345a8c6bf713663097b77	ASV309	TGGGGAATATTGCACAATGGGCGGAAGCCTGATGCAGCAACGCCGCGTGCGGGATGACGGCCTTCGGGTTGTAAACCGCTTTCAATTGTGACGAAGCGAGAGTGACGGTAGCAGTAGAAGAAGCACCGGCTAACTACGTGCCAGCAGCCGCGGTGATACGTAGGGTGCGAGCGTTGTCCGGATTTATTGGGCGTAAAGAGCTCGTAGGTGGTTTATTGCGTCGGAAGTGAAAACTCAGGGCTTAACTCTGAGCTTGCTTTCGATACGGGTAGACTTGAGGAAGGTAGGGGAGAATGGAATTCCTGGTGGAGCGGTGGAATGCGCAGATATCAGGAGGAACACCAGTGGCGAAGGCGGTTCTCTGGACCTTTCCTGACACTGAGGAGCGAAAGCGTGGGG…	d__Bacteria; p__Actinobacteriota; c__Actinobacteria; o__Propionibacteriales; f__Propionibacteriaceae; g__Propioniciclava; s__Propionibacterium_sp.	0.979894	0	0	0	0	0	0	0	0	0	0	0	0	0	0	0	0	0	0	0	0	0	0	0	0	0	0	0	0	4	0	9	0	0	0	0	0	0	0	0	0	0	0	42	0	0
6c045dec377f5e1f240b24434659eab0	ASV310	TGGGGAATATTGCGCAATGGGGGAAACCCTGACGCAGCAACGCCGCGTGCGGGATGACGGCCTTCGGGTTGTAAACCGCTTTCATCTAGGACGAAGCGAGAGTGACGGTACTAGGAGAAGAAGCACCGGCTAACTACGTGCCAGCAGCCGCGGTGATACGTAGGGTGCGAGCGTTGTCCGGAATTATTGGGCGTAAAGAGCTTGTAGGCGGTTTGTCACGTCGGGAGTGAAAACTCAGGGCTTAACTCTGAGCTTGCTTTCGATACGGGCTGACTTGAGGAAGGTAGGGGAGATTGGAATTCCTAGTGGAGCGGTGGAATGCGCAGATATTAGGAAGAACACCAGTGGCGAAGGCGGATCTCTGGACCTTTCCTGACGCTGAGAAGCGAAAGCGTGGGT…	d__Bacteria; p__Actinobacteriota; c__Actinobacteria; o__Propionibacteriales; f__Propionibacteriaceae; g__Tessaracoccus	0.710739	0	0	0	0	0	0	0	12	0	0	0	0	0	0	0	0	0	0	0	0	0	0	0	0	0	0	0	0	0	0	0	0	0	0	4	0	0	0	0	0	0	0	0	0	0
22d4cf3bce2c53a72bc91dca67b25ee9	ASV311	TGGGGAATATTGCACAATGGGCGCAAGCCTGATGCAGCAACGCCGCGTGCGGGATGACGGCCTTCGGGTTGTAAACCGCTTTCACCCATGACGAAGCTAACGTGACGGTAGTGGGAGAAGAAGCACCGGCTAACTACGTGCCAGCAGCCGCGGTGATACGTAGGGTGCGAGCGTTGTCCGGATTTATTGGGCGTAAAGAGCTTGTAGGCGGTTTGTCGCGTCGGGAGTGAAAACTCAGGGCTTAACCCTGAGCCTGCTTCCGATACGGGCAGACTTGAGGAAGGTAGGGGAGATTGGAATTCCTGGTGGAGCGGTGGAATGCGCAGATATCAGGAGGAACACCAGTGGCGAAGGCGGATCTCTGGACCTTTCCTGACGCTGAGAAGCGAAAGCGTGGGG…	d__Bacteria; p__Actinobacteriota; c__Actinobacteria; o__Propionibacteriales; f__Propionibacteriaceae; g__Tessaracoccus; s__Tessaracoccus_sp.	0.809663	0	0	0	0	0	0	0	0	0	0	0	0	0	0	0	0	0	0	0	0	0	0	0	0	0	0	0	0	0	0	0	0	0	0	7	0	0	0	0	0	0	0	0	0	0
8d3f0b606d741d5d3236b89e564bab90	ASV312	TGGGGAATATTGCACAATGGGCGCAAGCCTGATGCAGCAACGCCGCGTGCGGGAAGACGGCCTTCGGGTTGTAAACCGCTTTCATCCATGACGAAGCGAAAGTGACGGTAATGGAAAAAGAAGCACCGGCTAACTACGTGCCAGCAGCCGCGGTGATACGTAGGGTGCAAGCGTTGTCCGGATTTATTGGGCGTAAAGAGCTCGTAGGCGGTCCGTCGCGTCGGAAGTGAAAACTCAGGGCTTAACCCTGAGCCTGCTTTCGATACGGGCAGACTTGAGGAAGGTAGGGGAGAATGGAATTCCTGGTGGAGCGGTGGAATGCGCAGATATCAGGAGGAACACCAGTGGCGAAGGCGGTTCTCTGGACCTTTCCTGACGCTGAGGAGCGAAAGCGTGGGG…	d__Bacteria; p__Actinobacteriota; c__Actinobacteria; o__Propionibacteriales; f__Propionibacteriaceae; g__Tessaracoccus; s__uncultured_bacterium	0.722007	3	0	0	0	0	0	0	0	0	0	0	0	0	0	0	0	0	0	0	0	0	0	0	0	0	0	0	0	0	0	0	0	0	0	50	0	0	0	0	7	0	0	0	0	0
cfabd59caa929ab47dff77620d3ec346	ASV313	TGGGGAATATTGCACAATGGGCGGAAGCCTGATGCAGCGACGCCGCGTGAGGGATGACGGCCTTCGGGTTGTAAACCTCTTTCACCAAGGACGAAGCGGGAGTGACGGTACTTGGGGAAGAAGCACCGGCTAACTACGTGCCAGCAGCCGCGGTAATACGTAGGGTGCGAGCGTTGTCCGGAATTATTGGGCGTAAAGAGCTCGTAGGCGGCTCGTTGCGTCTACCGTGAAAACTGGAGGCTTAACCTTCAGCTTGCGGTGGATACGGGCGGGCTTGAGTTCGGTAGGGGAGACTGGAATTCCTGGTGTAGCGGTGAAATGCGCAGATATCAGGAGGAACACCGGTGGCGAAGGCGGGTCTCTGGGCCGATACTGACGCTGAGGAGCGAAAGCGTGGGG…	d__Bacteria; p__Actinobacteriota; c__Actinobacteria; o__Pseudonocardiales; f__Pseudonocardiaceae	0.988877	0	0	0	0	0	0	0	0	0	0	0	0	0	0	0	0	0	0	0	0	0	0	0	0	0	0	0	0	0	0	0	0	0	0	0	0	0	0	2	0	0	0	0	0	0
b14e83be413cb688f4a8b9816909d89e	ASV314	TGGGGAATATTGCGCAATGGGCGGAAGCCTGACGCAGCGACGCCGCGTGGGGGATGACGGCCTTCGGGTTGTAAACCTCTTTCGGCCCCGACGAAGCGTGAGTGACGGTAGGGGTAGAAGAAGCACCGGCCAACTACGTGCCAGCAGCCGCGGTAATACGTAGGGTGCGAGCGTTGTCCGGAATTATTGGGCGTAAAGAGCTCGTAGGCGGTCTGTCGCGTCGATCGTGAAAACTTGGGGCTTAACCCTGAGCTTGCGGTCGATACGGGCATGACTGGAGTTCGGCAGGGGAGACTGGAATTCCTGGTGTAGCGGTGAAATGCGCAGATATCAGGAGGAACACCGGTGGCGAAGGCGGGTCTCTGGGCCGATACTGACGCTGAGGAGCGAAAGCGTGGG…	d__Bacteria; p__Actinobacteriota; c__Actinobacteria; o__Pseudonocardiales; f__Pseudonocardiaceae; g__Pseudonocardia	0.999999	0	0	0	0	0	0	0	0	0	0	0	0	0	0	0	0	0	0	5	0	0	0	0	0	0	0	0	0	0	0	0	0	0	0	0	0	0	0	0	0	0	0	0	0	0
dc6aed62d48c1863cf95bfc60d58b858	ASV315	TGGGGAATATTGCGCAATGGGCGGAAGCCTGACGCAGCGACGCCGCGTGGGGGATGACGGCCTTCGGGTTGTAAACCTCTTTCGGCCCCGACGAAGCGTGAGTGACGGTAGGGGTAGAAGAAGCACCGGCCAACTACGTGCCAGCAGCCGCGGTAACACGTAGGGTGCGAGCGTTGTCCGGAATTATTGGGCGTAAAGAGCTCGTAGGCGGTGTGTCGCGTCGGCCGTGAAAACCTGCAGCTTAACTGTGGGCTTGCGGTCGATACGGGCATCACTGGAGTTCGGCAGGGGAGACTGGAATTCCTGGTGTAGCGGTGAAATGCGCAGATATCAGGAGGAACACCGGTGGCGAAGGCGGGTCTCTGGGCCGATACTGACGCTGAGGAGCGAAAGCGTGGG…	d__Bacteria; p__Actinobacteriota; c__Actinobacteria; o__Pseudonocardiales; f__Pseudonocardiaceae; g__Pseudonocardia	1	0	0	0	0	0	0	0	0	0	0	0	0	0	4	0	0	0	0	0	0	0	0	0	0	0	0	0	0	0	0	0	0	0	0	0	0	0	0	0	0	0	0	0	0	0
9cd72e9782389c563c1c1c9d3ddc3b79	ASV316	TGGGGAATATTGCACAATGGGCGAAAGCCTGATGCAGCGACGCCGCGTGAGGGATGACGGCCTTCGGGTTGTAAACCTCTTTCAGCAGGGAAGAAGCGAAAGTGACGGTACCTGCAGAAGAAGCGCCGGCTAACTACGTGCCAGCAGCCGCGGTAATACGTAGGGCGCAAGCGTTGTCCGGAATTATTGGGCGTAAAGAGCTCGTAGGCGGCTTGTCACGTCGGATGTGAAAGCCCGGGGCTTAACCCCGGGTCTGCATTCGATACGGGCTAGCTAGAGTGTGGTAGGGGAGATCGGAATTCCTGGTGTAGCGGTGAAATGCGCAGATATCAGGAGGAACACCGGTGGCGAAGGCGGATCTCTGGGCCATTACTGACGCTGAGGAGCGAAAGCGTGGGG…	d__Bacteria; p__Actinobacteriota; c__Actinobacteria; o__Streptomycetales; f__Streptomycetaceae; g__Streptomyces	0.99996	0	0	0	0	0	0	0	0	0	0	0	0	0	0	0	0	0	0	0	0	0	0	0	0	0	0	0	0	0	0	0	0	0	0	3	0	0	0	0	0	0	0	0	0	0
1f987dce8ea86f9c23c9d4dff70e0b56	ASV317	TGGGGAATCTTGCGCAATGGGCGGAAGCCTGACGCAGCGACGCCGCGTGCGGGACGAAGGCCTTCGGGTCGTAAACCGCTTTCAGCAGGGACGAGGCCCTCACGGTGACGGTACCTGCAGAAGAAGCCCCGGCTAACTACGTGCCAGCAGCCGCGGTAATACGTAGGGGGCGAGCGTTATCCGGATTCATTGGGCGTAAAGCGCGCGTAGGCGGCCTGTTAGGTCGGGGGTCAAATACCGGGGCTCAACCCCGGTCCGCCCCCGATACCGGCAGGCTTGAGTCTGGTAGGGGAAGGCGGAATTCCCAGTGTAGCGGTGGAATGCGCAGATATTGGGAAGAACACCGGCGGCGAAGGCGGCCTTCTGGGCCACGACTGACGCTGAGGCGCGAAAGCTAGG…	d__Bacteria; p__Actinobacteriota; c__Coriobacteriia; o__Coriobacteriales; f__Atopobiaceae; g__Coriobacteriaceae_UCG-002; s__uncultured_bacterium	0.895728	0	0	0	0	0	0	0	0	0	0	0	0	0	0	0	0	0	0	0	0	0	0	0	0	0	0	0	0	0	0	8	0	0	0	0	0	0	0	0	0	0	0	0	0	0
a43fe944d098565c83cde2b62a5d612d	ASV318	TGGGGAATTTTGCGCAATGGGGGAAACCCTGACGCAGCAACGCCGCGTGCGGGACGAAGGCCTTCGGGTCGTAAACCGCTTTCAGCAGGGAAGACCAAGCGACGGTACCTGCAGAAGAAGCCCCGGCTAACTACGTGCCAGCAGCCGCGGTAATACGTAGGGGGCGAGCGTTATCCGGATTCATTGGGCGTAAAGAGCGCGTAGGCGGCGCGCCAAGCGGGACCTCTAACCCCGGGGCTCAACCCCGGGCCGGGTCCCGAACTGGCGCGCTCGAGTTCGGTAGGGGCAGGCGGAATTCCCGGTGTAGCGGTGGAATGCGCAGATATCGGGAGGAACACCGATGGCGAAGGCAGCCTGCTGGGCCGACACTGACGCTGAGGCGCGAAAGCTAGGGGAGCG…	d__Bacteria; p__Actinobacteriota; c__Coriobacteriia; o__Coriobacteriales; f__Eggerthellaceae; g__Enterorhabdus; s__uncultured_bacterium	0.955595	0	0	0	0	0	0	0	0	0	0	0	0	0	0	0	0	0	0	0	0	0	0	0	8	0	0	0	0	0	0	0	0	0	0	0	0	0	0	0	0	0	0	0	0	0
65bcc42f49f31235a3ffd3f17c122c09	ASV319	TGGGGAATTTTGCGCAATGGGGGAAACCCTGACGCAGCAACGCCGCGTGCGGGATGACGGCCTTCGGGTTGTAAACCGCTTTCAGCAGGGAAGATTATGACGGTACCTGCAGAAGAAGCCCCGGCTAACTACGTGCCAGCAGCCGCGGTAATACGTAGGGGGCAAGCGTTATCCGGATTCATTGGGCGTAAAGAGCGCGTAGGCGGACGTTTAAGCAGAATCTCTAATCTGAGGGCTCAACCCCCAGCCGGATTCTGAACTGGATGTCTCGAGTTTGGTAGAGGAAGATGGAATTCCCGGTGTAGCGGTGGAATGCGCAGATATCGGGAAGAACACCGATGGCGAAGGCAGTCTTCTGGGCCATAACTGACGCTGAGGCGCGAAAGCTAGGGGAGCGAA…	d__Bacteria; p__Actinobacteriota; c__Coriobacteriia; o__Coriobacteriales; f__Eggerthellaceae; g__Gordonibacter; s__uncultured_bacterium	0.968232	0	0	20	0	0	0	0	0	0	0	12	0	0	0	0	0	0	0	0	0	0	0	0	0	0	0	0	28	0	15	0	0	0	0	0	0	132	0	12	0	0	0	0	0	0
97640032a9414345e35f98ec8f85f514	ASV320	TGGGGAATTTTGCGCAATGGGGGAAACCCTGACGCAGCAACGCCGCGTGCGGGATGACGGCCTTCGGGTTGTAAACCGCTTTCAGCAGGGAAGACCAAACGACGGTACCTGCAGAAGAAGCTCCGGCTAACTACGTGCCAGCAGCCGCGGTAATACGTAGGGAGCAAGCGTTATCCGGATTCATTGGGCGTAAAGAGCGCGTAGGCGGCGCGTCAAGCGGAACCTCTAACCCGAGGGCTCAACCCCCGGTCGGGTTCCGAACTGGCGTGCTCGAGTGCGGTAGAGGAAGGCGGAATTCCCGGTGTAGCGGTGAAATGCGCAGATATCGGGAAGAACACCGATGGCGAAGGCAGCCTTCTGGGCCGTCACTGACGCTGAGGCGCGAAAGCTGGGGGAGCG…	d__Bacteria; p__Actinobacteriota; c__Coriobacteriia; o__Coriobacteriales; f__Eggerthellaceae; g__uncultured; s__uncultured_bacterium	0.926577	0	0	0	61	0	0	0	0	0	0	0	0	0	0	0	0	0	0	0	0	0	0	0	0	0	0	0	0	0	0	0	0	0	0	0	0	0	0	0	0	2	0	0	0	0
d7de481780355530449baa21951dd5e2	ASV321	CGAGGAATCTTGGTCAATGGGCGCAAGCCTGAACCAGCGACGCCGCGTGGAGGATGAAGGCCCTCGGGTTGTAAACTCCTTTTGGGTGGGAAGAAGCTCTGACGGTACCACCCGAATAAGCCCCGGCTAACTACGTGCCAGCAGCCGCGGTAATACGTAGGGGGCGAGCGTTGTCCGGATTTATTGGGCGTAAAGAGCGTGTAGGCGGCCAGGTAGGTCGGTTGTGAAAACTGGAGGCTCAACCTTCAGAGGTCGACCGAAACCATCTGGCTAGAGTCCGGGAGAGGAGAGTGGAATTCCTGGTGTAGCGGTGAAATGCGCAGATATCGGGAGGAACACCAGTAGCGAAGGCGGCTCGCTGGGCCACACCTGACGCTGAGACGCGAAAGCTAGGGGAGC…	d__Bacteria; p__Actinobacteriota; c__Thermoleophilia; o__Gaiellales; f__Gaiellaceae; g__Gaiella	0.736444	0	0	0	0	0	0	0	0	0	0	0	0	0	0	0	0	2	0	0	0	0	0	0	0	0	0	0	0	0	0	0	0	0	0	0	0	0	0	0	0	0	0	0	0	0
111e02bb1a376c73baa0bbd4c2188811	ASV322	TGGGGAATCTTGCGCAATGGGCGGAAGCCTGACGCAGCAACGCCGCGTGGAGGAAGACGGCCTTCGGGTTGTAAACTCCTTTCAGAAGGGAAGAAGCTTCCAGGGTTAATAGCCCATGGGGTGACGGTACCTTCAGAAGAAGCCCCGGCTAACTACGTGCCAGCAGCCGCGGTAATACGTAGGGGGCAAGCGTTGTCCGGAATTATTGGGCGTAAAGCGCGTGTAGGCGGCTTGGTAAGTCTGGTGTGAAATCTTGGGGCTTAACCCCAAGCCTGCATTAGATACTGCCTGGCTAGAGTCCGGGAGGGGAGAGCGGAATTCCCAGTGTAGCGGTGAAATGCGCAGATATTGGGAAGAACACCGGTGGCGAAGGCGGCTCTCTGGAACGGTACTGACGCT…	d__Bacteria; p__Actinobacteriota; c__Thermoleophilia; o__Gaiellales; f__uncultured; g__uncultured; s__metagenome	0.993704	15	0	0	0	0	0	0	0	0	0	0	0	0	0	0	0	45	0	0	0	0	6	0	0	0	0	0	0	0	0	0	0	0	6	0	0	0	0	0	0	0	0	0	0	0
dd333242cf7738957b0ded90c4b3fc3c	ASV323	TGGGGAATCTTGCGCAATGGGCGGAAGCCTGACGCAGCAACGCCGCGTGGAGGAAGACGGCCTTAGGGTTGTAAACTCCTTTCAGGAGGGACGAAGCTTCCAGGGTTAATAGCCTATGGGGTGACGGTACCTCCAGAAGAAGCCCCGGCTAACTACGTGCCAGCAGCCGCGGTAATACGTAGGGGGCAAGCGTTGTCCGGAATTATTGGGCGTAAAGCGCGTGTAGGCGGCCTTATAAGTCTGGTGTGAAATCTCAGGGCTTAACCCTGAGCCTGCATTGGATACTGTATGGCTAGAGTCCGGGAGGGGAGAGCGGAATTCCCAGTGTAGCGGTGAAATGCGCAGATATTGGGAAGAACACCGGTGGCGAAGGCGGCTCTCTGGAACGGTACTGACGCT…	d__Bacteria; p__Actinobacteriota; c__Thermoleophilia; o__Gaiellales; f__uncultured; g__uncultured; s__metagenome	0.983249	0	0	0	0	0	0	0	0	0	0	0	0	0	0	0	0	20	0	0	0	0	0	0	0	0	0	0	0	0	0	0	0	0	0	0	0	0	0	0	0	0	0	0	0	0
7f0b925d3835e932fd4b907dc9f31cca	ASV324	TGGGGAATCTTGCGCAATGGGCGAAAGCCTGACGCAGCAACGCCGCGTGAGGGAAGACGGCTTTAGGGTTGTAAACCTCTTTCAGTTGGGACGAAGCCACCTGGGTTAATAGCCTAAGGGGTGACGGTACCTTCAGAAGAAGCCCCGGCTAACTACGTGCCAGCAGCCGCGGTAATACGTAGGGGGCAAGCGTTGTCCGGAATCATTGGGCGTAAAGCGCGTGTAGGTGGCCTGGTAAGTCCGGTGTGAAATCTTGGGGCTCAACCCCAAGCCTGCATTGGATACTGCCCGGCTAGAGTTCGGGAGGGGAGAGCGGAATTCCTAGTGTAGCGGTGAAATGCGCAGATATTAGGAAGAACACCGATGGCGAAGGCAGCTCTCTGGAACGATACTGACACT…	d__Bacteria; p__Actinobacteriota; c__Thermoleophilia; o__Gaiellales; f__uncultured; g__uncultured; s__metagenome	0.820404	0	0	0	0	0	0	0	0	0	0	0	0	0	0	0	0	7	0	0	0	0	12	0	0	0	0	0	0	0	0	0	0	0	0	0	0	0	0	0	0	0	0	0	0	0
218c4203d315fc6dc771d660b6498eda	ASV325	TGGGGAATTTTGCGCAATGGGCGAAAGCCTGACGCAGCGACGCCGCGTGCGGGAAGAAGGCCTTCGGGTTGTAAACCGCTTTCAGGAGGGACGAAGCCACTCGGGTTAATAGCCCAGAGGGTGACGGTACCTCCAGAAGAAGCCCCGGCTAACTACGTGCCAGCAGCCGCGGTAATACGTAGGTGGCAAGCGTTATCCGGAATTATTGGGCGTAAAGAGCGCGTAGGCGGCTAGGTAAGTCCGACGTGAAATCTGGAGGCTTAACCTCCAGACGTCGACGGAAACCGTGCGGCTAGAGTCCGGAAGAGGAGAGTGGAATTCCTGGTGTAGCGGTGAAATGCGCAGATATCAGGAAGAACACCAATGGCGAAGGCAGCTCTCTGGGACGGTACTGACGCT…	d__Bacteria; p__Actinobacteriota; c__Thermoleophilia; o__Gaiellales; f__uncultured; g__uncultured; s__uncultured_bacterium	0.941069	0	0	0	0	0	0	0	0	0	0	0	0	0	0	0	0	0	0	0	0	0	0	0	0	0	4	0	0	0	0	0	0	0	0	0	0	0	0	0	0	0	0	0	0	0
de80f819eb826ca167fd9afd9d0897a4	ASV326	TGGGGAATATTGGACAATGGGCGAAAGCCTGATCCAGCCATGCCGCGTGAGTGAAGAAGGCCTTAGGGTTGTAAAGCTCTTTCAGCGGGGAAGATAATGACGGTACCCGCAGAAGAAGCACCGGCTAACTCTGTGCCAGCAGCCGCGGTAATACGTAGGGGGCAAGCGTTGTCCGGAATCATTGGGCGTAAAGCGCGCGTAGGCTGCCCGGTAAGTCCGCTGTGAAAGTCAAAGGCTCAACCTTTGAATGCCGGTGGATACTGCCGGGCTAGAGTCCGGAAGAGGCGAGTGGAATTCCTGGTGTAGCGGTGGAATGCGCAGATATCAGGAGGAACACCGATAGCGAAGGCAGCTCGCTGGGACGGTACTGACGCTAAGGCGCGAAAGCGTGGGGAGCGA…	d__Bacteria; p__Actinobacteriota; c__Thermoleophilia; o__Solirubrobacterales; f__67-14; g__67-14; s__uncultured_Rubrobacterales	0.765422	0	0	0	0	0	0	0	0	0	0	0	0	0	0	0	0	0	0	0	0	0	0	0	0	0	5	0	0	0	0	0	0	0	0	0	0	0	0	0	0	0	0	0	0	0
cf40db6b7861c7fd728144791bda1b06	ASV327	TGGGGAATCTTGCGCAATGCACGAAAGTGTGACGCAGCAACGCCGCGTGCGGGAAGAAGGTCTTCGGATCGTAAACCGCTTTCAGTTGGGACGAGGGTTACACGGTGAATAGCCGGCGTAACTGACGGTACCTTCAGAAGAAGCCCCGGCTAACTACGTGCCAGCAGCCGCGGTAATACGTAGGGGGCAAGCGTTATCCGGAATCATTGGGCGTAAAGCGCGTGTAGGCGGTTCACCAAGTCCGCTCTGAAAGCCCAGGGCTCAACCCTGGGAGGCGGGTGGATACTGGTGGACTAGAGTCCGGAAGAGGAGATTGGAATTCCTGGTGTAGCGGTGAAATGCGCAGATATCAGGAGGAACACCAACAGCGAAGGCAGATCTCTGGGACGTGACTGACGC…	d__Bacteria; p__Actinobacteriota; c__Thermoleophilia; o__Solirubrobacterales; f__Solirubrobacteraceae; g__uncultured	1	0	0	0	0	0	0	0	0	0	0	0	0	0	0	0	0	0	0	0	0	0	0	0	0	0	0	0	0	0	0	0	0	0	0	0	0	0	0	30	0	0	0	0	0	0
5d8c72f5b7bc1e6bfe596b7fadd1a4ab	ASV328	TTGGGAATCTTGCACAATGGGGGAAACCCTGATGCAGCGACGCCGCGTGGAGGATGACGGATTTAGGTCTGTAAACTCCTTTTGCAGGGAAAGACTTAGGACGGTACCCTGAGAATAAGGACCGGCTAACTACGTGCCAGCAGCCGCGGTAAGACGTAGGGTCCAAGCGTTGTCCGGATTTACTGGGCGTAAAGAGCGCGTAGGCGGTCCGTTAAGTGTGAAGTGAAATCTCCAGAGCTCAACTCGGAAACTGCTTCGCATACTGGCGGACTTGAGGAATGCAGAGGTGAATAGAATTCCTGGTGTAGCGGTGAAATGCGTAGATATCAGGAGGAATACCCATGGCGAAGGCAGTTCACTGGGCATTATCTGACGCTGAGGCGCGAAAGCGTGGGGAGC…	d__Bacteria; p__Armatimonadota; c__Fimbriimonadia; o__Fimbriimonadales; f__Fimbriimonadaceae; g__Fimbriimonadaceae; s__uncultured_bacterium	0.974441	0	0	0	0	0	0	0	0	0	24	0	0	0	0	0	0	0	0	0	0	0	0	0	0	0	0	0	0	0	0	0	0	0	0	0	0	0	0	0	0	0	0	0	0	0
7171fbc0106861198b06abea2ea6ea21	ASV329	TGAGGAATATTGGACAATGGGCGCAAGCCTGATCCAGCCATGCCGCGTGCAGGATGACTGCCCTATGGGTTGTAAACTGCTTTTGTTTAGGGACAAACCTTCCTACGTGTAGGGAGCTGAGGGTACTAAACGAATAAGGATCGGCTAACTCCGTGCCAGCAGCCGCGGTAATACGGAGGATCCAAGCGTTATCCGGATTTATTGGGTTTAAAGGGTGCGTAGGCGGTCAGATAAGTCAGTGGTGAAAATATGCGGCTCAACCGTATACCTGCCATTGAAACTGTTTGACTTGAGTATGGATGCGGTCGGCGGAATGCGCGGTGTAGCGGTGAAATGCTTAGATATCGCGCAGAACACCAATTGCGAAGGCAGCTGACCAATCCATAACTGACGCTGAGG…	d__Bacteria; p__Bacteroidota; c__Bacteroidia	0.999998	11	0	0	14	0	0	0	0	0	0	0	0	0	0	0	0	0	0	0	0	0	0	0	0	0	0	0	0	0	0	0	0	0	0	0	0	0	0	0	0	0	0	0	0	38
3bd32ea3c8270539a987ee29ef1d5c66	ASV330	TGAGGAATATTGGTCAATGGACGGAAGTCTGAACCAGCCATGCCGCGTGCAGGAAGACGGCCTTATGGGTTGTAAACTGCTTTTATACTGGAATAACAGTTCGTATTGATACGGATATGCATGTACAGTAAGAATAAGCACCGGCTAACTCCGTGCCAGCAGCCGCGGTAATACGGAGGGTGCGAGCGTTATCCGGATTTATTGGGTTTAAAGGGTCCGTAGGCGGGTATATAAGTCAGAGGTGAAATGTCATAGCTTAACTATGAAAGTGCCTTTGATACTGTATATCTTGAATTGATTTGAAGTATGCGGAATATGTAGTGTAGCGGTGAAATGCATAGATATTACATAGAACACCGATTGCGAAGGCAGCATACTAAGATTTGTATTGACGCTGAT…	d__Bacteria; p__Bacteroidota; c__Bacteroidia	1	7	0	0	0	0	0	0	0	0	0	0	0	0	0	0	0	0	0	0	0	0	10	0	4	0	0	0	0	0	0	0	0	0	0	0	0	2	0	0	5	0	0	0	0	0
4433d255e15ec84e3737b8103d6f72b5	ASV331	TGAGGAATATTGGGCAATGGAGGCAACTCTGACCCAGCCATGCCGCGTGAAGGAAGACTGCCTTATGGGTTGTAAACTTCTTTTATAAGGGAAGAACTGGCTTTACGTGTAAAGCTTTGACGGTACCTTATGAATAAGCACCGGCTAACTCCGTGCCAGCAGCCGCGGTAATACGGAGGGTGCAAGCGTTATCCGGATTTATTGGGTTTAAAGGGTGCGTAGGCGGACTGATAAGTCAGTGGTGAAATCCCATAGCTCAACTATGGAACTGCCATTGATACTGTTAGTCTTGAATTTATTTGAAGTAGGCGGAATATGTAGTGTAGCGGTGAAATGCATAGATATTACATAGAACACCAATTGCGAAGGCAGCTTGCTAAGATACAATTGACGCTGATG…	d__Bacteria; p__Bacteroidota; c__Bacteroidia	1	0	0	0	0	0	0	0	0	0	0	0	0	0	0	0	0	0	0	0	0	0	0	0	0	0	0	0	0	0	0	0	0	0	0	2	0	0	0	0	0	71	0	0	9	0
eea58be3f83c5bd1379eba1326381c82	ASV332	TGAGGAATATTGGTCAATGGGCGAGAGCCTGAACCAGCCATGCCGCGTGCAGGAAGACGGCCTTATGGGTTGTAAACTGCTTTTATTCGGGAAGAAACTCAATACGCGTATTGAACTGACGGTACCGAAAGAATAAGGATCGGCTAACTCCGTGCCAGCAGCCGCGGTAATACGGAGGATCCAAGCGTTATCCGGAATTATTGGGTTTAAAGGGTGCGTAGGCGGGGATCTAAGTCAGTGGTGAAAAGCTATAGCTTAACTATAGTCGTGCCATTGATACTGGATTTCTTGAATTAAGTTGGCGTTTGCGGAATGTGTCATGTAGCGGTGAAATGCATAGATATGCCACAGAACTCCGATAGCGAAGGCAGCAAACGAAACTTTGATTGACGCTGATGC…	d__Bacteria; p__Bacteroidota; c__Bacteroidia	1	0	0	0	0	0	0	0	0	0	0	0	0	0	0	0	0	0	0	0	0	0	0	77	0	0	0	0	0	0	0	0	0	0	0	0	0	0	0	0	0	0	0	0	0	0
a800cc1ffa4c02eba9b81d9a35040c4c	ASV333	TGAGGAATATTGGTCAATGGGCGAGAGCCTGAACCAGCCATGCCGCGTGCAGGAAGACGGCCTTATGGGTTGTAAACTGCTTTTATTCGGGAAGAAACTCAATACGTGTATTGAACTGACGGTACCGAAAGAATAAGGATCGGCTAACTCCGTGCCAGCAGCCGCGGTAATACGGAGGATCCAAGCGTTATCCGGAATTATTGGGTTTAAAGGGTGCGTAGGCGGGGATCTAAGTCAGTGGTGAAAAGCTATAGCTTAACTATAGTCGTGCCATTGATACTGGATTTCTTGAATTAAGTTGGCGTTTGCGGAATGTGTCATGTAGCGGTGAAATGCATAGATATGCCACAGAACTCCGATAGCGAAGGCAGCAAACGAAACTTTGATTGACGCTGATGC…	d__Bacteria; p__Bacteroidota; c__Bacteroidia	1	0	0	42	0	0	24	0	0	0	0	0	0	0	0	0	0	0	0	0	0	0	0	0	4	0	0	0	0	0	0	0	0	0	0	0	0	0	0	0	0	0	0	0	0	0
3e7ef6c8a1ccd95c35c085ff6afdc6f5	ASV334	TGGGGAATATTGGGCAATGGAGGCAACTCTGACCCAGCCATGCCGCGTGCAGGACTACGGTTCTCTGAATTGTAAACTGCTTTTGTGCGAGAGGAATTCTTAATTTTTATTAAGGTTGACAGTATCGCAAGAATAAGGACCGGCTAATTCCGTGCCAGCAGCCGCGGTAATACGGAAGGTTCAAGCGTTATCCGGATTTACTGGGTTTAAAGGGTACGTAGGCTGCCATTTTAGTCAGTGGTGAAATTCTGGGGCTTAACCTCAGGTCTGCCATTGAAACTGTTTGGCTTGAGACACTACGGAGTTAATGGAATGTAACATGTAGCGGTGAAATGCATAGATATGTTACAGAACACCGATAGCGAAGGCATTTAACTAGTAGTTTTCTGACGCTAATGT…	d__Bacteria; p__Bacteroidota; c__Bacteroidia	0.999877	0	0	0	0	0	0	0	0	0	0	0	0	0	0	0	0	0	3	0	0	0	0	0	0	0	0	43	0	0	0	0	0	0	0	0	0	0	0	0	0	0	0	0	5	0
920ea34e5ea3344343d5630f3e247450	ASV335	TAGGGAATATTGGTCAATGGACGAAAGTCTGAACCAGCCATGCCGCGTGCAGGAAGAAGGTTTAAGAGACTGTAAACTGCTTTTATTATGGAAGAGTGTTCCCGATCTTCGGGAAAGAGACGGTACATAATGAATAAGCACCGGCTAACTCCGTGCCAGCAGCCGCGGTAATACGGAGGGTGCAAGCGTTATCCGGATTTACTGGGTTTAAAGGGTGTGTAGGCGGATTGATAAGTCAGTGGTGAAAGTCTGTAGCTCAACTATAGAAGAGCCGCTGAAACTGGCAGTCTAGTGTACAAATGAGGTAGGCGGAATATGACAAGTAGCGGTGAAATGCACAGATATGTCATAGAACACCAATAGCGAAGGCAGCTTACCAAAGTGATACAGACGCTGAGA…	d__Bacteria; p__Bacteroidota; c__Bacteroidia	0.999992	0	0	0	0	0	0	0	0	0	0	0	0	0	0	0	0	0	0	0	0	0	0	0	0	0	0	0	0	0	0	0	0	0	0	24	0	0	0	0	0	0	0	0	0	0
0cebafaae74da45c98580134cc12592c	ASV336	TGGGGAATATTGGGCAATGGAGGCAACTCTGACCCAGCCATGCCGCGTGCAGGACTACGGTTCTCTGAATTGTAAACTGCTTTTGTGCGAGAGGAATTCTTAATTTTTATTAAGGTTGACAGTATCGCAAGAATAAGGACCGGCTAATTCCGTGCCAGCAGCCGCGGTAATACGGAAGGTTCAAGCGTTATCCGGATTTACTGGGTTTAAAGGGTACGTAGGCTGCCATTTTAGTCAGTGGTGAAATTCTGGGGCTTAACCTCAGGTCTGCCATTGAAACTGTTTGGCTTGAGATACTACGGAGTTAATGGAATGTAACATGTAGCGGTGAAATGCATAGATATGTTACAGAACACCGATAGCGAAGGCATTTAACTAGTAGTTTTCTGACGCTAATGT…	d__Bacteria; p__Bacteroidota; c__Bacteroidia	0.999875	0	0	0	0	0	0	0	18	0	0	0	0	0	0	0	0	0	0	0	0	0	0	0	0	0	0	0	0	0	0	0	0	0	0	0	0	0	0	0	0	0	0	0	0	0
e9ba2ee952b9cc1a99f9aaf072eabea9	ASV337	TGAGGAATATTGCGCAATGGGCGAAAGCCTGACGCAGCCAGACCGCGTGTAGGAAGACAGTCGTAAGATTGTAAACTACTTTTATTCGGGAGGAAAACTACGGACGCGTCCGTATTTGACAGTACCGAAAGAATAAGCACCGGCTAACTCCGTGCCAGCAGCCGCGGTAATACGGAGGGTGCAGGCGTTATCCGGATTTACTAGGTTTAAAGGGTCTGCAGGCGGCATAATAAGTCAGTGGTGAAAGCCCTGGGCTCAACTCAGGAATTGCCATTGATACTGTTATACTTGAGTCTGGTTGATGTTTGCGGAATGTATCATGTAGCGGTGAAATGCTTAGATATGATACAGAACACCGATTGCGAAGGCAGCAGACAAAACCAGAACTGACGCTGATAG…	d__Bacteria; p__Bacteroidota; c__Bacteroidia	1	0	0	0	0	0	0	0	14	0	0	0	0	0	0	0	0	0	0	0	0	0	0	0	0	0	0	0	0	0	0	0	0	0	0	0	0	0	0	0	0	0	0	0	0	0
db3d6bd77d095a1849439f44734a686b	ASV338	TGAGGAATATTGGTCAATGGACGGAAGTCTGAACCAGCCATGCCGCGTGCAGGAAGACGGCCTTATGGGTTGTAAACTGCTTTTATACTGGAATAACAGTTCGTATTAATACGGATATGCATGTACAGTAAGAATAAGCACCGGCTAACTCCGTGCCAGCAGCCGCGGTAATACGGAGGGTGCGAGCGTTATCCGGATTTATTGGGTTTAAAGGGTCCGTAGGCGGGTATATAAGTCAGAGGTGAAATGTCATAGCTTAACTATGAACGTGCCTTTGATACTGTATATCTTGAATTGATTTGAAGTATGCGGAATATGTAGTGTAGCGGTGAAATGCATAGATATTACATAGAACACCGATTGCGAAGGCAGCATACTAAGATTTGTATTGACGCTGAT…	d__Bacteria; p__Bacteroidota; c__Bacteroidia	1	0	0	0	0	0	0	0	0	0	0	0	0	0	0	0	0	0	0	0	0	0	0	0	0	0	0	0	0	0	0	0	0	0	0	0	0	0	0	0	0	0	0	0	0	0
b8d56de49e1f98ddf592a9c038fc880f	ASV339	TGAGGAATATTGGTCAATGGGCGAGAGCCTGAACCAGCCATGCCGCGTGCAGGAAGACGGCCTTATGGGTTGTAAACTGCTTTTATTCGGGAAGAAACTCAATACGTGTATTGAACTGACGGTACCGAAAGAATAAGGATCGGCTAACTCCGTGCCAGCAGCCGCGGTAATACGGAGGATCCAAGCGTTATCCGGAATTATTGGGTTTAAAGGGTGCGTAGGCGGGGATCTAAGTCAGTGGTGAAAAGCTATAGCTTAACTATAGTCGTGCCATTGATACTGGATTCCTTGAATTAAGTTGGCGTTTGCGGAATGTGTCATGTAGCGGTGAAATGCATAGATATGCCACAGAACTCCGATAGCGAAGGCAGCGAACGAAACTTTGATTGACGCTGATGC…	d__Bacteria; p__Bacteroidota; c__Bacteroidia	1	0	0	0	0	0	0	0	0	0	0	0	0	0	0	0	0	0	0	0	0	0	0	0	0	0	0	0	0	0	0	0	0	0	0	12	0	0	0	0	0	0	0	0	0	0
b09f90b11b5c1774cfad2c6431510295	ASV340	TGAGGAATATTGGTCAATGGAGGCAACTCTGAACCAGCCATGCCGCGTGCAGGAAGACAGCCTTATGGGTTGTAAACTGCTTTTTTATGGGAAGAAACCCCCGGACGTGTCCGGGGCTGACGGTACCGTAAGAATAAGGACCGGCTAACTCCGTGCCAGCAGCCGCGGTAATACGGAGGGTCCAAGCGTTATCCGGATTCATTGGGTTTAAAGGGTGCGTAGGCGGGGACTTAAGTCAGTGGTGAAAGCCTGCAGCTTAACTGTAGAATTGCCATTGAAACTGAGTTTCTTGAGTATAGATGGAGTGGGCGGAATACGGCATGTAGCGGTGAAATGCATAGATATGCCGTAGAACACCGATCGCGAAGGCAGCTCACTAAACTATAACTGACGCTGAGG…	d__Bacteria; p__Bacteroidota; c__Bacteroidia	1	0	0	0	0	0	0	0	0	0	0	0	0	0	0	0	0	0	0	0	0	0	0	0	0	0	0	0	0	0	0	0	0	0	0	0	0	0	0	0	0	0	0	0	10	0
a66b5d72a7d07bc3de94009803e22cf4	ASV341	TGAGGAATATTGGTCAATGGACGAAAGTCTGAACCAGCCATGCCGCGTGCAGGATGACGGCCTTATGGGTTGTAAACTGCTTTTATTTGGGAAGAAACACTCGAACGTGTTCGGGCTTGACGGTACCAAATGAATAAGCACCGGCTAACTCCGTGCCAGCAGCCGCGGTAATACGGAGGGTGCAAGCGTTATCCGGATTTATTGGGTTTAAAGGGTGCGTAGGCGGAATCGTAAGTCAGTGGTGAAATCCTGCAGCTTAACTGTAGAACTGCCATTGATACTGCAATTCTTGAGTTCAGTTGAGGTAAGCGGAATGTGTCGTGTAGCGGTGAAATGCATAGATATGACACAGAACACCGATTGCGAAGGCAGCTTACCAAGCTGATACTGACGCTGAGG…	d__Bacteria; p__Bacteroidota; c__Bacteroidia	1	0	0	0	0	0	0	0	0	0	0	0	0	0	0	0	0	0	0	0	0	0	0	0	0	0	0	0	0	0	0	0	0	0	0	6	0	0	0	0	0	0	0	0	0	0
003ac3a3b73c388b8f544ebd3f57bbdc	ASV342	TAAGGAATATTGGTCAATGGGGGCAACCCTGAACCAGCCATGCCGCGTGCAGGATGACTGCCCTATGGGTTGTAAACTGCTTTTATAGAGGAAGAATAGAGTTATTTATAACTTAATGACGGTACTCTACGAATAAGCACCGGCTAACTCCGTGCCAGCAGCCGCGGTAATACGGAGGGTGCAAGCGTTATCCGGAATCACTGGGTTTAAAGGGTCCGCAGGCTGGATAATAAGTTAGTGGTGAAATATCGGTGCTCAACATCGGTGCTGCCATTAAAACTGTTATTCTTGAGTGTAGATGAAGTGGGCGGAATATAGCATGTAGCGGTGAAATGCGTAGATATGCTATAGAACACCGATTGCGAAGGCAGCTCACTAGATTACAACTGACGCTGATGG…	d__Bacteria; p__Bacteroidota; c__Bacteroidia	0.999997	0	0	0	0	0	0	0	0	0	0	0	0	0	0	0	0	0	0	0	0	0	0	5	0	0	0	0	0	0	0	0	0	0	0	0	0	0	0	0	0	0	0	0	0	0
9a193e52ec854a8a13970a6462db4902	ASV343	TGAGGAATATTGGTCAATGGTCGGGAGACTGAACCAGCCATGTCGCGTGCGGGAATAAGGCCCTTAGGGTCGTAAACCGCTTTTATAGGGGAAGAATCGTACTCTTGCGAGAGTATTTGCCTGTACCCTACGAATAAGGATCGGCTAACTCCGTGCCAGCAGCCGCGGTAATACGGAGGATCCAGGCGTTATCCGGATTTACTGGGTTTAAAGGGTGCGTAGGCTGGAGACTAAGTCAGCGGTGAAAAGCGTCAGCTCAACTGACGTCTTGCCGTAGAAACTGGTTTTCTTGAATCCAATCAGGGCGGGCGGAATTCGTGGTGTAGCGGTGAAATGCATAGATATCACGAGGAACACCAATAGCGCAAGCAGCTCGCTGGTTTTGTATTGACGCTGAGG…	d__Bacteria; p__Bacteroidota; c__Bacteroidia	0.999702	0	0	0	0	0	0	0	0	0	0	0	0	0	0	0	0	0	0	0	0	0	0	0	0	0	0	0	0	5	0	0	0	0	0	0	0	0	0	0	0	0	0	0	0	0
e4278741a353577e9c713ba2b600d30b	ASV344	TGAGGAATATTGGTCAATGGACGCAAGTCTGAACCAGCCATGCCGCGTGAAGGATGACTGCCCTATGGGTTGTAAACTTCTTTTATATGGGAAGAATAGCAGATACGTGTATCTGTATGACGGTACCATACGAATAAGCACCGGCTAACTCCGTGCCAGCAGCCGCGGTAATACGGAGGGTGCAAGCGTTATCCGGAATCATTGGGTTTAAAGGGTACGTAGGCGGTACTATAAGTCAGAGGTGAAAGTTTGCAGCTTAACTGTAAAATTGCCTTTGAAACTGTAGTACTTGAGATAGGACGCCGTTGGCGGAATGTGTAGTGTAGCGGTGAAATGCTTAGATATTACACAGAACACCGATTGCGAAGGCAGCTAACGAGGCCTATTCTGACGCTGAGG…	d__Bacteria; p__Bacteroidota; c__Bacteroidia	1	0	0	0	0	0	0	0	0	0	4	0	0	0	0	0	0	0	0	0	0	0	0	0	0	0	0	0	0	0	0	0	0	0	0	0	0	0	0	0	0	0	0	0	0	0
154dd6d62a197835a52731570d7e4cac	ASV345	TGAGGAATATTGGGCAATGGACGCAAGTCTGACCCAGCTATCCCGCGTGTAGGATGACGGCCCTCTGGGTTGTAAACTACTTTTATACAAGAAGAAACCTTTGGATTTATCCGAAGCTGACGGTATTGTACGAATAAGCATCGGCTAACTCCGTGCCAGCAGCCGCGGTAATACGGAGGATGCAAGCGTTATCCGGAATTATTGGGTTTAAAGGGTGCGTAGGCGGGAAATTAAGTCAGTGGTGAAAGCCCACAGCTCAACTGTGGAACTGCCATTGATACTGATTTTCTTGAATATATGTGAAGTAGATAGAATGTGTCATGTAGCGGTGAAATGCTTAGATATGACGCAGAATACCAATTGCGAAGGCAGTCTACTAACATACTATTGACGCTGAGG…	d__Bacteria; p__Bacteroidota; c__Bacteroidia	1	0	0	0	0	0	0	0	0	0	0	0	0	0	0	0	0	0	0	0	0	0	0	0	0	0	0	0	0	0	0	0	0	0	0	0	0	0	0	4	0	0	0	0	0	0
27dd86dc06792cacb453fb6e916cc397	ASV346	TGAGGAATATTGGTCAATGGGCGCGAGCCTGAACCAGCCAAGTAGCGTGAAGGATGACGGCCCTATGGGTCTTAAACTTCTTTTATAAAGGAATAAAGTGGAGAACGTGTTCTCCTTTGCATGTACTTTATGAATAAGGACCGGCTAATTCCGTGCCAGCAGCCGCGGTAATACGGAAGGTCCGAGCGTTATCCGGATTTATTGGGTTTAAAGGGAGCGTAGGCGGACTATTAAGTCAGCCGTGAAAATCCGTCGCTCAACGACGGACTTGCGGTTGAAACTGGTAGTCTTGAGTGTAAACAAGGAAAGCGGAATTCGTGGTGTAGCGGTGAAATGCTTAGATATCACGAAGAACTCCAATTGCGAAGGCAGCTTTCTGGGATACAACTGACGCTGAGG…	d__Bacteria; p__Bacteroidota; c__Bacteroidia; o__Bacteroidales	0.999358	198	0	0	563	0	0	0	0	0	0	0	0	0	0	0	0	0	0	0	0	0	0	0	0	0	0	0	737	0	0	0	0	0	0	0	0	0	0	9	0	0	0	0	0	0
f7dbba9d1933c3a84a551913c9505880	ASV347	TGAGGAATATTGGTCAATGGGCGGGAGCCTGAACCAGCCAAGTAGCGTGAAGGATGACGGCCCTATGGGTCTTAAACTTCTTTTATAAAGGAATAAAGTGGAGAACGTGTTCTCCTTTGCATGTACTTTATGAATAAGGACCGGCTAATTCCGTGCCAGCAGCCGCGGTAATACGGAAGGTCCGAGCGTTATCCGGATTTATTGGGTTTAAAGGGAGCGTAGGCGGACTATTAAGTCAGCCGTGAAAATCCGTCGCTCAACGACGGACTTGCGGTTGAAACTGGTAGTCTTGAGTGTAAACAAGGAAAGCGGAATTCGTGGTGTAGCGGTGAAATGCTTAGATATCACGAAGAACTCCAATTGCGAAGGCAGCTTTCTGGGATACAACTGACGCTGAGG…	d__Bacteria; p__Bacteroidota; c__Bacteroidia; o__Bacteroidales	0.999154	125	0	0	587	0	0	0	0	0	0	0	0	0	0	0	0	0	0	0	0	0	0	0	0	0	0	0	1372	0	16	0	0	0	0	0	0	0	0	0	0	0	0	0	0	0
5397e9bb1090f79b50e290873b5d3b83	ASV348	TGAGGAATATTGGTCAATGGACGGAAGTCTGAACCAGCCAAGTCGCGTGAAGGAAGACGGTTCTATGGATTGTAAACTTCTTTTATAAGGGAATAAAGTGTACCACGTGTGGTATTTTGTATGTACCTTATGAATAAGCATCGGCTAACTCCGTGCCAGCAGCCGCGGTAATACGGAGGATGCAAGCGTTATCCGGATTTATTGGGTTTAAAGGGTGCGTAGGCGGACCTTTAAGTCAGCGGTGAAAGTTTGCAGCTCAACTGTAAAATTGCCGTTGAAACTGTTGGTCTTGAGTGTAGATGAGGTAGGCGGAATGTGACGTGTAGCGGTGAAATGCTTAGATATGTCCCAGAACTCCAATTGCGAAGGCAGCTTACCAAGTTACAACTGACGCTGAGG…	d__Bacteria; p__Bacteroidota; c__Bacteroidia; o__Bacteroidales	0.999993	28	0	0	10	0	0	0	0	0	0	0	0	0	0	0	0	0	0	0	0	0	0	0	0	0	0	0	0	0	0	0	0	0	0	0	0	0	0	0	0	0	0	0	0	0
f78138a42e4ea452a04099d286bbd4e4	ASV349	TGAGGAATATTGGTCAATGGACGAGAGTCTGAACCAGCCAAGTCGCGTGAAGGATGAAGGTCTTATGGATTGTAAACTTCTTTTATACGGGAATAAAAAATACCACGTGTGGTATATTGCATGTACCGTATGAATAAGGATCGGCTAACTCCGTGCCAGCAGCCGCGGTAATACGGAGGATCCAAGCGTTATCCGGATTTATTGGGTTTAAAGGGTGCGTAGGCGGTCATTTAAGTCAGCGTTGAAAGTTTTCGGCTCAACCGGAAAATTGGCATTGAAACTGGATGACTTGAGTGTAAATGAAGTGGGCGGAATTCGTTGTGTAGCGGTGAAATGCATAGATATAACGAAGAACTCCGATTGCGAAGGCAGCTCACTAACATACAACTGACGCTGATG…	d__Bacteria; p__Bacteroidota; c__Bacteroidia; o__Bacteroidales	0.999872	0	0	0	0	0	0	0	0	0	0	958	60	0	0	0	0	0	0	0	0	0	0	0	0	0	0	0	0	0	0	0	0	0	0	0	0	0	0	0	0	0	0	0	0	0
1a389ef4dae11c55738338ebcbd7c1ca	ASV350	TGAGGAATATTGGTCAATGGACGCAAGTCTGAACCAGCCAAGTCGCGTGAAGGATGAAGGTCTTCTGGATTGTAAACTTCTTTTATAAGGGAATAAAGTTCATCACGTGTGATGTTTTGTATGTACCTTATGAATAAGGATCGGCTAACTCCGTGCCAGCAGCCGCGGTAATACGGAGGATCCGAGCGTTATCCGGATTTATTGGGTTTAAAGGGTGCGTAGGCGGGATATTAAGTCAGCTGTGAAAGTTTGAGGCTCAACCTTAAAATTGCATTTGAAACTGATATTCTTGAGTACAGAAGAAGTAGGCGGAATTCGTAGTGTAGCGGTGAAATGCTTAGATATTACGAAGAACTCCAATTGCGAAGGCAGCTTGCTATGCTGTAACTGACGCTGAGG…	d__Bacteria; p__Bacteroidota; c__Bacteroidia; o__Bacteroidales	0.99998	0	0	0	0	0	0	0	0	0	0	0	0	0	0	0	0	0	0	0	0	0	216	0	0	0	0	0	0	0	0	0	0	0	0	0	0	0	0	0	0	0	0	0	0	0
685354ae210450421bc150e7e8e78279	ASV351	TGAGGAATATTGGTCAATGGACGAGAGTCTGAACCAGCCAAGTCGCGTGAAGGATGAAGGTCTTATGGATTGTAAACTTCTTTTATACGGGAATAAAAAGAGCCACGTGTGGCTTATTGCATGTACCGTATGAATAAGGATCGGCTAACTCCGTGCCAGCAGCCGCGGTAATACGGAGGATCCGAGCGTTATCCGGATTTATTGGGTTTAAAGGGTGCGTAGGCGGTCATTTAAGTCAGCGTTGAAAGTTTTCGGCTCAACCGGAAAATTGGCATTGAAACTGGATGACTTGAGTGTAAATGAAGTGGGCGGAATTCGTTGTGTAGCGGTGAAATGCATAGATATAACGAAGAACTCCGATTGCGAAGGCAGCTCACTAACATACAACTGACGCTGAGG…	d__Bacteria; p__Bacteroidota; c__Bacteroidia; o__Bacteroidales	0.99996	0	0	0	0	0	0	0	0	0	0	79	0	0	0	13	27	0	0	0	0	0	0	0	0	0	0	0	0	0	0	0	0	0	0	0	0	0	0	0	0	0	0	0	0	0
685be191fd15fbef73eb217b3d718484	ASV352	TGAGGAATATTGGTCAATGGGCGCAAGCCTGAACCAGCCATCCCGCGTGAAGGATGACTGCCCTATGGGTTGTAAACTTCTTTTCTGTACCAAGAATGGTAGCTACGTGTAGTTATTTGACGGTAGTACAGGAATAAGCATCGGCTAACTCCGTGCCAGCAGCCGCGGTAATACGGAGGATGCAAGCGTTATCCGGATTTATTGGGTTTAAAGGGTCCGTAGGTGGATTAATAAGTCAGTGGTGAAATCCTGCAGCTTAACTGTAGAACTGCCATTGATACTGTTGATCTTGAGTGTAGTTGAGGTAGGCGGAATGAGTAGTGTAGCGGTGAAATGCTTAGATATTACTCAGAACACCGATTGCGAAGGCAGCTTACTAAACTATTACTGACACTGATG…	d__Bacteria; p__Bacteroidota; c__Bacteroidia; o__Bacteroidales	0.999096	0	0	0	0	0	0	0	0	0	0	0	0	0	0	0	0	0	0	0	0	0	0	0	0	0	0	0	0	0	0	0	0	0	0	15	0	0	0	0	0	0	0	0	0	0
8085ca5a9c212e19e7ed270f18786b63	ASV353	TGAGGAATATTGGTCAATGGGCGCAAGCCTGAACCAGCCACGTCGCGTGAAGGATGACTGCCCTATGGGTTGTAAACTTCTTTTATATATGAGTAATCTTAGGTACGTGTACTTAATTGCATTTAATATATGAATAAGCATCGGCTAACTCCGTGCCAGCAGCCGCGGTAATACGGAGGATGCGAGCGTTATCCGGATTTATTGGGTTTAAAGGGTGCGTAGGCGGGCTAATAAGTCAGTGGTGAAAAGTTCCAGCTCAACTGGGATCTTGCCATTGAAACTGTAAGTCTTGAGTGAAGTGAAGGTAGGCGGAATGTGTAATGTAGCGGTGAAATGCTTAGATATTCCACAGAACACCAATTGCGAAGGCAGCTTACTGTCCTTCAACTGACGCTAAAG…	d__Bacteria; p__Bacteroidota; c__Bacteroidia; o__Bacteroidales	0.994406	0	0	0	0	8	0	0	0	0	0	0	0	0	0	0	0	0	0	0	0	0	0	0	0	0	0	0	0	0	0	0	0	0	0	0	0	0	0	0	0	0	0	0	0	0
edf3bb9c47dead74e212b7946f6e3db7	ASV354	TGAGGAATATTGGTCAATGGGCGAAAGCCTGAACCAGCCATGCCGCGTGCAGGATGACGGCCTTATGGGTTGTAAACTGCTTTTCTTCAGGAAGAAACCTTCGTACGTGTACGAGGCTGACGGTACTGAAGGAATAAGCACCGGCTAACTCCGTGCCAGCAGCCGCGGTAATACGGAGGGTGCAAGCGTTATCCGGATTCATTGGGTTTAAAGGGTGCGTAGGCGGAATAATAAGTCAGTGGTGAAATCCTGCAGCTTAACTGTAGAACTGCCATTGATACTGTTATTCTTGAGTATACTTGAAGTGAATGGAATGTGTCGTGTAGCGGTGAAATGCTTAGATATGACACAGAACACCAATTGCGAAGGCAGTTCACTAAGGTATAACTGACGCTGAGG…	d__Bacteria; p__Bacteroidota; c__Bacteroidia; o__Bacteroidales	0.86062	0	0	0	0	0	0	0	0	0	0	0	0	0	0	0	0	0	0	0	0	0	0	7	0	0	0	0	0	0	0	0	0	0	0	0	0	0	0	0	0	0	0	0	0	0
f6d89faecd922bb8f187b6f4f50518d0	ASV355	TGAGGAATATTGGTCAATGGACGCAAGTCTGAACCAGCCATGCCGCGTGCAGGATGACTGCCCTATGGGTTGTAAACTGCTTTTATATGGGAAGAAACCTGATTACGTGTAATCAGCTGACGGTACCATAAGAATAAGGATCGGCTAACTCCGTGCCAGCAGCCGCGGTAATACGGAGGATCCAGGCGTTATCCGGATTCATTGGGTTTAAAGGGTGCGTAGGCGGACTAATAAGTCAGTGGTGAAATCCTGCAGCTTAACTGTAGAACTGCCATTGATACTGTTAGCCTTGAGTATAGTTGAGGTAGGCGGAATGTGTCATGTAGCGGTGAAATGCTTAGATATGACACAGAACACCGATTGCGAAGGCAGCTTACTAAACTATTACTGACGCTGATG…	d__Bacteria; p__Bacteroidota; c__Bacteroidia; o__Bacteroidales	0.862046	0	0	0	0	0	0	0	0	0	0	0	0	0	0	0	0	0	0	0	0	0	0	0	0	0	0	0	0	0	0	0	0	0	0	0	0	0	0	0	0	0	0	0	3	0
5275cc2a18af92a396795319a8b9fd83	ASV356	TGAGGAATATTGGTCAATGGGCGAGAGCCTGAACCAGCCAAGTAGCGTGAAGGATGACGGCCCTATGGGTCTTAAACTTCTTTTATAAAGGAATAAAGTGGAGAACGTGTTCTCCTTTGCATGTACTTTATGAATAAGGACCGGCTAATTCCGTGCCAGCAGCCGCGGTAATACGGAAGGTCCGAGCGTTATCCGGATTTATTGGGTTTAAAGGGAGCGTAGGCGGACTATTAAGTCAGCCGTGAAAATCCGTCGCTCAACGACGGACTTGCGGTTGAAACTGGTAGTCTTGAGTGTAAACAAGGAAAGCGGAATTCGTGGTGTAGCGGTGAAATGCTTAGATATCACGAAGAACTCCAATTGCGAAGGCAGCTTTCTGGGATACAACTGACGCTGAGG…	d__Bacteria; p__Bacteroidota; c__Bacteroidia; o__Bacteroidales; f__Bacteroidaceae; g__Bacteroides	0.700796	203	0	0	821	0	0	0	0	0	0	0	0	0	0	0	0	0	0	0	0	0	0	0	0	0	0	0	1012	0	0	0	0	0	0	0	0	103	0	0	0	0	0	0	0	0
5dee2dd0617cc56447652d14454a423a	ASV357	TGAGGAATATTGGTCAATGGATGAGAGTCTGAACCAGCCAAGTAGCGTGAAGGATGACTGCCCTATGGGTTGTAAACTTCTTTTATAAGGGAATAAACCACTCTACGTGTAGAGTGTTGCATGTACCTTACGAATAAGGATCGGCTAACTCCGTGCCAGCAGCCGCGGTAATACGGAGGATCCAAGCGTTATCCGGATTTATTGGGTTTAAAGGGTGCGTAGGCGGACTAATAAGTCAGCTGTGAAAGTTTGCGGCTCAACCGTAAAATTGCAGTTGAAACTGTAAGTCTTGAGTGTACTGGAGGTAAGCGGAATTCGTGGTGTAGCGGTGAAATGCTTAGATATCACGAAGAACTCCAATTGCGAAGGCAGCTTACTATATTACAACTGACGCTGATG…	d__Bacteria; p__Bacteroidota; c__Bacteroidia; o__Bacteroidales; f__Bacteroidaceae; g__Bacteroides	0.999766	124	0	0	23	0	0	0	0	0	0	0	0	0	0	0	0	0	0	0	0	0	0	0	205	0	0	0	0	0	0	0	0	0	0	0	0	34	0	14	7	0	0	0	0	0
a2232fa6d49fa0e102c5da5b2073f0f2	ASV358	TGAGGAATATTGGTCAATGGGCGGGAGCCTGAACCAGCCAAGTAGCGTGAAGGATGACGGCCCTATGGGTCTTAAACTTCTTTTATAAAGGAATAAAGTGGAGAACGAGTTCTCCTTTGCATGTACTTTATGAATAAGGACCGGCTAATTCCGTGCCAGCAGCCGCGGTAATACGGAAGGTCCGAGCGTTATCCGGATTTATTGGGTTTAAAGGGAGCGTAGGCGGACTATTAAGTCAGCCGTGAAAATCCGTCGCTCAACGACGGACTTGCGGTTGAAACTGGTAGTCTTGAGTGTAAACAAGGAAAGCGGAATTCGTGGTGTAGCGGTGAAATGCTTAGATATCACGAAGAACTCCAATTGCGAAGGCAGCTTTCTGGGATACAACTGACGCTGAGG…	d__Bacteria; p__Bacteroidota; c__Bacteroidia; o__Bacteroidales; f__Bacteroidaceae; g__Bacteroides	0.700171	121	0	0	249	0	0	0	0	0	0	0	0	8	0	0	0	0	0	0	0	0	0	0	0	0	0	0	380	0	0	0	0	0	0	0	0	0	0	0	0	0	0	0	0	0
768905c3adfc5473813d0ee32c757d3f	ASV359	TGAGGAATATTGGTCAATGGACGAGAGTCTGAACCAGCCAAGTAGCGTGAAGGATGACTGCCCTATGGGTTGTAAACTTCTTTTATTAGGGAATAAAGTGCTCTACGTGTAGAGTTTTGTATGTACCTAACGAATAAGGATCGGCTAACTCCGTGCCAGCAGCCGCGGTAATACGGAGGATCCAAGCGTTATCCGGATTTATTGGGTTTAAAGGGTGCGTAGGTGGTATTGTAAGTCAGTTGTGAAAGTTTGCGGCTCAACCGTAAAATTGCAATTGAAACTGCAGTACTTGAGTGTACGAGAGGTAGGCGGAATTCGTGGTGTAGCGGTGAAATGCTTAGATATCACGAAGAACTCCAATTGCGAAGGCAGCTTGCTATAGTACAACTGACACTAATG…	d__Bacteria; p__Bacteroidota; c__Bacteroidia; o__Bacteroidales; f__Bacteroidaceae; g__Bacteroides	0.998125	26	0	0	6423	0	3	10	0	0	0	0	0	0	0	0	0	0	0	22	0	0	536	0	0	0	0	0	640	0	0	0	0	0	10	0	12	125	0	10	23	0	0	0	0	0
96b05bd900868f8bc2e890c2f21bf098	ASV360	TGAGGAATATTGGTCAATGGATGAGAATCTGAACCAGCCAAGTAGCGTGAAGGATGACTGCCCTATGGGTTGTAAACTTCTTTTATTAGGGAATAAAGTGCTCCACGTGTGGAGTTTTGTATGTACCTAAGGAATAAGGATCGGCTAACTCCGTGCCAGCAGCCGCGGTAATACGGAGGATCCGAGCGTTATCCGGATTTATTGGGTTTAAAGGGTGCGTAGGTGGCAGTGTAAGTCAGTTGTGAAAGTTTGCGGCTCAACCGTAAAATTGCAATTGATACTGCATTGCTTGAGTGTACGAGAGGTGGGCGGAATTCGTGGTGTAGCGGTGAAATGCTTAGATATCACGAAGAACTCCAATTGCGAAGGCAGCTCGCTATAGTATAACTGACACTAATG…	d__Bacteria; p__Bacteroidota; c__Bacteroidia; o__Bacteroidales; f__Bacteroidaceae; g__Bacteroides	0.998801	22	0	118	646	0	0	0	0	0	0	0	0	0	0	0	0	0	0	0	0	0	398	0	82	0	0	0	0	0	0	0	0	0	0	0	0	96	0	25	0	0	0	0	0	57
c6f7e54241b0e8d9325c161963ca28e8	ASV361	TGAGGAATATTGGTCAATGGACGAGAGTCTGAACCAGCCAAGTAGCGTGAAGGATGAAGGCCCTATGGGTCGTAAACTTCTTTTATAGGGGAATAAAGTTCGGAACGTGTTCCGTTTTGTATGTACCCTACGAATAAGGATCGGCTAACTCCGTGCCAGCAGCCGCGGTAATACGGAGGATCCGAGCGTTATCCGGATTTATTGGGTTTAAAGGGAGCGTAGGTGGATGTATAAGTCAGTTGTGAAAGTTTGCGGCTCAACCGTAAAATTGCAGTTGATACTGTATGTCTTGAGTGTACAAGAGGTGGGCGGAATTCGTGGTGTAGCGGTGAAATGCTTAGATATCACGAAGAACTCCGATTGCGAAGGCAGCTCACTAGAGTACAACTGACACTGAGG…	d__Bacteria; p__Bacteroidota; c__Bacteroidia; o__Bacteroidales; f__Bacteroidaceae; g__Bacteroides	1	0	0	0	0	0	0	0	0	0	0	0	0	0	0	0	0	0	0	0	0	0	0	0	0	0	0	0	56214	6	106	0	0	0	0	0	0	0	0	0	53	0	0	0	0	0
ccb1bb251ff96e8c1dd5c5cfc13cfd89	ASV362	TGAGGAATATTGGTCAATGGACGAGAGTCTGAACCAGCCAAGTCGCGTGAAGGATGAAGGCCCTATGGGTCGTAAACTTCTTTTATAGGGGAATAAAGTTCGGAACGTGTTCCGTTTTGTATGTACCCTACGAATAAGGATCGGCTAACTCCGTGCCAGCAGCCGCGGTAATACGGAGGATCCGAGCGTTATCCGGATTTATTGGGTTTAAAGGGAGCGTAGGTGGATGTATAAGTCAGTTGTGAAAGTTTGCGGCTCAACCGTAAAATTGCAGTTGATACTGTATGTCTTGAGTGTACAAGAGGTGGGCGGAATTCGTGGTGTAGCGGTGAAATGCTTAGATATCACGAAGAACTCCGATTGCGAAGGCAGCTCACTAGAGTACAACTGACACTGAGG…	d__Bacteria; p__Bacteroidota; c__Bacteroidia; o__Bacteroidales; f__Bacteroidaceae; g__Bacteroides	1	0	0	0	0	0	0	0	0	0	0	0	0	0	0	0	0	0	0	0	0	0	0	0	0	0	0	0	7242	0	0	0	0	0	0	0	0	0	0	0	0	0	0	0	0	0
15ceb00ebfbfe7d69e79f08436f255f9	ASV363	TGAGGAATATTGGTCAATGGGCGAGAGCCTGAACCAGCCAAGTAGCGTGAAGGATGAAGGCTCTATGGGTCGTAAACTTCTTTTATATGGGAATAAAGTATTCCACGTGTGGAATTTTGTATGTACCATATGAATAAGGATCGGCTAACTCCGTGCCAGCAGCCGCGGTAATACGGAGGATCCGAGCGTTATCCGGATTTATTGGGTTTAAAGGGAGCGTAGGTGGATTGTTAAGTCAGTTGTGAAAGTTTGCGGCTCAACCGTAAAATTGCAGTTGAAACTGGCAGTCTTGAGTACAGTAGAGGTGGGCGGAATTCGTGGTGTAGCGGTGAAATGCTTAGATATCACGAAGAACTCCGATTGCGAAGGCAGCTCACTAGACTGTTACTGACACTGATG…	d__Bacteria; p__Bacteroidota; c__Bacteroidia; o__Bacteroidales; f__Bacteroidaceae; g__Bacteroides	1	0	0	0	0	0	0	0	0	0	0	0	0	0	0	0	0	0	0	0	0	0	0	0	0	0	0	0	5160	0	0	0	0	0	0	0	0	0	0	0	0	0	0	0	0	0
208134d9710bcf4724a053b364b131ae	ASV364	TGAGGAATATTGGTCAATGGGCGAGAGCCTGAACCAGCCAAGTAGCGTGAAGGATGAAGGCTCTATGGGTCGTAAACTTCTTTTATATGGGAATAAAGTATTCCACGTGTGGAATTTTGTATGTACCATATGAATAAGGATCGGCTAACTCCGTGCCAGCAGCCGCGGTAATACGGAGGATCCGAGCGTTATCCGGATTTATTGGGTTTAAAGGGAGCGTAGGTGGATTGTTAAGTCAGTTGTGAAAGTTTGCGGCTCAACCGTAAAATTGCAGTTGAAACTGGCAGTCTTGAGTACAGTAGAGGTGGGCGGAATTCGTGGTGTAGCGGTGAAATGCTTAGATATCACGAAGAACTCCGATTGCGAAGGCAGCTCACTAGACTGTCACTGACACTGATG…	d__Bacteria; p__Bacteroidota; c__Bacteroidia; o__Bacteroidales; f__Bacteroidaceae; g__Bacteroides	1	0	0	0	0	0	0	0	0	0	0	0	0	0	0	0	0	0	0	0	0	0	0	0	0	0	0	0	3697	0	0	0	0	0	0	0	0	0	0	0	0	0	0	0	0	0
f53676a723d94d14fb637800de2d6b5a	ASV365	TGAGGAATATTGGTCAATGGGCGAGAGCCTGAACCAGCCAAGTAGCGTGAAGGATGAAGGTCCTATGGATTGTAAACTTCTTTTATATGGGAATAAAGTGCGGCACGTGTGCCGTTTTGTATGTACCATATGAATAAGGATCGGCTAACTCCGTGCCAGCAGCCGCGGTAATACGGAGGATCCGAGCGTTATCCGGATTTATTGGGTTTAAAGGGAGCGTAGGCGGATTGTTAAGTCAGTTGTGAAAGTTTGCGGCTCAACCGTAAAATTGCAGTTGATACTGGCAGTCTTGAGTGCAGTAGAGGTAAGCGGAATTCGTGGTGTAGCGGTGAAATGCTTAGATATCACGAAGAACTCCAATTGCGAAGGCAGCTTGCTGGACTGTAACTGACGCTGATG…	d__Bacteria; p__Bacteroidota; c__Bacteroidia; o__Bacteroidales; f__Bacteroidaceae; g__Bacteroides	1	0	0	0	0	0	0	0	0	0	0	3289	41	0	0	0	11	0	0	0	0	0	0	0	0	0	0	0	0	0	0	0	0	0	0	0	0	0	0	0	0	0	0	0	0	0
c69e15fd5df94b2c86c8c4cab1859517	ASV366	TGAGGAATATTGGTCAATGGGCGAGAGCCTGAACCAGCCAAGTAGCGTGAAGGATGAAGGTCCTATGGATTGTAAACTTCTTTTATATGGGAATAAAGTTCACCACGTGTGGTGTTTTGTATGTACCATATGAATAAGGATCGGCTAACTCCGTGCCAGCAGCCGCGGTAATACGGAGGATCCGAGCGTTATCCGGATTTATTGGGTTTAAAGGGAGCGTAGGCGGATTGTTAAGTCAGTTGTGAAAGTTTGCGGCTCAACCGTAAAATTGCAGTTGATACTGGCAGTCTTGAGTGCAGTAGAGGTAAGCGGAATTCGTGGTGTAGCGGTGAAATGCTTAGATATCACGAAGAACTCCAATTGCGAAGGCAGCTTGCTGGACTGTAACTGACGCTGATG…	d__Bacteria; p__Bacteroidota; c__Bacteroidia; o__Bacteroidales; f__Bacteroidaceae; g__Bacteroides	1	0	0	0	0	0	0	0	0	0	0	1034	0	0	0	0	11	0	0	0	0	0	0	0	0	0	0	0	0	0	0	0	0	0	0	0	0	0	0	0	0	0	0	0	0	0
ade7b5ef6661ab0a692dfa7e36c30399	ASV367	TGAGGAATATTGGTCAATGGGCGAGAGCCTGAACCAGCCAAGTCGCGTGAAGGATGAAGGCTCTATGGGTCGTAAACTTCTTTTATATGGGAATAAAGTATTCCACGTGTGGAATTTTGTATGTACCATATGAATAAGGATCGGCTAACTCCGTGCCAGCAGCCGCGGTAATACGGAGGATCCGAGCGTTATCCGGATTTATTGGGTTTAAAGGGAGCGTAGGTGGATTGTTAAGTCAGTTGTGAAAGTTTGCGGCTCAACCGTAAAATTGCAGTTGAAACTGGCAGTCTTGAGTACAGTAGAGGTGGGCGGAATTCGTGGTGTAGCGGTGAAATGCTTAGATATCACGAAGAACTCCGATTGCGAAGGCAGCTCACTAGACTGTTACTGACACTGATG…	d__Bacteria; p__Bacteroidota; c__Bacteroidia; o__Bacteroidales; f__Bacteroidaceae; g__Bacteroides	1	0	0	0	0	0	0	0	0	0	0	0	0	0	0	0	0	0	0	0	0	0	0	0	0	0	0	0	706	0	0	0	0	0	0	0	0	0	0	0	0	0	0	0	0	0
615915a6aa68737e7fd5891d26441153	ASV368	TGAGGAATATTGGTCAATGGGCGAGAGCCTGAACCAGCCAAGTAGCGTGAAGGATGACGGCCCTATGGGTCTTAAACTTCTTTTATAAAGGAATAAAGTGGAGAACGAGTTCTCCTTTGCATGTACTTTATGAATAAGGACCGGCTAATTCCGTGCCAGCAGCCGCGGTAATACGGAAGGTCCGAGCGTTATCCGGATTTATTGGGTTTAAAGGGAGCGTAGGCGGACTATTAAGTCAGCCGTGAAAATCCGTCGCTCAACGACGGACTTGCGGTTGAAACTGGTAGTCTTGAGTGTAAACAAGGAAAGCGGAATTCGTGGTGTAGCGGTGAAATGCTTAGATATCACGAAGAACTCCAATTGCGAAGGCAGCTTTCTGGGATACAACTGACGCTGAGG…	d__Bacteria; p__Bacteroidota; c__Bacteroidia; o__Bacteroidales; f__Bacteroidaceae; g__Bacteroides	0.703023	0	0	0	100	0	0	17	0	0	0	0	0	0	0	0	0	0	0	77	0	0	0	0	0	0	0	0	278	0	0	0	0	0	0	0	0	0	0	0	0	0	0	0	0	0
c7fad409c0f6a88981c220022824fae1	ASV369	TGAGGAATATTGGTCAATGGATGAGAATCTGAACCAGCCAAGTAGCGTGAAGGATGACTGCCCTATGGGTTGTAAACTTCTTTTATTAGGGAATAAAGTGCTCCACGTGTGGAGTTTTGTATGTACCTAACGAATAAGGATCGGCTAACTCCGTGCCAGCAGCCGCGGTAATACGGAGGATCCGAGCGTTATCCGGATTTATTGGGTTTAAAGGGTGCGTAGGTGGCAGTGTAAGTCAGTTGTGAAAGTTTGCGGCTCAACCGTAAAATTGCAATTGATACTGCATTGCTTGAGTGTACGAGAGGTGGGCGGAATTCGTGGTGTAGCGGTGAAATGCTTAGATATCACGAAGAACTCCAATTGCGAAGGCAGCTCGCTATAGTATAACTGACACTAATG…	d__Bacteria; p__Bacteroidota; c__Bacteroidia; o__Bacteroidales; f__Bacteroidaceae; g__Bacteroides	0.998801	0	0	0	124	0	0	0	0	0	0	0	0	0	0	0	0	0	0	0	0	0	167	0	0	0	0	0	0	0	0	0	0	0	13	0	0	0	0	0	0	0	0	0	0	0
49294db71713a11ecd28a105f521ffef	ASV370	TGAGGAATATTGGTCAATGGGCGCAGGCCTGAACCAGCCAAGTAGCGTGAAGGATGACTGCCCTATGGGTTGTAAACTTCTTTTATATGGGAATAAAGTGAGCTACGTGTAGCTTTTTGTATGTACCATAGGAATAAGGATCGGCTAACTCCGTGCCAGCAGCCGCGGTAATACGGAGGATCCGAGCGTTATCCGGATTTATTGGGTTTAAAGGGTGCGTAGGTGGAAGTATAAGTCAGTTGTGAAAGTTTGCGGCTCAACCGTAAAATTGCAGTTGAAACTGTATTTCTTGAGTATAGATGAGGTAGGCGGAATTCGTGGTGTAGCGGTGAAATGCTTAGATATCACGACGAACGCCGATTGCGTAGGCAGCTTACTAAACTATAACTGACACTGAGG…	d__Bacteria; p__Bacteroidota; c__Bacteroidia; o__Bacteroidales; f__Bacteroidaceae; g__Bacteroides	0.99987	0	0	0	0	0	0	0	0	49	0	225	0	0	0	0	0	0	0	0	0	0	0	0	0	0	0	0	0	0	0	0	0	0	0	0	0	0	0	0	0	0	0	0	0	0
3cf2c05393ec696859b94e486867089b	ASV371	TGAGGAATATTGGTCAATGGATGAGAATCTGAACCAGCCAAGTAGCGTGAAGGATGACTGCCCTATGGGTTGTAAACTTCTTTTATAAGGGAATAAAGTTCACCACGTGTGGTGTTTTGTATGTACCTTATGAATAAGGATCGGCTAACTCCGTGCCAGCAGCCGCGGTAATACGGAGGATCCGAGCGTTATCCGGATTTATTGGGTTTAAAGGGAGCGTAGGCGGGATATTAAGTCAGTTGTGAAAGTTTGAGGCTCAACCTTAAAATTGCAGTTGATACTGGTATTCTTGAGTGCATTACAGGCAGGCGGAATTCGTGGTGTAGCGGTGAAATGCTTAGATATCACGAAGAACTCCGATCGCGAAGGCAGCTTGCCGGACTGTAACTGACGCTGATG…	d__Bacteria; p__Bacteroidota; c__Bacteroidia; o__Bacteroidales; f__Bacteroidaceae; g__Bacteroides	0.999981	0	0	0	235	0	0	0	0	0	0	0	0	0	0	0	0	0	0	0	0	0	0	0	0	0	0	0	0	0	0	0	0	0	0	0	0	0	0	0	0	0	0	0	0	0
cf03938fb9c11edc2f409b4cb22517c8	ASV372	TGAGGAATATTGGTCAATGGACGAGAGTCTGAACCAGCCAAGTAGCGTGAAGGATGAAGGCCCTATGGGTCGTAAACTTCTTTTATAGGGGAATAAAGTGCGGAACGTGTTCCGCTTTGTATGTACCCTACGAATAAGGATCGGCTAACTCCGTGCCAGCAGCCGCGGTAATACGGAGGATCCGAGCGTTATCCGGATTTATTGGGTTTAAAGGGAGCGTAGGTGGACGTATAAGTCAGTTGTGAAAGTTTGCGGCTCAACCGTAAAATTGCAGTTGATACTGTATGTCTTGAGTGTACAAGAGGTGGGCGGAATTCGTGGTGTAGCGGTGAAATGCTTAGATATCACGAAGAACTCCGATTGCGAAGGCAGCTCACTAGGGTACAACTGACACTGAGG…	d__Bacteria; p__Bacteroidota; c__Bacteroidia; o__Bacteroidales; f__Bacteroidaceae; g__Bacteroides	1	0	0	0	0	0	0	0	0	0	0	0	0	0	0	225	0	0	0	0	0	0	0	0	0	0	0	0	0	0	0	0	0	0	0	0	0	0	0	0	0	0	0	0	0	0
2a214328790018266eb958679ec35c0d	ASV373	TGAGGAATATTGGTCAATGGGCGGGAGCCTGAACCAGCCAAGTCGCGTGAAGGATGACGGCCCTATGGGTCTTAAACTTCTTTTATAAAGGAATAAAGTGGAGAACGTGTTCTCCTTTGCATGTACTTTATGAATAAGGACCGGCTAATTCCGTGCCAGCAGCCGCGGTAATACGGAAGGTCCGAGCGTTATCCGGATTTATTGGGTTTAAAGGGAGCGTAGGCGGACTATTAAGTCAGCCGTGAAAATCCGTCGCTCAACGACGGACTTGCGGTTGAAACTGGTAGTCTTGAGTGTAAACAAGGAAAGCGGAATTCGTGGTGTAGCGGTGAAATGCTTAGATATCACGAAGAACTCCAATTGCGAAGGCAGCTTTCTGGGATACAACTGACGCTGAGG…	d__Bacteria; p__Bacteroidota; c__Bacteroidia; o__Bacteroidales; f__Bacteroidaceae; g__Bacteroides	0.728907	0	0	0	0	0	0	0	0	0	0	0	0	0	0	0	0	0	0	0	0	0	0	0	0	0	0	0	173	0	0	0	0	0	0	0	0	0	0	0	0	0	0	0	0	0
6727442b1c51aa788b6e841b5addab00	ASV374	TGAGGAATATTGGTCAATGGACGAGAGTCTGAACCAGCCAAGTAGCGTGAAGGATGACTGCCCTATGGGTTGTAAACTTCTTTTATTAGGGAATAAAGTGCTCTACGTGTAGAGTTTTGTATGTACCTAATGAATAAGGATCGGCTAACTCCGTGCCAGCAGCCGCGGTAATACGGAGGATCCAAGCGTTATCCGGATTTATTGGGTTTAAAGGGTGCGTAGGTGGTATTGTAAGTCAGTTGTGAAAGTTTGCGGCTCAACCGTAAAATTGCAATTGAAACTGCAGTACTTGAGTGTACGAGAGGTAGGCGGAATTCGTGGTGTAGCGGTGAAATGCTTAGATATCACGAAGAACTCCAATTGCGAAGGCAGCTTGCTATAGTACAACTGACACTAATG…	d__Bacteria; p__Bacteroidota; c__Bacteroidia; o__Bacteroidales; f__Bacteroidaceae; g__Bacteroides	0.997393	0	0	0	164	0	0	0	0	0	0	0	0	0	0	0	0	0	0	0	0	0	0	0	0	0	0	0	0	0	0	0	0	0	0	0	0	0	0	0	0	0	0	0	0	0
1e88efc921ab6957826610d31edd111f	ASV375	TGAGGAATATTGGTCAATGGATGCGAATCTGAACCAGCCAAGTAGCGTGAAGGATGACTGCCCTATGGGTTGTAAACTTCTTTTATTAGGGAATAAAGTGCTCCACGTGTGGAGTTTTGTATGTACCTAACGAATAAGGATCGGCTAACTCCGTGCCAGCAGCCGCGGTAATACGGAGGATCCGAGCGTTATCCGGATTTATTGGGTTTAAAGGGTGCGTAGGTGGCAGTGTAAGTCAGTTGTGAAAGTTTGCGGCTCAACCGTAAAATTGCAATTGATACTGCATTGCTTGAGTGTACGAGAGGTGGGCGGAATTCGTGGTGTAGCGGTGAAATGCTTAGATATCACGAAGAACTCCAATTGCGAAGGCAGCTCGCTATAGTATAACTGACACTAATG…	d__Bacteria; p__Bacteroidota; c__Bacteroidia; o__Bacteroidales; f__Bacteroidaceae; g__Bacteroides	0.998139	0	0	0	0	0	0	0	0	0	0	0	0	0	0	0	0	0	0	0	0	0	123	0	0	0	0	0	0	0	0	0	0	0	0	0	0	0	0	0	0	0	0	0	0	0
922b0e14022302aef87994daa4a8947e	ASV376	TGAGGAATATTGGTCAATGGACGCAAGTCTGAACCAGCCAAGTAGCGTGAAGGATGACTGCCCTATGGGTTGTAAACTTCTTTTATAAGTGAATAAAACGACCTACGTGTAGGTCTTTGCATGTAACTTACGAATAAGGATCGGCTAACTCCGTGCCAGCAGCCGCGGTAATACGGAGGATCCGAGCGTTATCCGGATTTATTGGGTTTAAAGGGTGCGTAGGTGGGACAATAAGTCAGTTGTGAAAGTTTGCGGCTCAACCGTAAAATTGCAATTGAAACTGTCGTTCTTGAGTGTACATGAGGTGAGCGGAATTCGTGGTGTAGCGGTGAAATGCTTAGATATCACGAAGAACTCCGATTGCGAAGGCAGCTCACTGGGGTACAACTGACACTGAGG…	d__Bacteria; p__Bacteroidota; c__Bacteroidia; o__Bacteroidales; f__Bacteroidaceae; g__Bacteroides	0.999822	0	0	0	0	0	0	0	0	0	0	0	0	0	0	0	0	0	0	0	0	0	0	0	0	0	0	0	0	0	0	0	0	0	0	0	0	0	0	0	0	0	0	0	0	0
f7dbab0de859a4853fef6910f5f5eb85	ASV377	TGAGGAATATTGGTCAATGGACGAGAGTCTGAACCAGCCAAGTAGCGTGAAGGATGACTGCCCTATGGGTTGTAAACTTCTTTTATAAGGGAATAAAGTGCGCCACGTGTGGTGTTTTGTATGTACCTTATGAATAAGGATCGGCTAACTCCGTGCCAGCAGCCGCGGTAATACGGAGGATCCGAGCGTTATCCGGATTTATTGGGTTTAAAGGGTGCGTAGGCGGACTAGTAAGTCAGCTGTGAAAGTTTACGGCTCAACCGTGAAATTGCAGTTGATACTGTTAGTCTTGAGTATACATGAGGTGGGCGGAATTTGTGGTGTAGCGGTGAAATGCATAGATATCACAAAGAACTCCAATTGCGAAGGCAGCTCACTGGGGTATAACTGACGCTGATG…	d__Bacteria; p__Bacteroidota; c__Bacteroidia; o__Bacteroidales; f__Bacteroidaceae; g__Bacteroides	0.999987	0	0	0	0	0	0	0	0	0	0	0	0	0	0	0	0	0	0	0	0	0	0	0	0	0	0	0	0	76	0	0	0	0	0	0	0	0	0	0	0	0	0	0	0	0
567d945e4e8ae0fcb464de239f87486f	ASV378	TGAGGAATATTGGTCAATGGATGCAAATCTGAACCAGCCAAGTAGCGTGAAGGATGACTGCCCTATGGGTTGTAAACTTCTTTTATTAGGGAATAAAGTGCTCCACGTGTGGAGTTTTGTATGTACCTAAGGAATAAGGATCGGCTAACTCCGTGCCAGCAGCCGCGGTAATACGGAGGATCCGAGCGTTATCCGGATTTATTGGGTTTAAAGGGTGCGTAGGTGGCAGTGTAAGTCAGTTGTGAAAGTTTGCGGCTCAACCGTAAAATTGCAATTGATACTGCATTGCTTGAGTGTACGAGAGGTGGGCGGAATTCGTGGTGTAGCGGTGAAATGCTTAGATATCACGAAGAACTCCAATTGCGAAGGCAGCTCGCTATAGTATAACTGACACTAATG…	d__Bacteria; p__Bacteroidota; c__Bacteroidia; o__Bacteroidales; f__Bacteroidaceae; g__Bacteroides	0.99841	0	0	0	0	0	0	0	0	0	0	0	0	0	0	0	0	0	0	0	0	0	62	0	0	0	0	0	0	0	0	0	0	0	0	0	0	0	0	0	0	0	0	0	0	0
b317a01dbfa3673a2577e9349695bcbd	ASV379	TGAGGAATATTGGTCAATGGATGAGAGTCTGAACCAGCCAAGTAGCGTGAAGGATGACTGCCCTATGGGTTGTAAACTTCTTTTATAAGGGAATAAATCACTCTACGTGTAGAGTGTTGCATGTACCTTAGGAATAAGGATCGGCTAACTCCGTGCCAGCAGCCGCGGTAATACGGAGGATCCAAGCGTTATCCGGATTTATTGGGTTTAAAGGGTGCGTAGGCGGACTAATAAGTCAGCTGTGAAAGTTTGCGGCTCAACCGTAAAATTGCAGTTGAAACTGTAAGTCTTGAGTGTACTGGAGGTAAGCGGAATTCGTGGTGTAGCGGTGAAATGCTTAGATATCACGAAGAACTCCAATTGCGAAGGCAGCTTACTATATTACAACTGACGCTGATG…	d__Bacteria; p__Bacteroidota; c__Bacteroidia; o__Bacteroidales; f__Bacteroidaceae; g__Bacteroides	0.999702	0	0	0	0	0	0	0	0	0	0	0	0	0	0	0	0	0	0	0	0	0	0	0	42	0	0	0	0	0	0	0	0	0	0	0	0	0	0	0	0	0	0	0	0	11
066c7bb1e5aaf59c9572715c3cd06300	ASV380	TGAGGAATATTGGTCAATGGGCGCAGGCCTGAACCAGCCAAGTAGCGTGAAGGATGAAGGCTCTATGGGTCGTAAACTTCTTTTATATGGGAATAAAGTTGAGTATGTATACTTTTTTGTATGTACCATATGAATAAGGATCGGCTAACTCCGTGCCAGCAGCCGCGGTAATACGGAGGATCCGAGCGTTATCCGGATTTATTGGGTTTAAAGGGAGCGTAGGTGGATTGTTAAGTCAGTTGTGAAAGTTTGCGGCTCAACCGTAAAATTGCAGTTGAAACTGGCAGTCTTGAGTACAGTAGAGGTGGGCGGAATTCGTGGTGTAGCGGTGAAATGCTTAGATATCACGAAGAACTCCGATTGCGAAGGCAGCTCACTAGACTGGTGACTGACACTGAG…	d__Bacteria; p__Bacteroidota; c__Bacteroidia; o__Bacteroidales; f__Bacteroidaceae; g__Bacteroides	1	0	0	0	0	0	0	0	0	0	0	32	0	0	0	0	0	0	0	0	0	0	0	0	0	0	0	0	0	0	0	0	0	0	0	0	0	0	0	0	0	0	0	0	0	0
f9d4f268810fa34fe3c0b6b2e721b6b8	ASV381	TGAGGAATATTGGTCAATGGACGAGAGTCTGAACCAGCCAAGTAGCGTGAAGGATGAAGGCCCTATGGGTCGTAAACTTCTTTTATAGGGGAATAAAGTGCGGAACGTGTTCCGCTTTGTATGTACCCTACGAATAAGGATCGGCTAACTCCGTGCCAGCAGCCGCGGTAATACGGAGGATCCGAGCGTTATCCGGATTTATTGGGTTTAAAGGGAGCGTAGGTGGATATATAAGTCAGTTGTGAAAGTTTGCGGCTCAACCGTAAAATTGCAGTTGATACTGTATGTCTTGAGTGTACAAGAGGTGGGCGGAATTCGTGGTGTAGCGGTGAAATGCTTAGATATCACGAAGAACTCCGATTGCGAAGGCAGCTCACTAGCGTACAACTGACACTGAGG…	d__Bacteria; p__Bacteroidota; c__Bacteroidia; o__Bacteroidales; f__Bacteroidaceae; g__Bacteroides	1	0	0	0	0	0	0	0	0	0	0	0	0	0	0	0	0	0	0	0	0	0	0	0	0	0	0	0	0	0	0	0	0	0	0	0	0	28	0	0	0	0	0	0	0	0
9da622d9054062bbe3b2035b3361c2c3	ASV382	TGAGGAATATTGGTCAATGGGCGTAAGCCTGAACCAGCCAAGTAGCGTGAAGGATGACTGCCCTATGGGTTGTAAACTTCTTTTATAAGGGAATAAAGTTCGCCACGTGTGGTGTTTTGTATGTACCTTATGAATAAGGATCGGCTAACTCCGTGCCAGCAGCCGCGGTAATACGGAGGATCCGAGCGTTATCCGGATTTATTGGGTTTAAAGGGAGCGTAGGTGGGTTTTTAAGTCAGTTGTGAAAGTTTGCGGCTCAACCGTAAAATTGCAGTTGAAACTGGAGACCTTGAGAGTAGTAGAGGTAGGTGGAATTCGTGGTGTAGCGGTGAAATGCTTAGATATCACGAAGAACTCCAATTGCGAAGGCAGCTTACTAGACTATATCTGACACTGAGG…	d__Bacteria; p__Bacteroidota; c__Bacteroidia; o__Bacteroidales; f__Bacteroidaceae; g__Bacteroides	0.999496	0	0	0	25	0	0	0	0	0	0	0	0	0	0	0	0	0	0	0	0	0	0	0	0	0	0	0	0	0	0	0	0	0	0	0	0	0	0	0	0	0	0	0	0	0
11faf77417998e0ccd9511b1234a5ab2	ASV383	TGAGGAATATTGGTCAATGGACGAGAGTCTGAACCAGCCAAGTAGCGTGAAGGATGACTGCCCTATGGGTTGTAAACTTCTTTTATAAGGGAATAAAGTGCACCACGTGTGGTGTTTTATATGTACCTTATGAATAAGGATCGGCTAACTCCGTGCCAGCAGCCGCGGTAATACGGAGGATCCGAGCGTTATCCGGATTTATTGGGTTTAAAGGGTGCGTAGGCGGACTAGTAAGTCAGCTGTGAAAGTTTACGGCTCAACCGTGAAATTGCAGTTGATACTGTTAGTCTTGAGTATACATGAGGTGGGCGGAATTTGTGGTGTAGCGGTGAAATGCATAGATATCACAAAGAACTCCAATTGCGAAGGCAGCTCACTGGGGTATAACTGACGCTGATG…	d__Bacteria; p__Bacteroidota; c__Bacteroidia; o__Bacteroidales; f__Bacteroidaceae; g__Bacteroides	0.999995	0	0	0	0	0	0	0	0	0	0	0	0	0	0	0	0	0	0	0	0	0	0	0	0	0	0	0	0	20	0	0	0	0	0	0	0	0	0	0	0	0	0	0	0	0
b055eee2d944318d5796a99581987fe7	ASV384	TGAGGAATATTGGTCAATGGATGAGAGTCTGAACCAGCCAAGTAGCGTGAAGGATGACTGCCCTATGGGTTGTAAACTTCTTTTATAAGGGAATAAATCACTCTACGTGTAGAGTGTTGCATGTACCTTAGGAATAAGGATCGGCTAACTCCGTGCCAGCAGCCGCGGTAATACGGAGGATCCAAGCGTTATCCGGATTTATTGGGTTTAAAGGGTGCGTAGGCGGACTCATAAGTCAGCTGTGAAAGTTTGCGGCTCAACCGTAAAATTGCAGTTGAAACTGTAAGTCTTGAGTGTACTGGAGGTAAGCGGAATTCGTGGTGTAGCGGTGAAATGCTTAGATATCACGAAGAACTCCAATTGCGAAGGCAGCTTACTATATTACAACTGACGCTGATG…	d__Bacteria; p__Bacteroidota; c__Bacteroidia; o__Bacteroidales; f__Bacteroidaceae; g__Bacteroides	0.999778	0	0	0	0	0	0	0	0	0	0	0	0	0	0	0	0	0	0	0	0	0	0	0	0	0	0	0	0	0	0	0	0	0	0	0	0	0	0	0	0	0	0	0	0	0
5457bc0a344e4e7fbdc40f5c6356b28c	ASV385	TGAGGAATATTGGTCAATGGACGGAAGTCTGAACCAGCCAAGTAGCGTGAAGGATGAAGGTCCTCTGGATTGTAAACTTCTTTTATAAGGGAATAAAGTGCATCACGTGTGGTGTTTTGTATGTACCTTATGAATAAGGATCGGCTAACTCCGTGCCAGCAGCCGCGGTAATACGGAGGATCCGAGCGTTATCCGGATTTATTGGGTTTAAAGGGTGCGTAGGCGGGATATTAAGTCAGCTGTGAAAGTTTGAGGCTCAACCTTAAAATTGCAGTTGAAACTGATATTCTTGAGTACAGAAGAAGTAGGCGGAATTCGTAGTGTAGCGGTGAAATGCTTAGATATTACGAAGAACTCCAATTGCGAAGGCAGCTTGCTATGCTGTAACTGACGCTGAGG…	d__Bacteria; p__Bacteroidota; c__Bacteroidia; o__Bacteroidales; f__Bacteroidaceae; g__Bacteroides	0.984867	0	0	0	0	0	0	0	0	0	0	0	0	0	0	0	0	0	0	13	0	0	0	0	0	0	0	0	0	0	0	0	0	0	0	0	0	0	0	0	0	0	0	0	0	0
74a0e6fd73372575795664266053cd8c	ASV386	TGAGGAATATTGGTCAATGGACGCGAGTCTGAACCAGCCAAGTAGCGTGAAGGATGAAGGCTCTATGGGTCGTAAACTTCTTTTATATGGGAATAAAGTGAGCCACGTGTGGCTTTTTGTATGTACCATATGAATAAGGATCGGCTAACTCCGTGCCAGCAGCCGCGGTAATACGGAGGATCCGAGCGTTATCCGGATTTATTGGGTTTAAAGGGAGCGTAGGCGGATTATTAAGTCAGTTGTGAAAGTTTACGGCTCAACCGTGAAATTGCAGTTGATACTGGTAGTCTTGAGTGCAGTAGAGGTAAGCGGAATTCGTGGTGTAGCGGTGAAATGCTTAGATATCACGAAGAACTCCAATTGCGAAGGCAGCTTGCTGGACTGTAACTGACGCTGATG…	d__Bacteria; p__Bacteroidota; c__Bacteroidia; o__Bacteroidales; f__Bacteroidaceae; g__Bacteroides	1	0	0	0	0	0	0	0	0	0	0	0	0	0	0	0	11	0	0	0	0	0	0	0	0	0	0	0	0	0	0	0	0	0	0	0	0	0	0	0	0	0	0	0	0	0
d7f2204a61ed5382d2029f403717aeac	ASV387	TGAGGAATATTGGTCAATGGACGGGAGTCTGAACCAGCCAAGTAGCGTGAAGGATGAAGGCTCTATGGGTCGTAAACTTCTTTTATATGGGAATAAAGTGAGCCACGTGTGGCTTTTTGTATGTACCATATGAATAAGGATCGGCTAACTCCGTGCCAGCAGCCGCGGTAATACGGAGGATCCGAGCGTTATCCGGATTTATTGGGTTTAAAGGGAGCGTAGGCGGATTATTAAGTCAGTTGTGAAAGTTTACGGCTCAACCGTGAAATTGCAGTTGATACTGGTAGTCTTGAGTGCAGTAGAGGTAAGCGGAATTCGTGGTGTAGCGGTGAAATGCTTAGATATCACGAAGAACTCCAATTGCGAAGGCAGCTTGCTGGACTGTAACTGACGCTGATG…	d__Bacteria; p__Bacteroidota; c__Bacteroidia; o__Bacteroidales; f__Bacteroidaceae; g__Bacteroides	1	0	0	0	0	0	0	0	0	0	0	0	0	0	0	7	0	0	0	0	0	0	0	0	0	0	0	0	0	0	0	0	0	0	0	0	0	0	0	0	0	0	0	0	0	0
bf0fccf3e44509c3849349c541c0a0c5	ASV388	TGAGGAATATTGGTCAATGGACGAGAGTCTGAACCAGCCAAGTAGCGTGAAGGATGAAGGCCCTATGGGTCGTAAACTTCTTTTATAGGGGAATAAAGTGCGGAACGTGTTCCGTTTTGTATGTACCCTACGAATAAGGATCGGCTAACTCCGTGCCAGCAGCCGCGGTAATACGGAGGATCCGAGCGTTATCCGGATTTATTGGGTTTAAAGGGAGCGTAGGTGGACGTATAAGTCAGTTGTGAAAGTTTGCGGCTCAACCGTAAAATTGCAGTTGATACTGTATGTCTTGAGTGTACAAGAGGTGGGCGGAATTCGTGGTGTAGCGGTGAAATGCTTAGATATCACGAAGAACTCCGATTGCGAAGGCAGCTCACTAGAGTACAACTGACACTGAGG…	d__Bacteria; p__Bacteroidota; c__Bacteroidia; o__Bacteroidales; f__Bacteroidaceae; g__Bacteroides; s__Bacteroidaceae_bacterium	0.720328	0	0	0	0	0	0	0	0	0	0	0	0	0	0	134	0	0	0	0	0	0	0	0	0	0	0	0	0	0	0	0	0	0	0	0	0	0	0	0	0	0	0	0	0	0
d272bf25781448dde9031a24679a9012	ASV389	TGAGGAATATTGGTCAATGGACGAGAGTCTGAACCAGCCAAGTAGCGTGAAGGATGACTGCCCTATGGGTTGTAAACTTCTTTTATATGGGAATAAAATGTTCCACGTGTGGGATTTTGTATGTACCATATGAATAAGGATCGGCTAACTCCGTGCCAGCAGCCGCGGTAATACGGAGGATCCGAGCGTTATCCGGATTTATTGGGTTTAAAGGGAGCGTAGGTGGATTGTTAAGTCAGTTGTGAAAGTTTGCGGCTCAACCGTAAAATTGCAGTTGAAACTGGCAGTCTTGAGTACAGTAGAGGTGGGCGGAATTCGTGGTGTAGCGGTGAAATGCTTAGATATCACGAAGAACTCCGATTGCGAAGGCAGCTCACTGGACTGCAACTGACACTGAGG…	d__Bacteria; p__Bacteroidota; c__Bacteroidia; o__Bacteroidales; f__Bacteroidaceae; g__Bacteroides; s__Bacteroides_acidifaciens	0.981901	0	0	0	0	0	0	0	0	0	0	0	15	0	0	0	0	0	0	0	0	0	0	0	0	0	0	0	0	0	0	0	0	0	0	0	0	0	0	0	0	0	0	0	0	0
1f395b08d1e103d9a9a688896bffb21a	ASV390	TGAGGAATATTGGTCAATGGACGAGAGTCTGAACCAGCCAAGTAGCGTGAAGGATGACTGCCCTATGGGTTGTAAACTTCTTTTATATGGGAATAAAATGTTCCACGTGTGGGATTTTGTATGTACCATATGAATAAGGATCGGCTAACTCCGTGCCAGCAGCCGCGGTAATACGGAGGATCCGAGCGTTATCCGGATTTATTGGGTTTAAAGGGAGCGTAGGTGGATTGTTAAGTCAGTTGTGAAAGTTTGCGGCTCAACCGTAAAATTGCAGTTGAAACTGGCAGTCCTGAGTACAGTAGAGGTGGGCGGAATTCGTGGTGTAGCGGTGAAATGCTTAGATATCACGAAGAACTCCGATTGCGAAGGCAGCTCACTGGACTGCAACTGACACTGAGG…	d__Bacteria; p__Bacteroidota; c__Bacteroidia; o__Bacteroidales; f__Bacteroidaceae; g__Bacteroides; s__Bacteroides_acidifaciens	0.979511	0	0	0	0	0	0	0	0	0	0	0	0	0	0	0	0	0	0	0	0	0	0	0	0	0	0	0	0	0	0	0	0	0	0	0	0	0	0	6	0	0	0	0	0	0
a98806e7219f134139c7c08cb513dff0	ASV391	TGAGGAATATTGGTCAATGGACGAGAGTCTGAACCAGCCAAGTCGCGTGAAGGATGACTGCCCTATGGGTTGTAAACTTCTTTTATATGGGAATAAAATGTTCCACGTGTGGGATTTTGTATGTACCATATGAATAAGGATCGGCTAACTCCGTGCCAGCAGCCGCGGTAATACGGAGGATCCGAGCGTTATCCGGATTTATTGGGTTTAAAGGGAGCGTAGGTGGATTGTTAAGTCAGTTGTGAAAGTTTGCGGCTCAACCGTAAAATTGCAGTTGAAACTGGCAGTCTTGAGTACAGTAGAGGTGGGCGGAATTCGTGGTGTAGCGGTGAAATGCTTAGATATCACGAAGAACTCCGATTGCGAAGGCAGCTCACTGGACTGCAACTGACACTGAGG…	d__Bacteria; p__Bacteroidota; c__Bacteroidia; o__Bacteroidales; f__Bacteroidaceae; g__Bacteroides; s__Bacteroides_acidifaciens	0.979944	0	0	0	0	0	0	0	0	0	0	0	0	0	5	0	0	0	0	0	0	0	0	0	0	0	0	0	0	0	0	0	0	0	0	0	0	0	0	0	0	0	0	0	0	0
18489763aab9f6f1249bfc894a645753	ASV392	TGAGGAATATTGGTCAATGGACGAGAGTCTGAACCAGCCAAGTAGCGTGAAGGATGACTGCCCTATGGGTTGTAAACTTCTTTTATATGGGAATAAAACAGGGTATGCATACCCTCTTGTATGTACCATATGAATAAGGATCGGCTAACTCCGTGCCAGCAGCCGCGGTAATACGGAGGATCCGAGCGTTATCCGGATTTATTGGGTTTAAAGGGAGCGTAGGTGGATTGTTAAGTCAGTTGTGAAAGTTTGCGGCTCAACCGTAAAATTGCAGTTGAAACTGGCAGTCTTGAGTACAGTAGAGGTGGGCGGAATTCGTGGTGTAGCGGTGAAATGCTTAGATATCACGAAGAACTCCGATTGCGAAGGCAGCTCACTGGACTGCAACTGACACTGATG…	d__Bacteria; p__Bacteroidota; c__Bacteroidia; o__Bacteroidales; f__Bacteroidaceae; g__Bacteroides; s__Bacteroides_caecimuris	0.997179	0	0	0	0	0	0	0	0	0	0	0	0	0	0	0	0	0	0	0	0	0	0	0	0	0	7	0	0	0	0	0	0	0	0	0	0	0	0	0	0	0	0	0	0	0
7c72f393723cb5a088ca016d1966af1b	ASV393	TGAGGAATATTGGTCAATGGACGCGAGTCTGAACCAGCCAAGTAGCGTGAAGGAAGACTGCCCTATGGGTTGTAAACTTCTTTTGTTAGGGAATAAAGTGCGCCACGTGTGGTGTTTTGTATGTACCTAACGAATAAGGATCGGCTAACTCCGTGCCAGCAGCCGCGGTAATACGGAGGATCCGAGCGTTATCCGGATTTATTGGGTTTAAAGGGTGCGTAGGCGGACTAGTAAGTCAGCTGTGAAAGTTAGTGGCTCAACCACTAAATTGCAGTTGAAACTGTTGGTCTTGAGTATACATGAGGTGAGCGGAATTTGTGGTGTAGCGGTGAAATGCATAGATATCACAAGGAACTCCAATTGCGAAGGCAGCTCACTGGGGTATAACTGACGCTGAGG…	d__Bacteria; p__Bacteroidota; c__Bacteroidia; o__Bacteroidales; f__Bacteroidaceae; g__Bacteroides; s__Bacteroides_coprosuis	1	0	0	0	0	0	8	0	0	0	0	0	0	0	0	0	0	0	0	0	0	0	0	0	0	0	0	0	0	0	0	0	0	0	0	0	0	0	0	0	0	0	0	0	0	0
47f3d645d96038371757074de1d8fb8d	ASV394	TGAGGAATATTGGTCAATGGGCGCTAGCCTGAACCAGCCAAGTAGCGTGAAGGATGAAGGCTCTATGGGTCGTAAACTTCTTTTATATAAGAATAAAGTGCAGTATGTATACTGTTTTGTATGTATTATATGAATAAGGATCGGCTAACTCCGTGCCAGCAGCCGCGGTAATACGGAGGATCCGAGCGTTATCCGGATTTATTGGGTTTAAAGGGAGCGTAGGTGGACTGGTAAGTCAGTTGTGAAAGTTTGCGGCTCAACCGTAAAATTGCAGTTGATACTGTCAGTCTTGAGTACAGTAGAGGTGGGCGGAATTCGTGGTGTAGCGGTGAAATGCTTAGATATCACGAAGAACTCCGATTGCGAAGGCAGCTCACTGGACTGCAACTGACACTGATG…	d__Bacteria; p__Bacteroidota; c__Bacteroidia; o__Bacteroidales; f__Bacteroidaceae; g__Bacteroides; s__Bacteroides_fragilis	0.99687	0	0	0	0	0	0	0	0	0	0	4384	11	0	0	0	6	0	0	0	0	0	0	0	0	0	0	0	0	0	0	0	0	0	0	0	0	0	0	0	0	0	0	0	0	0
b8f4915bec0d4c4fa79ef31d540e3769	ASV395	TGAGGAATATTGGTCAATGGGCGCTAGCCTGAACCAGCCAAGTCGCGTGAAGGATGAAGGCTCTATGGGTCGTAAACTTCTTTTATATAAGAATAAAGTGCAGTATGTATACTGTTTTGTATGTATTATATGAATAAGGATCGGCTAACTCCGTGCCAGCAGCCGCGGTAATACGGAGGATCCGAGCGTTATCCGGATTTATTGGGTTTAAAGGGAGCGTAGGTGGACTGGTAAGTCAGTTGTGAAAGTTTGCGGCTCAACCGTAAAATTGCAGTTGATACTGTCAGTCTTGAGTACAGTAGAGGTGGGCGGAATTCGTGGTGTAGCGGTGAAATGCTTAGATATCACGAAGAACTCCGATTGCGAAGGCAGCTCACTGGACTGCAACTGACACTGATG…	d__Bacteria; p__Bacteroidota; c__Bacteroidia; o__Bacteroidales; f__Bacteroidaceae; g__Bacteroides; s__Bacteroides_fragilis	0.992686	0	0	0	0	0	0	0	0	0	0	628	0	0	0	0	0	0	0	0	0	0	0	0	0	0	0	0	0	0	0	0	0	0	0	0	0	0	0	0	0	0	0	0	0	0
f330a8d2204597dbe97585c4185570bd	ASV396	TGAGGAATATTGGTCAATGGGCGCGAGCCTGAACCAGCCAAGTAGCGTGAAGGATGACTGCCCTATGGGTTGTAAACTTCTTTTATATTAGAATAAAGTGCAGTATGTATACTGTTTTGTATGTATAATATGAATAAGGATCGGCTAACTCCGTGCCAGCAGCCGCGGTAATACGGAGGATCCGAGCGTTATCCGGATTTATTGGGTTTAAAGGGAGCGTAGGTGGACTGGTAAGTCAGTTGTGAAAGTTTGCGGCTCAACCGTAAAATTGCAGTTGATACTGTCAGTCTTGAGTACAGTAGAGGTGGGCGGAATTCGTGGTGTAGCGGTGAAATGCTTAGATATCACGAAGAACTCCGATTGCGAAGGCAGCTCACTGGACTGCAACTGACACTGATG…	d__Bacteria; p__Bacteroidota; c__Bacteroidia; o__Bacteroidales; f__Bacteroidaceae; g__Bacteroides; s__Bacteroides_fragilis	0.992963	0	0	75	0	0	0	0	0	110	0	0	0	0	0	0	0	0	0	0	0	0	0	0	0	0	0	0	0	0	0	0	0	0	0	0	0	0	0	0	0	0	0	0	0	0
306329d357ef539c1fe5995c3b8aafa2	ASV397	TGAGGAATATTGGTCAATGGGCGCGAGCCTGAACCAGCCAAGTAGCGTGAAGGATGAAGGCTCTATGGGTCGTAAACTTCTTTTATATGGGAATAAAGTTGAGTATGTATACTTTTTTGTATGTACCATATGAATAAGGATCGGCTAACTCCGTGCCAGCAGCCGCGGTAATACGGAGGATCCGAGCGTTATCCGGATTTATTGGGTTTAAAGGGAGCGTAGGTGGATTGTTAAGTCAGTTGTGAAAGTTTGCGGCTCAACCGTAAAATTGCAGTTGAAACTGGCAGTCTTGAGTACAGTAGAGGTGGGCGGAATTCGTGGTGTAGCGGTGAAATGCTTAGATATCACGAAGAACTCCGATTGCGAAGGCAGCTCACTAGACTGGTGACTGACACTGAG…	d__Bacteria; p__Bacteroidota; c__Bacteroidia; o__Bacteroidales; f__Bacteroidaceae; g__Bacteroides; s__Bacteroides_kribbi	0.770229	0	0	0	0	0	0	0	0	0	0	0	0	0	0	0	0	0	0	0	0	0	0	0	0	0	0	0	0	0	0	0	0	0	0	0	0	86	0	0	0	0	0	0	0	0
05b7d4f4bb044a8f9456188677a9fdb2	ASV398	TGAGGAATATTGGTCAATGGGCGCGAGCCTGAACCAGCCAAGTAGCGTGAAGGATGAAGGCTCTATGGGTCGTAAACTTCTTTTATATGGGAATAAAGTTGAGTATGTATACTTTTTTGTATGTACCATATGAATAAGGATCGGCTAACTCCGTGCCAGCAGCCGCGGTAATACGGAGGATCCGAGCGTTATCCGGATTTATTGGGTTTAAAGGGAGCGTAGGTGGATTGTTAAGTCAGTTGTGAAAGTTTGCGGCTCAACCGTAAAATTGCAGTTGAAACTGGCAGTCTTGAGTACAGTAGAGGTGGGCGGAATTCGTGGTGTAGCGGTGAAATGCTTAGATATCACGAAGAACTCCGATTGCGAAGGCAGCTCACTAGACTGGTTACTGACACTGAG…	d__Bacteria; p__Bacteroidota; c__Bacteroidia; o__Bacteroidales; f__Bacteroidaceae; g__Bacteroides; s__Bacteroides_kribbi	0.74036	0	0	40	0	0	0	0	0	20	0	0	0	0	0	0	0	0	0	0	0	0	0	0	0	0	0	0	0	0	0	0	0	0	0	0	0	0	0	0	0	0	0	0	0	0
298c6c576a8bfb03ace296b5d41c319f	ASV399	TGAGGAATATTGGTCAATGGGCGGAAGCCTGAACCAGCCAAGTAGCGTGAAGGATGACTGCCCTATGGGTTGTAAACTTCTTTTATAGGGGAATAAAATGAGCCACGTGTGGCTTTTTGTATGTACCCTATGAATAAGGATCGGCTAACTCCGTGCCAGCAGCCGCGGTAATACGGAGGATCCGAGCGTTATCCGGATTTATTGGGTTTAAAGGGAGCGTAGGTGGACATGTAAGTCAGTTGTGAAAGTTTGCGGCTCAACCGTAAAATTGCAGTTGATACTGTGTGTCTTGAGTACAGTAGAGGTGGGCGGAATTCGTGGTGTAGCGGTGAAATGCTTAGATATCACGAAGAACTCCGATTGCGAAGGCAGCTCACTGGACTGTTACTGACACTGAGG…	d__Bacteria; p__Bacteroidota; c__Bacteroidia; o__Bacteroidales; f__Bacteroidaceae; g__Bacteroides; s__Bacteroides_nordii	0.999205	0	0	0	0	0	0	0	0	0	0	350	0	0	0	0	0	0	0	0	0	0	0	0	0	0	0	0	9	0	0	0	0	0	0	0	0	0	0	0	5	0	0	0	0	0
e0e562a1f160ebed0b359e973000ecf4	ASV400	TGAGGAATATTGGTCAATGGGCGAAAGCCTGAACCAGCCAAGTAGCGTGAAGGATGACTGCCCTATGGGTTGTAAACTTCTTTTATAGGGGAATAAAATGAGCCACGTGTGGCTTTTTGTATGTACCCTATGAATAAGGATCGGCTAACTCCGTGCCAGCAGCCGCGGTAATACGGAGGATCCGAGCGTTATCCGGATTTATTGGGTTTAAAGGGAGCGTAGGTGGACATGTAAGTCAGTTGTGAAAGTTTGCGGCTCAACCGTAAAATTGCAGTTGATACTGTGTGTCTTGAGTACAGTAGAGGTGGGCGGAATTCGTGGTGTAGCGGTGAAATGCTTAGATATCACGAAGAACTCCGATTGCGAAGGCAGCTCACTGGACTGTTACTGACACTGAGG…	d__Bacteria; p__Bacteroidota; c__Bacteroidia; o__Bacteroidales; f__Bacteroidaceae; g__Bacteroides; s__Bacteroides_nordii	0.999456	0	0	20	0	0	7	0	0	9	0	0	0	0	0	0	0	0	0	0	0	0	0	0	0	0	0	0	0	0	0	0	0	0	0	0	0	0	0	0	0	0	0	0	0	0
51f7c8ee44363f94d016d6907b20aced	ASV401	TGAGGAATATTGGTCAATGGGCGAGAGCCTGAACCAGCCAAGTAGCGTGAAGGATGAAGGCTCTATGGGTCGTAAACTTCTTTTATATGGGAATAAAGTTTTCCACGTGTGGAATTTTGTATGTACCATATGAATAAGGATCGGCTAACTCCGTGCCAGCAGCCGCGGTAATACGGAGGATCCGAGCGTTATCCGGATTTATTGGGTTTAAAGGGAGCGTAGGTGGATTGTTAAGTCAGTTGTGAAAGTTTGCGGCTCAACCGTAAAATTGCAGTTGAAACTGGCAGTCTTGAGTACAGTAGAGGTGGGCGGAATTCGTGGTGTAGCGGTGAAATGCTTAGATATCACGAAGAACTCCGATTGCGAAGGCAGCTCACTAGACTGTTACTGACACTGATG…	d__Bacteria; p__Bacteroidota; c__Bacteroidia; o__Bacteroidales; f__Bacteroidaceae; g__Bacteroides; s__Bacteroides_ovatus	0.940687	0	0	0	0	0	0	0	0	0	0	73	0	0	0	0	0	0	0	0	0	0	0	0	0	0	0	0	0	0	0	0	0	0	0	0	0	0	0	0	0	0	0	0	0	0
074b9cd22e0a305019f0ae34169aeb95	ASV402	TGAGGAATATTGGTCAATGGACGAGAGTCTGAACCAGCCAAGTAGCGTGAAGGATGAAGGCTCTATGGGTCGTAAACTTCTTTTATATGGGAATAAAGTTGAGTATGTATACTTTTTTGTATGTACCATATGAATAAGGATCGGCTAACTCCGTGCCAGCAGCCGCGGTAATACGGAGGATCCGAGCGTTATCCGGATTTATTGGGTTTAAAGGGAGCGTAGGTGGATTGTTAAGTCAGTTGTGAAAGTTTGCGGCTCAACCGTAAAATTGCAGTTGAAACTGGCAGTCTTGAGTACAGTAGAGGTGGGCGGAATTCGTGGTGTAGCGGTGAAATGCTTAGATATCACGAAGAACTCCGATTGCGAAGGCAGCTCACTAGACTGTTACTGACACTGATG…	d__Bacteria; p__Bacteroidota; c__Bacteroidia; o__Bacteroidales; f__Bacteroidaceae; g__Bacteroides; s__Bacteroides_ovatus	0.859554	0	0	0	0	0	0	0	0	0	0	18	0	0	0	0	0	0	0	0	0	0	0	0	0	0	0	0	0	0	0	0	0	0	0	0	0	0	0	0	0	0	0	0	0	0
1a1794f1df8872daedccbf6fa3445227	ASV403	TGAGGAATATTGGTCAATGGACGAGAGTCTGAACCAGCCAAGTAGCGTGAAGGATGACTGCCCTATGGGTTGTAAACTTCTTTTGTTAGGGAATAAAATGCACCACGTGTGGTGTTTTGTATGTACCTTTCGAATAAGGATCGGCTAACTCCGTGCCAGCAGCCGCGGTAATACGGAGGATCCGAGCGTTATCCGGATTTATTGGGTTTAAAGGGTGCGTAGGCGGACTAATAAGTCAGCTGTGAAAGTTTACGGCTCAACCGTGAAATTGCAGTTGAAACTGTTGGTCTTGAGTACACAAGAGGTGAGCGGAATTTGTGGTGTAGCGGTGAAATGCTTAGATATCACAAGGAACTCCAATTGCGAAGGCAGCTCACTGGGGTGTAACTGACGCTGAGG…	d__Bacteria; p__Bacteroidota; c__Bacteroidia; o__Bacteroidales; f__Bacteroidaceae; g__Bacteroides; s__Bacteroides_propionicifaciens	0.919975	0	0	0	0	0	0	0	0	0	0	685	0	0	0	0	0	0	0	0	0	0	0	0	0	0	0	0	0	0	0	0	0	0	0	0	0	0	0	0	0	0	0	0	0	0
cedc5249f93ce6871cc34ed93d32200b	ASV404	TGAGGAATATTGGTCAATGGACGAGAGTCTGAACCAGCCAAGTAGCGTGAAGGATGACTGCCCTATGGGTTGTAAACTTCTTTTGTTAGGGAATAAAATGCGCCACGTGTGGTGTTTTGTATGTACCTTTCGAATAAGGATCGGCTAACTCCGTGCCAGCAGCCGCGGTAATACGGAGGATCCGAGCGTTATCCGGATTTATTGGGTTTAAAGGGTGCGTAGGCGGACTAATAAGTCAGCTGTGAAAGTTTACGGCTCAACCGTGAAATTGCAGTTGAAACTGTTAGTCTTGAGTACACAAGAGGTGAGCGGAATTTGTGGTGTAGCGGTGAAATGCTTAGATATCACAAGGAACTCCAATTGCGAAGGCAGCTCACTGGGGTGTAACTGACGCTGAGG…	d__Bacteria; p__Bacteroidota; c__Bacteroidia; o__Bacteroidales; f__Bacteroidaceae; g__Bacteroides; s__Bacteroides_propionicifaciens	0.904568	0	0	0	0	0	0	0	0	0	0	143	0	0	0	0	0	0	0	0	0	0	0	0	0	0	0	0	0	0	0	0	0	0	0	0	0	0	0	0	0	0	0	0	0	0
367a94aa21a7ea3469b2d8bf33bf0bd7	ASV405	TGAGGAATATTGGTCAATGGACGAGAGTCTGAACCAGCCAAGTAGCGTGAAGGATGACTGCCCTATGGGTTGTAAACTTCTTTTGTTAGGGAATAAAGTGCACCACGTGTGGTGTTTTGTATGTACCTTTCGAATAAGGATCGGCTAACTCCGTGCCAGCAGCCGCGGTAATACGGAGGATCCGAGCGTTATCCGGATTTATTGGGTTTAAAGGGTGCGTAGGCGGACTAATAAGTCAGCTGTGAAAGTTTACGGCTCAACCGTGAAATTGCAGTTGAAACTGTTAGTCTTGAGTACACAAGAGGTGAGCGGAATTTGTGGTGTAGCGGTGAAATGCTTAGATATCACAAGGAACTCCAATTGCGAAGGCAGCTCACTGGGGTGTAACTGACGCTGAGG…	d__Bacteria; p__Bacteroidota; c__Bacteroidia; o__Bacteroidales; f__Bacteroidaceae; g__Bacteroides; s__Bacteroides_propionicifaciens	0.794102	0	0	0	0	0	0	0	0	0	0	0	0	0	0	0	0	0	0	0	0	0	0	0	0	0	0	0	0	0	0	0	0	0	0	0	0	0	0	0	0	0	0	0	0	0
f212a0c6a327a486060a5146f0fa0e12	ASV406	TGAGGAATATTGGTCAATGGGCGCGAGCCTGAACCAGCCAAGTAGCGTGAAGGATGACTGCCCTACGGGTTGTAAACTTCTTTTATAAAGGAATAAAGTGAGGCACGTGTGCCTTTTTGTATGTACTTTATGAATAAGGATCGGCTAACTCCGTGCCAGCAGCCGCGGTAATACGGAGGATCCGAGCGTTATCCGGATTTATTGGGTTTAAAGGGAGCGTAGATGGGTTGTTAAGTCAGTTGTGAAAGTTTGCGGCTCAACCGTAAAATTGCAATTGATACTGGCAGCCTTGAGTACAGTTGAGGTAGGCGGAATTCGTGGTGTAGCGGTGAAATGCTTAGATATCACGGAGAACTCCGATTGCGAAGGCAGCTCACTGGACTGCAACTGACACTGATG…	d__Bacteria; p__Bacteroidota; c__Bacteroidia; o__Bacteroidales; f__Bacteroidaceae; g__Bacteroides; s__Bacteroides_sartorii	0.969099	0	0	0	0	0	0	0	0	0	0	0	0	0	0	0	0	0	0	0	0	0	0	0	0	0	7	0	0	0	0	0	0	0	0	0	0	0	0	0	0	0	0	0	0	0
60fc7dd3c6942c11be9ed86ba710003e	ASV407	TGAGGAATATTGGTCAATGGACGAGAGTCTGAACCAGCCAAGTAGCGTGAAGGATGAAGGCCCTATGGGTCGTAAACTTCTTTTATAGGGGAATAAAGTGCGGAACGTGTTCCGCTTTGTATGTACCCTACGAATAAGGATCGGCTAACTCCGTGCCAGCAGCCGCGGTAATACGGAGGATCCGAGCGTTATCCGGATTTATTGGGTTTAAAGGGAGCGTAGGTGGATATATAAGTCAGTTGTGAAAGTTTGCGGCTCAACCGTAAAATTGCAGTTGATACTGTATATCTTGAGTGTACAAGAGGTGGGCGGAATTCGTGGTGTAGCGGTGAAATGCTTAGATATCACGAAGAACTCCGATTGCGAAGGCAGCTCACTAGAGTACAACTGACACTGAGG…	d__Bacteria; p__Bacteroidota; c__Bacteroidia; o__Bacteroidales; f__Bacteroidaceae; g__Bacteroides; s__Bacteroides_sp.	0.794024	0	0	0	0	0	0	0	0	0	0	0	0	0	0	0	0	0	0	0	0	0	0	0	0	0	0	0	0	0	0	0	0	0	0	0	0	60	0	20	0	0	0	0	0	0
9d37424f2dcda2679fcd07f5355d7c73	ASV408	TGAGGAATATTGGTCAATGGGCGCGAGCCTGAACCAGCCAAGTAGCGTGAAGGATGAAGGCTCTATGGGTCGTAAACTTCTTTTACATGGGAATAAAGTGGAGAACGTGTTCTCCTTTGTATGTACCATATGAATAAGGATCGGCTAACTCCGTGCCAGCAGCCGCGGTAATACGGAGGATCCGAGCGTTATCCGGATTTATTGGGTTTAAAGGGTGCGTAGGTGGACTGGTAAGTCAGCTGTGAAAGTTTGCGGCTCAACCGTAAAATTGCAGTTGATACTGTCAGTCTTGAGTGTACATGAGGTAGGCGGAATTCGTGGTGTAGCGGTGAAATGCTTAGATATCACGAAGAACTCCGATTGCGAAGGCAGCTTACTGGGGTACAACTGACACTGAGG…	d__Bacteria; p__Bacteroidota; c__Bacteroidia; o__Bacteroidales; f__Bacteroidaceae; g__Bacteroides; s__Bacteroides_sp.	0.846427	0	0	19	0	0	0	0	0	0	0	0	0	0	0	0	0	0	0	0	0	0	0	0	0	0	0	0	0	0	0	0	0	0	0	0	0	0	0	0	0	0	0	0	0	0
01ee9b2cf2da4ce04fcc4fae00a10d61	ASV409	TGAGGAATATTGGTCAATGGACGCGAGTCTGAACCAGCCAAGTAGCGTGAAGGATGACTGCCCTATGGGTTGTAAACTTCTTTTATATGGGAATAAAGTTTTCCACGTGTGGAATTTTGTATGTACCATATGAATAAGGATCGGCTAACTCCGTGCCAGCAGCCGCGGTAATACGGAGGATCCGAGCGTTATCCGGATTTATTGGGTTTAAAGGGAGCGTAGGTGGACAGTTAAGTCAGTTGTGAAAGTTTGCGGCTCAACCGTAAAATTGCAGTTGATACTGGCTGTCTTGAGTACAGTAGAGGTGGGCGGAATTCGTGGTGTAGCGGTGAAATGCTTAGATATCACGAAGAACTCCGATTGCGAAGGCAGCTCACTGGACTGCAACTGACACTGATG…	d__Bacteria; p__Bacteroidota; c__Bacteroidia; o__Bacteroidales; f__Bacteroidaceae; g__Bacteroides; s__Bacteroides_thetaiotaomicron	0.841683	0	0	0	0	0	0	0	0	0	0	567	0	0	0	7	10	0	0	0	0	0	0	0	0	0	0	0	0	0	0	0	0	0	0	0	0	0	0	0	0	0	0	0	0	0
7440aa816171ce9e81d9b67d2dda61c6	ASV410	TGAGGAATATTGGTCAATGGGCGCAGGCCTGAACCAGCCAAGTAGCGTGAAGGATGACTGCCCTATGGGTTGTAAACTTCTTTTATATGGGAATAAAGTTTTCCACGTGTGGAATTTTGTATGTACCATATGAATAAGGATCGGCTAACTCCGTGCCAGCAGCCGCGGTAATACGGAGGATCCGAGCGTTATCCGGATTTATTGGGTTTAAAGGGAGCGTAGGTGGACAGTTAAGTCAGTTGTGAAAGTTTGCGGCTCAACCGTAAAATTGCAGTTGATACTGGCTGTCTTGAGTACAGTAGAGGTGGGCGGAATTCGTGGTGTAGCGGTGAAATGCTTAGATATCACGAAGAACTCCGATTGCGAAGGCAGCTCACTGGACTGCAACTGACACTGATG…	d__Bacteria; p__Bacteroidota; c__Bacteroidia; o__Bacteroidales; f__Bacteroidaceae; g__Bacteroides; s__Bacteroides_thetaiotaomicron	0.947613	0	0	100	0	0	0	0	0	33	0	0	0	0	0	0	0	0	0	0	0	0	0	0	0	0	0	0	0	0	0	0	0	0	33	0	0	18	0	0	0	0	0	0	0	0
4e8b08e013947a5b90af66139033012c	ASV411	TGAGGAATATTGGTCAATGGGCGTAGGCCTGAACCAGCCAAGTAGCGTGAAGGATGACTGCCCTATGGGTTGTAAACTTCTTTTATATGGGAATAAAGTTTTCCACGTGTGGAATTTTGTATGTACCATATGAATAAGGATCGGCTAACTCCGTGCCAGCAGCCGCGGTAATACGGAGGATCCGAGCGTTATCCGGATTTATTGGGTTTAAAGGGAGCGTAGGTGGACAGTTAAGTCAGTTGTGAAAGTTTGCGGCTCAACCGTAAAATTGCAGTTGATACTGGCTGTCTTGAGTACAGTAGAGGTGGGCGGAATTCGTGGTGTAGCGGTGAAATGCTTAGATATCACGAAGAACTCCGATTGCGAAGGCAGCTCACTGGACTGCAACTGACACTGATG…	d__Bacteria; p__Bacteroidota; c__Bacteroidia; o__Bacteroidales; f__Bacteroidaceae; g__Bacteroides; s__Bacteroides_thetaiotaomicron	0.910329	0	0	0	0	0	0	0	0	0	0	163	0	0	0	0	0	0	0	0	0	0	0	0	0	0	0	0	0	0	0	0	0	0	0	0	0	0	0	0	0	0	0	0	0	0
82c58fc457a351b51f8b83ab46b2b2fc	ASV412	TGAGGAATATTGGTCAATGGGCGATAGCCTGAACCAGCCAAGTAGCGTGAAGGATGAAGGCTCTATGGGTCGTAAACTTCTTTTATATGGGAATAAAGTCAGGTACGTGTACCTGTTTGTATGTACCTTATGAATAAGCATCGGCTAACTCCGTGCCAGCAGCCGCGGTAATACGGAGGATGCGAGCGTTATCCGGATTTATTGGGTTTAAAGGGAGCGCAGATGGGTTTTTAAGTCAGTTGTGAAAGTTTGCGGCTCAACCGTAAAATTGCAATTGATACTGTTAACCTTGAGTACAGTTGAGGTAGGCGGAATTCGTGGTGTAGCGGTGAAATGCTTAGATATCACGAAGAACTCCGATTGCGAAGGCAGCTTACTAAACTGCAACTGACATTCATG…	d__Bacteria; p__Bacteroidota; c__Bacteroidia; o__Bacteroidales; f__Bacteroidaceae; g__Bacteroides; s__uncultured_bacterium	0.897937	0	0	0	0	0	0	0	0	0	0	0	0	0	0	0	0	0	0	0	0	0	5594	0	98	0	0	0	0	0	0	0	0	0	0	0	0	0	0	0	0	0	0	0	0	15
762c6798cde0fc73ab6173d7b1e0caed	ASV413	TGAGGAATATTGGTCAATGGGCGATAGCCTGAACCAGCCAAGTCGCGTGAAGGATGAAGGCTCTATGGGTCGTAAACTTCTTTTATATGGGAATAAAGTCAGGTACGTGTACCTGTTTGTATGTACCTTATGAATAAGCATCGGCTAACTCCGTGCCAGCAGCCGCGGTAATACGGAGGATGCGAGCGTTATCCGGATTTATTGGGTTTAAAGGGAGCGCAGATGGGTTTTTAAGTCAGTTGTGAAAGTTTGCGGCTCAACCGTAAAATTGCAATTGATACTGTTAACCTTGAGTACAGTTGAGGTAGGCGGAATTCGTGGTGTAGCGGTGAAATGCTTAGATATCACGAAGAACTCCGATTGCGAAGGCAGCTTACTAAACTGCAACTGACATTCATG…	d__Bacteria; p__Bacteroidota; c__Bacteroidia; o__Bacteroidales; f__Bacteroidaceae; g__Bacteroides; s__uncultured_bacterium	0.944332	0	0	0	0	0	0	0	0	0	0	0	0	0	0	0	0	0	0	0	0	0	737	0	0	0	0	0	0	0	0	0	0	0	0	0	0	0	0	0	0	0	0	0	0	0
5187467b3a829c0cbdcb1960b686edba	ASV414	TGAGGAATATTGGTCAATGGGCGATAGCCTGAACCAGCCAAGTAGCGTGAAGGATGAAGGCTTTATGGGTCGTAAACTTCTTTTATATGGGAATAAAGTCAGGTACGTGTACCTGTTTGTATGTACCTTATGAATAAGCATCGGCTAACTCCGTGCCAGCAGCCGCGGTAATACGGAGGATGCGAGCGTTATCCGGATTTATTGGGTTTAAAGGGAGCGCAGATGGGTTTTTAAGTCAGTTGTGAAAGTTTGCGGCTCAACCGTAAAATTGCAATTGATACTGTTAACCTTGAGTACAGTTGAGGTAGGCGGAATTCGTGGTGTAGCGGTGAAATGCTTAGATATCACGAAGAACTCCGATTGCGAAGGCAGCTTACTAAACTGCAACTGACATTCATG…	d__Bacteria; p__Bacteroidota; c__Bacteroidia; o__Bacteroidales; f__Bacteroidaceae; g__Bacteroides; s__uncultured_bacterium	0.858499	0	0	0	0	0	0	0	0	0	0	0	0	0	0	0	0	0	0	0	0	0	516	0	0	0	0	0	0	0	0	0	0	0	0	0	0	0	0	0	0	0	0	0	0	0
a8ca7a1cd1b39979f490c2cb34d8f447	ASV415	TGAGGAATATTGGTCAATGGGCGGGAGCCTGAACCAGCCAAGTAGCGTGAAGGATGAAGGTTCTATGGATTGTAAACTTCTTTTATATGGGAATAAAGTGAGCCACGTGTGGCTTTTTGTATGTACCATATGAATAAGGACCGGCTAACTCCGTGCCAGCAGCCGCGGTAATACGGAGGGTCCGAGCGTTATCCGGATTTATTGGGTTTAAAGGGAGCGTAGATGGGTTGTTAAGTCAGTTGTGAAAGTTTGCGGCTCAACCGTAAAATTGCAATTGATACTGGCAGCCTTGAGTATAGTTGAGGTAAGCGGAATTCGTGGTGTAGCGGTGAAATGCTTAGATATCACGAAGAACTCCTATTGCGAAGGCAGCTTACTAAGCTATAACTGACATTGATG…	d__Bacteria; p__Bacteroidota; c__Bacteroidia; o__Bacteroidales; f__Bacteroidaceae; g__Bacteroides; s__uncultured_bacterium	0.729438	0	0	68	0	0	0	0	0	0	0	0	0	0	0	0	0	0	0	0	0	0	0	0	0	0	0	0	0	0	0	0	0	0	0	0	0	0	0	0	0	0	0	0	0	0
ebd1e35a760b23ce960a4cc7da1ac540	ASV416	TGAGGAATATTGGTCAATGGGCGATAGCCTGAACCAGCCAAGTAGCGTGAAGGATGAAGGCTCTATGGGTCGTAAACTTCTTTTATATGGGAATAAAGTCAGATACGTGTATCTGTTTGTATGTACCTTATGAATAAGCATCGGCTAACTCCGTGCCAGCAGCCGCGGTAATACGGAGGATGCGAGCGTTATCCGGATTTATTGGGTTTAAAGGGAGCGCAGATGGGTTTTTAAGTCAGTTGTGAAAGTTTGCGGCTCAACCGTAAAATTGCAATTGATACTGGAAACCTTGAGTACAGTTGAGGTAGGCGGAATTCGTGGTGTAGCGGTGAAATGCTTAGATATCACGAAGAACTCCGATTGCGAAGGCAGCTTACTAAACTGCAACTGACATTCATG…	d__Bacteria; p__Bacteroidota; c__Bacteroidia; o__Bacteroidales; f__Bacteroidaceae; g__Bacteroides; s__uncultured_bacterium	0.881595	0	0	0	0	0	0	0	0	0	0	0	0	0	0	0	0	0	0	0	0	0	0	0	0	0	0	0	0	0	0	0	0	0	0	0	0	0	0	0	0	0	0	0	0	0
1d7a32c712577ef84f032f875c5d8348	ASV417	TGAGGAATATTGGTCAATGGGCGATAGCCTGAACCAGCCAAGTAGCGTGAAGGATGAAGGCTCTATGGGTCGTAAACTTCTTTTATATGGGAATAAAGTCAGGTACGTGTACCTGTTTGTATGTACCTTATGAATAAGCATCGGCTAACTCCGTGCCAGCAGCCGCGGTAATACGGAGGATGCGAGCGTTATCCGGATTTATTGGGTTTAAAGGGAGCGCAGATGGGTTTTTAAGTCAGTTGTGAAAGTTTGCGGCTCAACCGTAAAATTGCAATTGATACTGGAAACCTTGAGTACAGTTGAGGTAGGCGGAATTCGTGGTGTAGCGGTGAAATGCTTAGATATCACGAAGAACTCCGATTGCGAAGGCAGCTTACTAAACTGCAACTGACATTCATG…	d__Bacteria; p__Bacteroidota; c__Bacteroidia; o__Bacteroidales; f__Bacteroidaceae; g__Bacteroides; s__uncultured_bacterium	0.917238	0	0	0	0	0	0	0	0	0	0	0	0	0	0	0	0	0	0	0	0	0	0	0	11	0	0	0	0	0	0	0	0	0	0	0	0	0	0	0	0	0	0	0	0	0
82b2c3128e5178eb599be88d8b8db3fd	ASV418	TGAGGAATATTGGTCAATGGACGCAAGTCTGAACCAGCCAAGTAGCGTGAAGGATGAAGGTCCTCTGGATTGTAAACTTCTTTTATAAGGGAATAAAGTTCATCACGTGTGATGTTTTGTATGTACCTTATGAATAAGGATCGGCTAACTCCGTGCCAGCAGCCGCGGTAATACGGAGGATCCGAGCGTTATCCGGATTTATTGGGTTTAAAGGGTGCGTAGGCGGGATATTAAGTCAGCTGTGAAAGTTTGAGGCTCAACCTTAAAATTGCATTTGAAACTGATATTCTTGAGTACAGAAGAAGTAGGCGGAATTCGTAGTGTAGCGGTGAAATGCTTAGATATTACGAAGAACTCCAATTGCGAAGGCAGCTTGCTATGCTGTAACTGACGCTGAGG…	d__Bacteria; p__Bacteroidota; c__Bacteroidia; o__Bacteroidales; f__Bacteroidaceae; g__Bacteroides; s__uncultured_Bacteroidaceae	0.958687	39	0	0	538	0	0	0	0	0	0	0	0	0	0	0	0	0	0	0	0	0	1459	0	16	0	0	0	0	0	0	0	0	0	0	0	0	147	0	0	0	0	0	0	0	0
3744e17c8a67043951ee535751ea7717	ASV419	TGAGGAATATTGGTCAATGGACGCAAGTCTGAACCAGCCAAGTAGCGTGAAGGATGAAGGTCTTCTGGATTGTAAACTTCTTTTATAAGGGAATAAAGTTCATCACGTGTGATGTTTTGTATGTACCTTATGAATAAGGATCGGCTAACTCCGTGCCAGCAGCCGCGGTAATACGGAGGATCCGAGCGTTATCCGGATTTATTGGGTTTAAAGGGTGCGTAGGCGGGATATTAAGTCAGCTGTGAAAGTTTGAGGCTCAACCTTAAAATTGCATTTGAAACTGATATTCTTGAGTACAGAAGAAGTAGGCGGAATTCGTAGTGTAGCGGTGAAATGCTTAGATATTACGAAGAACTCCAATTGCGAAGGCAGCTTGCTATGCTGTAACTGACGCTGAGG…	d__Bacteria; p__Bacteroidota; c__Bacteroidia; o__Bacteroidales; f__Bacteroidaceae; g__Bacteroides; s__uncultured_Bacteroidaceae	0.956939	0	0	0	0	0	0	0	0	0	0	0	0	0	0	0	0	0	0	0	0	0	1554	0	0	0	0	0	0	0	0	0	0	0	0	0	0	0	0	0	0	0	0	0	0	0
3910998d76d3d9cc9986620b7072d223	ASV420	TGAGGAATATTGGTCAATGGACGCAAGTCTGAACCAGCCAAGTAGCGTGAAGGATGAAGGTCCTCTGGATTGTAAACTTCTTTTATAAGGGAATAAAGTGCATCACGTGTGATGTTTTGTATGTACCTTATGAATAAGGATCGGCTAACTCCGTGCCAGCAGCCGCGGTAATACGGAGGATCCGAGCGTTATCCGGATTTATTGGGTTTAAAGGGTGCGTAGGCGGGATATTAAGTCAGCTGTGAAAGTTTGAGGCTCAACCTTAAAATTGCAGTTGAAACTGATATTCTTGAGTACAGAAGAAGTAGGCGGAATTCGTAGTGTAGCGGTGAAATGCTTAGATATTACGAAGAACTCCAATTGCGAAGGCAGCTTGCTATGCTGTAACTGACGCTGAGG…	d__Bacteria; p__Bacteroidota; c__Bacteroidia; o__Bacteroidales; f__Bacteroidaceae; g__Bacteroides; s__uncultured_Bacteroidaceae	0.939509	0	0	0	678	0	0	0	0	0	0	0	0	0	0	0	0	0	0	0	0	0	754	0	0	0	0	0	0	0	0	0	0	0	0	0	0	0	0	0	0	0	0	0	0	0
08a7d6d202cfc14913c95304de123aef	ASV421	TGAGGAATATTGGTCAATGGACGGAAGTCTGAACCAGCCAAGTAGCGTGAAGGATGAAGGTCCTCTGGATTGTAAACTTCTTTTATAAGGGAATAAAGTGCATCACGTGTGATGTTTTGTATGTACCTTATGAATAAGGATCGGCTAACTCCGTGCCAGCAGCCGCGGTAATACGGAGGATCCGAGCGTTATCCGGATTTATTGGGTTTAAAGGGTGCGTAGGCGGGATATTAAGTCAGCTGTGAAAGTTTGAGGCTCAACCTTAAAATTGCATTTGAAACTGATATTCTTGAGTACAGAAGAAGTAGGCGGAATTCGTAGTGTAGCGGTGAAATGCTTAGATATTACGAAGAACTCCAATTGCGAAGGCAGCTTGCTATGCTGTAACTGACGCTGAGG…	d__Bacteria; p__Bacteroidota; c__Bacteroidia; o__Bacteroidales; f__Bacteroidaceae; g__Bacteroides; s__uncultured_Bacteroidaceae	0.814195	0	0	0	599	0	0	0	0	0	0	0	0	0	0	0	0	0	0	0	0	0	0	0	49	0	0	0	0	0	0	0	0	0	0	0	0	0	0	0	0	0	0	0	0	0
3c82e3a2d0074a1548990c6fb00bc814	ASV422	TGAGGAATATTGGTCAATGGGCGAGAGCCTGAACCAGCCAAGTAGCGTGAAGGATGACTGCCCTATGGGTTGTAAACTTCTTTTATATGGGAATAAAGTGAGCTACGTGTAGCTTTTTGTATGTACCATACGAATAAGGATCGGCTAACTCCGTGCCAGCAGCCGCGGTAATACGGAGGATCCGAGCGTTATCCGGATTTATTGGGTTTAAAGGGTGCGTAGGTGGAAGTATAAGTCAGTTGTGAAAGTTTGCGGCTCAACCGTAAAATTGCAGTTGAAACTGTATTTCTTGAGTATAGATGAGGTAGGCGGAATTCGTGGTGTAGCGGTGAAATGCTTAGATATCACGACGAACGCCGATTGCGTAGGCAGCTTACTAAACTATAACTGACACTGAGG…	d__Bacteria; p__Bacteroidota; c__Bacteroidia; o__Bacteroidales; f__Bacteroidaceae; g__Bacteroides; s__uncultured_Bacteroidaceae	0.750701	0	0	0	0	0	0	0	0	46	0	468	0	0	0	0	21	0	0	0	0	0	0	0	0	0	0	0	0	0	0	0	0	0	0	0	0	0	0	0	0	0	0	0	0	0
b15c34f0976a7f7c0fb405150a5060ea	ASV423	TGAGGAATATTGGTCAATGGGCGAGAGCCTGAACCAGCCAAGTAGCGTGAAGGATGACTGCCCTATGGGTTGTAAACTTCTTTTATATGGGAATAAAGTGAGCTACGTGTAGCTTTTTGTATGTACCATAGGAATAAGGATCGGCTAACTCCGTGCCAGCAGCCGCGGTAATACGGAGGATCCGAGCGTTATCCGGATTTATTGGGTTTAAAGGGTGCGTAGGTGGAAGTATAAGTCAGTTGTGAAAGTTTGCGGCTCAACCGTAAAATTGCAGTTGAAACTGTATTTCTTGAGTATAGATGAGGTAGGCGGAATTCGTGGTGTAGCGGTGAAATGCTTAGATATCACGACGAACGCCGATTGCGTAGGCAGCTTACTAAACTATAACTGACACTGAGG…	d__Bacteria; p__Bacteroidota; c__Bacteroidia; o__Bacteroidales; f__Bacteroidaceae; g__Bacteroides; s__uncultured_Bacteroidaceae	0.733844	0	0	0	0	0	0	0	0	0	0	262	14	0	0	0	0	0	0	0	0	0	0	0	0	0	0	0	0	0	0	0	0	0	0	0	0	0	0	0	0	0	0	0	0	0
7c73e5c04db766bf90d9e49e8cba5d2a	ASV424	TGAGGAATATTGGTCAATGGACGCAAGTCTGAACCAGCCAAGTAGCGTGAAGGATGAAGGTCCTCTGGATTGTAAACTTCTTTTATAAGGGAATAAAGTTCATCACGTGTGATGTTTTGTATGTACCTTATGAATAAGGATCGGCTAACTCCGTGCCAGCAGCCGCGGTAATACGGAGGATTCGAGCGTTATCCGGATTTATTGGGTTTAAAGGGTGCGTAGGCGGGATATTAAGTCAGCTGTGAAAGTTTGAGGCTCAACCTTAAAATTGCATTTGAAACTGATATTCTTGAGTACAGAAGAAGTAGGCGGAATTCGTAGTGTAGCGGTGAAATGCTTAGATATTACGAAGAACTCCAATTGCGAAGGCAGCTTGCTATGCTGTAACTGACGCTGAGG…	d__Bacteria; p__Bacteroidota; c__Bacteroidia; o__Bacteroidales; f__Bacteroidaceae; g__Bacteroides; s__uncultured_Bacteroidaceae	0.990407	0	0	0	0	0	0	0	0	0	0	0	0	0	0	0	0	0	0	0	0	0	0	0	0	0	0	0	0	0	0	0	0	0	0	0	0	173	0	52	0	0	0	0	0	0
d3ec4803390649210601bcac8dd53d9c	ASV425	TGAGGAATATTGGTCAATGGACGCAAGTCTGAACCAGCCAAGTAGCGTGAAGGATGAAGGTCCTCTGGATTGTAAACTTCTTTTATAAGGGAATAAAGTTCATCACGTGTGATGTTTTGTATGTACCTTATGAATAAGGATCGGCTAACTCCGTGCCAGCAGCCGCGGTAATACGGAGGATCCGAGCGTTATCCGGATTTATTGGGTTTAAAGGGTGCGTAGGCGGGATATTAAGTCAGCTGTGAAAGTTTGAGGCTCAACCTTAAAATTGCAGTTGAAACTGATATTCTTGAGTACAGAAGAAGTAGGCGGAATTCGTAGTGTAGCGGTGAAATGCTTAGATATTACGAAGAACTCCAATTGCGAAGGCAGCTTGCTATGCTGTAACTGACGCTGAGG…	d__Bacteria; p__Bacteroidota; c__Bacteroidia; o__Bacteroidales; f__Bacteroidaceae; g__Bacteroides; s__uncultured_Bacteroidaceae	0.890462	0	0	0	0	0	0	0	0	0	0	0	0	0	0	0	0	0	0	0	0	0	0	0	0	0	0	0	0	0	0	0	0	0	7	0	0	0	0	0	0	0	0	0	0	0
45b386cfbb62c70d90682fc1964dbd50	ASV426	TGAGGAATATTGGTCAATGGATGAGAGTCTGAACCAGCCAAGTAGCGTGAAGGATGACTGCCCTATGGGTTGTAAACTTCTTTTATAAGGGAATAAATCACTCTACGTGTAGAGTGTTGCATGTACCTTACGAATAAGGATCGGCTAACTCCGTGCCAGCAGCCGCGGTAATACGGAGGATCCAAGCGTTATCCGGATTTATTGGGTTTAAAGGGTGCGTAGGCGGACTCATAAGTCAGCTGTGAAAGTTTACGGCTTAACCGTAAAATTGCAGTTGAAACTGTAAGTCTTGAGTGTACTGGAGGTAAGCGGAATTCGTGGTGTAGCGGTGAAATGCTTAGATATCACGAAGAACTCCAATTGCGAAGGCAGCTTACTATATTACAACTGACGCTGATG…	d__Bacteria; p__Bacteroidota; c__Bacteroidia; o__Bacteroidales; f__Bacteroidaceae; g__Bacteroides; s__uncultured_Bacteroidetes	0.75445	8	0	0	0	0	0	0	0	0	0	0	0	0	0	0	0	0	0	0	0	0	0	0	0	0	0	0	0	0	0	0	0	0	0	0	0	0	0	0	0	0	0	0	0	0
f30b61a708fb37bafbb5028777a98fbc	ASV427	TGAGGAATATTGGTCAATGGGCGAGAGCCTGAACCAGCCAAGTAGCGTGAAGGATGACTGCCCTATGGGTTGTAAACTTCTTTTATAAGAGAATAAAGTCAGTTACGTGTAACTGTTTGCATGTATCTTATGAATAAGGATCGGCTAACTCCGTGCCAGCAGCCGCGGTAATACGGAGGATCCGAGCGTTATCCGGATTTATTGGGTTTAAAGGGTGCGTAGGTGGAAGTATAAGTCAGTTGTGAAAGTTTACGGCTCAACCGTGAAATTGCAATTGAAACTGTATTTCTTGAGTGTACATGAGGTAGGCGGAATTCGTGGTGTAGCGGTGAAATGCTTAGATATCACGAAGAACTCCGATTGCGAAGGCAGCTTACTAAGGTACAACTGACACTGAGG…	d__Bacteria; p__Bacteroidota; c__Bacteroidia; o__Bacteroidales; f__Bacteroidaceae; g__Bacteroides; s__uncultured_Bacteroidetes	0.878175	0	0	0	0	17	0	0	0	0	0	0	0	0	0	0	0	0	0	0	0	0	0	0	0	0	0	0	0	0	0	0	0	0	0	0	0	0	0	0	0	0	0	0	0	0
0fe95d9005151e29b8699f449d797493	ASV428	TGAGGAATATTGGTCAATGGGCGAAAGCCTGAACCAGCCATGCCGCGTGCAGGATGACGGCGCTATGCGTTGTAAACTGCTTTTCTACAGGAAGAAACCTATCTTCGTGAAGGTAGCTGACGGTACTGTAGGAATAAGCACCGGCTAACTCCGTGCCAGCAGCCGCGGTAATACGGAGGGTGCAAGCGTTATCCGGATTTATTGGGTTTAAAGGGTACGTAGGCGGAATAATAAGTCAGTGGTGAAATCCTGCGGCTCAACCGTAGAACTGCCATTGATACTGTTATTCTTGAATATAGTTGAGGTAGGCGGAATGTGTAATGTAGCGGTGAAATGCTTAGATATTACACAGAACACCGATTGCGAAGGCAGCTTACTAAACTATTATTGACGCTGATG…	d__Bacteria; p__Bacteroidota; c__Bacteroidia; o__Bacteroidales; f__Bacteroidetes_BD2-2; g__Bacteroidetes_BD2-2	0.803055	0	0	0	0	0	0	0	0	0	0	0	0	0	0	0	0	0	0	0	0	0	0	0	0	0	0	0	0	0	0	0	0	0	0	62	0	0	0	0	0	0	0	0	0	0
fa2241281cde2961b6972ddf7356f4ef	ASV429	TGAGGAATATTGGTCAATGGGCGAAAGCCTGAACCAGCCATGCCGCGTGCAGGATGACGGCGCTATGCGTTGTAAACTGCTTTTCTACAGGAAGAAACCTACCTTCGTGAAGGTAGCTGACGGTACTGTAGGAATAAGCACCGGCTAACTCCGTGCCAGCAGCCGCGGTAATACGGAGGGTGCAAGCGTTATCCGGATTTATTGGGTTTAAAGGGTACGTAGGCGGAATAATAAGTCAGTGGTGAAATCCTGCGGCTCAACCGTAGAACTGCCATTGATACTGTTATTCTTGAATATAGTTGAGGTAGGCGGAATGTGTAATGTAGCGGTGAAATGCTTAGATATTACACAGAACACCGATTGCGAAGGCAGCTTACTAAACTATTATTGACGCTGATG…	d__Bacteria; p__Bacteroidota; c__Bacteroidia; o__Bacteroidales; f__Bacteroidetes_BD2-2; g__Bacteroidetes_BD2-2	0.773514	0	0	0	0	0	0	0	0	0	0	0	0	0	0	0	0	0	0	0	0	0	0	0	0	0	0	0	0	0	0	0	0	0	0	0	0	0	0	0	0	0	0	0	19	0
25f41b66e7da8c758d47291156f36572	ASV430	TGAGGAATATTGGTCAATGGGCGAGAGCCTGAACCAGCCATGCCGCGTGCAGGAAGACGGCCCTACGGGTTGTAAACTGCTTTTGTATGGGAAGAAAAAGAGCTACGTGTAGCTACCTGACGGTACCATACGAATAAGCACCGGCTAACTCCGTGCCAGCAGCCGCGGTAATACGGAGGGTGCAAGCGTTATCCGGATTTATTAGGTTTAAAGGGTGTGTAGGCGGACTTTTAAGTCAGTGGTGAAATCCCGGGGCTCAACTCCGGAACTGCCATTGATACTGAAAGTCTTGAGTACAGTTGAAGTAGGCGGAATGTGTAATGTAGCGGTGAAATGCTTAGATATTACACAGAACACCGATTGCGAAGGCAGCTTACTAAGCTGTTACTGACGCTGATG…	d__Bacteria; p__Bacteroidota; c__Bacteroidia; o__Bacteroidales; f__Bacteroidetes_BD2-2; g__Bacteroidetes_BD2-2	0.996952	0	0	0	0	0	0	0	0	0	0	0	0	0	0	0	0	0	0	0	0	0	0	0	0	0	0	0	0	0	0	0	0	0	0	0	0	0	0	0	0	0	0	0	6	0
d703a1945daf9b0b530b482346be134b	ASV431	TAAGGAATATTGGTCAATGGGCGAAAGCCTGAACCAGCCATGCCGCGTGCAGGATTGACGGCCCTACGGGTTGTAAACTGCTTTTATATGAGAAGAAACCCCCCTACGTGTAGGGGGCTGACGGTATCATAAGAATAAGCACCGGCTAACTCCGTGCCAGCAGCCGCGGTAATACGGAGGGTGCAAGCGTTATCCGGATTTATTGGGTTTAAAGGGTGCGTAGGCGGGATAATAAGTCAGTGGTGAAAGCCTGCAGCTTAACTGTAGAACTGCCATTGATACTGTTATCCTTGAGTACAGACGAGGTAGGCGGAATGTGGTATGTAGCGGTGAAATGCTTAGATATGCCACAGAACACCGATTGCGAAGGCAGCTTACTAGACTGTTACTGACGCTGAG…	d__Bacteria; p__Bacteroidota; c__Bacteroidia; o__Bacteroidales; f__Bacteroidetes_BD2-2; g__Bacteroidetes_BD2-2	0.847275	0	0	0	0	0	0	0	0	0	0	0	0	0	0	0	0	0	0	0	0	0	0	4	0	0	0	0	0	0	0	0	0	0	0	0	0	0	0	0	0	0	0	0	0	0
5a6e51ba5fc814f350d77aac9c083ca7	ASV432	TGAGGAATATTGGTCAATGGACGAAAGTCTGAACCAGCCATGCCGCGTGCAGGATGACGGCCCTACGGGTTGTAAACTGCTTTTATTTAGGAAGAAACCTTTCTACGTGTAGAAAGCTGACGGTACTAAACGAATAAGCATCGGCTAACTCCGTGCCAGCAGCCGCGGTAATACGGAGGATGCGAGCGTTATCCGGATTTATTGGGTTTAAAGGGTACGTAGGCGGAATTTTAAGTCAGTGGTGAAATCTTGCAGCTTAACTGTAAAACTGCCATTGATACTGAAGTTCTTGAGTATAGTTGGAGTAGATGGAATGTGTTGTGTAGCGGTGAAATGCATTGATATAACACAGAACACCAATCGCGAAAGCAGTCTACTAAGCTATTACTGACGCTGAGG…	d__Bacteria; p__Bacteroidota; c__Bacteroidia; o__Bacteroidales; f__Bacteroidetes_BD2-2; g__Bacteroidetes_BD2-2	0.919797	0	0	0	0	0	0	0	0	0	0	0	0	0	0	0	0	0	0	0	0	0	0	0	0	0	0	0	0	0	0	0	0	0	0	0	0	0	0	0	2	0	0	0	0	0
14d89deca9696374c05eb978ff2749e2	ASV433	TGGGGAATATTGGTCAATGGACGAAAGTCTGAACCAGCCATGCCGCGTGAAGGATGACGGCTCTATGAGTTGTAAACTTCTTTTGTACAGGAATAATTGTATCTACGTGTAGGTATTTGAATGTACTGTACGAATAAGCATCGGCTAACTCCGTGCCAGCAGCCGCGGTAATACGGAGGATGCAGGCGTTATCCGGATTTATTAGGTTTAAAGGGTGCGTAGGCGGGAGATTAAGTCAGCGGTGAAAGTTTTCAGCTCAACTGAAAAATTGCCATTGATACTGGTCTTCTTGAGTATGGCAGAGGTAGGCGGAATGTGTAGTGTAGCGGTGAAATGCTTAGATATTACACAGAACACCAATTGCGAAGGCAGCTTACTATACCATAACTGACGCTGAGG…	d__Bacteria; p__Bacteroidota; c__Bacteroidia; o__Bacteroidales; f__Bacteroidetes_BD2-2; g__Bacteroidetes_BD2-2; s__uncultured_bacterium	0.848988	75	0	0	0	0	0	0	339	0	0	0	0	0	0	0	0	0	6	0	0	0	0	0	0	0	0	147	0	0	0	0	0	0	0	85	0	0	0	0	0	0	0	0	4	0
37581d19627bfd925fafe6aff8ffc332	ASV434	TGAGGAATATTGGTCAATGGGCGGAAGCCTGAACCAGCCATCCCGCGTGCAGGAGGAAGGCCCTACGGGTTGTAAACTGCTTTTCCGGAGGAAGAACCGCCCCCACGCGTGGGGGCCTGCCGGTACTCCGGGAATAAGCACCGGCTAACTCCGTGCCAGCAGCCGCGGTAATACGGAGGGTGCGAGCGTTATCCGGATTTATTGGGTTTAAAGGGTGCGTAGGCGGGGCCGCAAGTCCGGGGTGAAATCCTGCAGCTCAACTGTAGAACCGCCCATGATACTGCGGCCCTTGAGTGCGGCTGAGGCAGGCGGAATGTGTAGTGTAGCGGTGAAATGCTTAGATATTACACAGAACACCGATTGCGTAGGCAGCTTGCCAAACCGTAACTGACGCTGATG…	d__Bacteria; p__Bacteroidota; c__Bacteroidia; o__Bacteroidales; f__Bacteroidetes_BD2-2; g__Bacteroidetes_BD2-2; s__uncultured_bacterium	0.730375	73	0	0	0	6	0	0	4115	0	0	0	0	0	0	0	0	0	0	0	0	0	220	5	0	0	0	54	0	0	0	0	0	0	0	33	10	0	0	0	0	0	0	7	5	0
3a3deb51706f99d49160a374d875bcca	ASV435	TGGGGAATATTGGTCAATGAGCGAAAGCTTGAACCAGCCATGCCGCGTGAAGGATGACGGCCTTATGGGTTGTAAACTTCTTTTATACAAGAATAATGATAACTACGTGTAGATATTTGAATGTATTGTATGAATAAGCATCGGCTAACTCCGTGCCAGCAGCCGCGGTAATACGGAGGATGCAGGCGTTATCCGGATTTATTAGGTTTAAAGGGTGCGTAGGCGGGAGATTAAGTCAGCGGTGAAAGTTTTCAGCTCAACTGAAAAATTGCCATTGATACTGGTTTTCTTGAGTGTGGTAGAGGTAGGCGGAATGTGTAGTGTAGCGGTGAAATGCTTAGATATTACACAGAACACCAATTGCGAAGGCAGCTTACTATACCAACACTGACGCTGAGG…	d__Bacteria; p__Bacteroidota; c__Bacteroidia; o__Bacteroidales; f__Bacteroidetes_BD2-2; g__Bacteroidetes_BD2-2; s__uncultured_bacterium	0.956063	0	0	0	0	0	0	178	0	0	0	0	0	0	0	0	0	0	0	5	0	0	0	0	0	0	0	0	0	0	0	0	0	0	0	0	0	0	0	0	0	0	0	5517	0	0
5d8ca79e676baa4e8b399410132ea5b2	ASV436	TGGGGAATATTGGTCAATGCGCGAAAGCTTGAACCAGCCATGCCGCGTGAAGGATGACGGCCTTATGGGTTGTAAACTTCTTTTATACAAGAATAATGATAACTACGTGTAGATATTTGAATGTATTGTATGAATAAGCATCGGCTAACTCCGTGCCAGCAGCCGCGGTAATACGGAGGATGCAGGCGTTATCCGGATTTATTAGGTTTAAAGGGTGCGTAGGCGGGAGATTAAGTCAGCGGTGAAAGTTTTCAGCTCAACTGAAAAATTGCCATTGATACTGGTTTTCTTGAGTGTGGTAGAGGTAGGCGGAATGTGTAGTGTAGCGGTGAAATGCTTAGATATTACACAGAACACCAATTGCGAAGGCAGCTTACTATACCAACACTGACGCTGAGG…	d__Bacteria; p__Bacteroidota; c__Bacteroidia; o__Bacteroidales; f__Bacteroidetes_BD2-2; g__Bacteroidetes_BD2-2; s__uncultured_bacterium	0.968861	0	0	0	0	0	0	0	0	0	0	0	0	0	0	0	0	0	0	0	0	0	0	0	0	0	0	0	0	0	0	0	0	0	0	0	0	0	0	0	0	0	0	391	0	0
88f2ed1c6a8b016487f2e88f0b8ff242	ASV437	TGAGGAATATTGGTCAATGGGCGCAAGCCTGAACCAGCCATGCCGCGTGCAGGAAGACAGTCTTATGGATTGTAAACTGCTTTTATATAGGAAGAATATTTACTACGAGTAGTAACTTGACGGTACTATATGAATAAGCACCGGCTAACTCCGTGCCAGCAGCCGCGGTAATACGGAGGGTGCAAGCGTTATCCGGATTTATTAGGTTTAAAGGGTGTGTAGGCTGACTGATAAGTCAGTGGTGAAATCCCGATGCTTAACATCGGCACTGCCATTGATACTGTTAGTCTTGAGTACAGATGAAGTAGGCGGAATGTGTAATGTAGCGGTGAAATGCTTAGATATTACCCAGAACACCGATTGCGAAGGCAGCTTACTAATCTGACACTGACGCTGATG…	d__Bacteria; p__Bacteroidota; c__Bacteroidia; o__Bacteroidales; f__Bacteroidetes_BD2-2; g__Bacteroidetes_BD2-2; s__uncultured_bacterium	0.999582	0	0	0	0	0	0	0	0	0	0	0	0	6	0	0	0	0	15	0	0	16	0	0	0	0	0	0	0	0	0	0	0	0	0	36	0	0	9	0	0	0	0	0	0	0
0addcf0e111344373e2a2f45dfdd851f	ASV438	TGAGGAATATTGGTCAATGGGCGCAAGCCTGAACCAGCCATGCCGCGTGCAGGAAGACAGTCTTATGGATTGTAAACTGCTTTTATATAGGAAGAATATTTACTACGCGTAGTAACTTGACGGTACTATATGAATAAGCACCGGCTAACTCCGTGCCAGCAGCCGCGGTAATACGGAGGGTGCAAGCGTTATCCGGATTTATTAGGTTTAAAGGGTGTGTAGGCTGACTGATAAGTCAGTGGTGAAATCCCGATGCTTAACATCGGCACTGCCATTGATACTGTTAGTCTTGAGTACAGATGAAGTAGGCGGAATGTGTAATGTAGCGGTGAAATGCTTAGATATTACCCAGAACACCGATTGCGAAGGCAGCTTACTAATCTGACACTGACGCTGATG…	d__Bacteria; p__Bacteroidota; c__Bacteroidia; o__Bacteroidales; f__Bacteroidetes_BD2-2; g__Bacteroidetes_BD2-2; s__uncultured_bacterium	0.999427	0	0	0	0	0	0	0	0	0	0	0	0	0	0	0	0	0	0	0	0	0	0	0	0	0	0	54	0	0	0	0	0	0	0	112	0	0	0	0	0	8	0	0	0	0
c4f3cb2d6566a25ef83c87ef545a47db	ASV439	TGAGGAATATTGGTCAATGGGCGCAAGCCTGAACCAGCCATGCCGCGTGCAGGAAGACAGTCCTATGGATTGTAAACTGCTTTTATATAGGAAGAATATTTACTACGTGTAGTAACTTGACGGTACTATATGAATAAGCACCGGCTAACTCCGTGCCAGCAGCCGCGGTAATACGGAGGGTGCAAGCGTTATCCGGATTTATTAGGTTTAAAGGGTGTGTAGGCTGACTGATAAGTCAGTGGTGAAATCCCGATGCTTAACATCGGCACTGCCATTGATACTGTTAGTCTTGAGTACAGATGAAGTAGGCGGAATGTGTAATGTAGCGGTGAAATGCTTAGATATTACCCAGAACACCGATTGCGAAGGCAGCTTACTAATCTGACACTGACGCTGATG…	d__Bacteria; p__Bacteroidota; c__Bacteroidia; o__Bacteroidales; f__Bacteroidetes_BD2-2; g__Bacteroidetes_BD2-2; s__uncultured_bacterium	0.999367	0	0	0	0	0	0	0	0	0	0	0	0	0	0	0	0	0	0	0	0	0	0	0	0	0	0	116	0	0	0	0	0	0	0	48	0	0	0	0	0	0	0	0	0	0
7803dd48b376979d7d61e27c2f179b88	ASV440	TGAGGAATATTGGTCAATGGGCGCAAGCCTGAACCAGCCATGCCGCGTGCAGGAAGACAGTCCTATGGATTGTAAACTGCTTTTATATAGGAAGAATATTTACTACGCGTAGTAGCTTGACGGTACTATATGAATAAGCACCGGCTAACTCCGTGCCAGCAGCCGCGGTAATACGGAGGGTGCAAGCGTTATCCGGATTTATTAGGTTTAAAGGGTGTGTAGGCTGACTGATAAGTCAGTGGTGAAATCCCGATGCTTAACATCGGCACTGCCATTGATACTGTTAGTCTTGAGTACAGATGAAGTAGGCGGAATGTGTAATGTAGCGGTGAAATGCTTAGATATTACCCAGAACACCGATTGCGAAGGCAGCTTACTAATCTGACACTGACGCTGATG…	d__Bacteria; p__Bacteroidota; c__Bacteroidia; o__Bacteroidales; f__Bacteroidetes_BD2-2; g__Bacteroidetes_BD2-2; s__uncultured_bacterium	0.998598	0	0	0	0	0	0	0	0	0	0	0	0	0	0	0	0	0	0	0	0	0	0	0	0	0	0	43	0	0	0	0	0	0	0	0	0	0	0	0	0	0	0	0	41	0
a7c56bed4670748fa65f0df17cd5b041	ASV441	TGAGGAATATTGGTCAATGGGCGCAAGCCTGAACCAGCCATGCCGCGTGCAGGAAGACAGTCTTATGGATTGTAAACTGCTTTTATATAGGAAGAATATTTACTACGTGTAGTAGCTTGACGGTACTATATGAATAAGCACCGGCTAACTCCGTGCCAGCAGCCGCGGTAATACGGAGGGTGCAAGCGTTATCCGGATTTATTAGGTTTAAAGGGTGTGTAGGCTGACTGATAAGTCAGTGGTGAAATCCCGATGCTTAACATCGGCACTGCCATTGATACTGTTAGTCTTGAGTACAGATGAAGTAGGCGGAATGTGTAATGTAGCGGTGAAATGCTTAGATATTACCCAGAACACCGATTGCGAAGGCAGCTTACTAATCTGACACTGACGCTGATG…	d__Bacteria; p__Bacteroidota; c__Bacteroidia; o__Bacteroidales; f__Bacteroidetes_BD2-2; g__Bacteroidetes_BD2-2; s__uncultured_bacterium	0.998882	0	0	0	0	0	0	0	0	0	0	0	0	0	0	0	0	0	0	0	0	0	0	0	0	0	0	0	0	0	0	0	0	0	0	0	0	0	0	0	0	0	0	0	0	0
869642e2087965d6afb1b46768b85a7c	ASV442	TGAGGAATATTGGTCAATGGGCGCAAGCCTGAACCAGCCATGCCGCGTGCAGGAAGACAGTCCTATGGATTGTAAACTGCTTTTATATAGGAAGAATATTTACTACGTGTAGTAACTTGACGGTACTATATGAATAAGCACCGGCTAACTCCGTGCCAGCAGCCGCGGTAATACGGAGGGTGCAAGCGTTATCCGGATTTATTAGGTTTAAAGGGTGTGTAGGCTGACTGATAAGTCAGTGGTGAAATCCCGATGCTTAACATCGGCACTGCCATTGATACTGTTAGTCTTGAGTACAGATGAAGTAGGCGGAATGTGTAATGTAGCGGTGAAATGCTTAGATATTACCCAGAACACCAATTGCGAAGGCAGCTTACTAATCTGACACTGACGCTGATG…	d__Bacteria; p__Bacteroidota; c__Bacteroidia; o__Bacteroidales; f__Bacteroidetes_BD2-2; g__Bacteroidetes_BD2-2; s__uncultured_bacterium	0.999325	0	0	0	0	0	0	0	39	0	0	0	0	0	0	0	0	0	0	0	0	0	0	0	0	0	0	0	0	0	0	0	0	0	0	0	0	0	0	0	0	0	0	0	0	0
a4589ca941fd47a6b3cc3c929e576c26	ASV443	TGAGGAATATTGGTCAATGGGCGCAAGCCTGAACCAGCCATCCCGCGTGTAGGAAGACGGCTCTATGAGTTGTAAACTACTTTTATAAAGGAAGAAACCCCACTACGTGTAGTGGGCTGACTGTACTTTAAGAATAAGCACCGGCTAACTCCGTGCCAGCAGCCGCGGTAATACGGAGGGTGCAAGCGTTATCCGGATTTATTGGGTTTAAAGGGTGCGTAGGCGGATAAATAAGTCAGTGGTGAAATCCTGCAGCTTAACTGTAGAACTGCCATTGATACTGTTTATCTTGAGTATAGTTGAGGTAGGCGGAATGTGTAATGTAGCGGTGAAATGCTTAGATATTACACAGAACACCGATTGCGTAGGCAGCTTACTAAGCTATAACTGACGCTGATG…	d__Bacteria; p__Bacteroidota; c__Bacteroidia; o__Bacteroidales; f__Bacteroidetes_BD2-2; g__Bacteroidetes_BD2-2; s__uncultured_bacterium	0.939526	0	0	0	0	0	0	0	0	0	0	0	0	0	0	0	0	0	0	0	0	0	0	0	0	0	0	0	0	0	0	0	0	0	0	0	0	0	0	0	0	0	0	0	0	0
f20988da9a104d8b1ddfe0fa2804ac81	ASV444	TGAGGAATATTGGTCAATGGACGAAAGTCTGAACCAGCCATGCCGCGTGCAGGATGACGGCCCTACGGGTTGTAAACTGCTTTTATTTAGGAAGAAACCTCTTTACGTGTAAAGAGCTGACGGTACTAAACGAATAAGCATCGGCTAACTCCGTGCCAGCAGCCGCGGTAATACGGAGGATGCAAGCGTTATCCGGATTTATTGGGTTTAAAGGGTGCGCAGGCGGATAAATAAGTCAGTGGTGAAATCCTACAGCTTAACTGTAGAACTGCCATTGATACTGTTTATCTTGAGTTCGGTTGAAGTGAACGGAATATGTTGTGTAGCGGTGAAATGCATTGATATAACATAGAACACCAATTGCGAAAGCAGTTCACTAAGCCGTTACTGACGCTCATG…	d__Bacteria; p__Bacteroidota; c__Bacteroidia; o__Bacteroidales; f__Bacteroidetes_BD2-2; g__Bacteroidetes_BD2-2; s__uncultured_bacterium	0.792804	0	0	0	0	0	4	0	0	0	0	0	0	0	0	0	0	0	0	0	0	0	0	0	0	0	0	0	0	0	0	0	0	0	0	0	0	0	0	0	0	0	0	0	0	0
8340d316eb39b1a47108e95dc545d969	ASV445	TGAGGAATATTGGTCAATGGACGGAAGTCTGAACCAGCCAAGTCGCGTGAAGGAAGACAGCCCTTTGGGTTTTAAACTTCTTTTACTTGAGAGTAAAATGAGCTACGTGTAGCTTATTGCAAGTATCAAGAGAATAAGCATCGGCTAATTCCGTGCCAGCAGCCGCGGTAATACGGAAGATGCGAGCGTTATCCGGATTTATTGGGTTTAAAGGGTGCGTAGGCGGGCTTATAAGTCAGCGGTGAAATCTTTCGGCTCAACCGAGAAACTGCCATTGAAACTATAAGTCTTGAGTGTAAATGAGGTATGCGGAATGCGTGGTGTAGCGGTGAAATGCATAGATATCACGCAGAACTCCAATTGCGAAGGCAGCATACTAGGATACAACTGACGCTCAAG…	d__Bacteria; p__Bacteroidota; c__Bacteroidia; o__Bacteroidales; f__Barnesiellaceae; g__uncultured; s__uncultured_Porphyromonadaceae	0.999378	0	0	0	0	0	0	0	0	0	0	0	0	0	0	0	0	0	0	0	0	0	15	0	167	0	0	0	0	0	0	0	0	0	0	0	0	0	0	0	0	0	0	0	0	0
e8ef87e74c0720fcc0cea7f4c7e5e597	ASV446	TGAGGAATATTGGTCAATGGACGGAAGTCTGAACCAGCCAAGTCGCGTGAAGGAAGACAGCCCTTTGGGTTTTAAACTTCTTTTACTTGAGAGTAAAATGAGCTACGAGTAGCTTATTGCAAGTATCAAGAGAATAAGCATCGGCTAATTCCGTGCCAGCAGCCGCGGTAATACGGAAGATGCGAGCGTTATCCGGATTTATTGGGTTTAAAGGGTGCGTAGGCGGGCTTATAAGTCAGCGGTGAAATCTTTCGGCTCAACCGAGAAACTGCCATTGAAACTATAAGTCTTGAGTGTAAATGAGGTATGCGGAATGCGTGGTGTAGCGGTGAAATGCATAGATATCACGCAGAACTCCAATTGCGAAGGCAGCATACTAGGATACAACTGACGCTCAAG…	d__Bacteria; p__Bacteroidota; c__Bacteroidia; o__Bacteroidales; f__Barnesiellaceae; g__uncultured; s__uncultured_Porphyromonadaceae	0.998928	0	0	0	0	0	0	0	0	0	0	0	0	0	0	0	0	0	0	0	0	0	0	0	118	0	0	0	0	0	0	0	0	0	0	0	0	16	0	7	0	0	0	0	0	20
851b21b93509cd2cee4de28e38652ff8	ASV447	TGAGGAATATTGGTCAATGGAGGCAACTCTGAACCAGCCAAGTCGCGTGAAGGATGACTGCCCTATGGGTTGTAAACTTCTTTTATACAGGAATAAAGTCACCCACGAGTGGGTGTTTGCATGTACTGTAAGAATAAGCATCGGCTAACTCCGTGCCAGCAGCCGCGGTAATACGGAGGATGCAAGCGTTATCCGGATTTATTGGGTTTAAAGGGTGCGCAGGCGGGATGTTAAGTCGGCGGTGAAATTTTGCGGCTCAACCGTAAAAGTGCCATCGATACTGGCATTCTTGAGTATGGATGAAGTAGGCGGAATTTGTGGTGTAGCGGTGAAATGCATAGATATCACAAGGAACTCCGATTGCGCAGGCAGCTTACTAAACCATAACTGACGCTCATG…	d__Bacteria; p__Bacteroidota; c__Bacteroidia; o__Bacteroidales; f__Dysgonomonadaceae	0.999996	0	0	0	1254	61	0	0	0	25	0	0	0	0	0	92	9	0	0	0	0	0	19	2	0	0	3	52	0	40	0	14	0	0	27	54	0	49	0	0	0	0	0	369	0	0
826af7ed69b0c153c0b53a8815f090f2	ASV448	TGAGGAATATTGGTCAATGGACGCAAGTCTGAACCAGCCAAATCGCGTGAAGGACGACAGCCCTCCGGGTTGTAAACTTCTTTAATAAGAGAGTAAAACGGTCTACTCGTAGACCCTTGCAAGTATCTTATCAACAAGCATCGGCTAACTCCGTGCCAGCAGCCGCGGTAATACGGAGGATGCAAGCGTTATCCGGATTTATTGGGTTTAAAGGGTGCTCAGGCGGTTTTTTAAGTCAGCGGTGAAATTTTGTGGCTCAACCATAACAGTGCCGTTGAAACTGGGAAACTCGAGTGTAAAAGCAGTAAGCGGAATGCGTAGTGTAGCGGTGAAATGCATAGATATTACGCAGAACTCCAATTGCGAAGGCAGCTTACTATCCTACCACTGACGCTCAAG…	d__Bacteria; p__Bacteroidota; c__Bacteroidia; o__Bacteroidales; f__Dysgonomonadaceae	0.70913	0	0	0	28	0	0	0	0	0	0	0	0	0	0	0	0	0	0	0	0	0	0	0	0	0	0	0	0	0	0	0	0	0	0	0	0	0	0	0	0	0	0	0	0	0
c3ef94d4f5bbb11b42cf678c5c7921c7	ASV449	TGAGGAATATTGGTCAATGGAGGCAACTCTGAACCAGCCAAGTCGCGTGAAGGATGACGGCCCTACGGGTTGTAAACTTCTTTTGTAAGGGAATAAAGTCTAGTACGTGTACTATTTTGCATGTACCTTACGAATAAGGATCGGCTAACTCCGTGCCAGCAGCCGCGGTAATACGGAGGATCCGAGCGTTATCCGGATTTATTGGGTTTAAAGGGTGCGCAGGCGGGATGTTAAGTCGGCGGTGAAATTTTGCGGCTCAACCGTAAAAGTGCCTTCGAAACTGGCATTCTTGAGTATAGATGAAGTAGGCGGAATTTGTGGTGTAGCGGTGAAATGCATAGATATCACGAGGAACTCCGATTGCGCAGGCAGCTTACTAAACTATAACTGACGCTCATG…	d__Bacteria; p__Bacteroidota; c__Bacteroidia; o__Bacteroidales; f__Dysgonomonadaceae	1	0	0	0	0	0	0	0	0	0	0	0	0	0	0	0	70	0	0	0	0	0	0	0	0	0	0	0	0	0	0	0	0	0	0	0	0	0	0	0	0	0	0	0	0	0
5f9d950c3de113a24d998b595527ee68	ASV450	TGAGGAATATTGGTCAATGGAGGCAACTCTGAACCAGCCAAGTCGCGTGAAGGAAGACGGCCCTACGGGTTGTAAACTTCTTTTGTACAGGAATAAAACCATCCACGCGTGGATATTTGCATGTACTGTACGAATAAGGATCGGCTAACTCCGTGCCAGCAGCCGCGGTAATACGGAGGATCCGAGCGTTATCCGGATTTATTGGGTTTAAAGGGTGCGCAGGCGGGATGTTAAGTCGGCGGTGAAATTTTGCGGCTCAACCGTAAAAGTGCCTTCGAAACTGGCATTCTTGAGTATAGATGAAGTAGGCGGAATTTGTGGTGTAGCGGTGAAATGCATAGATATCACGAGGAACTCCGATTGCGCAGGCAGCTTACTAAACTATAACTGACGCTCATG…	d__Bacteria; p__Bacteroidota; c__Bacteroidia; o__Bacteroidales; f__Dysgonomonadaceae	1	0	0	0	0	0	0	0	0	0	0	0	33	0	0	0	36	0	0	0	0	0	0	0	0	0	0	0	0	0	0	0	0	0	0	0	0	0	0	0	0	0	0	0	0	0
137974aad3b84b17f067f20597b106c9	ASV451	TGAGGAATATTGGTCAATGGACGAGAGTCTGAACCAGCCAAGTCGCGTGAAGGATGAAGGTTTTATGAATTGTAAACTTCTTTTATATGGGAATAAAAAGAGCTACGTGTAGTTTATTGCATGTACCATATGAATAAGGATCGGCTAACTCCGTGCCAGCAGCCGCGGTAATACGGAGGATCCGAGCGTTATCCGGATTTATTGGGTTTAAAGGGTGCGCAGGCGGTTTTTTAAGTCAGCGTTGAAAGTTTTCGGCTTAACCGGAAAATTGGCATTGATACTGGGAAACTTGAGTATAGATGAAGTAGGCGGAATTCGTTGTGTAGCGGTGAAATGCATAGATATAACGAAGAACTCCAATTGCGAAGGCAGCTTGCTAAACTATAACTGACGCTCATG…	d__Bacteria; p__Bacteroidota; c__Bacteroidia; o__Bacteroidales; f__Dysgonomonadaceae; g__Dysgonomonas	0.986746	0	0	0	0	0	0	0	0	0	0	0	0	0	0	0	0	0	0	0	0	0	0	0	87	0	0	0	0	0	0	0	0	0	0	0	0	0	0	0	0	0	0	0	0	0
740a94ceff65ec0c60fe85581b6c4d25	ASV452	TGAGGAATATTGGTCAATGGACGAGAGTCTGAACCAGCCAAGTCGCGTGAAGGATGAAGGTTTTATGAATTGTAAACTTCTTTTATATGGGAATAAAAAGAGCTACGCGTAGTTTATTGCATGTACCATATGAATAAGGATCGGCTAACTCCGTGCCAGCAGCCGCGGTAATACGGAGGATCCGAGCGTTATCCGGATTTATTGGGTTTAAAGGGTGCGCAGGCGGTTTTTTAAGTCAGCGTTGAAAGTTTTCGGCTTAACCGGAAAATTGGCATTGATACTGGGAAACTTGAGTATAGATGAAGTAGGCGGAATTCGTTGTGTAGCGGTGAAATGCATAGATATAACGAAGAACTCCAATTGCGAAGGCAGCTTGCTAAACTATAACTGACGCTCATG…	d__Bacteria; p__Bacteroidota; c__Bacteroidia; o__Bacteroidales; f__Dysgonomonadaceae; g__Dysgonomonas	0.983357	0	0	0	0	0	0	0	0	0	0	0	0	0	0	0	0	0	0	0	0	0	0	0	0	0	0	0	0	0	0	0	0	0	0	0	0	0	0	0	0	0	0	0	0	69
ebc9c47e2917efdb27fd9dbfa04e5ddc	ASV453	TGAGGAATATTGGTCAATGGACGAGAGTCTGAACCAGCCAAGTCGCGTGAAGGATGAAGGTTTTATGAATTGTAAACTTCTTTTATATGGGAATAAAAAGAGCTACGTGTAGCTTATTGCATGTACCATATGAATAAGGATCGGCTAACTCCGTGCCAGCAGCCGCGGTAATACGGAGGATCCGAGCGTTATCCGGATTTATTGGGTTTAAAGGGTGCGCAGGCGGTTTTTTAAGTCAGCGTTGAAAGTTTTCGGCTTAACCGGAAAATTGGCATTGATACTGGGAAACTTGAGTATAGATGAAGTAGGCGGAATTCGTTGTGTAGCGGTGAAATGCATAGATATAACGAAGAACTCCAATTGCGAAGGCAGCTTGCTAAACTATAACTGACGCTCATG…	d__Bacteria; p__Bacteroidota; c__Bacteroidia; o__Bacteroidales; f__Dysgonomonadaceae; g__Dysgonomonas	0.981923	0	0	0	0	0	0	0	0	0	0	0	0	0	0	0	0	0	0	0	0	0	0	0	0	0	0	0	0	0	0	0	0	0	0	0	0	0	0	0	0	0	0	0	0	0
4e6953fc7ef3d8bd685c6a688c1f9596	ASV454	TGAGGAATATTGGTCAATGGACGAGAGTCTGAACCAGCCAAGTCGCGTGAAGGATGAAGGTTTTATGAATTGTAAACTTCTTTTATATGGGAATAAAAAGAGCTACGAGTAGTTTATTGCATGTACCATATGAATAAGGATCGGCTAACTCCGTGCCAGCAGCCGCGGTAATACGGAGGATCCGAGCGTTATCCGGATTTATTGGGTTTAAAGGGTGCGCAGGCGGTTTTTTAAGTCAGCGTTGAAAGTTTTCGGCTTAACCGGAAAATTGGCATTGAAACTGGGAAACTTGAGTATAGATGAAGTAGGCGGAATTCGTTGTGTAGCGGTGAAATGCATAGATATAACGAAGAACTCCAATTGCGAAGGCAGCTTGCTAAACTATAACTGACGCTCATG…	d__Bacteria; p__Bacteroidota; c__Bacteroidia; o__Bacteroidales; f__Dysgonomonadaceae; g__Dysgonomonas	0.987786	0	0	0	0	0	0	0	0	0	0	0	0	0	0	0	0	0	0	0	0	0	0	0	0	0	0	0	0	0	0	0	0	0	0	0	0	0	0	0	0	0	0	0	0	20
1694e4d3d25c51571716e13ffdf1f9b7	ASV455	TGAGGAATATTGGTCAATGGACGAGAGTCTGAACCAGCCAAGTCGCGTGAAGGATGACTGCCCTACGGGTTGTAAACTTCTTTTGTATGGGAGTAAAAAGATGGACGTGTCCATTATTGCAAGTACCATACGAATAAGCATCGGCTAACTCCGTGCCAGCAGCCGCGGTAATACGGAGGATGCGAGCGTTATCCGGATTTATTGGGTTTAAAGGGTGCGTAGGCGGGATTATAAGTCAGCGGTGAAAGTTTGAGGCTCAACCTTAAAATTGCCGTTGAAACTGTTTTTCTTGAGTATATTTGAAGTAGGCGGAATTCGTGGTGTAGCGGTGAAATGCATAGATATCACGAAGAACTCCAATTGCGAAGGCAGCTTACTAAACTATAACTGACGCTGAAG…	d__Bacteria; p__Bacteroidota; c__Bacteroidia; o__Bacteroidales; f__Dysgonomonadaceae; g__Dysgonomonas; s__Dysgonomonas_alginatilytica	0.884534	0	0	0	0	0	0	0	0	0	0	0	0	0	0	0	0	0	2	0	0	0	0	0	0	0	0	0	0	0	0	0	0	0	0	0	0	0	0	0	0	0	0	0	0	0
1d15e937d49f9fce9eafd260c8dab03c	ASV456	TGAGGAATATTGGTCAATGGACGAGAGTCTGAACCAGCCAAGTCGCGTGAAGGATGAAGGTTTTATGAATTGTAAACTTCTTTTATATGGGAATAAAAATAGCTACGAGTAGCTTATTGCATGTACCATATGAATAAGGATCGGCTAACTCCGTGCCAGCAGCCGCGGTAATACGGAGGATCCGAGCGTTATCCGGATTTATTGGGTTTAAAGGGTGCGCAGGCGGTTTTTTAAGTCAGCGTTGAAAGTTTTCGGCTTAACCGGAAAATTGGCATTGATACTGGGAAACTTGAGTATAGATGAAGTAGGCGGAATTCGTTGTGTAGCGGTGAAATGCATAGATATAACGAAGAACTCCAATTGCGAAGGCAGCTTGCTAAACTATAACTGACGCTCATG…	d__Bacteria; p__Bacteroidota; c__Bacteroidia; o__Bacteroidales; f__Dysgonomonadaceae; g__Dysgonomonas; s__Dysgonomonas_sp.	0.740703	0	0	0	0	0	0	0	0	0	0	0	0	0	0	0	0	0	0	0	0	0	0	0	22	0	0	0	0	0	0	0	0	0	0	0	0	0	0	0	0	0	0	0	0	47
6b20405f301ac89f225b18e0552cb76d	ASV457	TGAGGAATATTGGTCAATGGACGAGAGTCTGAACCAGCCAAGTCGCGTGAAGGATGAAGGTTTTATGAATTGTAAACTTCTTTTATATGGGAATAAAAATAGCTACGAGTAGCTTATTGCATGTACCATATGAATAAGGATCGGCTAACTCCGTGCCAGCAGCCGCGGTAATACGGAGGATCCGAGCGTTATCCGGATTTATTGGGTTTAAAGGGTGCGCAGGCGGTTTTTTAAGTCAGCGTTGAAAGTTTTCGGCTTAACCGGAAAATTGGCATTGAAACTGGGAAACTTGAGTATAGATGAAGTAGGCGGAATTCGTTGTGTAGCGGTGAAATGCATAGATATAACGAAGAACTCCAATTGCGAAGGCAGCTTGCTAAACTATAACTGACGCTCATG…	d__Bacteria; p__Bacteroidota; c__Bacteroidia; o__Bacteroidales; f__Dysgonomonadaceae; g__Dysgonomonas; s__Dysgonomonas_sp.	0.882206	0	0	0	0	0	0	0	0	0	0	0	0	0	0	0	0	0	0	0	0	0	0	0	0	0	0	0	0	0	0	0	0	0	0	0	0	0	0	0	0	0	0	0	0	25
77f44e1b4d45941d29a17b591f41563a	ASV458	TGAGGAATATTGGTCAATGGAGGCAACTCTGAACCAGCCAAGTCGCGTGAAGGATGACTGCCCTATGGGTTGTAAACTTCTTTTATACAGGAATAAAGGTATCCACGAGTGGATATTTGCATGTACTGTAAGAATAAGCATCGGCTAACTCCGTGCCAGCAGCCGCGGTAATACGGAGGATGCAAGCGTTATCCGGATTTATTGGGTTTAAAGGGTGCGCAGGCGGGATGTTAAGTCGGCGGTGAAATTTTGCGGCTCAACCGTAAAAGTGCCATCGAAACTGGCATTCTTGAGTATGGATGAAGTAGGCGGAATTTGTGGTGTAGCGGTGAAATGCATAGATATCACAAGGAACTCCGATTGCGCAGGCAGCTTACTAAACCATAACTGACGCTCATG…	d__Bacteria; p__Bacteroidota; c__Bacteroidia; o__Bacteroidales; f__Dysgonomonadaceae; g__Proteiniphilum; s__uncultured_bacterium	0.766602	0	0	0	0	0	0	0	0	0	0	0	0	0	0	0	0	0	15	0	0	0	0	0	0	0	0	506	0	0	0	0	0	0	0	192	0	0	0	0	0	0	0	0	19	0
b53e152b23d641b5c85caf9368797d69	ASV459	TGAGGAATATTGGTCAATGGAGGCAACTCTGAACCAGCCAAGTCGCGTGAAGGAAGACTGCCCTATGGGTTGTAAACTTCTTTTGTAAGGGAATAAAGTTTATCACGTGTGATATTTTGCATGTACCTTACGAATAAGGATCGGCTAACTCCGTGCCAGCAGCCGCGGTAATACGGAGGATTCGAGCGTTATCCGGATTTATTGGGTTTAAAGGGTGCGCAGGCGGGACATTAAGTCGGCGGTGAAATTTTGCGGCTCAACCGTAAAAGTGCCATCGAAACTGGTGTTCTTGAGTGTAAATGAAGTAGGCGGAATTTGTGGTGTGGCGGTGAAATGCATAGATATCACAAGGAACTCCAATTGCGCAGGCAGCTTACTAAATTACAACTGACGCTCATG…	d__Bacteria; p__Bacteroidota; c__Bacteroidia; o__Bacteroidales; f__Dysgonomonadaceae; g__Proteiniphilum; s__uncultured_bacterium	0.987646	0	0	0	0	0	0	0	0	0	0	0	0	0	0	0	0	4	0	0	0	0	0	0	0	0	0	0	0	0	0	0	0	0	0	0	0	0	0	0	0	0	0	0	0	0
2efef2b2f9b0c4243b7dbc0e31e127f4	ASV460	TGAGGAATATTGGTCAATGGAGGCAACTCTGAACCAGCCAAGTCGCGTGAAGGATGACGGCCCTACGGGTTGTAAACTTCTTTTTTAAGGGAATAAAGTGAGCCACGTGTGGCTCTTTGCATGTACCTTACGAATAAGGATCGGCTAACTCCGTGCCAGCAGCCGCGGTAATACGGGGGATCCGAGCGTTATCCGGATTTATTGGGTTTAAAGGGTGCGCAGGCGGAATATTAAGTCGGCGGTGAAAGTTTGCAGCTTAACTGTAAAATTGCCGTTGATACTGGTATTCTTGAGTGTATATGAAGTAGGCGGAATTTGTAGTGTAGCGGTGAAATGCATAGATATTACAAGGAACTCCGATTGCGAAGGCAGCTTACTAAATTACAACTGACGCTTAGG…	d__Bacteria; p__Bacteroidota; c__Bacteroidia; o__Bacteroidales; f__Dysgonomonadaceae; g__Proteiniphilum; s__uncultured_prokaryote	0.813373	0	0	0	0	0	0	0	0	0	0	0	0	0	0	0	0	0	0	0	0	0	0	0	0	0	0	0	0	0	0	22	0	0	0	0	0	0	0	0	0	0	0	0	0	0
ef1fb38de00315da76edeca887fafb7f	ASV461	TGAGGAATATTGGTCAATGGAGGCAACTCTGAACCAGCCAAGTCGCGTGAAGGATGACGGCCCTACGGGTTGTAAACTTCTTTTTTAAGGGAATAAAGTGAGCCACGTGTGGCTTTTTGCATGTACCTTACGAATAAGGATCGGCTAACTCCGTGCCAGCAGCCGCGGTAATACGGGGGATCCGAGCGTTATCCGGATTTATTGGGTTTAAAGGGTGCGCAGGCGGAATATTAAGTCGGCGGTGAAAGTTTGCAGCTTAACTGTAAAATTGCCGTTGATACTGGTATTCTTGAGTGTATATGAAGTAGGCGGAATTTGTAGTGTAGCGGTGAAATGCATAGATATTACAAGGAACTCCGATTGCGAAGGCAGCTTACTAAATTACAACTGACGCTTAGG…	d__Bacteria; p__Bacteroidota; c__Bacteroidia; o__Bacteroidales; f__Dysgonomonadaceae; g__Proteiniphilum; s__uncultured_prokaryote	0.77729	0	0	0	0	0	0	0	0	0	0	0	0	0	0	0	0	0	0	0	0	0	0	0	0	0	0	0	0	9	0	0	0	0	0	0	0	0	0	0	0	0	0	0	0	0
0d7b4a01789601d8e3661af16b6c81e5	ASV462	TGAGGAATATTGGTCAATGGAGGCAACTCTGAACCAGCCAAGTCGCGTGAAGGATGACTGCCCTACGGGTTGTAAACTTCTTTTTTAAGGGAATAAAGTGAGCCACGTGTGGCTTTTTGCATGTACCTTACGAATAAGGATCGGCTAACTCCGTGCCAGCAGCCGCGGTAATACGGAGGATCCGAGCGTTATCCGGATTTATTGGGTTTAAAGGGTGCGCAGGCGGAATATTAAGTCGGCGGTGAAAGTTTGCAGCTTAACTGTAAAATTGCCGTTGATACTGGTGTTCTTGAGTGTATATGAAGTAGGCGGAATTTGTAGTGTAGCGGTGAAATGCATAGATATTACAAGGAACTCCAATTGCGAAGGCAGCTTACTAAATTACAACTGACGCTTAGG…	d__Bacteria; p__Bacteroidota; c__Bacteroidia; o__Bacteroidales; f__Dysgonomonadaceae; g__Proteiniphilum; s__uncultured_prokaryote	0.989794	0	0	0	6	0	0	0	0	0	0	0	0	0	0	0	0	0	0	0	0	0	0	0	0	0	0	0	0	0	0	0	0	0	0	0	0	0	0	0	0	0	0	0	0	0
f1472bd15dbda1aa244214c4b9b1cd90	ASV463	TGAGGAATATTGGTCAATGGGCGAAAGCCTGAACCAGCCAAGTCGCGTGAGGGATGAATGGTCTATGGCCTGTAAACCTCTTTTACGAGAGAAGAATAAGGTGGACGTGTCCATCGATGCCAGTACCTCGTGAATAAGCATCGGCTAACTCCGTGCCAGCAGCCGCGGTAACACGGGGGATGCGAGCGTTATCCGGATTTATTGGGTTTAAAGGGCGCGTAGGCGGGATGCCAAGTCAGCGGTAAAAGACTGCAGCTAAACTGTAGCACGCCGTTGAAACTGGTGACCTAGAGAGGAGTCGAGGATGGCGGAACAAGTGAAGTAGCGGTGAAATGCTTAGATATCACTTGGAACCCCGATAGCGAAGGCAGCTGTCCAGACTTTATCTGACGCTGATGC…	d__Bacteria; p__Bacteroidota; c__Bacteroidia; o__Bacteroidales; f__Marinifilaceae; g__Butyricimonas	0.998407	0	0	0	0	0	0	0	0	0	0	96	0	0	0	0	13	0	0	0	0	0	0	0	0	0	0	0	0	0	0	0	0	0	0	0	0	0	0	0	0	0	0	0	0	0
0d870b2d2e29d8b0a8565e13fdb9dda9	ASV464	TGAGGAATATTGGTCAATGGGCGAAAGCCTGAACCAGCCAAGTCGCGTGAGGGATGAATGGTCTATGGCCTGTAAACCTCTTTTACGAGAGAAGAATAAGGTGGACGTGTCCATCGATGCCAGTACCTCGTGAATAAGCATCGGCTAACTCCGTGCCAGCAGCCGCGGTAACACGGGGGATGCGAGCGTTATCCGGATTTATTGGGTTTAAAGGGCGCGTAGGCGGGATGCCAAGTCAGCGGTAAAAGACTGCAGCTAAACTGTAGCACGCCGTTGAAACTGGTGACCTAGAGAGAAGTCGAGGATGGCGGAACAAGTGAAGTAGCGGTGAAATGCTTAGATATCACTTGGAACCCCGATAGCGAAGGCAGCTGTCCAGACTTTATCTGACGCTGATGC…	d__Bacteria; p__Bacteroidota; c__Bacteroidia; o__Bacteroidales; f__Marinifilaceae; g__Butyricimonas	0.999541	0	0	0	0	0	0	0	0	0	0	82	0	0	0	0	0	0	0	0	0	0	0	0	0	0	0	0	0	0	0	0	0	0	0	0	0	0	0	0	0	0	0	0	0	0
74a880f246c459ef4469819a163c4550	ASV465	TGAGGAATATTGGTCAATGGGCGAAAGCCTGAACCAGCCAAGTCGCGTGAGGGATGAAGGGTCTATGGCCTGTAAACCTCTTTTGCCAGGGAAGAATAAGTGGCACGCGTGCCATGATGCCAGTACCTGACGAATAAGCATCGGCTAACTCCGTGCCAGCAGCCGCGGTAATACGGGGGATGCGAGCGTTATCCGGATTTATTGGGTTTAAAGGGCGCGTAGGCGGGACACCAAGTCAGCGGTAAAAGACTGCAGCTAAACTGTAGCACGCCGTTGAAACTGGCGACCTAGAGACAAGTCGAGGGAGGCGGAACAAGTGAAGTAGCGGTGAAATGCTTAGATATCACTTGGAACCCCGATAGCGAAGGCAGCTTCCCAGCCTTGATCTGACGCTGATGC…	d__Bacteria; p__Bacteroidota; c__Bacteroidia; o__Bacteroidales; f__Marinifilaceae; g__Butyricimonas	0.962883	0	0	6	0	0	0	0	0	0	0	0	0	0	0	0	0	0	0	0	0	0	0	0	0	0	0	0	0	0	0	0	0	0	0	0	0	0	0	0	0	0	0	0	0	0
ed83faecbdff049c5a772a0d6031a8e2	ASV466	TGAGGAATATTGGTCAATGGGCGCGAGCCTGAACCAGCCAAGTCGCGTGAGGGAAGAATGGTCCATGGCCTGTAAACCTCTTTTGTCAAGGAAGAATAAATTGCACGTGTGCGATCTTGCCAGTACTTGACGAATAAGCATCGGCTAACTCCGTGCCAGCAGCCGCGGTAATACGGGGGATGCGAGCGTTATCCGGATTTATTGGGTTTAAAGGGCGCGTAGGCGGGACGCCAAGTCAGCGGTAAAAGACTGCAGCTAAACTGTAGCACGCCGTTGAAACTGGCGCCCTCGAGACGAGACGAGGGAGGCGGAACAAGTGAAGTAGCGGTGAAATGCTTAGATATCACTTGGAACCCCGATAGCGAAGGCAGCTTCCCAGGCTCGATCTGACGCTGATGC…	d__Bacteria; p__Bacteroidota; c__Bacteroidia; o__Bacteroidales; f__Marinifilaceae; g__Butyricimonas; s__uncultured_organism	0.96192	0	0	0	0	0	0	0	0	0	0	32	0	0	0	0	0	0	0	0	0	0	0	0	0	0	0	0	0	0	0	0	0	0	0	0	0	0	0	0	0	0	0	0	0	0
087e8725f3e497e42dd833e75aca1b5b	ASV467	TGAGGAATATTGGTCAATGGGTGAGAGCCTGAACCAGCCAAGTCGCGTGTAGGATGACTGCCCTATGGGTTGTAAACTACTTTTATATAGGAATAATATTATCTACGTGTAGATGTTTGAAGGTACTATATGAATAAGCACCGGCTAACTCCGTGCCAGCAGCCGCGGTAATACGGAGGGTGCAAGCGTTATCCGGATTTATTGGGTTTAAAGGGTGCGTAGGCGGGCGTATAAGTCAGTGGTGAAATCTCATAGCTTAACTATGAAACTGCCATTGAAACTGTATGTCTTGAATACATTGGAGGTATGCGGAATATATTGTGTAGCGGTGAAATGCATAGATACAATATAGAACACCGATTGCGAAGGCAGCATACTACACTGTTATTGACGCTGATG…	d__Bacteria; p__Bacteroidota; c__Bacteroidia; o__Bacteroidales; f__Marinifilaceae; g__Marinifilum	0.755329	8915	0	14	0	446	6	0	0	421	0	0	0	76	0	0	121	0	38	0	0	0	0	0	0	0	0	277	0	0	0	0	0	0	0	1085	0	0	0	0	274	134	6	888	649	0
d80a760d15296f01c12cad5088b3ee18	ASV468	TGAGGAATATTGGTCAATGGGTGAGAGCCTGAACCAGCCAAGTCGCGTGCAGGAAGACTGCCCTATGGGTTGTAAACTGCTTTTATATAAGAATAACCGCCTCTTCGTGAAGAGGTTTGAATGTATTATATGAATAAGCACCGGCTAACTCCGTGCCAGCAGCCGCGGTAATACGGAGGGTGCAAGCGTTATCCGGATTTATTGGGTTTAAAGGGTGCGTAGGCGGGTATATAAGTCAGTGGTGAAAGTCTGTCGCTCAACGATAGAATTGCCATTGAAACTGTATATCTTGAATACAGTAGAGGTAGGCGGAATATATTGTGTAGCGGTGAAATGCATAGATACGATATAGAACACCTATTGCGAAGGCAGCTTACTATGCTGTAATTGACGCTGATG…	d__Bacteria; p__Bacteroidota; c__Bacteroidia; o__Bacteroidales; f__Marinifilaceae; g__Marinifilum	1	0	0	0	0	0	0	0	0	0	0	0	0	0	253	0	0	0	0	0	0	0	0	0	0	0	0	4007	0	39	10	0	0	0	0	843	0	0	0	0	0	513	0	0	0	0
99b67228ad0b8bf36c07c3e033f42bc3	ASV469	TGAGGAATATTGGTCAATGGGTGAGAGCCTGAACCAGCCAAGTCGCGTGTAGGATGACTGCCCTATGGGTTGTAAACTACTTTTATATAGGAATAATATTATCTACGCGTAGATGTTTGAAGGTACTATATGAATAAGCACCGGCTAACTCCGTGCCAGCAGCCGCGGTAATACGGAGGGTGCAAGCGTTATCCGGATTTATTGGGTTTAAAGGGTGCGTAGGCGGGCGTATAAGTCAGTGGTGAAATCTCATAGCTTAACTATGAAACTGCCATTGAAACTGTATGTCTTGAATACATTGGAGGTATGCGGAATATATTGTGTAGCGGTGAAATGCATAGATACAATATAGAACACCGATTGCGAAGGCAGCATACTACACTGTTATTGACGCTGATG…	d__Bacteria; p__Bacteroidota; c__Bacteroidia; o__Bacteroidales; f__Marinifilaceae; g__Marinifilum	0.832358	0	0	0	0	95	0	0	45	0	0	0	0	0	0	0	129	0	0	0	0	0	0	0	0	0	0	576	0	181	0	0	0	0	0	1893	0	0	32	0	285	139	0	0	301	0
a804ddf7e7e894d37dfeaa8289e08f6b	ASV470	TGAGGAATATTGGTCAATGGGTGAGAGCCTGAACCAGCCAAGTCGCGTGCAGGAAGACTGCCCTATGGGTTGTAAACTGCTTTTATATAAGAATAAACCCCTTTTCGTGAAGAGGGCTGAAGGTATTATATGAATAAGCACCGGCTAACTCCGTGCCAGCAGCCGCGGTAATACGGAGGGTGCAAGCGTTATCCGGATTTATTGGGTTTAAAGGGTGCGTAGGCGGGTATATAAGTCAGTGGTGAAAGTCTGTCGCTCAACGATAGAATTGCCATTGAAACTGTATATCTTGAATACAGTAGAGGTAGGCGGAATATATTGTGTAGCGGTGAAATGCATAGATACGATATAGAACACCTATTGCGAAGGCAGCTTACTATGCTGTTATTGACGCTGATG…	d__Bacteria; p__Bacteroidota; c__Bacteroidia; o__Bacteroidales; f__Marinifilaceae; g__Marinifilum	1	0	0	4	261	36	9	0	8	0	0	0	21	0	0	0	713	125	0	0	0	0	616	17	0	0	0	269	0	0	0	8	0	0	0	0	0	0	0	0	0	0	7	8	0	0
d846aa63735c47ccced777da8e938521	ASV471	TGAGGAATATTGGTCAATGGGTGAGAGCCTGAACCAGCCAAGTCGCGTGTAGGATGACTGCCCTATGGGTTGTAAACTACTTTTATATAGGAATAATATTATCTATGTGTAGATGTTTGAAGGTACTATATGAATAAGCACCGGCTAACTCCGTGCCAGCAGCCGCGGTAATACGGAGGGTGCAAGCGTTATCCGGATTTATTGGGTTTAAAGGGTGCGTAGGCGGGCGTATAAGTCAGTGGTGAAATCTCATAGCTTAACTATGAAACTGCCATTGAAACTGTATGTCTTGAATACATTGGAGGTATGCGGAATATATTGTGTAGCGGTGAAATGCATAGATACAATATAGAACACCGATTGCGAAGGCAGCATACTACACTGTTATTGACGCTGATG…	d__Bacteria; p__Bacteroidota; c__Bacteroidia; o__Bacteroidales; f__Marinifilaceae; g__Marinifilum	0.832991	0	0	0	0	0	0	0	0	368	0	0	0	0	0	0	0	0	0	0	0	0	0	0	0	0	0	0	0	0	0	0	0	0	0	0	0	0	0	0	0	0	0	873	530	0
25dbf1e9429aef5bf0d47ccbada8ddd8	ASV472	TGAGGAATATTGGTCAATGGGTGAGAGCCTGAACCAGCCAAGTCGCGTGCAGGAAGACTGCCCTATGGGTTGTAAACTGCTTTTATATAAGAATAACCGCCTCTTCGTGAAGAGGTTTGAATGTATTATATGAATAAGCACCGGCTAACTCCGTGCCAGCAGCCGCGGTAATACGGAGGGTGCAAGCGTTATCCGGATTTATTGGGTTTAAAGGGTGCGTAGGCGGGTATATAAGTCAGTGGTGAAAGTCTGTCGCTCAACGATAGAATTGCCATTGAAACTGTACATCTTGAATACAGTAGAGGTAGGCGGAATATATTGTGTAGCGGTGAAATGCATAGATACGATATAGAACACCTATTGCGAAGGCAGCTTACTATGCTGTAATTGACGCTGATG…	d__Bacteria; p__Bacteroidota; c__Bacteroidia; o__Bacteroidales; f__Marinifilaceae; g__Marinifilum	1	0	0	0	0	0	0	0	0	0	0	0	0	0	0	0	0	0	0	0	0	0	0	0	0	0	0	0	0	0	0	0	0	0	0	0	0	0	0	0	0	550	0	0	0	0
faab9bd3d92a17a0e1b71f99266a4fa5	ASV473	TGAGGAATATTGGTCAATGGACGCAAGTCTGAACCAGCCATGTCGCGTGCAGGATGACGGCCCTATGGGTTGTAAACTGCTTTTTTACAGGAATAATTGTCATTACGTGTAGTGATTTGAATGTACTGTATGAATAAGGATCGGCTAACTCCGTGCCAGCAGCCGCGGTAATACGGAGGATTCGAGCGTTATCCGGATTTATTGGGTTTAAAGGGTCCGTAGGCGGTCTTTTAAGTCAGTGGTGAAATCCCAGAGCTCAACTCTGGAACTGCCATTGAAACTGAAGGACTTGAATATGGTTGAGGTAGGCGGAATACGTTATGTAGCGGTGAAATGCATAGATATAACGTAGAACACCAATTGCGAAGGCAGCTTACTAAGCCATTATTGACGCTGATG…	d__Bacteria; p__Bacteroidota; c__Bacteroidia; o__Bacteroidales; f__Marinifilaceae; g__Marinifilum	1	0	0	0	0	0	0	0	0	0	0	0	0	0	0	0	0	0	0	0	0	0	0	0	0	0	0	0	0	101	0	0	0	0	0	0	0	0	0	0	0	0	0	0	0	0
f3e7b40770dbebfd01b2d59449b5b047	ASV474	TGAGGAATATTGGTCAATGGGTGAGAGCCTGAACCAGCCAAGTCGCGTGCAGGAAGACTGCCCTATGGGTTGTAAACTGCTTTTATATAGGAATAATAGTCGGTACGTGTACTGATTTGAATGTACTATATGAATAAGCACCGGCTAACTCCGTGCCAGCAGCCGCGGTAATACGGAGGGTGCAAGCGTTATCCGGATTTATTGGGTTTAAAGGGTGCGTAGGCGGGCTGATAAGTCAGTGGTGAAATCTCATGGCTCAACCATGAAACTGCCATTGAAACTGTTAGTCTTGAATACATTGGAGGTATGCGGAATATATTGTGTAGCGGTGAAATGCATAGATACAATATAGAACACCGATTGCGAAGGCAGCATACTACACTGTGATTGACGCTGATG…	d__Bacteria; p__Bacteroidota; c__Bacteroidia; o__Bacteroidales; f__Marinifilaceae; g__Marinifilum	0.990791	0	0	0	0	0	0	0	0	0	0	0	0	0	0	0	0	0	35	0	0	0	0	0	0	0	0	0	0	0	0	0	0	0	0	0	0	0	0	0	0	0	0	0	0	0
e5c7828da705226762e0ac69953c3a31	ASV475	TGAGGAATATTGGTCAATGGGTGAGAGCCTGAACCAGCCAAGTCGCGTGCAGGAAGACTGCCCTATGGGTTGTAAACTGCTTTTATATAAGAATAAACCCCTTTTCGTGAAAAGGGCTGAAGGTATTATATGAATAAGCACCGGCTAACTCCGTGCCAGCAGCCGCGGTAATACGGAGGGTGCAAGCGTTATCCGGATTTATTGGGTTTAAAGGGTGCGTAGGCGGGTTAATAAGTCAGTGGTGAAAGTCTGTCGCTCAACGATAGAATTGCCATTGAAACTGTTAGTCTTGAATACAGTAGAGGTAGGCGGAATATATTGTGTAGCGGTGAAATGCATAGATACGATATAGAACACCTATTGCGAAGGCAGCTTACTATGCTGTTATTGACGCTGATG…	d__Bacteria; p__Bacteroidota; c__Bacteroidia; o__Bacteroidales; f__Marinifilaceae; g__Marinifilum	1	0	0	0	0	0	0	0	0	0	0	0	0	0	0	0	0	0	0	0	0	0	0	0	0	0	0	0	0	0	0	0	0	0	0	0	0	0	0	0	0	0	0	0	0	0
0a1333ec6bc0e9f162397a8e4cab5f87	ASV476	TGAGGAATATTGGTCAATGGACGCAAGTCTGAACCAGCCATGTCGCGTGCAGGATGACGGCCCTATGGGTTGTAAACTGCTTTTTTACAGGAATAATTGCTTTTACGTGTGAAGGTTTGAATGTACTGTATGAATAAGGATCGGCTAACTCCGTGCCAGCAGCCGCGGTAATACGGAGGATTCGAGCGTTATCCGGATTTATTGGGTTTAAAGGGTCCGTAGGCGGTCTTTTAAGTCAGTGGTGAAATCCCGGAGCTTAACTCCGGAACTGCCATTGAAACTGAAGGACTTGAATATGGTTGAGGTAGGCGGAATACGTTATGTAGCGGTGAAATGCATAGATATAACGTAGAACACCAATTGCGAAGGCAGCTTACTAAGCCATTATTGACGCTGATG…	d__Bacteria; p__Bacteroidota; c__Bacteroidia; o__Bacteroidales; f__Marinifilaceae; g__Marinifilum; s__Ancylomarina_subtilis	0.9408	3	0	49	0	0	0	0	0	0	0	0	0	0	0	0	0	0	0	0	0	0	0	0	0	0	0	0	0	0	0	0	0	0	0	0	0	0	0	0	0	0	0	0	0	0
c0fa48783786266b5209844b96c4733c	ASV477	TGAGGAATATTGGTCAATGGACGCAAGTCTGAACCAGCCATGTCGCGTGCAGGATGACGGCCCTATGGGTTGTAAACTGCTTTTTTACAGGAATAATTGCTTTCACGTGTGAAAGTTTGAATGTACTGTATGAATAAGGATCGGCTAACTCCGTGCCAGCAGCCGCGGTAATACGGAGGATTCGAGCGTTATCCGGATTTATTGGGTTTAAAGGGTCCGTAGGCGGTCTTTTAAGTCAGTGGTGAAATCCCGGAGCTTAACTCCGGAACTGCCATTGAAACTGAAGGACTTGAATATGGTTGAGGTAGGCGGAATACGTTATGTAGCGGTGAAATGCATAGATATAACGTAGAACACCAATTGCGAAGGCAGCTTACTAAGCCATTATTGACGCTGATG…	d__Bacteria; p__Bacteroidota; c__Bacteroidia; o__Bacteroidales; f__Marinifilaceae; g__Marinifilum; s__Ancylomarina_subtilis	0.98904	0	0	26	0	0	0	0	0	0	0	0	0	0	0	0	0	0	0	0	0	0	0	0	0	0	0	0	0	0	0	0	0	0	0	0	0	0	0	0	0	0	0	0	0	0
18e20348eddae6a7f1ee724154d94d3a	ASV478	TGAGGAATATTGGTCAATGGACGCAAGTCTGAACCAGCCATGTCGCGTGCAGGATGACGGCCCTATGGGTTGTAAACTGCTTTTTTACAGGAATAATTGCTTTCACGTGTGAGAGTTTGAATGTACTGTATGAATAAGGATCGGCTAACTCCGTGCCAGCAGCCGCGGTAATACGGAGGATTCGAGCGTTATCCGGATTTATTGGGTTTAAAGGGTCCGTAGGCGGTCTTTTAAGTCAGTGGTGAAATCCCAGAGCTTAACTCTGGAACTGCCATTGAAACTGAAGGACTTGAATATGGTTGAGGTAGGCGGAATACGTTATGTAGCGGTGAAATGCATAGATATAACGTAGAACACCAATTGCGAAGGCAGCTTACTAAGCCATTATTGACGCTGATG…	d__Bacteria; p__Bacteroidota; c__Bacteroidia; o__Bacteroidales; f__Marinifilaceae; g__Marinifilum; s__Ancylomarina_subtilis	0.99865	0	0	0	0	0	0	0	0	0	0	0	0	0	0	0	0	0	0	0	0	0	0	0	0	0	0	0	0	0	0	0	0	0	0	0	0	0	0	0	0	0	0	0	0	0
9e19ddb528776017d2f9695eff1c09b5	ASV479	TGAGGAATATTGGTCAATGGACGCAAGTCTGAACCAGCCATGTCGCGTGCAGGATGACGGCCCTATGGGTTGTAAACTGCTTTTTTACAGGAATAATTGCTTTCACGTGTGAAGGTTTGAATGTACTGTATGAATAAGGATCGGCTAACTCCGTGCCAGCAGCCGCGGTAATACGGAGGATTCGAGCGTTATCCGGATTTATTGGGTTTAAAGGGTCCGTAGGCGGTCTTTTAAGTCAGTGGTGAAATCCCGGAGCTTAACTCCGGAACTGCCATTGAAACTGAAGGACTTGAATATGGTTGAGGTAGGCGGAATACGTTATGTAGCGGTGAAATGCATAGATATAACGTAGAACACCAATTGCGAAGGCAGCTTACTAAGCCATTATTGACGCTGATG…	d__Bacteria; p__Bacteroidota; c__Bacteroidia; o__Bacteroidales; f__Marinifilaceae; g__Marinifilum; s__Ancylomarina_subtilis	0.987854	0	0	0	0	0	0	0	0	0	0	0	0	0	0	0	0	0	0	0	0	0	0	0	0	0	0	0	0	0	0	0	0	0	0	9	0	0	0	0	0	0	0	0	0	0
6c93f6c5256802141f0cc476452e0dd7	ASV480	TGAGGAATATTGGTCAATGGGTGAGAGCCTGAACCAGCCACTTCGCGTGCAGGACGACTGCCCTATGGGTTGTAAACTGCTTTTATATAAGAATAAACCTTTCGACGTGTCGGAAGTTGAAGGTATTATATGAATAAGGACCGGCTAACTCCGTGCCAGCAGCCGCGGTAATACGGAGGGTCCGAGCGTTATCCGGATTTATTGGGTTTAAAGGGTGCGTAGGCGGAATAATAAGTCAGTGGTGAAATCTTACAGCTCAACTGTGAACATGCCATTGAAACTGTTTTTCTTGAATACAGTAGAGGTAGGCGGAATATATTGTGTAGCGGTGAAATGCTTAGATACGATATGGAACACCTATTGCGAAGGCAGCTTACTATGCTGTTATTGACGCTGATG…	d__Bacteria; p__Bacteroidota; c__Bacteroidia; o__Bacteroidales; f__Marinifilaceae; g__Marinifilum; s__Balneicella_halophila	0.781261	1710	0	0	2994	0	0	0	0	1000	0	0	0	120	0	0	0	111	0	0	0	0	0	0	0	0	0	0	0	0	0	0	0	0	0	0	0	0	0	0	0	0	0	0	0	0
5e0dd8c41b7e6d01671df60441d37906	ASV481	TGAGGAATATTGGTCAATGGGTGAGAGCCTGAACCAGCCACTTCGCGTGCAGGACGACTGCCCTATGGGTTGTAAACTGCTTTTATATAAGAATAAACCTTTCGACGTGTCGGAAGTTGAAGGTATTATATGAATAAGGACCGGCTAACTCCGTGCCAGCAGCCGCGGTAATACGGAGGGTCCGAGCGTTATCCGGATTTATTGGGTTTAAAGGGTGCGTAGGCGGAATGATAAGTCAGTGGTGAAATCTTACAGCTCAACTGTGAACATGCCATTGAAACTGTTTTTCTTGAATACAGTAGAGGTAGGCGGAATATATTGTGTAGCGGTGAAATGCTTAGATACGATATGGAACACCTATTGCGAAGGCAGCTTACTATGCTGTTATTGACGCTGATG…	d__Bacteria; p__Bacteroidota; c__Bacteroidia; o__Bacteroidales; f__Marinifilaceae; g__Marinifilum; s__Balneicella_halophila	0.738562	1710	0	0	2744	0	0	0	0	0	0	0	0	110	0	0	0	0	0	0	0	0	0	0	0	0	26	9	0	0	0	0	0	0	21	0	0	0	0	0	0	0	0	0	0	0
3121564b0539c1363aeff6da6eea4858	ASV482	TGAGGAATATTGGTCAATGGGTGAGAGCCTGAACCAGCCAATTCGCGTGCAGGAAGACTGCCCTATGGGTTGTAAACTGCTTTTATATAAGAATAAACCTTTCGACGTGTCGGAAGTTGAAGGTATTATATGAATAAGGACCGGCTAACTCCGTGCCAGCAGCCGCGGTAATACGGAGGGTCCGAGCGTTATCCGGATTTATTGGGTTTAAAGGGTGCGTAGGCGGAATGATAAGTCAGTGGTGAAATCTTACAGCTCAACTGTGAACATGCCATTGAAACTGTTTTTCTTGAATACAGTAGAGGTAGGCGGAATATATTGTGTAGCGGTGAAATGCTTAGATACGATATGGAACACCTATTGCGAAGGCAGCTTACTATGCTGTTATTGACGCTGATG…	d__Bacteria; p__Bacteroidota; c__Bacteroidia; o__Bacteroidales; f__Marinifilaceae; g__Marinifilum; s__Balneicella_halophila	0.87467	0	0	0	0	0	0	2723	0	0	0	0	0	0	0	0	0	0	0	281	0	0	0	0	0	0	0	0	0	1187	0	65	0	0	0	0	0	0	0	0	0	0	0	7528	0	0
2c7f976d411e13a24d577df80da38f23	ASV483	TGAGGAATATTGGTCAATGGGTGAGAGCCTGAACCAGCCAAGTCGCGTGCAGGAAGACTGCCCTATGGGTTGTAAACTGCTTTTATATAAGAATAACCGCCTCTTCGTGAAGGGGTTTGAATGTATTATATGAATAAGCACCGGCTAACTCCGTGCCAGCAGCCGCGGTAATACGGAGGGTGCAAGCGTTATCCGGATTTATTGGGTTTAAAGGGTGCGTAGGCGGGTATATAAGTCAGTGGTGAAAGTCTGTCGCTCAACGATAGAATTGCCATTGAAACTGTATATCTTGAATACAGTAGAGGTAGGCGGAATATATTGTGTAGCGGTGAAATGCATAGATACGATATAGAACACCTATTGCGAAGGCAGCTTACTATGCTGTAATTGACGCTGATG…	d__Bacteria; p__Bacteroidota; c__Bacteroidia; o__Bacteroidales; f__Marinifilaceae; g__Marinifilum; s__Balneicella_halophila	0.733031	0	0	0	0	0	0	0	496	0	0	0	0	15	0	0	0	0	379	0	0	38	0	0	0	0	0	0	0	0	0	0	0	0	0	0	0	0	0	0	0	0	0	0	772	0
9d63f5d6ffcccec26bb808b7e0c36c26	ASV484	TGAGGAATATTGGTCAATGGGCGAAAGCCTGAACCAGCCATGTCGCGTGCAGGATGACGGCCCTATGGGTTGTAAACTGCTTTTTTACGGGAATAAACTTCTCTACGTGTAGGGAACTGAAGGTACCGTATGAATAAGGATCGGCTAACTCCGTGCCAGCAGCCGCGGTAATACGGAGGATTCGAGCGTTATCCGGATTTATTGGGTTTAAAGGGTCCGTAGGCGGGCGATTAAGTCAGTGGTGAAATCTCACAGCTCAACTGTGAAACTGCCATTGATACTGGTTGTCTTGAATTTAGTTGAGGTGGGCGGAATACGTTATGTAGCGGTGAAATGCATAGATATAACGTAGAACACCGATTGCGAAGGCAGCTCACTAAGCTACTATTGACGCTGATG…	d__Bacteria; p__Bacteroidota; c__Bacteroidia; o__Bacteroidales; f__Marinifilaceae; g__Marinifilum; s__Marinifilum_flexuosum	0.998709	0	0	0	0	0	0	0	0	0	0	0	0	0	0	0	0	0	0	0	0	0	0	0	0	0	0	0	0	0	4	0	0	0	0	21	0	0	0	0	0	0	0	0	0	0
f712b75bbc9b3e98718c49ff183591f4	ASV485	TGAGGAATATTGGTCAATGGGCGCAAGCCTGAACCAGCCATGTCGCGTGCAGGATGACTGCCCTATGGGTTGTAAACTGCTTTTTTACGGGAATAAACCTTCCTACGTGTAGGGAGCTGAAGGTACCGTATGAATAAGGATCGGCTAACTCCGTGCCAGCAGCCGCGGTAATACGGAGGATTCGAGCGTTATCCGGATTTATTGGGTTTAAAGGGTCCGTAGGCGGGCGATTAAGTCAGTGGTGAAATCTCACAGCTCAACTGTGAAACTGCCATTGATACTGGTTGTCTTGAATTTAGTTGAGGTGGGCGGAATACGTTATGTAGCGGTGAAATGCATAGATATAACGTAGAACACCGATTGCGAAGGCAGCTCACTAAGCTAACATTGACGCTGATG…	d__Bacteria; p__Bacteroidota; c__Bacteroidia; o__Bacteroidales; f__Marinifilaceae; g__Marinifilum; s__Marinifilum_fragile	0.996043	0	0	0	0	0	0	0	0	0	0	0	16	0	0	0	13	0	0	0	0	0	0	0	0	0	0	0	0	0	0	0	0	0	0	0	0	0	0	0	0	0	0	0	0	0
06a9ffecbf6159888d8c1f954b25be6a	ASV486	TGAGGAATATTGGTCAATGGGCGCAAGCCTGAACCAGCCATGTCGCGTGCAGGATGACTGCCCTATGGGTTGTAAACTGCTTTTTTACAGGAATAATTGCAGCTACGTGTAGTTGTTTGAATGTACTGTATGAATAAGGATCGGCTAACTCCGTGCCAGCAGCCGCGGTAATACGGAGGATTCGAGCGTTATCCGGATTTATTGGGTTTAAAGGGTCCGTAGGCGGATTTGTAAGTCAGTGGTGAAATCCCGGAGCTCAACTCCGGAACTGCCATTGATACTGCAGATCTTGAATTTAGTTGAGGTGGGCGGAATACGTTATGTAGCGGTGAAATGCATAGATATAACGTAGAACACCGATTGCGAAGGCAGCTCACTAAACTAACATTGACGCTGATG…	d__Bacteria; p__Bacteroidota; c__Bacteroidia; o__Bacteroidales; f__Marinifilaceae; g__Marinifilum; s__Marinifilum_sp.	0.879685	0	0	5	0	12	0	0	0	0	0	0	0	0	0	0	0	0	0	0	0	0	852	54	0	0	0	0	0	0	0	0	0	0	0	167	7	0	0	0	0	0	0	0	25	0
e688c71aed112eb8b7faa1a6d922084c	ASV487	TGAGGAATATTGGTCAATGGGCGCAAGCCTGAACCAGCCATGTCGCGTGCAGGATGACGGCCCTATGGGTTGTAAACTGCTTTTTTACGGGAATAAACTTAGCTACGTGTAGTTAACTGAAGGTACCGTATGAATAAGGATCGGCTAACTCCGTGCCAGCAGCCGCGGTAATACGGAGGATTCGAGCGTTATCCGGATTTATTGGGTTTAAAGGGTCCGTAGGCGGATTTGTAAGTCAGTGGTGAAATCTCACAGCTCAACTGTGAAACTGCCATTGATACTGCTAATCTTGAATATAGTTGAGGTAGGCGGAATACGTTATGTAGCGGTGAAATGCATAGATATAACGTAGAACACCGATTGCGAAGGCAGCTTACTAAGCTATTATTGACGCTGATG…	d__Bacteria; p__Bacteroidota; c__Bacteroidia; o__Bacteroidales; f__Marinifilaceae; g__Marinifilum; s__Marinifilum_sp.	0.862275	0	0	0	0	0	0	0	0	0	0	0	0	0	0	0	0	0	0	0	0	7	0	0	0	0	0	0	0	0	0	0	0	0	0	0	0	0	0	0	0	0	0	0	0	0
52ad091ab13b03916a62f12007c13013	ASV488	TGAGGAATATTGGTCAATGGACGCAAGTCTGAACCAGCCATGTCGCGTGCAGGATGACGGCCCTATGGGTTGTAAACTGCTTTTTTACGGGAATAAACTTAGCTACGTGTAGTTAACTGAAGGTACCGTATGAATAAGGATCGGCTAACTCCGTGCCAGCAGCCGCGGTAATACGGAGGATTCGAGCGTTATCCGGATTTATTGGGTTTAAAGGGTCCGTAGGCGGACTTGTAAGTCAGTGGTGAAATCTCACAGCTCAACTGTGAAACTGCCATTGATACTGCTGGTCTTGAATATAGTTGAGGTAGGCGGAATACGTTATGTAGCGGTGAAATGCATAGATATAACGTAGAACACCGATTGCGAAGGCAGCTTACTAAGCTATTATTGACGCTGATG…	d__Bacteria; p__Bacteroidota; c__Bacteroidia; o__Bacteroidales; f__Marinifilaceae; g__Marinifilum; s__Marinifilum_sp.	0.81889	0	0	0	0	0	0	0	0	0	0	0	0	0	0	0	0	0	0	0	0	0	0	0	0	0	0	0	0	0	0	0	0	0	0	0	0	0	0	0	0	0	0	0	5	0
9a81fad711acf4f05bae8da8edda04c3	ASV489	TGAGGAATATTGGTCAATGGGTGAGAGCCTGAACCAGCCAAGTCGCGTGCAGGATGACTGCCCTATGGGTTGTAAACTGCTTTTATATAGGAATAAATTTTTCTACGAGTAGGATTTTGAATGTACTATATGAATAAGCACCGGCTAACTCCGTGCCAGCAGCCGCGGTAATACGGAGGGTGCAAGCGTTATCCGGATTTATTGGGTTTAAAGGGTGCGTAGGCGGGCTAATAAGTCAGTGGTGAAATCTTACAGCTTAACTGTGACATTGCCATTGAAACTGTTAGTCTTGAATACAGTAGAGGTAGGCGGAATATATTGTGTAGCGGTGAAATGCATAGATACGATATAGAACACCTATTGCGAAGGCAGCTTACTATGCTGTTATTGACGCTGATG…	d__Bacteria; p__Bacteroidota; c__Bacteroidia; o__Bacteroidales; f__Marinifilaceae; g__Marinifilum; s__uncultured_bacterium	0.985765	3292	0	0	1912	178	0	5	181	0	0	0	0	26	0	0	65	0	0	0	0	0	2457	0	754	0	0	110	0	361	0	713	0	0	0	59	0	2103	0	0	363	0	0	0	303	0
26a6d1da8dfa1704ec51a94cf558f7e3	ASV490	TGAGGAATATTGGTCAATGGGCGGAAGCCTGAACCAGCCAAGTCGCGTGCAGGAAGACTGCCCTATGGGTTGTAAACTGCTTTTATATAGGAATAATTGTCGGTACGTGTACTGATTTGAATGTACTATATGAATAAGCACCGGCTAACTCCGTGCCAGCAGCCGCGGTAATACGGAGGGTGCAAGCGTTATCCGGATTTATTGGGTTTAAAGGGTGCGTAGGCGGGCAGATAAGTCAGTGGTGAAATCTCATGGCTCAACCATGAAACTGCCATTGAAACTGTTTGTCTTGAATACAGTAGAGGTAGGCGGAATATATTGTGTAGCGGTGAAATGCATAGATACGATATAGAACACCTATTGCGAAGGCAGCTTACTATGCTGTAATTGACGCTGATG…	d__Bacteria; p__Bacteroidota; c__Bacteroidia; o__Bacteroidales; f__Marinifilaceae; g__Marinifilum; s__uncultured_bacterium	0.99539	337	0	0	0	39	0	0	41	0	0	0	0	8	0	0	0	0	0	0	0	0	0	0	0	0	0	23	0	0	0	0	0	0	0	87	0	0	10	0	0	46	0	0	8	0
134cd6228f08387c75caf57295af75f9	ASV491	TGAGGAATATTGGTCAATGGACGCAAGTCTGAACCAGCCATGTCGCGTGTAGGAAGACTGCCCTATGGGTTGTAAACTACTTTTATACAGGAATAATAGTTAGTACGTGTACTGATATGAATGTACTGTATGAATAAGGATCGGCTAACTCCGTGCCAGCAGCCGCGGTAATACGGAGGATTCGAGCGTTATCCGGATTTATTGGGTTTAAAGGGTCCGTAGGCGGGCTAATAAGTCAGTGGTGAAATCTCACAGCTCAACTGTGAAACTGCCATTGAAACTGTTAGTCTTGAATTTGGTTGAGGTAGGCGGAATACGATATGTAGCGGTGAAATGCATAGATATATCGTAGAACACCGATTGCGAAGGCAGCTTACTAAGCCAATATTGACGCTGATG…	d__Bacteria; p__Bacteroidota; c__Bacteroidia; o__Bacteroidales; f__Marinifilaceae; g__Marinifilum; s__uncultured_bacterium	0.995831	56	0	0	0	0	0	0	0	0	0	0	0	0	0	0	0	0	0	0	0	0	0	0	0	0	0	0	0	0	0	0	0	0	0	0	0	0	0	0	0	0	0	0	0	0
71c39aaceebf1f86fe5b511fefe5148e	ASV492	TGAGGAATATTGGTCAATGGACGCAAGTCTGAACCAGCCATGTCGCGTGTAGGAAGACTGCCCTATGGGTTGTAAACTACTTTTATACAGGAATAATAGTTAGTACGTGTACTGATATGAATGTACTGTATGAATAAGGATCGGCTAACTCCGTGCCAGCAGCCGCGGTAATACGGAGGATTCGAGCGTTATCCGGATTTATTGGGTTTAAAGGGTCCGTAGGCGGGCTGATAAGTCAGTGGTGAAATCTCACAGCTCAACTGTGAAACTGCCATTGAAACTGTTAGTCTTGAATTTGGTTGAGGTAGGCGGAATACGATATGTAGCGGTGAAATGCATAGATATATCGTAGAACACCGATTGCGAAGGCAGCTTACTAAGCCAAAATTGACGCTGATG…	d__Bacteria; p__Bacteroidota; c__Bacteroidia; o__Bacteroidales; f__Marinifilaceae; g__Marinifilum; s__uncultured_bacterium	0.999014	48	0	0	0	0	0	0	0	0	0	0	0	0	0	0	0	0	0	0	0	0	0	0	0	0	0	0	0	0	0	0	0	0	0	0	0	0	0	0	0	66	0	0	0	0
a1d10dda05e0ccd1f27319847919005d	ASV493	TGAGGAATATTGGTCAATGGGTGAGAGCCTGAACCAGCCAAGTCGCGTGCAGGATGACTGCCCTATGGGTTGTAAACTGCTTTTATATAGGAATAAATTTTTCTACGCGTAGGATTTTGAATGTACTATATGAATAAGCACCGGCTAACTCCGTGCCAGCAGCCGCGGTAATACGGAGGGTGCAAGCGTTATCCGGATTTATTGGGTTTAAAGGGTGCGTAGGCGGGCTAATAAGTCAGTGGTGAAATCTTACAGCTTAACTGTGACATTGCCATTGAAACTGTTAGTCTTGAATACAGTAGAGGTAGGCGGAATATATTGTGTAGCGGTGAAATGCATAGATACGATATAGAACACCTATTGCGAAGGCAGCTTACTATGCTGTTATTGACGCTGATG…	d__Bacteria; p__Bacteroidota; c__Bacteroidia; o__Bacteroidales; f__Marinifilaceae; g__Marinifilum; s__uncultured_bacterium	0.982108	0	0	19	0	303	23	0	761	546	0	0	0	0	0	2363	4048	33	116	0	0	76	178	0	894	0	11	770	0	0	0	71	0	0	13	1148	0	815	11	0	834	15	15	0	80	6075
6b7c29ae2357f9de1271c43b0e481236	ASV494	TGAGGAATATTGGTCAATGGGCGAGAGCCTGAACCAGCCAAGTCGCGTGCAGGAAGACTGCCCTCTGGGTTGTAAACTGCTTTTATATAGGAATAATAGTAATTACGAGTAATTATATGAATGTACTATATGAATAAGCACCGGCTAACTCCGTGCCAGCAGCCGCGGTAATACGGAGGGTGCAAGCGTTATCCGGATTTATTGGGTTTAAAGGGTGCGTAGGCGGGCTAATAAGTCAGTGGTGAAATCTTACAGCTTAACTGTGAAACTGCCATTGAAACTGTTAGTCTTGAATACAGTAGAGGCAGGCGGAATATATTGTGTAGCGGTGAAATGCATAGATACGATATAGAACACCTATTGCGAAGGCAGCTTGCTATGCTGTTTATTGACGCTGAT…	d__Bacteria; p__Bacteroidota; c__Bacteroidia; o__Bacteroidales; f__Marinifilaceae; g__Marinifilum; s__uncultured_bacterium	0.971395	0	0	0	0	0	0	0	128	0	0	0	0	0	39	0	0	0	0	0	0	0	0	0	0	0	0	725	0	0	0	0	0	0	0	420	0	0	0	0	0	0	0	0	729	0
05c8aca089237e7c7aa37136e30b724f	ASV495	TGAGGAATATTGGTCAATGGACGCAAGTCTGAACCAGCCATGTCGCGTGTAGGAAGACTGCCCTATGGGTTGTAAACTACTTTTATACAGGAATAATAGTTAGTACGTGTACTGATATGAATGTACTGTATGAATAAGGATCGGCTAACTCCGTGCCAGCAGCCGCGGTAATACGGAGGATTCGAGCGTTATCCGGATTTATTGGGTTTAAAGGGTCCGTAGGCGGGCTGATAAGTCAGTGGTGAAATCTCACAGCTCAACTGTGAAACTGCCATTGAAACTGTTAGTCTTGAATTTGGTTGAGGTAGGCGGAATACGATATGTAGCGGTGAAATGCATAGATATATCGTAGAACACCGATTGCGAAGGCAGCTTACTAAGCCAATATTGACGCTGATG…	d__Bacteria; p__Bacteroidota; c__Bacteroidia; o__Bacteroidales; f__Marinifilaceae; g__Marinifilum; s__uncultured_bacterium	0.999078	0	0	0	0	0	0	0	84	0	0	0	0	0	0	0	0	0	0	0	0	63	0	0	0	0	0	88	0	0	0	0	0	0	0	1569	0	0	0	0	0	0	0	0	0	0
c5a8f6e3d9ecb53e56fafa960a6e761d	ASV496	TGAGGAATATTGGTCAATGGGTGAGAGCCTGAACCAGCCAAGTCGCGTGCAGGATGACTGCCCTATGGGTTGTAAACTGCTTTTATATAGGAATAAATTTTCCTACGCGTAGGATTTTGAATGTACTATATGAATAAGCACCGGCTAACTCCGTGCCAGCAGCCGCGGTAATACGGAGGGTGCAAGCGTTATCCGGATTTATTGGGTTTAAAGGGTGCGTAGGCGGGCTAATAAGTCAGTGGTGAAATCTTACAGCTTAACTGTGACATTGCCATTGAAACTGTTAGTCTTGAATACAGTAGAGGTAGGCGGAATATATTGTGTAGCGGTGAAATGCATAGATACGATATAGAACACCTATTGCGAAGGCAGCTTACTATGCTGTTATTGACGCTGATG…	d__Bacteria; p__Bacteroidota; c__Bacteroidia; o__Bacteroidales; f__Marinifilaceae; g__Marinifilum; s__uncultured_bacterium	0.981208	0	0	0	0	0	0	0	0	0	0	0	0	0	0	0	0	0	0	0	0	0	0	0	0	0	0	0	0	0	0	71	0	0	0	0	0	0	0	0	0	0	0	737	0	0
fd40f261996fa5655b9051881abd1b71	ASV497	TGAGGAATATTGGTCAATGGGCGAGAGCCTGAACCAGCCAAGTCGCGTGCAGGAAGACTGCCCTATGGGTTGTAAACTGCTTTTATATAGGAATAATTATTGGTACGTGTACCGATTTGAATGTACTATATGAATAAGCACCGGCTAACTCCGTGCCAGCAGCCGCGGTAATACGGAGGGTGCAAGCGTTATCCGGATTTATTGGGTTTAAAGGGTGCGTAGGCGGGCTGATAAGTCAGTGGTGAAATCTCATAGCTCAACTATGAAACTGCCATTGAAACTGTCAGTCTTGAATACAGTAGAGGTAGGCGGAATATATTGTGTAGCGGTGAAATGCATAGATACGATATAGAACACCTATTGCGAAGGCAGCTTACTATGCTGTAATTGACGCTGATG…	d__Bacteria; p__Bacteroidota; c__Bacteroidia; o__Bacteroidales; f__Marinifilaceae; g__Marinifilum; s__uncultured_bacterium	0.987342	0	0	0	0	0	0	0	0	0	0	0	0	0	0	0	0	0	0	0	0	0	0	0	0	0	0	0	0	0	0	0	0	0	0	0	0	0	669	0	0	0	0	0	0	0
5e26152f463bdeaf8cab233ca13add35	ASV498	TGAGGAATATTGGTCAATGGGTGAGAGCCTGAACCAGCCAAGTCGCGTGCAGGATGACTGCCCTATGGGTTGTAAACTGCTTTTATATAGGAATAAATTTTCCTACGAGTAGGATTTTGAATGTACTATATGAATAAGCACCGGCTAACTCCGTGCCAGCAGCCGCGGTAATACGGAGGGTGCAAGCGTTATCCGGATTTATTGGGTTTAAAGGGTGCGTAGGCGGGCTAATAAGTCAGTGGTGAAATCTTACAGCTTAACTGTGACATTGCCATTGAAACTGTTAGTCTTGAATACAGTAGAGGTAGGCGGAATATATTGTGTAGCGGTGAAATGCATAGATACGATATAGAACACCTATTGCGAAGGCAGCTTACTATGCTGTTATTGACGCTGATG…	d__Bacteria; p__Bacteroidota; c__Bacteroidia; o__Bacteroidales; f__Marinifilaceae; g__Marinifilum; s__uncultured_bacterium	0.984554	0	0	0	0	0	0	0	0	0	0	0	0	0	0	0	0	0	0	0	0	0	0	0	0	0	0	0	0	0	0	78	0	0	0	0	0	0	0	0	463	0	0	0	0	0
405e5895c086b2457abca84961992eb6	ASV499	TGAGGAATATTGGTCAATGGGCGCGAGCCTGAACCAGCCAAGTCGCGTGCAGGAAGACTGCCCTATGGGTTGTAAACTGCTTTTATATAAGAATAATTCTTCTTACGTGTAAGAAGTTGAAGGTATTATATGAATAAGCACCGGCTAACTCCGTGCCAGCAGCCGCGGTAATACGGAGGGTGCAAGCGTTATCCGGATTTATTGGGTTTAAAGGGTGCGTAGGCGGGTATATTAGTCAGTGGTGAAAGTCTGTCGCTCAACGATAGAATTGCCATTGAAACTGTATATCTTGAATACAGTAGAGGTAGGCGGAATATATTGTGTAGCGGTGAAATGCATAGATACGATATAGAACACCTATTGCGAAGGCAGCTTACTATGCTGTTATTGACGCTGATG…	d__Bacteria; p__Bacteroidota; c__Bacteroidia; o__Bacteroidales; f__Marinifilaceae; g__Marinifilum; s__uncultured_bacterium	0.754383	0	0	0	310	0	0	0	0	0	0	0	0	0	0	0	0	0	0	0	0	0	0	0	0	0	0	0	0	80	0	123	0	0	0	0	0	0	0	0	7	0	0	0	0	0
c68de12e4f599f48bd0ea04341ad5269	ASV500	TGAGGAATATTGGTCAATGGGCGCGAGCCTGAACCAGCCAAGTCGCGTGCAGGAAGACTGCCCTATGGGTTGTAAACTGCTTTTATATAAGAATAATTCTTCTTACGTGTAAGAAGTTGAAGGTATTATATGAATAAGCACCGGCTAACTCCGTGCCAGCAGCCGCGGTAATACGGAGGGTGCAAGCGTTATCCGGATTTATTGGGTTTAAAGGGTGCGTAGGCGGGTATATAAGTCAGTGGTGAAAGTCTGTCGCTCAACGATAGAATTGCCATTGAAACTGTATATCTTGAATACAGTAGAGGTAGGCGGAATATATTGTGTAGCGGTGAAATGCATAGATACGATATAGAACACCTATTGCGAAGGCAGCTTACTATGCTGTTATTGACGCTGATG…	d__Bacteria; p__Bacteroidota; c__Bacteroidia; o__Bacteroidales; f__Marinifilaceae; g__Marinifilum; s__uncultured_bacterium	0.885866	0	0	0	0	21	0	0	37	0	0	0	0	0	0	0	99	0	0	0	0	0	12	0	0	0	0	53	0	109	0	42	0	0	0	0	5	0	0	0	0	0	0	78	0	0
f07a749c1f6fd7e45cf43190845a99c7	ASV501	TGAGGAATATTGGTCAATGGACGCAAGTCTGAACCAGCCATGTCGCGTGTAGGATGACTGCCCTATGGGTTGTAAACTACTTTTCTACAGGAATAATAGTTGATACGTGTATTGATATGAATGTACTGTAAGAATAAGGATCGGCTAACTCCGTGCCAGCAGCCGCGGTAATACGGAGGATTCGAGCGTTATCCGGATTTATTGGGTTTAAAGGGTCCGTAGGCGGGCTGATAAGTCAGTGGTGAAATCTCACAGCTCAACTGTGAAACTGCCATTGAAACTGTTAGTCTTGAATTTGGTTGAGGTAGGCGGAATACGATATGTAGCGGTGAAATGCATAGATATATCGTAGAACACCGATTGCGAAGGCAGCTTACTAAGCCAAAATTGACGCTGATG…	d__Bacteria; p__Bacteroidota; c__Bacteroidia; o__Bacteroidales; f__Marinifilaceae; g__Marinifilum; s__uncultured_bacterium	0.996707	0	0	0	0	0	0	0	0	0	0	0	0	0	0	0	0	0	0	0	0	0	0	0	0	0	0	0	0	0	0	0	0	0	0	0	0	0	0	0	0	0	0	0	0	2
4a7e26fd560695e6de8673dfe3f43f00	ASV502	TGAGGAATATTGGTCAATGGACGGAAGTCTGAACCAGCCATGTCGCGTGTAGGATGACTGCCCTATGGGTTGTAAACTACTTTTCTACAGGAATAATAGTTGATACGTGTATTGATATGAATGTACTGTAAGAATAAGGATCGGCTAACTCCGTGCCAGCAGCCGCGGTAATACGGAGGATTCGAGCGTTATCCGGATTTATTGGGTTTAAAGGGTCCGTAGGCGGGCTGATAAGTCAGTGGTGAAATCTCACAGCTCAACTGTGAAACTGCCATTGAAACTGTTAGTCTTGAATTTGGTTGAGGTAGGCGGAATACGATATGTAGCGGTGAAATGCATAGATATATCGTAGAACACCGATTGCGAAGGCAGCTTACTAAACCAACATTGACGCTGATG…	d__Bacteria; p__Bacteroidota; c__Bacteroidia; o__Bacteroidales; f__Marinifilaceae; g__Marinifilum; s__uncultured_bacterium	0.999698	0	0	0	0	0	0	0	0	0	0	0	0	0	0	0	0	0	80	0	0	0	0	0	0	0	0	86	0	0	0	0	0	0	0	0	0	0	0	0	0	0	0	0	0	0
5ae696f9c88912fc16d1ff0a618390f7	ASV503	TGAGGAATATTGGTCAATGGGTGAGAGCCTGAACCAGCCAAGTCGCGTGCAGGAAGACTGCCCTATGGGTTGTAAACTGCTTTTATATAAGAATAATTCTTTCTACGAGTAGGGAGTTGAATGTATTATATGAATAAGCACCGGCTAACTCCGTGCCAGCAGCCGCGGTAATACGGAGGGTGCAAGCGTTATCCGGATTTATTGGGTTTAAAGGGTGCGTAGGCGGGTATATAAGTCAGTGGTGAAAGTCTGTCGCTCAACGATAGAATTGCCATTGAAACTGTATATCTTGAATACAGTAGAGGTAGGCGGAATATATTGTGTAGCGGTGAAATGCATAGATACGATATAGAACACCTATTGCGAAGGCAGCTTACTATGCTGTAATTGACGCTGATG…	d__Bacteria; p__Bacteroidota; c__Bacteroidia; o__Bacteroidales; f__Marinifilaceae; g__Marinifilum; s__uncultured_bacterium	0.839964	0	0	0	0	43	0	0	0	0	0	0	0	0	0	0	0	0	0	0	0	0	0	0	0	0	0	0	0	0	0	0	0	0	0	0	0	0	0	0	0	0	0	0	34	0
848fb87cf93deca516612224ac6bcbbf	ASV504	TGAGGAATATTGGTCAATGGACGCAAGTCTGAACCAGCCATGTCGCGTGTAGGATGACTGCCCTATGGGTTGTAAACTACTTTTCTACAGGAATAATAGTTAGTACGTGTACTGATATGAATGTACTGTAAGAATAAGGATCGGCTAACTCCGTGCCAGCAGCCGCGGTAATACGGAGGATTCGAGCGTTATCCGGATTTATTGGGTTTAAAGGGTCCGTAGGCGGGCTGATAAGTCAGTGGTGAAATCTCACAGCTCAACTGTGAAACTGCCATTGAAACTGTTAGTCTTGAATTTGGTTGAGGTAGGCGGAATACGATATGTAGCGGTGAAATGCATAGATATATCGTAGAACACCGATTGCGAAGGCAGCTTACTAAACCAATATTGACGCTGATG…	d__Bacteria; p__Bacteroidota; c__Bacteroidia; o__Bacteroidales; f__Marinifilaceae; g__Marinifilum; s__uncultured_bacterium	0.997529	0	0	0	0	0	0	0	0	0	0	0	0	0	0	0	0	0	0	0	0	0	0	0	0	0	0	77	0	0	0	0	0	0	0	0	0	0	0	0	0	0	0	0	0	0
e851cc3430ec46710bf19927db996e4e	ASV505	TGAGGAATATTGGTCAATGGACGGAAGTCTGAACCAGCCATGTCGCGTGTAGGATGACTGCCCTATGGGTTGTAAACTACTTTTCTACAGGAATAATAGTTGATACGTGTATTGATATGAATGTACTGTAAGAATAAGGATCGGCTAACTCCGTGCCAGCAGCCGCGGTAATACGGAGGATTCGAGCGTTATCCGGATTTATTGGGTTTAAAGGGTCCGTAGGCGGGCTGATAAGTCAGTGGTGAAATCTCACAGCTCAACTGTGAAACTGCCATTGAAACTGTTAGTCTTGAATTTGGTTGAGGTAGGCGGAATACGATATGTAGCGGTGAAATGCATAGATATATCGTAGAACACCGATTGCGAAGGCAGCTTACTAAGCCAAAATTGACGCTGATG…	d__Bacteria; p__Bacteroidota; c__Bacteroidia; o__Bacteroidales; f__Marinifilaceae; g__Marinifilum; s__uncultured_bacterium	0.998416	0	0	0	0	0	0	0	0	0	0	0	0	0	0	0	0	0	30	0	0	0	0	0	0	0	0	0	0	0	0	0	0	0	0	0	0	0	0	0	0	10	0	0	0	0
4a88666659535c4fa12dbd2b219ee6aa	ASV506	TGAGGAATATTGGTCAATGGGCGCAAGCCTGAACCAGCCAAGTCGCGTGCAGGAAGACTGCCCTATGGGTTGTAAACTGCTTTTATATAGGAATAATTGTCGGTACGTGTACTGATTTGAATGTACTATATGAATAAGCACCGGCTAACTCCGTGCCAGCAGCCGCGGTAATACGGAGGGTGCAAGCGTTATCCGGATTTATTGGGTTTAAAGGGTGCGTAGGCGGGCAGATAAGTCAGTGGTGAAATCTCATGGCTCAACCATGAAACTGCCATTGAAACTGTTTGTCTTGAATACAGTAGAGGTAGGCGGAATATATTGTGTAGCGGTGAAATGCATAGATACGATATAGAACACCTATTGCGAAGGCAGCTTACTATGCTGTAATTGACGCTGATG…	d__Bacteria; p__Bacteroidota; c__Bacteroidia; o__Bacteroidales; f__Marinifilaceae; g__Marinifilum; s__uncultured_bacterium	0.997887	0	0	0	0	0	0	0	0	0	0	0	0	0	0	0	0	0	62	0	0	0	0	0	0	0	0	0	0	0	0	0	0	0	0	0	0	0	0	0	0	0	0	0	0	0
82378cb0837ddf3975db8100f2a05a86	ASV507	TGAGGAATATTGGTCAATGGACGCAAGTCTGAACCAGCCATGTCGCGTGTAGGAAGACTGCCCTATGGGTTGTAAACTACTTTTATACAGGAATAATAGTTAGTACGTGTACTGATATGAATGTACTGTATGAATAAGGATCGGCTAACTCCGTGCCAGCAGCCGCGGTAATACGGAGGATTCGAGCGTTATCCGGATTTATTGGGTTTAAAGGGTCCGTAGGCGGGCTGATAAGTCAGTGGTGAAATCTCACAGCTCAACTGTGAAACTGCCATTGAAACTGTTGGTCTTGAATTTGGTTGAGGTAGGCGGAATACGATATGTAGCGGTGAAATGCATAGATATATCGTAGAACACCGATTGCGAAGGCAGCTTACTAAGCCAAAATTGACGCTGATG…	d__Bacteria; p__Bacteroidota; c__Bacteroidia; o__Bacteroidales; f__Marinifilaceae; g__Marinifilum; s__uncultured_bacterium	0.997589	0	0	0	0	0	0	0	0	0	0	0	0	0	0	0	0	0	0	0	0	0	0	0	0	0	0	0	0	0	0	0	0	0	0	0	0	0	0	0	0	0	0	0	0	0
8cdf66bd9865a47578e58223dda9c6de	ASV508	TGAGGAATATTGGTCAATGGACGGAAGTCTGAACCAGCCATGTCGCGTGTAGGATGACTGCCCTATGGGTTGTAAACTACTTTTCTACAGGAATAATAGTTGATACGTGTATTGATATGAATGTACTGTAAGAATAAGGATCGGCTAACTCCGTGCCAGCAGCCGCGGTAATACGGAGGATTCGAGCGTTATCCGGATTTATTGGGTTTAAAGGGTCCGTAGGCGGGCTGATAAGTCAGTGGTGAAATCTCACAGCTCAACTGTGAAACTGCCATTGAAACTGTTGGTCTTGAATTTGGTTGAGGTAGGCGGAATACGATATGTAGCGGTGAAATGCATAGATATATCGTAGAACACCGATTGCGAAGGCAGCTTACTAAGCCAATATTGACGCTGATG…	d__Bacteria; p__Bacteroidota; c__Bacteroidia; o__Bacteroidales; f__Marinifilaceae; g__Marinifilum; s__uncultured_bacterium	0.99623	0	0	0	0	0	0	0	0	0	0	0	0	0	0	0	0	0	0	0	0	0	0	0	0	0	0	0	0	0	0	0	0	0	0	0	0	0	38	0	0	0	0	0	0	0
2e7926fc0369696f01670a5790da57e6	ASV509	TGAGGAATATTGGTCAATGGACGCAAGTCTGAACCAGCCATGTCGCGTGTAGGATGACTGCCCTATGGGTTGTAAACTACTTTTCTACAGGAATAATAGTCGATACGTGTATCGATATGAATGTACTGTAAGAATAAGGATCGGCTAACTCCGTGCCAGCAGCCGCGGTAATACGGAGGATTCGAGCGTTATCCGGATTTATTGGGTTTAAAGGGTCCGTAGGCGGGCTGATAAGTCAGTGGTGAAATCTCACAGCTCAACTGTGAAACTGCCATTGAAACTGTTAGTCTTGAATTTGGTTGAGGTAGGCGGAATACGATATGTAGCGGTGAAATGCATAGATATATCGTAGAACACCGATTGCGAAGGCAGCTTACTAAGCCAATATTGACGCTGATG…	d__Bacteria; p__Bacteroidota; c__Bacteroidia; o__Bacteroidales; f__Marinifilaceae; g__Marinifilum; s__uncultured_bacterium	0.994507	0	0	0	0	0	0	0	0	0	0	0	0	0	0	0	0	0	0	0	0	34	0	0	0	0	0	0	0	0	0	0	0	0	0	0	0	0	0	0	0	0	0	0	0	0
853611067d932fd9dc44d509922224d5	ASV510	TGAGGAATATTGGTCAATGGACGCAAGTCTGAACCAGCCATGTCGCGTGTAGGATGACTGCCCTATGGGTTGTAAACTACTTTTCTACAGGAATAATAGTCGATACGTGTATCGATATGAATGTACTGTAAGAATAAGGATCGGCTAACTCCGTGCCAGCAGCCGCGGTAATACGGAGGATTCGAGCGTTATCCGGATTTATTGGGTTTAAAGGGTCCGTAGGCGGGCTGATAAGTCAGTGGTGAAATCTCACAGCTCAACTGTGAAACTGCCATTGAAACTGTTAGTCTTGAATTTGGTTGAGGTAGGCGGAATACGATATGTAGCGGTGAAATGCATAGATATATCGTAGAACACCGATTGCGAAGGCAGCTTACTAAGCCAAAATTGACGCTGATG…	d__Bacteria; p__Bacteroidota; c__Bacteroidia; o__Bacteroidales; f__Marinifilaceae; g__Marinifilum; s__uncultured_bacterium	0.994015	0	0	0	0	0	0	0	0	0	0	0	0	8	25	0	0	0	0	0	0	0	0	0	0	0	0	0	0	0	0	0	0	0	0	0	0	0	0	0	0	0	0	0	0	0
f65e10163d17ac08a0085e176dc77635	ASV511	TGAGGAATATTGGTCAATGGACGCAAGTCTGAACCAGCCATGTCGCGTGTAGGAAGACTGCCCTATGGGTTGTAAACTACTTTTATACAGGAATAATAGTTAGTACGTGTACTGATATGAATGTACTGTATGAATAAGGATCGGCTAACTCCGTGCCAGCAGCCGCGGTAATACGGAGGATTCGAGCGTTATCCGGATTTATTGGGTTTAAAGGGTCCGTAGGCGGGCTGATAAGTCAGTGGTGAAATCTCACAGCTCAACTGTGAAACTGCCATTGAAACTGTTGGTCTTGAATTTGGTTGAGGTAGGCGGAATACGATATGTAGCGGTGAAATGCATAGATATATCGTAGAACACCGATTGCGAAGGCAGCTTACTAAGCCAATATTGACGCTGATG…	d__Bacteria; p__Bacteroidota; c__Bacteroidia; o__Bacteroidales; f__Marinifilaceae; g__Marinifilum; s__uncultured_bacterium	0.997651	0	0	0	0	0	0	0	0	0	0	0	0	0	0	0	0	0	0	0	0	0	0	0	0	0	0	0	0	0	0	0	0	0	0	0	0	0	0	0	0	0	0	0	29	0
6f4b5fd4417eb1cc09d486729a6343dd	ASV512	TGAGGAATATTGGTCAATGGACGCAAGTCTGAACCAGCCATGTCGCGTGTAGGATGACTGCCCTATGGGTTGTAAACTACTTTTTTACAGGAATAATAGTTGATACGTGTATTGATATGAATGTACTGTAAGAATAAGGATCGGCTAACTCCGTGCCAGCAGCCGCGGTAATACGGAGGATTCGAGCGTTATCCGGATTTATTGGGTTTAAAGGGTCCGTAGGCGGGCTGATAAGTCAGTGGTGAAATCTCACAGCTCAACTGTGAAACTGCCATTGAAACTGTTAGTCTTGAATTTGGTTGAGGTAGGCGGAATACGATATGTAGCGGTGAAATGCATAGATATATCGTAGAACACCGATTGCGAAGGCAGCTTACTAAGCCAATATTGACGCTGATG…	d__Bacteria; p__Bacteroidota; c__Bacteroidia; o__Bacteroidales; f__Marinifilaceae; g__Marinifilum; s__uncultured_bacterium	0.997493	0	0	0	0	0	0	0	0	0	0	0	0	0	0	0	0	0	0	0	0	0	0	0	0	0	0	0	0	0	0	0	0	0	0	23	0	0	0	0	0	0	0	0	0	0
28e76c99a60a12fc5a1f15526bd80cf5	ASV513	TGAGGAATATTGGTCAATGGACGCAAGTCTGAACCAGCCATGTCGCGTGTAGGAAGACTGCCCTATGGGTTGTAAACTACTTTTATACAGGAATAATAGTTAGTACGTGTACTGATATGAATGTACTGTATGAATAAGGATCGGCTAACTCCGTGCCAGCAGCCGCGGTAATACGGAGGATTCGAGCGTTATCCGGATTTATTGGGTTTAAAGGGTTCGTAGGCGGGCTGATAAGTCAGTGGTGAAATCTCACAGCTCAACTGTGAAACTGCCATTGAAACTGTTGGTCTTGAATTTGGTTGAGGTAGGCGGAATACGATATGTAGCGGTGAAATGCATAGATATATCGTAGAACACCGATTGCGAAGGCAGCTTACTAAGCCAAAATTGACGCTGATG…	d__Bacteria; p__Bacteroidota; c__Bacteroidia; o__Bacteroidales; f__Marinifilaceae; g__Marinifilum; s__uncultured_bacterium	0.996862	0	0	0	0	21	0	0	0	0	0	0	0	0	0	0	0	0	0	0	0	0	0	0	0	0	0	0	0	0	0	0	0	0	0	0	0	0	0	0	0	0	0	0	0	0
774fff673135365e5c2ebf4c4a102f78	ASV514	TGAGGAATATTGGTCAATGGGCGCAAGCCTGAACCAGCCAAGTCGCGTGCAGGAAGACTGCCCTATGGGTTGTAAACTGCTTTTATATAAGAATAATTCTTTCTACGAGTAGGGAGTTGAATGTATTATATGAATAAGCACCGGCTAACTCCGTGCCAGCAGCCGCGGTAATACGGAGGGTGCAAGCGTTATCCGGATTTATTGGGTTTAAAGGGTGCGTAGGCGGGTATATAAGTCAGTGGTGAAAGTCTGTCGCTCAACGATAGAATTGCCATTGAAACTGTATATCTTGAATACAGTAGAGGTAGGCGGAATATATTGTGTAGCGGTGAAATGCATAGATACGATATAGAACACCTATTGCGAAGGCAGCTTACTATGCTGTAATTGACGCTGATG…	d__Bacteria; p__Bacteroidota; c__Bacteroidia; o__Bacteroidales; f__Marinifilaceae; g__Marinifilum; s__uncultured_bacterium	0.978275	0	0	0	0	0	0	0	0	0	0	0	0	0	0	0	0	0	0	0	0	0	0	0	0	0	0	0	0	20	0	0	0	0	0	0	0	0	0	0	0	0	0	0	0	0
7b83e54b859996c5d31279b575a95940	ASV515	TGAGGAATATTGGTCAATGGGCGAAAGCCTGAACCAGCCAAGTCGCGTGCAGGAAGACTGCCCTATGGGTTGTAAACTGCTTTTATATAGGAATAATTATCGGTACGTGTACTGATTTGAATGTACTATATGAATAAGCACCGGCTAACTCCGTGCCAGCAGCCGCGGTAATACGGAGGGTGCAAGCGTTATCCGGATTTATTGGGTTTAAAGGGTGCGTAGGCGGGCAGATAAGTCAGTGGTGAAATCTCATGGCTCAACCATGAAACTGCCATTGAAACTGTTTGTCTTGAATACAGTAGAGGTAGGCGGAATATATTGTGTAGCGGTGAAATGCATAGATACGATATAGAACACCTATTGCGAAGGCAGCTTACTATGCTGTAATTGACGCTGATG…	d__Bacteria; p__Bacteroidota; c__Bacteroidia; o__Bacteroidales; f__Marinifilaceae; g__Marinifilum; s__uncultured_bacterium	0.989461	0	0	0	0	0	0	0	0	0	0	0	0	0	0	0	0	0	0	0	0	0	0	0	0	0	0	0	0	0	0	0	0	0	0	0	0	0	0	0	0	0	0	0	0	0
9487ff6ccdff816e7836dbff6fb73728	ASV516	TGAGGAATATTGGTCAATGGGCGAGAGCCTGAACCAGCCAAGTCGCGTGCAGGAAGACTGCCCTCTGGGTTGTAAACTGCTTTTATATAGGAATAATAGTAATTACGAGTAATTATATGAATGTACTATATGAATAAGCACCGGCTAACTCCGTGCCAGCAGCCGCGGTAATACGGAGGGTGCAAGCGTTATCCGGATTTATTGGGTTTAAAGGGTGCGTAGGCGGACTAATAAGTCAGTGGTGAAATCTTACAGCTTAACTGTGAAACTGCCATTGAAACTGTTAGTCTTGAATACAGTAGAGGCAGGCGGAATATATTGTGTAGCGGTGAAATGCATAGATACGATATAGAACACCTATTGCGAAGGCAGCTTGCTATGCTGTTTATTGACGCTGAT…	d__Bacteria; p__Bacteroidota; c__Bacteroidia; o__Bacteroidales; f__Marinifilaceae; g__Marinifilum; s__uncultured_bacterium	0.947108	0	0	0	0	0	0	0	0	0	0	0	0	0	0	0	0	0	11	0	0	0	0	0	0	0	0	0	0	0	0	0	0	0	0	0	0	0	0	0	0	0	0	0	0	0
e6663f1a33ff9eb80d620f21620051e0	ASV517	TGAGGAATATTGGTCAATGGGCGAGAGCCTGAACCAGCCAAGTCGCGTGCAGGAAGACTGCCCTATGGGTTGTAAACTGCTTTTATATAGGAATAATTATTGGTACGTGTACTGATTTGAATGTACTATATGAATAAGCACCGGCTAACTCCGTGCCAGCAGCCGCGGTAATACGGAGGGTGCAAGCGTTATCCGGATTTATTGGGTTTAAAGGGTGCGTAGGCGGGCTGATAAGTCAGTGGTGAAATCTCATAGCTCAACTATGAAACTGCCATTGAAACTGTCAGTCTTGAATACAGTAGAGGTAGGCGGAATATATTGTGTAGCGGTGAAATGCATAGATACGATATAGAACACCTATTGCGAAGGCAGCTTACTATGCTGTAATTGACGCTGATG…	d__Bacteria; p__Bacteroidota; c__Bacteroidia; o__Bacteroidales; f__Marinifilaceae; g__Marinifilum; s__uncultured_bacterium	0.990349	0	0	0	0	0	0	0	0	0	0	0	0	0	0	0	0	0	0	0	0	0	0	0	0	0	0	0	0	0	0	0	0	0	0	9	0	0	0	0	0	0	0	0	0	0
0034b31c7e30ffa880c37c7877809578	ASV518	TGAGGAATATTGGTCAATGGGCGCAAGCCTGAACCAGCCATGTCGCGTGCAGGATGACGGCCCTATGGGTTGTAAACTGCTTTTTTACAGGAATAATTGCTTCTACGTGTAGAAGTTTGAATGTACTGTATGAATAAGGATCGGCTAACTCCGTGCCAGCAGCCGCGGTAATACGGAGGATTCGAGCGTTATCCGGATTTATTGGGTTTAAAGGGTCCGTAGGCGGTCTTTTAAGTCAGTGGTGAAATCCCAGAGCTCAACTCTGGAACTGCCATTGAAACTGAAGGACTTGAATATGGTTGAGGTAGGCGGAATACGTTATGTAGCGGTGAAATGCATAGATATAACGTAGAACACCAATTGCGAAGGCAGCTTACTAAACCATTATTGACGCTGATG…	d__Bacteria; p__Bacteroidota; c__Bacteroidia; o__Bacteroidales; f__Marinifilaceae; g__Marinifilum; s__uncultured_Bacteroidetes	0.747196	0	0	0	0	0	0	0	0	0	0	0	0	0	0	0	0	0	0	0	0	0	0	0	0	0	0	0	0	0	0	0	0	0	0	0	0	0	0	0	0	0	0	0	46	0
05da6726721a8f9f2c2688a4ed516d1f	ASV519	TGAGGAATATTGGTCAATGGGCGCAAGCCTGAACCAGCCATGTCGCGTGCAGGATGACGGCCCTATGGGTTGTAAACTGCTTTTTTACAGGAATAATTGCTTCTACGTGTAGAAGTTTGAATGTACTGTATGAATAAGGATCGGCTAACTCCGTGCCAGCAGCCGCGGTAATACGGAGGATTCGAGCGTTATCCGGATTTATTGGGTTTAAAGGGTCCGTAGGCGGTTCTTTAAGTCAGTGGTGAAATCCCAGAGCTCAACTCTGGAACTGCCATTGAAACTGAAGAACTTGAATATGGTTGAGGTAGGCGGAATACGTTATGTAGCGGTGAAATGCATAGATATAACGTAGAACACCAATTGCGAAGGCAGCTTACTAAACCATTATTGACGCTGATG…	d__Bacteria; p__Bacteroidota; c__Bacteroidia; o__Bacteroidales; f__Marinifilaceae; g__Marinifilum; s__uncultured_Bacteroidetes	0.908021	0	0	0	0	0	0	0	0	0	0	0	0	0	0	0	0	0	0	0	0	0	0	0	0	0	0	0	0	0	0	0	0	0	0	0	0	0	0	0	0	0	0	0	0	0
c08f43a993c4e735e7cf9e4a9449b48a	ASV520	TGAGGAATATTGGTCAATGGGCGCAAGCCTGAACCAGCCATGTCGCGTGCAGGATGACGGCCCTATGGGTTGTAAACTGCTTTTTTACGGGAATAATTGTCTCTACGTGTAGGGATTTGAAGGTACCGTATGAATAAGGATCGGCTAACTCCGTGCCAGCAGCCGCGGTAATACGGAGGATTCGAGCGTTATCCGGATTTATTGGGTTTAAAGGGTCCGTAGGCGGGCAATTAAGTCAGTGGTGAAATCCCAGAGCTCAACTCTGGAACTGCCATTGATACTGGTTGTCTTGAATTTAGTTGAGGTGGGCGGAATACGTTATGTAGCGGTGAAATGCATAGATATAACGTAGAACACCGATTGCGAAGGCAGCTCACTAAACTAATATTGACGCTGATG…	d__Bacteria; p__Bacteroidota; c__Bacteroidia; o__Bacteroidales; f__Marinifilaceae; g__Marinifilum; s__uncultured_Bacteroidetes	0.994763	0	0	0	0	0	2	0	0	0	0	0	0	0	0	0	0	0	0	0	0	0	0	0	0	0	0	0	0	0	0	0	0	0	0	0	0	0	0	0	0	0	0	0	0	0
ef4e572fabe4ab34641ee6abfc007e5b	ASV521	TGAGGAATATTGGTCAATGGGCGCAAGCCTGAACCAGCCATGTCGCGTGCAGGATGACGGCCCTATGGGTTGTAAACTGCTTTTTTACGGGAATAATTGTTTCTACGTGTAGAGATTTGAAGGTACCGTATGAATAAGGATCGGCTAACTCCGTGCCAGCAGCCGCGGTAATACGGAGGATTCGAGCGTTATCCGGATTTATTGGGTTTAAAGGGTCCGTAGGCGGGCAATTAAGTCAGTGGTGAAATCCCAGAGCTCAACTCTGGAACTGCCATTGATACTGGTTGTCTTGAATTTAGTTGAGGTGGGCGGAATACGTTATGTAGCGGTGAAATGCATAGATATAACGTAGAACACCGATTGCGAAGGCAGCTCACTAAACTAATATTGACGCTGATG…	d__Bacteria; p__Bacteroidota; c__Bacteroidia; o__Bacteroidales; f__Marinifilaceae; g__Marinifilum; s__uncultured_Bacteroidetes	0.986625	0	0	0	0	0	0	0	0	0	0	0	0	0	0	0	0	0	0	0	0	21	0	0	0	0	0	0	0	0	0	0	0	0	0	0	0	0	0	0	0	0	0	0	0	0
997d32111286c9649a2e0e113d9e301c	ASV522	TGAGGAATATTGGTCAATGGACGCAAGTCTGAACCAGCCATGTCGCGTGTAGGATGACTGCCCTATGGGTTGTAAACTACTTTTTTACAGGAATAAACTTTTCCACGTGTGGAGAACTGAAGGTACTGTAGGAATAAGGATCGGCTAACTCCGTGCCAGCAGCCGCGGTAATACGGAGGATTCGAGCGTTATCCGGATTTATTGGGTTTAAAGGGTCCGTAGGCGGGCTTGTAAGTCAGTGGTGAAATCTCACAGCTCAACTGTGAAACTGCCATTGATACTGCAGGTCTTGAATTTAGTTGAGGTGGGCGGAATACGATATGTAGCGGTGAAATGCATAGATATATCGTAGAACACCGATTGCGAAGGCAGCTCACTAATCTAATATTGACGCTGATG…	d__Bacteria; p__Bacteroidota; c__Bacteroidia; o__Bacteroidales; f__Marinifilaceae; g__Marinifilum; s__uncultured_Bacteroidetes	0.758623	0	0	9	0	0	0	0	0	0	0	0	0	0	0	0	0	0	0	0	0	0	0	0	0	0	0	0	0	0	0	0	0	0	0	0	0	0	0	0	0	0	0	0	0	0
3388a08cae5e07b44e3921badd34a4ff	ASV523	TGAGGAATATTGGTCAATGGACGCAAGTCTGAACCAGCCATGTCGCGTGCAGGATGACGGCCCTATGGGTTGTAAACTGCTTTTTTACAGGAATAATTGTCGCTACGTGTAGTGATTTGAATGTACTGTATGAATAAGGATCGGCTAACTCCGTGCCAGCAGCCGCGGTAATACGGAGGATTCGAGCGTTATCCGGATTTATTGGGTTTAAAGGGTCCGTAGGCGGTTCTTTAAGTCAGTGGTGAAATCCCAGAGCTCAACTCTGGAACTGCCATTGAAACTGAAGAACTTGAATATGGTTGAGGTAGGCGGAATACGTTATGTAGCGGTGAAATGCATAGATATAACGTAGAACACCAATTGCGAAGGCAGCTTACTAAACCATTATTGACGCTGATG…	d__Bacteria; p__Bacteroidota; c__Bacteroidia; o__Bacteroidales; f__Marinifilaceae; g__Marinifilum; s__uncultured_marine	0.852661	0	0	0	0	0	0	0	0	0	0	0	0	0	0	0	0	0	0	0	0	0	0	0	0	0	0	0	0	0	0	0	0	0	0	0	0	0	0	0	0	0	0	0	0	0
3bda149cbcb834bd426dbdfc68eb2898	ASV524	TGAGGAATATTGGTCAATGGATGAGAGTCTGAACCAGCCAAGTCGCGTGAAGGAAGACTGCCCTATGGGTTGTAAACTTCTTTTGTATGAGAAGAAAAAGAGATACGTGTATTTCATTGCCTGTATCATACGAATAAGGATCGGCTAACTCCGTGCCAGCAGCCGCGGTAATACGGAGGATTCGAGCGTTATCCGGATTTATTGGGTTTAAAGGGTACGTAGGCGGTAATTTAAGTTAGTGGTTAAATAATGCAGCTCAACTGCATGCAGCCATTAAAACTGGGTTACTAGAGTCCACTTGAGGTAGGCGGAATAAGTTAAGTAGCGGTGAAATGCTTAGATATAACTTAGAACTCCGATAGCGAAGGCAGCTTACCAAAGTGAAACTGACGCTAAAGT…	d__Bacteria; p__Bacteroidota; c__Bacteroidia; o__Bacteroidales; f__Marinifilaceae; g__Odoribacter	0.999162	6	0	0	0	0	0	0	0	0	0	0	0	0	0	0	0	0	0	0	0	0	0	0	0	0	0	0	0	0	0	0	0	0	0	0	0	0	0	0	0	0	0	0	0	0
ee7256ea91ca2d8fac22372ba060d2c1	ASV525	TGAGGAATATTGGTCAATGGGCAAATGCCTGAACCAGCCAAGTCGCGTGAAGGATGACTGCCCTTTGGGTTGTAAACTTCTTTTGTTAGAGAAGACGTATGCTATGTATAGTATTTCAGACAGTATCTAACGAATAAGCATCGGCTAACTCCGTGCCAGCAGCCGCGGTAATACGGAGGATGCAAGCGTTATCCGGATTTATTGGGTTTAAAGGGTGCGCCGGCGGCTAAATAAGTTAGTGGTTAAATCTCGTGGCTCAACCATGAGTAGCCATTAAAACTGTTTAGCTAGAGTGTAATCGAGGTAAGCGGAATAAGTTAAGTAGCGGTGAAATGCATAGATATAACTTAGAACACCGATAGCGAAGGCAGCTTACCAGCTTATAACTGACGCTCAAGC…	d__Bacteria; p__Bacteroidota; c__Bacteroidia; o__Bacteroidales; f__Marinifilaceae; g__Odoribacter	0.986351	0	0	0	0	0	0	28881	0	0	0	0	0	0	0	0	0	0	0	2500	0	0	0	0	0	0	0	7	0	114	0	3	0	0	0	5	0	0	0	0	0	0	0	0	0	0
f836d15bffbee33df2958d6730f57d91	ASV526	TGAGGAATATTGGTCAATGGGCAAATGCCTGAACCAGCCAAGTCGCGTGAAGGATGACTGCCCTTTGGGTTGTAAACTTCTTTTGTTAGAGAAGACGTATACTATGTATAGTATTTCAGACAGTATCTAACGAATAAGCATCGGCTAACTCCGTGCCAGCAGCCGCGGTAATACGGAGGATGCAAGCGTTATCCGGATTTATTGGGTTTAAAGGGTGCGCCGGCGGCTAAATAAGTTAGTGGTTAAATCTCGTGGCTCAACCATGAGTAGCCATTAAAACTGTTTAGCTAGAGTGTAATCGAGGTAAGCGGAATAAGTTAAGTAGCGGTGAAATGCATAGATATAACTTAGAACACCGATAGCGAAGGCAGCTTACCAGCTTATAACTGACGCTCAAGC…	d__Bacteria; p__Bacteroidota; c__Bacteroidia; o__Bacteroidales; f__Marinifilaceae; g__Odoribacter	0.987366	0	0	0	0	0	0	0	0	0	0	0	0	0	0	0	0	0	0	0	0	0	0	0	0	0	0	0	29	237	0	0	0	0	0	0	0	0	0	0	0	0	0	0	0	0
2d397c2b7c84d60186500487011ebc67	ASV527	TGAGGAATATTGGTCAATGGGCGGAAGCCTGAACCAGCCAAGTCGCGTGAGGGAAGACTGCCCTATGGGTTGTAAACCTCTTTTGTAAGGGAAGAATAATGGCTACGTGTAGCCAGATGCCTGTACCTTACGAATAAGCATCGGCTAACTCCGTGCCAGCAGCCGCGGTAATACGGAGGATGCGAGCGTTATCCGGATTTATTGGGTTTAAAGGGTGCGTAGGCGGTCTGTTAAGTTAGTGGTTAAATTTCCGGGCTTCACCCGGTCATGCCATTAATACTGGTGGACTCGAGTACAGACGAGGTAGGCGGAATAAGTTAAGTAGCGGTGAAATGCATAGATATAACTTAGAACTCCGATAGCGAAGGCAGCTTACCAGACTGTAACTGACGCTGATGC…	d__Bacteria; p__Bacteroidota; c__Bacteroidia; o__Bacteroidales; f__Marinifilaceae; g__Odoribacter	0.999999	0	0	6	0	0	0	0	0	0	0	166	0	0	0	0	0	0	0	0	0	0	0	0	0	0	0	0	0	0	0	0	0	0	0	0	0	0	0	0	0	0	0	0	0	0
7db2412f8ea7d7af83340d363a274172	ASV528	TGAGGAATATTGGTCAATGGATGAGAGTCTGAACCAGCCAAGTCGCGTGAAGGAAGACTGCCCTATGGGTTGTAAACTTCTTTTGTATGAGAAGAAAAAGAGATACGTGTATTTCATTGCCTGTATCATACGAATAAGGATCGGCTAACTCCGTGCCAGCAGCCGCGGTAATACGGAGGATTCGAGCGTTATCCGGATTTATTGGGTTTAAAGGGTACGTAGGCGGTAATTTAAGTTAGTGGTTAAATAATGCAGCTCAACTGCATACAGCCATTAAAACTGGGTTACTAGAGTCCACTTGAGGTAGGCGGAATAAGTTAAGTAGCGGTGAAATGCTTAGATATAACTTAGAACTCCGATAGCGAAGGCAGCTTACCAAAGTGAAACTGACGCTAAAGT…	d__Bacteria; p__Bacteroidota; c__Bacteroidia; o__Bacteroidales; f__Marinifilaceae; g__Odoribacter	0.999276	0	0	0	6	0	0	0	0	0	0	0	0	0	0	0	0	0	0	0	0	0	0	0	0	0	0	0	0	0	0	0	0	0	0	0	0	0	0	0	0	0	0	0	0	0
e7363e181650afb00def4e2aa3c10458	ASV529	TGAGGAATATTGGTCAATGGGCTATAGCCTGAACCAGCCAAGTCGCGTGAGGGATGACTGCCCTATGGGTTGTAAACCTCTTTTGTAAGTGGAGAATAAGCGCTACGTGTAGTGTGATGACAGTAGCTTACGAATAAGCATCGGCTAACTCCGTGCCAGCAGCCGCGGTAATACGGAGGATGCGAGCGTTATCCGGATTTATTGGGTTTAAAGGGTGCGTAGGCGGCACTATAAGTTAGTGGTAAAATCTCCGGGCTTCACCCGGATTCGCCATTAATACTGTAGAGCTCGAGTACAGACGAGGTAGGCGGAATAAGTTAAGTAGCGGTGAAATGCATAGATATAACTTAGAACTCCGATAGCGAAGGCAGCTTACCAGACTGTAACTGACGCTGATGC…	d__Bacteria; p__Bacteroidota; c__Bacteroidia; o__Bacteroidales; f__Marinifilaceae; g__Odoribacter; s__Odoribacter_sp.	0.99957	0	0	0	0	0	0	0	0	0	0	1388	13	0	0	4	40	0	0	0	0	0	0	0	0	0	0	0	0	0	0	0	0	0	0	0	0	0	0	0	0	0	0	0	0	0
b36d7e4777ff1b825ea99893bfa1b70c	ASV530	TGAGGAATATTGGTCAATGGACGAAAGTCTGAACCAGCCAAGTCGCGTGAAGGATGACTGCCCTATGGGTTGTAAACTTCTTTTGTTTGGGAAGAATAAGTACTACGTGTAGTACGATGCCGGTACCAAACGAATAAGGATCGGCTAACTCCGTGCCAGCAGCCGCGGTAATACGGAGGATCCGAGCGTTATCCGGATTTATTGGGTTTAAAGGGTGCGTAGGCGGCACAGTAAGTTAGTGGTCAAATCGTAGGGCTCAACCCTATTCAGCCATTAAAACTGCTGAGCTAGAGTATAGACGAGGTAGGCGGAATAAGTTAAGTAGCGGTGAAATGCATAGATATAACTTAGAACTCCGATAGCGAAGGCAGCTTACCAGGCTATAACTGACGCTGATGC…	d__Bacteria; p__Bacteroidota; c__Bacteroidia; o__Bacteroidales; f__Marinifilaceae; g__Odoribacter; s__uncultured_bacterium	0.97792	39	0	0	0	0	0	0	0	0	0	0	0	0	0	0	0	0	0	0	0	0	79	0	0	0	0	0	40	0	0	0	0	0	0	0	0	0	0	0	0	0	0	0	0	101
67eb5e868928847d6cbbce9d8db15563	ASV531	TGAGGAATATTGGTCAATGGACGGAAGTCTGAACCAGCCAAGTCGCGTGAAGGATGACTGCCCTATGGGTTGTAAACTTCTTTTGTTTGGGAAGAATAAGTACTACGTGTAGTACGATGCCGGTACCAAACGAATAAGGATCGGCTAACTCCGTGCCAGCAGCCGCGGTAATACGGAGGATCCGAGCGTTATCCGGATTTATTGGGTTTAAAGGGTGCGTAGGCGGCACAGTAAGTTAGTGGTCAAATCGTAGGGCTCAACCCTATTCAGCCATTAAAACTGCTGAGCTAGAGTATAGACGAGGTAGGCGGAATAAGTTAAGTAGCGGTGAAATGCATAGATATAACTTAGAACTCCGATAGCGAAGGCAGCTTACCAGGCTATAACTGACGCTGATGC…	d__Bacteria; p__Bacteroidota; c__Bacteroidia; o__Bacteroidales; f__Marinifilaceae; g__Odoribacter; s__uncultured_bacterium	0.977134	0	0	0	380	0	2	0	0	0	0	0	0	0	0	0	0	0	0	0	0	0	0	0	161	0	0	0	0	0	0	0	0	0	0	0	0	0	0	0	0	0	0	0	0	0
5fe3c6e19341ad3c55c45dbeb7bb1b33	ASV532	TGAGGAATATTGGTCAATGGGCGAAAGCCTGAACCAGCCAAGTCGCGTGAGGGATGACTGCCCTATGGGTTGTAAACCTCTTTTATTTGGGAAGAATAAGATCTACGTGTAGATTGATGCCTGTACCAAATGAATAAGCATCGGCTAACTCCGTGCCAGCAGCCGCGGTAATACGGAGGATGCGAGCGTTATCCGGATTTATTGGGTTTAAAGGGTGCGTAGGCGGTACATTAAGTTAGTGGTCAAATGTCAGGGCTTCACCTTGGCCTGCCATTAAAACTGGTGCACTCGAGTACAGACGAGGTAGGCGGAATAAGTTAAGTAGCGGTGAAATGCTTAGATATAACTTAGAACTCCGATAGCGAAGGCAGCTTACCAGACTGTAACTGACGCTCATGC…	d__Bacteria; p__Bacteroidota; c__Bacteroidia; o__Bacteroidales; f__Marinifilaceae; g__Odoribacter; s__uncultured_bacterium	0.99977	0	0	0	0	0	0	0	0	0	0	0	0	0	0	0	0	0	0	0	0	0	38	0	44	0	0	0	0	0	0	0	0	0	0	0	0	39	0	40	0	0	0	0	0	0
55558d130ee819048c7219ac8022065d	ASV533	TGAGGAATATTGGTCAATGGACGCAAGTCTGAACCAGCCAAGTCGCGTGAAGGATGACTGCCCTATGGGTTGTAAACTTCTTTTGTTTGGGAAGAATAAGTACTACGTGTAGTGCGATGCCGGTACCAAACGAATAAGGATCGGCTAACTCCGTGCCAGCAGCCGCGGTAATACGGAGGATCCGAGCGTTATCCGGATTTATTGGGTTTAAAGGGTGCGTAGGCGGCACAGTAAGTTAGTGGTCAAATCGTAGGGCTCAACCCTATTCAGCCATTAAAACTGCTGAGCTAGAGTATAGACGAGGTAGGCGGAATAAGTTAAGTAGCGGTGAAATGCATAGATATAACTTAGAACTCCGATAGCGAAGGCAGCTTACCAGGCTATAACTGACGCTGATGC…	d__Bacteria; p__Bacteroidota; c__Bacteroidia; o__Bacteroidales; f__Marinifilaceae; g__Odoribacter; s__uncultured_bacterium	0.989032	0	0	0	111	0	0	0	0	0	0	0	0	0	0	0	0	0	0	0	0	0	0	0	72	0	0	0	0	0	0	0	0	0	0	0	0	0	0	0	0	0	0	0	0	0
d7f15d93c498afff73b4b63f4f1f4db6	ASV534	TGAGGAATATTGGTCAATGGGCGGAAGCCTGAACCAGCCAAGTCGCGTGAGGGATGACTGCCCTATGGGTTGTAAACCTCTTTTATTTGGGAAGAATAAGATCTACGAGTAGATTGATGCCTGTACCAAATGAATAAGCATCGGCTAACTCCGTGCCAGCAGCCGCGGTAATACGGAGGATGCGAGCGTTATCCGGATTTATTGGGTTTAAAGGGTGCGTAGGCGGTACATTAAGTTAGTGGTCAAATGTCAGGGCTTCACCTTGGCCTGCCATTAAAACTGGTGCACTCGAGTACAGACGAGGTAGGCGGAATAAGTTAAGTAGCGGTGAAATGCTTAGATATAACTTAGAACTCCGATAGCGAAGGCAGCTTACCAGACTGTAACTGACGCTCATGC…	d__Bacteria; p__Bacteroidota; c__Bacteroidia; o__Bacteroidales; f__Marinifilaceae; g__Odoribacter; s__uncultured_bacterium	0.99983	0	0	0	0	0	0	0	0	0	0	0	0	0	0	0	0	0	0	0	0	0	0	0	0	0	0	0	0	0	0	0	0	0	0	0	0	18	0	38	0	0	0	0	0	0
d4c500202a121d58afed36b36bb51c7b	ASV535	TGAGGAATATTGGTCAATGGGCGCAAGCCTGAACCAGCCAAGTCGCGTGAAGGATGACTGCCCTATGGGTTGTAAACTTCTTTTGTAATGGGAGAATAAGGATTACGTGTAATCCGATGACAGTACATTACGAATAAGCATCGGCTAACTCCGTGCCAGCAGCCGCGGTAATACGGAGGATGCGAGCGTTATCCGGATTTATTGGGTTTAAAGGGTGCGTAGGCGGTTTTGTAAGTTAGTGGTCAAATGTCAGGGCTAAACCTTGGATTGCCATTAAAACTGTGAGACTCGAGTACAGACGAGGTAGGCGGAATAAGTTAAGTAGCGGTGAAATGCATAGATATAACTTAGAACTCCGATAGCGAAGGCAGCTTACCAGACTGTAACTGACGCTGATGC…	d__Bacteria; p__Bacteroidota; c__Bacteroidia; o__Bacteroidales; f__Marinifilaceae; g__Odoribacter; s__uncultured_bacterium	0.999962	0	0	0	0	0	0	0	0	0	0	53	0	0	0	0	0	0	0	0	0	0	0	0	0	0	0	0	0	0	0	0	0	0	0	0	0	0	0	0	0	0	0	0	0	0
c39346ae22d72e8fc8d21adb37f0d10f	ASV536	TGAGGAATATTGGTCAATGGACGTAAGTCTGAACCAGCCAAGTCGCGTGAAGGATGACTGCCCTATGGGTTGTAAACTTCTTTTGTTTGGGAAGAATAAGTACTACGTGTAGTACGATGCCGGTACCAAACGAATAAGGATCGGCTAACTCCGTGCCAGCAGCCGCGGTAATACGGAGGATCCGAGCGTTATCCGGATTTATTGGGTTTAAAGGGTGCGTAGGCGGCACAGTAAGTTAGTGGTCAAATCGTAGGGCTCAACCCTATTCAGCCATTAAAACTGCTGAGCTAGAGTATAGACGAGGTAGGCGGAATAAGTTAAGTAGCGGTGAAATGCATAGATATAACTTAGAACTCCGATAGCGAAGGCAGCTTACCAGGCTATAACTGACGCTGATGC…	d__Bacteria; p__Bacteroidota; c__Bacteroidia; o__Bacteroidales; f__Marinifilaceae; g__Odoribacter; s__uncultured_bacterium	0.984094	0	0	0	0	0	0	0	0	0	0	0	0	0	0	0	0	0	0	0	0	0	0	0	0	0	0	0	0	0	0	0	0	0	0	0	0	0	0	0	0	0	0	0	0	36
ec526e00c233f95d4f95a9ca6791867a	ASV537	TGAGGAATATTGGTCAATGGACGAAAGTCTGAACCAGCCAAGTCGCGTGAAGGATGACTGCCCTATGGGTTGTAAACTTCTTTTGTTTGGGAAGAATAAGCATTACGTGTAGTGCGATGCCGGTACCAAACGAATAAGGATCGGCTAACTCCGTGCCAGCAGCCGCGGTAATACGGAGGATCCGAGCGTTATCCGGATTTATTGGGTTTAAAGGGTGCGTAGGCGGCACAGTAAGTTAGTGGTCAAATCGTAGGGCTCAACCCTATTTAGCCATTAAAACTGCTGAGCTAGAGTATAGACGAGGTAGGCGGAATAAGTTAAGTAGCGGTGAAATGCATAGATATAACTTAGAACTCCGATAGCGAAGGCAGCTTACCAGGCTATAACTGACGCTGATGC…	d__Bacteria; p__Bacteroidota; c__Bacteroidia; o__Bacteroidales; f__Marinifilaceae; g__Odoribacter; s__uncultured_bacterium	0.99136	0	0	0	0	0	0	0	0	0	0	0	0	0	0	0	0	0	0	0	0	0	0	0	0	0	0	0	0	0	0	0	0	0	0	5	15	0	0	0	0	0	0	0	0	0
de28867e75bb693d0ac1e891db20dd70	ASV538	TGAGGAATATTGGTCAATGGACGAAAGTCTGAACCAGCCAAGTCGCGTGAAGGATGACTGCCCTATGGGTTGTAAACTTCTTTTGTTTGGGAAGAATAAGCATTACGTGTAGTGCGATGCCGGTACCAAACGAATAAGGATCGGCTAACTCCGTGCCAGCAGCCGCGGTAATACGGAGGATCCGAGCGTTATCCGGATTTATTGGGTTTAAAGGGTGCGTAGGCGGCACAGTAAGTTAGTGGTCAAATCGTAGGGCTCAACCCTATTCAGCCATTAAAACTGCTGAGCTAGAGTATAGACGAGGTAGGCGGAATAAGTTAAGTAGCGGTGAAATGCATAGATATAACTTAGAACTCCGATAGCGAAGGCAGCTTACCAGGCTATAACTGACGCTGATGC…	d__Bacteria; p__Bacteroidota; c__Bacteroidia; o__Bacteroidales; f__Marinifilaceae; g__Odoribacter; s__uncultured_bacterium	0.993096	0	0	0	13	0	0	0	0	0	0	0	0	0	0	0	0	0	0	0	0	0	0	0	0	0	0	0	0	0	0	0	0	0	0	0	0	0	0	0	0	0	6	0	0	0
9a7ce6e2147b1fce5f224369312a8a6a	ASV539	TGAGGAATATTGGTCAATGGGCGCAAGCCTGAACCAGCCAAGTCGCGTGAAGGATGACTGCCCTATGGGTTGTAAACTTCTTTTTTAATGGGAGAAACCGGATTACGTGTAATCCGTTGACAGTACATTACGAATAAGCATCGGCTAACTCCGTGCCAGCAGCCGCGGTAATACGGAGGATGCGAGCGTTATCCGGATTTATTGGGTTTAAAGGGTGCGTAGGCGGTTTTGTAAGTTAGTGGTCAAATGTCATGGCTTAACCTTGGCTTGCCATTAAAACTGCAGGACTCGAGTACAGACGAGGTAGGCGGAATAAGTTAAGTAGCGGTGAAATGCATAGATATAACTTAGAACTCCGATAGCGAAGGCAGCTTACCAGACTGTAACTGACGCTGATGC…	d__Bacteria; p__Bacteroidota; c__Bacteroidia; o__Bacteroidales; f__Marinifilaceae; g__Odoribacter; s__uncultured_bacterium	0.999602	0	0	13	0	0	0	0	0	0	0	0	0	0	0	0	0	0	0	0	0	0	0	0	0	0	0	0	0	0	0	0	0	0	0	0	0	0	0	0	0	0	0	0	0	0
71b6f568488df4f64579e57e6046d583	ASV540	TGAGGAATATTGGTCAATGGACGCAAGTCTGAACCAGCCAAGTCGCGTGAAGGATGACTGCCCTATGGGTTGTAAACTTCTTTTGTTTGGGAAGAATAAGCATTACGTGTAGTGCGATGCCGGTACCAAACGAATAAGGATCGGCTAACTCCGTGCCAGCAGCCGCGGTAATACGGAGGATCCGAGCGTTATCCGGATTTATTGGGTTTAAAGGGTGCGTAGGCGGCACAGTAAGTTAGTGGTCAAATCGTAGGGCTCAACCCTATTCAGCCATTAAAACTGCTGAGCTAGAGTATAGACGAGGTAGGCGGAATAAGTTAAGTAGCGGTGAAATGCATAGATATAACTTAGAACTCCGATAGCGAAGGCAGCTTACCAGGCTATAACTGACGCTGATGC…	d__Bacteria; p__Bacteroidota; c__Bacteroidia; o__Bacteroidales; f__Marinifilaceae; g__Odoribacter; s__uncultured_bacterium	0.993861	0	0	0	0	0	0	0	0	0	0	0	0	0	0	0	0	0	0	0	0	0	0	0	0	0	0	0	0	0	0	0	0	0	13	0	0	0	0	0	0	0	0	0	0	0
b3c918d05816023110ea6a3dcd700272	ASV541	TGAGGAATATTGGTCAATGGCCGCAGGGCTGAACCAGCCAAGTCGCGTGAGGGAAGACTGCCCTATGGGTTGTAAACCTCTTTTATTCGGGAAGAATAATGGTTACGTGTAACCAGATGCCTGTACCGAATGAATAAGCATCGGCTAACTCCGTGCCAGCAGCCGCGGTAATACGGAGGATGCGAGCGTTATCCGGATTTATTGGGTTTAAAGGGTGCGTAGGCGGTTTCTTAAGTTAGTGGTAAAATTTCCGGGCTTACCCCGGTCGTGCCATTAAAACTGGGGGACTAGAGTACAGACGAGGTAGGCGGAATAAGTTAAGTAGCGGTGAAATGCTTAGATATAACTTAGAACTCCGATAGCGAAGGCAGCTTACCAGACTGTAACTGACGCTGATGC…	d__Bacteria; p__Bacteroidota; c__Bacteroidia; o__Bacteroidales; f__Marinifilaceae; g__Odoribacter; s__uncultured_bacterium	0.996862	0	0	6	0	0	0	0	0	0	0	0	0	0	0	0	0	0	0	0	0	0	0	0	0	0	0	0	0	0	0	0	0	0	0	0	0	0	0	0	0	0	0	0	0	0
f5f5f350f21c54f5512109cd7c0b0327	ASV542	TGAGGAATATTGGTCAATGGCCGCAGGGCTGAACCAGCCAAGTCGCGTGAGGGAAGACTGCCCTATGGGTTGTAAACCTCTTTTATTCGGGAAGAATAAGCTTTACGTGTAGAGCGATGCCTGTACCGAATGAATAAGCATCGGCTAACTCCGTGCCAGCAGCCGCGGTAATACGGAGGATGCGAGCGTTATCCGGATTTATTGGGTTTAAAGGGTGCGTAGGCGGTTTCTTAAGTTAGTGGTAAAATTTCCGGGCTTACCCCGGTCGTGCCATTAAAACTGGGGGACTAGAGTACAGACGAGGTAGGCGGAATAAGTTAAGTAGCGGTGAAATGCTTAGATATAACTTAGAACTCCGATAGCGAAGGCAGCTTACCAGACTGTAACTGACGCTGATGC…	d__Bacteria; p__Bacteroidota; c__Bacteroidia; o__Bacteroidales; f__Marinifilaceae; g__Odoribacter; s__uncultured_bacterium	0.999176	0	0	5	0	0	0	0	0	0	0	0	0	0	0	0	0	0	0	0	0	0	0	0	0	0	0	0	0	0	0	0	0	0	0	0	0	0	0	0	0	0	0	0	0	0
d98cf7284eeb73a14924544d315d763c	ASV543	TGAGGAATATTGGTCAATGGGCGAGAGCCTGAACCAGCCAAGTCGCGTGAAGGATGACTGCCCTATGGGTTGTAAACTTCTTTTATTTGGGAAGAATAAGCGGTACGTGTACCGTGATGCCTGTACCAAATGAATAAGCATCGGCTAACTCCGTGCCAGCAGCCGCGGTAATACGGAGGATGCGAGCGTTATCCGGATTTATTGGGTTTAAAGGGTGCGTAGGTGGTTGTGTAAGTTAGTGGTCAAATCTTCAGGCTCAACCTGATATCGCCATTAATACTGCATGACTAGAGTATAGACGAGGTAGGCGGAATAAGTTAAGTAGCGGTGAAATGCTTAGATATAACTTAGAACTCCGATAGCGAAGGCAGCTTACCAGGCTATAACTGACACTGATGC…	d__Bacteria; p__Bacteroidota; c__Bacteroidia; o__Bacteroidales; f__Marinifilaceae; g__Odoribacter; s__uncultured_bacterium	0.998214	0	0	0	0	0	0	0	0	0	0	0	2	0	0	0	0	0	0	0	0	0	0	0	0	0	0	0	0	0	0	0	0	0	0	0	0	0	0	0	0	0	0	0	0	0
aab34e4f76d7373dc7c710d3d98ae653	ASV544	TGAGGAATATTGGTCAATGGACGCAAGTCTGAACCAGCCAAGTCGCGTGAAGGATGACTGCCCTATGGGTTGTAAACTTCTTTTATTGGGGAAGAAACGTTAGTACGTGTACTAATTTGCCTGTACCCACTGAATAAGCATCGGCTAACTCCGTGCCAGCAGCCGCGGTAATACGGGGGATGCGAGCGTTATCCGGATTTATTGGGTTTAAAGGGTGCGTAGGCGGTATATTAAGTTAGTGGTTAAATGTTTGGGCTCAACCTAGGCCTGCCATTAAAACTGGTATACTCGAGTACAGACGAGGTAGGCGGAATAAGTTAAGTAGCGGTGAAATGCTTAGATATAACTTAGAACTCCGATAGCGAAGGCAGCTTACCAGACTGTAACTGACGCTGATGC…	d__Bacteria; p__Bacteroidota; c__Bacteroidia; o__Bacteroidales; f__Marinifilaceae; g__Odoribacter; s__uncultured_bacterium	0.998532	0	0	0	0	0	0	0	0	0	0	0	0	0	0	0	0	0	2	0	0	0	0	0	0	0	0	0	0	0	0	0	0	0	0	0	0	0	0	0	0	0	0	0	0	0
8558d6d40b94b452f267a88f36edc2b7	ASV545	TGAGGAATATTGGTCAATGGGCCAATGCCTGAACCAGCCAAGTCGCGTGAAGGATGACTGCCCTTTGGGTTGTAAACTTCTTTTGTTAGAGAAGACGTATGCTATGTATAGTATTTCAGACAGTATCTAACGAATAAGCATCGGCTAACTCCGTGCCAGCAGCCGCGGTAATACGGAGGATGCAAGCGTTATCCGGATTTATTGGGTTTAAAGGGTGCGCCGGCGGCTAAATAAGTTAGTGGTTAAATCTCGTGGCTCAACCATGAGTAGCCATTAAAACTGTTTAGCTAGAGTGTAATCGAGGTAAGCGGAATAAGTTAAGTAGCGGTGAAATGCATAGATATAACTTAGAACACCGATAGCGAAGGCAGCTTACCAGCTTATAACTGACGCTCAAGC…	d__Bacteria; p__Bacteroidota; c__Bacteroidia; o__Bacteroidales; f__Marinifilaceae; g__Odoribacter; s__uncultured_Porphyromonadaceae	0.722588	0	0	0	0	0	0	150	0	0	0	0	0	0	0	0	0	0	0	0	0	0	0	0	0	0	0	0	0	0	0	0	0	0	0	0	0	0	0	0	0	0	0	0	0	0
142123ee49d45c87f775212f9d5bd629	ASV546	TGAGGAATATTGGTCAATGGGCGGGAGCCTGAACCAGCCAAGTCGCGTGAGGGATGACGGGTCTATGGCCTGTAAACCTCTTTTGTGAAGGAAGAACCGCGGGGACGCGTCCCCGCCTGCCAGTACTTCACGAATAAGCATCGGCTAACTCCGTGCCAGCAGCCGCGGTAACACGGGGGATGCGAGCGTTATCCGGATTCATTGGGTTTAAAGGGAGCGTAGGCGGCCCGACAAGTCAGCGGTAAAAGACTGCAGCTAAACTGTAGCACGCCGTTGAAACTGCCGGGCTAGAGTACAGACGAGGTTGGCGGAACAGGTGAAGTAGCGGTGAAATGCATAGATATCACCTGGAACCCCGACAGCGAAGGCAGCTGACCAGGCTGTGACTGACGCTGATGC…	d__Bacteria; p__Bacteroidota; c__Bacteroidia; o__Bacteroidales; f__Marinifilaceae; g__Sanguibacteroides	1	0	0	0	0	0	0	0	0	0	0	47	0	0	0	0	0	0	0	0	0	0	0	0	0	0	0	0	0	0	0	0	0	0	0	0	0	0	0	0	0	0	0	0	0	0
d44cc90706f86a6f1909c2dcbbe93985	ASV547	TGAGGAATATTGGTCAATGGGCGATAGCCTGAACCAGCCAAGTCGCGTGAGGGATGACGGGTCTATGGCCTGTAAACCTCTTTTGTGAGGGAAGAACCGGGAGGACGTGTCCTCCCCTGCCAGTACTTCACGAATAAGCATCGGCTAACTCCGTGCCAGCAGCCGCGGTAACACGGGGGATGCGAGCGTTATCCGGATTCATTGGGTTTAAAGGGAGCGTAGGCGGCCTTTCAAGTCAGCGGTAAAAGACTGCAGCTAAACTGTAGCGCGCCGTTGAAACTGATGGGCTAGAGTACAGACGAGGTTGGCGGAACAGGTGAAGTAGCGGTGAAATGCATAGATATCACCTGGAACCCCGACAGCGAAGGCAGCTGACCAGGCTGTAACTGACGCTGATGC…	d__Bacteria; p__Bacteroidota; c__Bacteroidia; o__Bacteroidales; f__Marinifilaceae; g__Sanguibacteroides	1	0	0	9	0	0	0	0	0	0	0	0	0	0	0	0	0	0	0	0	0	0	0	0	0	0	0	0	0	0	0	0	0	0	0	0	0	0	0	0	0	0	0	0	0	0
adc3d2bf43228de05745624340831464	ASV548	TGAGGAATATTGGTCAATGGGCGGGAGCCTGAACCAGCCAAGTCGCGTGAGGGACGACGGGTCTATGGCCTGTAAACCTCTTTTGTGAAGGAAGAACCGCGGGGACGTGTCCCCGCCTGCCAGTACTTCACGAATAAGCATCGGCTAACTCCGTGCCAGCAGCCGCGGTAACACGGGGGATGCGAGCGTTATCCGGATTCATTGGGTTTAAAGGGAGCGTAGGCGGCCCGACAAGTCAGCGGTAAAAGACTGCAGCTAAACTGTAGCACGCCGTTGAAACTGCCGGGCTAGAGTACAGACGAGGTTGGCGGAACAGGTGAAGTAGCGGTGAAATGCATAGATATCACCTGGAACCCCGACAGCGAAGGCAGCTGACCAGGCTGTGACTGACGCTGATGC…	d__Bacteria; p__Bacteroidota; c__Bacteroidia; o__Bacteroidales; f__Marinifilaceae; g__Sanguibacteroides; s__Sanguibacteroides_justesenii	0.730084	0	0	0	0	0	0	0	0	0	0	15	0	0	0	0	0	0	0	0	0	0	0	0	0	0	0	0	0	0	0	0	0	0	0	0	0	0	0	0	0	0	0	0	0	0
04f73c2b4c9854bd026c604ae72b47e0	ASV549	TGAGGAATATTGGGCAATGGAGGCAACTCTGACCCAGCCATGCCGCGTGCAGGAAGACGGTTTTATGAATTGTAAACTGCTTTTATATAGGAATAATTGTTAGTACGTGTATTGATTTGAATGTACTATATGAATAAGCACCGGCTAACTCCGTGCCAGCAGCCGCGGTAATACGGAGGGTGCAAGCGTTATCCGGATTTATTAGGTTTAAAGGGTCCGTAGGCGGAATCTTAAGTCAGTGGTGAAATCCTGCAGCTCAACTGTAGCACTGCCATTGATACTGGGATTCTTGAGTATGATTGAGGTAGGCGGAATGAGAAGTGTAGCGGTGAAATGCGTAGATATTTCTCAGAACACCGATTGCGAAGGCAGCTTACTAAGTCATAACTGACGCTGATG…	d__Bacteria; p__Bacteroidota; c__Bacteroidia; o__Bacteroidales; f__Marinifilaceae; g__uncultured; s__uncultured_bacterium	0.999871	251	0	0	0	0	0	0	25	0	0	0	0	0	0	0	0	0	0	0	0	5	0	0	0	0	0	16	0	0	0	0	0	0	0	99	0	0	0	0	0	20	0	2	0	0
88c1645ab4e75dd079306bd0c93d7fc1	ASV550	TGAGGAATATTGGGCAATGGAGGCAACTCTGACCCAGCCATGCCGCGTGCAGGAAGACGGTTTTATGAATTGTAAACTGCTTTTATATAGGAATAATTGTTAGTACGTGTACTGATTTGAATGTACTATATGAATAAGCACCGGCTAACTCCGTGCCAGCAGCCGCGGTAATACGGAGGGTGCAAGCGTTATCCGGATTTATTAGGTTTAAAGGGTCCGTAGGCGGAATCTTAAGTCAGTGGTGAAATCCTGCAGCTCAACTGTAGCACTGCCATTGATACTGGGATTCTTGAGTATGATTGAGGTAGGCGGAATGAGAAGTGTAGCGGTGAAATGCGTAGATATTTCTCAGAACACCGATTGCGAAGGCAGCTTACTAAGTCATAACTGACGCTGATG…	d__Bacteria; p__Bacteroidota; c__Bacteroidia; o__Bacteroidales; f__Marinifilaceae; g__uncultured; s__uncultured_bacterium	0.99988	128	0	0	0	0	0	0	0	0	0	0	0	0	0	0	0	0	4	0	0	0	0	0	0	0	0	0	0	0	0	0	0	0	0	0	0	0	0	0	0	0	0	0	0	0
12d7b0c23bbae3fd4592d95fb573adf0	ASV551	TGAGGAATATTGGTCAATGGCCGCAAGGCTGAACCAGCCATGTCGCGTGAAGGATGACTGCCCTATGGGTTGTAAACTTCTTTTGTATGGGAAGAAAGGTATCTACGTGTAGATATTTGCCGGTACCATACGAATAAGGATCGGCTAACTCCGTGCCAGCAGCCGCGGTAATACGGAGGATCCAAGCGTTATCCGGATTTATTGGGTTTAAAGGGTGCGTAGGTGGCTGTATAAGTCAGTAGTGAAATCTCGGAGCTCAACTCCGAACGTGCTATTGAAACTGTACAGCTTGAATTCAGACGAGGCAGGCGGAATGTGTAATGTAGCGGTGAAATGCATAGATATTACACAGAACACCGATAGCGAAGGCAGCTTGCCAGACTGCGATTGACACTAATG…	d__Bacteria; p__Bacteroidota; c__Bacteroidia; o__Bacteroidales; f__Marinifilaceae; g__uncultured; s__uncultured_bacterium	0.786272	0	0	0	0	0	0	0	0	0	0	0	0	0	0	0	0	0	0	0	0	0	0	0	0	0	0	0	0	51	0	0	0	0	0	0	0	0	0	0	0	0	0	0	0	0
7448e885fe351ee9c32c5d4ee2e3a6a2	ASV552	TGAGGAATATTGGTCAATGGGCGAGAGCCTGAACCAGCCATCCCGCGTGCAGGAAGACTGCCCTATGGGTTGTAAACTGCTTTTCTAAAGGAAGAAACCCCTTTACGTGTAGAGGGCTGCCAGTACTTTAGGAATAAGCACCGGCTAACTCCGTGCCAGCAGCCGCGGTAATACGGAGGGTGCAAGCGTTATCCGGATTTATTGGGTTTAAAGGGTGCGTAGGCGGGCTGATAAGTCAGAGGTGAAATCCTGCAGCTTAACTGTAGAACTGCCTTTGATACTGTTAGTCTTGAGTGCGGTTGAGGTAGGCGGAATGTGTAATGTAGCGGTGAAATGCTTAGATATTACACAGAACACCGATTGCGTAGGCAGCTTACTAAACCGTAACTGACGCTGATG…	d__Bacteria; p__Bacteroidota; c__Bacteroidia; o__Bacteroidales; f__Marinifilaceae; g__uncultured; s__uncultured_bacterium	0.737811	0	0	0	0	0	0	0	0	0	0	0	0	0	0	0	7	0	0	0	0	0	0	0	0	0	0	0	0	0	0	0	0	0	0	0	0	0	0	0	0	0	0	0	15	0
48c36233b38d597a82f0a9fcaae2096f	ASV553	TGAGGAATATTGGTCAATGGCCGCAAGGCTGAACCAGCCATGTCGCGTGAAGGATGACTGCCCTATGGGTTGTAAACTTCTTTTGTATGGGAAGAAAGGTATCTACGAGTAGATATTTGCCGGTACCATACGAATAAGGATCGGCTAACTCCGTGCCAGCAGCCGCGGTAATACGGAGGATCCAAGCGTTATCCGGATTTATTGGGTTTAAAGGGTGCGTAGGTGGCTGTATAAGTCAGTAGTGAAATCTCGGAGCTCAACTCCGAACGTGCTATTGAAACTGTATAGCTTGAATTCAGACGAGGCAGGCGGAATGTGTAATGTAGCGGTGAAATGCATAGATATTACACAGAACACCGATAGCGAAGGCAGCTTGCCAGACTGCGATTGACACTAATG…	d__Bacteria; p__Bacteroidota; c__Bacteroidia; o__Bacteroidales; f__Marinifilaceae; g__uncultured; s__uncultured_bacterium	0.870205	0	0	0	12	0	2	0	0	0	0	0	0	0	0	0	0	0	0	0	0	0	0	0	0	0	0	0	0	0	0	0	0	0	0	0	0	0	0	0	0	0	0	0	0	0
4ce992283fb30fb5b7f43fe9f1ad968b	ASV554	TGAGGAATATTGGTCAATGGCCGCAAGGCTGAACCAGCCATGTCGCGTGAAGGATGACTGCCCTATGGGTTGTAAACTTCTTTTGTATGGGAAGAAAGGTATCTACGTGTAGATATTTGCCGGTACCATACGAATAAGGATCGGCTAACTCCGTGCCAGCAGCCGCGGTAATACGGAGGATCCAAGCGTTATCCGGATTTATTGGGTTTAAAGGGTGCGTAGGTGGCTGTATAAGTCAGTAGTGAAATCTCGGAGCTCAACTCCGAACGTGCTATTGAAACTGTATAGCTTGAATTCAGACGAGGCAGGCGGAATGTGTAATGTAGCGGTGAAATGCATAGATATTACACAGAACACCGATAGCGAAGGCAGCTTGCCAGACTGCGATTGACACTAATG…	d__Bacteria; p__Bacteroidota; c__Bacteroidia; o__Bacteroidales; f__Marinifilaceae; g__uncultured; s__uncultured_bacterium	0.851508	0	0	0	0	4	0	0	0	0	0	0	0	0	0	0	0	0	0	0	0	0	0	0	0	0	0	0	0	0	0	0	0	0	0	0	0	0	0	0	0	0	0	0	0	0
185c57289bcef81752703c9419abb0b5	ASV555	TGAGGAATATTGGTCAATGGACGGAAGTCTGAACCAGCCATGCCGCGTGCAGGATGACTGCCCTATGGGTTGTAAACTGCTTTTATACAGGGAGAACACTACTCTTGCGAGAGTAACTGACGGTACTGTATGAATAAGGATCGGCTAACTCCGTGCCAGCAGCCGCGGTAATACGGAGGATTCGAGCGTTATCCGGATTTATTAGGTTTAAAGGGTGCGTAGGCGGAAGAGTAAGTCAATTGGTTAAATCTGGTGGCTCAACCATACAGTTGCCATTGATACTGCTTTTCTTGAATTTAGTTGCTGTGGGCGGAATGTGTCATGTAGCGGTGAAATGCATAGATATGACACAGAACACCGATTGCGAAGGCAGCTCACAAAACTAATATTGACGCTGAT…	d__Bacteria; p__Bacteroidota; c__Bacteroidia; o__Bacteroidales; f__Marinifilaceae; g__uncultured; s__uncultured_bacterium	0.999616	0	0	0	0	0	0	0	0	0	0	0	0	0	0	0	0	0	0	0	0	0	0	0	0	0	0	0	0	0	0	0	0	0	0	3	0	0	0	0	0	0	0	0	0	0
2bb2ec9b5a054eac1a6ee48f7b12055d	ASV556	TGAGGAATATTGGTCAATGGGCGCAAGCCTGAACCAGCCATCCCGCGTGCAGGACGACTGCCCTATGGGTTGTAAACTGCTTTTCTAAAGGAAGAAACCCCTTTACGTGTAGAGGGCTGCCTGTACTTTAGGAATAAGCACCGGCTAACTCCGTGCCAGCAGCCGCGGTAATACGGAGGGTGCAAGCGTTATCCGGATTTATTGGGTTTAAAGGGTGCGTAGGCGGAAGTATAAGTCAGAGGTGAAATCCTGCAGCTCAACTGTAGAATTGCCTTTGATACTGTATTTCTTGAGTGCGGTTGAGGTAGGCGGAATGTGTAATGTAGCGGTGAAATGCTTAGATATTACACAGAACACCGATTGCGTAGGCAGCTTACTAAACCGTAACTGACGCTGATG…	d__Bacteria; p__Bacteroidota; c__Bacteroidia; o__Bacteroidales; f__Marinifilaceae; g__uncultured; s__uncultured_bacterium	0.988316	0	0	0	0	0	0	0	0	0	0	0	0	0	0	0	0	0	0	0	0	0	0	0	0	0	0	0	0	0	0	0	0	0	0	0	0	0	0	3	0	0	0	0	0	0
1b81138287af6e597e7035ed140eb4bb	ASV557	TGAGGAATATTGGTCAATGGACGCAAGTCTGAACCAGCCATGTCGCGTGCAGGAAGACTGCCCTATGGGTTGTAAACTGCTTTTATATAGGAAGAAACGATGATACGTGTATCATTTTGACGGTACTATAAGAATAAGGATCGGCTAACTCCGTGCCAGCAGCCGCGGTAATACGGAGGATCCAAGCGTTATCCGGATTTATTGGGTTTAAAGGGTGCGTAGGTGGTCTTATAAGTCAGAGGTGAAATACTGCCGCTTAACGGTAGAATTGCCTTTGAAACTGTAGGACTTGAATATGGGAGCGGCAGGCGGAATGAGTAATGTAGCGGTGAAATGCATAGATATTACTCAGAACACCGATTGCGAAGGCAGCTTGCTATACCATTATTGACACTGATG…	d__Bacteria; p__Bacteroidota; c__Bacteroidia; o__Bacteroidales; f__Marinifilaceae; g__uncultured; s__uncultured_Bacteroidetes	0.987609	0	0	0	0	0	0	0	0	0	0	0	0	7	0	0	0	0	6	0	0	17	0	0	0	0	0	0	0	0	0	0	0	0	0	0	0	0	8	0	0	19	0	0	0	0
628038b3a220cbd4d0c62c016d48b941	ASV558	TGAGGAATATTGGTCAATGGACGGAAGTCTGAACCAGCCATTTCGCGTGCAGGAAGACTGCCCTATGGGTTGTAAACTGCTTTTATATAGGAAGAAAATGTGATACGTGTATCATTTTGACGGTACTATAAGAATAAGGATCGGCTAACTCCGTGCCAGCAGCCGCGGTAATACGGAGGATTCGAGCGTTATCCGGATTTATTGGGTTTAAAGGGTGCGTAGGTGGTTTCATAAGTCAGGGGTGAAATACTGCCGCTTAACGGTAGAATAGCCTTTGAAACTGTGGGACTTGAATATGGTGGCAGCAGGCGGAATGAGTAATGTAGCGGTGAAATGCATAGATATTACTCAGAACACCGATTGCGAAGGCAGCTTGCTATCCCATAATTGACACTGATG…	d__Bacteria; p__Bacteroidota; c__Bacteroidia; o__Bacteroidales; f__Marinifilaceae; g__uncultured; s__uncultured_Bacteroidetes	0.980151	0	0	0	0	0	0	0	0	0	0	0	0	0	0	0	0	0	0	0	0	0	0	0	0	0	0	34	0	0	0	0	0	0	0	8	0	0	0	0	0	0	0	0	7	0
ad0b63ac24d1c0d57a86c8b6b5939996	ASV559	TGAGGAATATTGGTCAATGGTCGAAAGACTGAACCAGCCATGTCGCGTGAAGGATGACGGCCCTATGGGTTGTAAACTTCTTTTGTATGGGAAGAAAAGCAGTTACGTGTAATTGTCTGCCGGTACCATACGAATAAGGATCGGCTAACTCCGTGCCAGCAGCCGCGGTAATACGGAGGATCCAAGCGTTATCCGGATTTATTGGGTTTAAAGGGTGCGTAGGCGGCTCTATAAGTCAGTAGTGAAATCTCGAAGCTCAACTTCGAACGTGCTATTGAAACTGTAGAGCTTGAGTACAGACGAGGCAGGCGGAATGTGTTGTGTAGCGGTGAAATGCTTAGATATAACACAGAACACCGATAGCGAAGGCAGCTTGCCAGACTGTAACTGACGCTGAGG…	d__Bacteria; p__Bacteroidota; c__Bacteroidia; o__Bacteroidales; f__Marinifilaceae; g__uncultured; s__uncultured_marine	0.999442	0	0	0	0	0	0	0	0	0	0	0	0	0	0	0	0	0	0	0	0	0	0	0	0	0	0	0	0	0	0	0	0	0	0	0	0	0	0	0	0	0	0	0	59	0
90fc5f752f093fcf1ed3d527b5a10a78	ASV560	TGAGGAATATTGGTCAATGGGCGCAAGCCTGAACCAGCCATGTCGCGTGCAGGAAGACGGCCCTATGGGTTGTAAACTGCTTTTGTATGGGAAGAAAGTGTTCGACGTGTCGAATATTGCCGGTACCATACGAATAAGGATCGGCTAACTCCGTGCCAGCAGCCGCGGTAATACGGAGGATCCGAGCGTTATCCGGATTTATTGGGTTTAAAGGGTGCGTAGGCGGAATGGTAAGTCAGAGGTGAAATCCTGCAGCTCAACTGTAGAATAGCCTTTGAAACTGTCATTCTTGAGTACATTTGAGGTAGGCGGAATGTGGTGTGTAGCGGTGAAATGCATAGATATACCACAGAACACCGATTGCGAAGGCAGCTTACTAAACTGTAACTGACGCTGAGG…	d__Bacteria; p__Bacteroidota; c__Bacteroidia; o__Bacteroidales; f__Marinilabiliaceae	1	0	0	0	0	0	0	0	0	0	0	0	0	0	0	0	0	0	0	0	0	0	0	0	0	0	0	0	0	5	0	0	0	0	0	0	0	0	0	0	0	0	0	0	0	0
44e27f3a73a3c78e7d88962bdc1b2b67	ASV561	TGAGGAATATTGGTCAATGGGCGAAAGCCTGAACCAGCCATGTCGCGTGCAGGAAGACTGCCCTATGGGTTGTAAACTGCTTTTATATGGGAAGAAACGACGATACGTGTATTGTTTTGCCGGTACCATATGAATAAGCATCGGCTAACTCCGTGCCAGCAGCCGCGGTAATACGGAGGATGCGAGCGTTATCCGGATTCATTGGGTTTAAAGGGTGCGTAGGCGGAAGTATAAGTCAGGGGTGAAAGTTTGTGGCTCAACCATAAAATTGCCTTTGATACTGTATTTCTTGAGTACATTTGAGGTAGGCGGAATGTGTTGTGTAGCGGTGAAATGCTTAGATATAACACAGAACACCGATTGCGAAGGCAGCTTACTAAACTGTAACTGACGCTGATG…	d__Bacteria; p__Bacteroidota; c__Bacteroidia; o__Bacteroidales; f__Marinilabiliaceae; g__Carboxylicivirga	1	0	0	0	0	0	0	0	0	0	0	0	459	0	0	15	48	0	0	0	0	0	0	0	0	0	0	0	0	0	0	0	0	0	0	0	0	0	0	0	0	0	0	0	0	0
d3e5153b72b8dec4ec82b80be818faf0	ASV562	TGAGGAATATTGGTCAATGGACGCAAGTCTGAACCAGCCATGTCGCGTGCAGGAAGACTGCCCTATGGGTTGTAAACTGCTTTTATACGGGAAGAATTGTAGCTACGTGTAGTTATTTGCCGGTACCGTATGAATAAGCATCGGCTAACTCCGTGCCAGCAGCCGCGGTAATACGGAGGATGCGAGCGTTATCCGGATTCATTGGGTTTAAAGGGTGCGTAGGCGGAATAGTAAGTCAGGGGTGAAAGTTTGCGGCTCAACCGTAAAATTGCCTTTGATACTGTTATTCTTGAGTACATTTGAGGTAGGCGGAATGTGTTGTGTAGCGGTGAAATGCTTAGATATAACACAGAACACCGATTGCGAAGGCAGCTTACTAAACTGTAACTGACGCTGATG…	d__Bacteria; p__Bacteroidota; c__Bacteroidia; o__Bacteroidales; f__Marinilabiliaceae; g__Carboxylicivirga	1	0	0	0	0	0	0	0	0	0	0	0	0	0	0	0	0	0	0	0	0	0	0	0	0	0	0	0	0	19	0	0	0	0	0	0	0	0	0	0	0	0	0	0	0	0
12ecc90cfb2d13057de015e65640532a	ASV563	TGAGGAATATTGGTCAATGGACGCAAGTCTGAACCAGCCATGTCGCGTGCAGGAAGACTGCCCTATGGGTTGTAAACTGCTTTTATACGGGAAGAATTGTAGCTACGCGTAGTTATTTGCCGGTACCGTATGAATAAGCATCGGCTAACTCCGTGCCAGCAGCCGCGGTAATACGGAGGATGCAAGCGTTATCCGGATTCATTGGGTTTAAAGGGTGCGTAGGCGGAATAGTAAGTCAGGGGTGAAAGTTTGCGGCTCAACCGTAAAATTGCCTTTGATACTGTTATTCTTGAGTACATTTGAGGTAGGCGGAATGTGTTGTGTAGCGGTGAAATGCTTAGATATAACACAGAACACCGATTGCGAAGGCAGCTTACTAAACTGTAACTGACGCTGATG…	d__Bacteria; p__Bacteroidota; c__Bacteroidia; o__Bacteroidales; f__Marinilabiliaceae; g__Carboxylicivirga; s__Bacteroidetes_bacterium	0.824638	0	0	0	0	0	0	0	0	0	0	0	0	0	0	0	0	0	0	0	0	0	0	0	0	0	0	0	0	73	0	13	0	0	0	0	0	0	0	0	0	0	0	0	0	0
14c7d239207327230866cb1caddba023	ASV564	TGAGGAATATTGGTCAATGGACGCAAGTCTGAACCAGCCATGTCGCGTGAAGGAAGACGGTTCTATGGATTGTAAACTTCTTTTATACGGGAATAAATTGACCTACGTGTAGGTTATTGAAGGTACCGTATGAATAAGCACCGGCTAACTCCGTGCCAGCAGCCGCGGTAATACGGAGGGTGCGAGCGTTATCCGGATTTATTGGGTTTAAAGGGTGCGTAGGCGGACTAATAAGTCAGTGGTGAAATCTTGCAGCTCAACTGTAAAACTGCCATTGATACTGTTAGTCTTGAATTTAGTTGAGGTAGGCGGAATGTGTTGTGTAGCGGTGAAATGCATAGATATAACACAGAACACCGATTGCGAAGGCAGCTTACTAAGCTATAATTGACGCTGATG…	d__Bacteria; p__Bacteroidota; c__Bacteroidia; o__Bacteroidales; f__Marinilabiliaceae; g__Labilibacter	1	0	0	0	0	0	0	0	0	0	0	0	0	0	0	0	0	0	0	0	0	0	0	0	0	0	0	0	0	0	0	0	0	0	0	0	0	0	0	0	0	0	0	0	0	0
e235fd7aaf5db95fc1e5cd1294b5b84c	ASV565	TGAGGAATATTGGTCAATGGACGCAAGTCTGAACCAGCCAAGTCGCGTGAAGGAAGACGGTTCTATGGATTGTAAACTTCTTTTATATGGGAACAATGTGAGCTACGTGTAGCTTTTTGAGTGTACCATATGAATAAGCACCGGCTAACTCCGTGCCAGCAGCCGCGGTAATACGGAGGGTGCGAGCGTTATCCGGATTTATTGGGTTTAAAGGGTGCGTAGGCGGACTAATAAGTCAGTGGTGAAATCTTACAGCTTAACTGTAAAACTGCCATTGATACTGTTAGTCTTGAATTTAGTTGAGGTAGGCGGAATGTGTTGTGTAGCGGTGAAATGCATAGATATAACACAGAACACCGATTGCGAAGGCAGCTTACTAAGCTATAATTGACGCTGATG…	d__Bacteria; p__Bacteroidota; c__Bacteroidia; o__Bacteroidales; f__Marinilabiliaceae; g__Labilibacter	0.999999	0	0	0	0	0	0	0	0	0	2	0	0	0	0	0	0	0	0	0	0	0	0	0	0	0	0	0	0	0	0	0	0	0	0	0	0	0	0	0	0	0	0	0	0	0
2d65b51ad65682ae7367b9200e67e947	ASV566	TGAGGAATATTGGTCAATGGACGCAAGTCTGAACCAGCCATGTCGCGTGCAGGACAACGGCCCTATGGGTCTTAAACTGCTTTTATACGGGAAGAATGTTTGGTATGTATACCAATTTGCCGGTACCGTATGAATAAGCATCGGCTAACTCCGTGCCAGCAGCCGCGGTAATACGGAGGATGCAAGCGTTATCCGGATTTATTGGGTTTAAAGGGTGCGTAGGCGGAATAATAAGTCAGTGGTGAAATCTTGTGGCTCAACCATAAAATTGCCATTGATACTGTTATTCTTGAATTAAGTTGAGGTAGGCGGAATGTGTTAAGTAGCGGTGAAATGCATAGATATAACACAGAACACCAATTGCGAAGGCAGCTTACTAAGTTTATATTGACGCTGATG…	d__Bacteria; p__Bacteroidota; c__Bacteroidia; o__Bacteroidales; f__Marinilabiliaceae; g__Labilibacter; s__uncultured_bacterium	0.999991	29	0	0	0	0	0	0	28	0	0	0	0	0	0	0	0	0	20	0	0	0	7	0	0	0	0	51	0	0	0	0	0	0	0	13	0	0	0	0	0	5	0	0	0	284
e3c75af23066f9037dffe3d99327e905	ASV567	TGAGGAATATTGGTCAATGGGCGGGAGCCTGAACCAGCCATGTCGCGTGCAGGAAGACGGCCCTACGGGTTGTAAACTGCTTTTGTACGGGAAGAAACGCGCCCACGTGTGGGCGCCTGCCGGTACCGTACGAATAAGGATCGGCTAACTCCGTGCCAGCAGCCGCGGTAATACGGAGGATCCGAGCGTTATCCGGATTTATTGGGTTTAAAGGGTGCGTAGGCGGGCTCATAAGTCAGCGGTGAAATTTTGCGGCTCAACCGTAACACTGCCGTTGAAACTGTTTGCCTTGAATTTAGTTGAAGTGGGCGGAATGTGTTGTGTAGCGGTGAAATGCTTAGATATAACACGGAACACCGATTGCGAAGGCAGCTCACTAAGCTATGATTGACGCTGATG…	d__Bacteria; p__Bacteroidota; c__Bacteroidia; o__Bacteroidales; f__Marinilabiliaceae; g__Saccharicrinis	0.999999	0	0	0	0	0	0	0	0	0	0	0	0	0	0	0	0	0	0	0	0	0	0	0	0	0	0	0	0	308	0	9	0	0	0	0	0	0	0	0	0	0	0	0	0	0
06929b5def488df176265028ccba78f0	ASV568	TGAGGAATATTGGTCAATGGGCGCGAGCCTGAACCAGCCATGTCGCGTGCAGGAAGACGGTCCTACGGATTGTAAACTGCTTTTGTACGGGAAGAATTGTACCTACGTGTAGGTATTTGCCGGTACCGTACGAATAAGGATCGGCTAACTCCGTGCCAGCAGCCGCGGTAATACGGAGGATCCGAGCGTTATCCGGATTTATTGGGTTTAAAGGGTGCGTAGGCGGACTGATAAGTCAGCGGTGAAATTTTGCGGCTCAACCGTAACACTGCCGTTGAAACTGTTTGTCTTGAATTTAGTTGAAGTAGGCGGAATGTGTTGTGTAGCGGTGAAATGCTTAGATATAACACGGAACACCGATTGCGAAGGCAGCTTACTAAGCTATAATTGACGCTGATG…	d__Bacteria; p__Bacteroidota; c__Bacteroidia; o__Bacteroidales; f__Marinilabiliaceae; g__Saccharicrinis; s__Saccharicrinis_carchari	0.998404	0	0	0	0	30	0	0	0	0	0	0	0	0	0	0	0	0	0	0	0	0	0	0	0	0	0	0	0	0	0	0	0	0	0	0	0	0	0	0	0	0	0	0	0	0
6b8c978bc6e15eb3899ee23295556daf	ASV569	TGAGGAATATTGGTCAATGGGCGATAGCCTGAACCAGCCATGTCGCGTGCAGGAAGACGGCCCTACGGGTTGTAAACTGCTTTTGTACGGGAAGAATTGTACCTACGTGTAGGTATTTGCCGGTACCGTACGAATAAGGATCGGCTAACTCCGTGCCAGCAGCCGCGGTAATACGGAGGATCCGAGCGTTATCCGGATTTATTGGGTTTAAAGGGTGCGTAGGCGGACTGATAAGTCAGCGGTGAAATTTTGCGGCTCAACCGTAACACTGCCGTTGAAACTGTTTGTCTTGAATTTAGTTGAAGTAGGCGGAATGTGTTGTGTAGCGGTGAAATGCTTAGATATAACACGGAACACCGATTGCGAAGGCAGCTTACTAAGCTATAATTGACGCTGATG…	d__Bacteria; p__Bacteroidota; c__Bacteroidia; o__Bacteroidales; f__Marinilabiliaceae; g__Saccharicrinis; s__Saccharicrinis_carchari	0.999992	0	0	0	0	0	0	0	0	0	0	0	0	0	0	0	0	0	0	0	0	0	0	0	0	0	0	0	0	6	0	0	0	0	0	0	0	0	0	0	0	0	0	0	0	0
06e712fac6f6ca0781ab29c430b05b44	ASV570	TGAGGAATATTGGTCAATGGGCGATAGCCTGAACCAGCCATGTCGCGTGCAGGAAGACGGTCCTACGGATTGTAAACTGCTTTTGTACGGGAAGAATTGCACCTACGAGTAGGTGTTTGCCGGTACCGTACGAATAAGGATCGGCTAACTCCGTGCCAGCAGCCGCGGTAATACGGAGGATCCGAGCGTTATCCGGATTTATTGGGTTTAAAGGGTGCGTAGGCGGGCTTATAAGTCAGCGGTGAAATTTTGCGGCTCAACCGTAACACTGCCGTTGAAACTGTATGTCTTGAATTTAGTTGAAGTGGGCGGAATGTGTTGTGTAGCGGTGAAATGCTTAGATATAACACGGAACACCGATTGCGAAGGCAGCTCACTAAGCTATAATTGACGCTGATG…	d__Bacteria; p__Bacteroidota; c__Bacteroidia; o__Bacteroidales; f__Marinilabiliaceae; g__Saccharicrinis; s__uncultured_bacterium	0.999994	0	0	0	29	0	0	0	0	0	0	0	0	0	0	0	0	0	0	0	0	0	0	0	0	0	0	0	0	0	0	0	0	0	0	0	0	0	0	0	0	0	0	0	0	0
f51afc4a91312e180612992a8f1e1734	ASV571	TGAGGAATATTGCGCAATGGAGGCAACTCTGACGCAGCCATGCCGCGTGAAGGATGAATGTCCTATGGATTGTAAACTTCTTTTCTTTGCTAAGAACTATTACTACGTGTAGTGATTTGACTAGCTTTGGAATAAGCATCGGCTAACTCCGTGCCAGCAGCCGCGGTAATACGGAGGATGCAAGCGTTATCCGGATTCACTAGGTTTAAAGGGTGCGTAGGCGGAATGATAAGTCAGTGGTGAAATCTTACGGCTCAACCGTGAAATAGCCATTGATACTGTCGTTCTTGAGTACGGTTGAGGTAGGCGGAATGAGTAATGTAGCGGTGAAATGCTTAGATATTACTCAGAACACCGATTGCGAAGGCAGCTTACTAAGCCGTTACTGACGCTGAGTCA…	d__Bacteria; p__Bacteroidota; c__Bacteroidia; o__Bacteroidales; f__Marinilabiliaceae; g__uncultured	0.993692	0	0	0	0	0	0	0	0	0	0	0	0	0	0	0	0	0	2	0	0	0	0	0	0	0	0	0	0	0	0	0	0	0	0	0	0	0	0	0	0	0	0	0	0	0
1f7c9888cb38946e13cba0aea614d6c7	ASV572	TGAGGAATATTGGTCAATGGGCGCAAGCCTGAACCAGCCATCCCGCGTGAAGGATGACAGTCCTAGAGATTGTAAACTTCTTTTATATAGGAAGAATAAGAACTACGTGTAGTTCGATGACTGTACTATATGAATAAGCACCGGCTAACTCCGTGCCAGCAGCCGCGGTAATACGGAGGGTGCAAGCGTTATCCGGATTTATTAGGTTTAAAGGGTGCGTAGGCGGAAGCTTAAGTCAGTGGTAAAAGGCAGTAGCTTAACTATTGTAAGCCATTGAAACTGGGTTTCTTGAGTTCGGTAGAGGTAGGCGGAATGTGTTGTGTAGCGGTGAAATGCATAGATATAACACAGAACACCGATTGCGAAGGCAGCTTACTATGCCGTTACTGACGCTAAGGC…	d__Bacteria; p__Bacteroidota; c__Bacteroidia; o__Bacteroidales; f__Marinilabiliaceae; g__uncultured; s__uncultured_bacterium	0.999152	14	0	0	0	0	0	0	0	0	0	0	0	0	0	0	0	0	0	0	0	0	0	0	0	0	0	0	0	0	0	0	0	0	0	0	0	0	0	0	0	0	0	0	0	0
b09959f606605a64a51506ecce5f0940	ASV573	TGAGGAATATTGGTCAATGGGCGCAAGCCTGAACCAGCCATCCCGCGTGCAGGATGACAGTCCTAGAGATTGTAAACTGCTTTTATATATGAAGAATAAGGACTACGTGTAGTTCGATGACTGTAATATATGAATAAGCACCGGCTAACTCCGTGCCAGCAGCCGCGGTAATACGGAGGGTGCAAGCGTTATCCGGATTTATTAGGTTTAAAGGGTGCGTAGGCGGAAGCTTAAGTCAGTGGTAAAAGTCAGTAGCTTAACTATTGTAAGCCATTGAAACTGGGTTTCTTGAGTTCGGTAGAGGTAGGCGGAATGTGTTGTGTAGCGGTGAAATGCATAGATATAACACAGAACACCGATTGCGAAGGCAGCTTACTATGCCGTTACTGACGCTAATGC…	d__Bacteria; p__Bacteroidota; c__Bacteroidia; o__Bacteroidales; f__Marinilabiliaceae; g__uncultured; s__uncultured_bacterium	0.99936	0	0	0	0	0	0	0	2	0	0	0	0	0	0	0	0	0	0	0	0	0	0	0	0	0	0	0	0	0	0	0	0	0	0	0	0	0	0	0	0	0	0	0	0	0
095fe5e199b02c355df2b22df8a9ad77	ASV574	TGAGGAATATTGGTCAATGGTCGCAAGACTGAACCAGCCATGCCGCGTGCAGGATGAAGGCGCTATGCGTTGTAAACTGCTTTTCTACAGGAAGAAACCTATCCTCGTGAGGGTAGCTGCCGGTACTGTAGGAATAAGCACCGGCTAACTCCGTGCCAGCAGCCGCGGTAATACGGAGGGTGCGAGCGTTATCCGGATTTATTGGGTTTAAAGGGTGCGTAGGCGGAACTTTAAGTCAGTGGTGAAATCCTGCGGCTCAACCGTAGCACTGCCATTGATACTGAAGTTCTTGAATGTAGTTGAGGTATGCGGAATGTGTAATGTAGCGGTGAAATGCTTAGATATTACACAGAACACCGATTGCGAAGGCAGCATACTAAGCTATGATTGACGCTGATG…	d__Bacteria; p__Bacteroidota; c__Bacteroidia; o__Bacteroidales; f__Marinilabiliaceae; g__uncultured; s__uncultured_Cytophagales	0.942472	0	0	0	0	0	0	0	0	0	0	0	0	0	0	0	6	0	0	0	0	0	0	0	0	0	0	0	0	0	0	0	0	0	0	0	0	0	0	0	0	0	0	0	0	0
194c03dd93da49806bac5d2eb306c22a	ASV575	TGAGGAATATTGCGCAATGGAGGCAACTCTGACGCAGCCATGCCGCGTGAAGGATGAATGTCCTATGGATTGTAAACTTCTTTTCTTTGCTAAGAACTATTACTACGTGTAGTAATTTGACTAGCTTTGGAATAAGCATCGGCTAACTCCGTGCCAGCAGCCGCGGTAATACGGAGGATGCAAGCGTTATCCGGATTCACTAGGTTTAAAGGGTGCGTAGGCGGAATGATAAGTCAGTGGTGAAATCTTACGGCTCAACCGTGAAATAGCCATTGATACTGTCGTTCTTGAGTACGGTTGAGGTAGGCGGAATGAGTAATGTAGCGGTGAAATGCTTAGATATTACTCAGAACACCGATTGCGAAGGCAGCTTACTAAGCCGTTACTGACGCTGAGTCA…	d__Bacteria; p__Bacteroidota; c__Bacteroidia; o__Bacteroidales; f__Marinilabiliaceae; g__uncultured; s__uncultured_organism	0.740563	0	0	0	0	0	0	0	0	0	0	0	0	0	0	0	0	0	0	0	0	0	0	0	0	0	0	0	0	0	0	0	0	0	0	4	0	0	0	0	0	0	0	0	0	0
20b444af5e5efeb7c4660caa21c9a67c	ASV576	TGAGGAATATTGGTCAATGGTCGAGAGACTGAACCAGCCAAGTCGCGTGAGGGATGAAGGTTCTATGGATTGTAAACCTCTTTTGTCAGGGAGCAACGGCATCCACGTGTGGATGAATGAGAGTACCTGAAGAAAAAGCATCGGCTAACTCCGTGCCAGCAGCCGCGGTAATACGGAGGATGCGAGCGTTATCCGGATTTATTGGGTTTAAAGGGTGCGTAGGCGGAAATTTAAGTCAGCGGTCAAATGTCGGGGCTCAACCCCGGCCTGCCGTTGAAACTGGGTTTCTAGAGTGGAGATGAGGTATGCGGAATGCGAGGTGTAGCGGTGAAATGCATAGATATCACGCAGAACTCCGATTGCGAAGGCAGCGTACCAATCTCTAACAGACGCTGAGGC…	d__Bacteria; p__Bacteroidota; c__Bacteroidia; o__Bacteroidales; f__Muribaculaceae; g__Muribaculaceae; s__uncultured_bacterium	0.975072	0	0	0	0	0	0	0	0	0	0	35	0	0	0	0	8	0	0	0	0	0	0	0	0	0	0	0	0	0	0	0	0	0	0	0	0	0	0	0	0	0	0	0	0	0
24d472deee095b7d8f632dba8bf52642	ASV577	TGAGGAATATTGGTCAATGGTCGAGAGACTGAACCAGCCAAGTCGCGTGAGGGATGAAGGTTCTATGGATTGTAAACCTCTTTTGTCAGGGAGCAACGACATCCACGAGTGGGTGAATGAGAGTACCTGAAGAAAAAGCATCGGCTAACTCCGTGCCAGCAGCCGCGGTAATACGGAGGATGCGAGCGTTATCCGGATTTATTGGGTTTAAAGGGTGCGTAGGCGGAAATTTAAGTCAGCGGTCAAATGTCGGGGCTCAACCCCGGCCTGCCGTTGAAACTGGGTTTCTAGAGTGGAGATGAGGTATGCGGAATGCGAGGTGTAGCGGTGAAATGCATAGATATCACGCAGAACTCCGATTGCGAAGGCAGCGTACCAATCTCTAACAGACGCTGAGGC…	d__Bacteria; p__Bacteroidota; c__Bacteroidia; o__Bacteroidales; f__Muribaculaceae; g__Muribaculaceae; s__uncultured_bacterium	0.960648	0	0	0	0	0	0	0	0	0	0	8	0	0	0	0	0	0	0	0	0	0	0	0	0	0	0	0	0	0	0	0	0	0	0	0	0	0	0	0	0	0	0	0	0	0
2893aeb225744a49866e347886550112	ASV578	TGAGGAATATTGGTCAATGGGAGAGATCCTGAACCAGCCAAGCCGCGTGAGGGAAGACGGCCCTATGGGTTGTAAACCTCTTTTGTCGGAGAACAAAACCCGGGACGTGTCCCGGACTGCGTGTATCCGAAGAAAAAGCATCGGCTAACTCCGTGCCAGCAGCCGCGGTAATACGGAGGATGCGAGCGTTATCCGGATTTATTGGGTTTAAAGGGTGCGTAGGCGGTCCGTTAAGTCAGCGGTAAAATTGCGGGGCTCAACCCCGTCGAGCCGTTGAAACTGGCAGACTTGAGTTGGCGAGAAGTACGCGGAATGCGCGGTGTAGCGGTGAAATGCATAGATATCGCGCAGAACTCCGATTGCGAAGGCAGCGTACCGGCGCCAGACTGACGCTGAGGC…	d__Bacteria; p__Bacteroidota; c__Bacteroidia; o__Bacteroidales; f__Muribaculaceae; g__Muribaculaceae; s__uncultured_bacterium	0.757371	0	0	0	0	0	0	0	0	0	0	0	0	0	0	0	0	0	0	0	0	0	0	0	0	0	0	0	0	0	0	4	0	0	0	0	0	0	0	0	0	0	0	0	0	0
d27f9829dbad7d6776024125e715c61a	ASV579	TGAGGAATATTGGTCAATGGCCGGAAGGCTGAACCAGCCAAGTCGCGTGAGGGAATAAGGCCCTACGGGTCGTAAACCTCTTTTGTCAGGGAGCAATGCCGTCCACGTGTGGTCGGAAGGAGAGTACCTGAAGAAAAAGCATCGGCTAACTCCGTGCCAGCAGCCGCGGTAATACGGAGGATGCGAGCGTTATCCGGATTTATTGGGTTTAAAGGGTGCGTAGGCGGCCTGCCAAGTCAGCGGTAAAATTGCGGGGCTCAACCCCGTAGAGCCGTTGAAACTGCCGGGCTCGAGTGGGCGAGAAGTATGCGGAATGCGTGGTGTAGCGGTGAAATGCATAGATATCACGCAGAACCCCGATTGCGAAGGCAGCATACCGGCGCCCTACTGACGCTGAGG…	d__Bacteria; p__Bacteroidota; c__Bacteroidia; o__Bacteroidales; f__Muribaculaceae; g__Muribaculaceae; s__uncultured_bacterium	0.994474	0	0	0	0	0	0	0	0	0	0	0	0	0	0	0	0	0	0	0	0	0	0	0	0	0	0	0	0	0	0	0	0	0	0	2	0	0	0	0	0	0	0	0	0	0
a71cdb983f4aa92f7986bbba79bdf852	ASV580	TGAGGAATATTGGTCAATGGCCGAGAGGCTGAACCAGCCAAGTCGCGTGAGGGAAGAATGTCCTATGGATTGTAAACCTCTTTTGTCAGGGAGCAAAGTCACCCACGTGTGGGTGTTGGAGAGTACCTGAAGAAAAAGCATCGGCTAACTCCGTGCCAGCAGCCGCGGTAATACGGAGGATGCGAGCGTTATCCGGATTTATTGGGTTTAAAGGGTGCGTAGGCGGGTTATCAAGTCAGCGGTAAAATCGTGGAGCTCAACTCCATCCAGCCGTTGAAACTGATGATCTTGAGTGGGCGAGAAGTATGCGGAATGCGTGGTGTAGCGGTGAAATGCATAGATATCACGCAGAACTCCGATTGCGAAGGCAGCATACCGGCGCCCGACTGACGCTGAAGC…	d__Bacteria; p__Bacteroidota; c__Bacteroidia; o__Bacteroidales; f__Muribaculaceae; g__Muribaculaceae; s__unidentified	0.999948	0	0	0	0	0	0	0	0	0	0	0	0	0	0	0	0	0	0	0	0	0	0	0	0	0	0	3	0	0	0	0	0	0	0	0	0	0	0	0	0	0	0	0	0	0
de4f79bc142c952de5b5be4a258ab8e0	ASV581	TGAGGAATATTGGTCAATGGACGGAAGTCTGAACCAGCCACATCGCGTGAAGGAAGACTGCCCTTTGGGTTGTAAACTTCTTTTGTAGAGGAATAACGGGTTCTACGTGTAGGATTATGCATGTACTCTACGAATAAGGATCGGCTAACTCCGTGCCAGCAGCCGCGGTAATACGGAGGATTCGAGCGTTATCCGGATTTATTGGGTTTAAAGGGTGCGTAGGTGGGTTTATAAGTCAGCGGTGAAAGTTTGTAGCTTAACTATAAAATTGCCGTTGAAACTGTAAGCCTTGAGTGCAAATGAGGTAGGCGGAATGTGTTGTGTAGCGGTGAAATGCATAGATATAACACAGAACTCCGATTGCGAAGGCAGCTTACTGGGATGCAACTGACACTGATG…	d__Bacteria; p__Bacteroidota; c__Bacteroidia; o__Bacteroidales; f__Paludibacteraceae	0.999416	0	0	0	0	0	0	0	0	15	0	0	0	0	0	0	0	0	116	0	0	0	0	0	0	0	0	0	0	0	0	0	0	0	0	0	0	0	12	0	0	0	0	0	0	0
4448f3bce7e0ee90a9497e2799c45e00	ASV582	TGAGGAATATTGGTCAATGGACGTTAGTCTGAACCAGCCAAGTCGCGTGAAGGATGACTGCCCTTTGGGTTGTAAACTTCTTTTGCAAGGGAATAATAGGTTTTACGTGTAAGATTCTGCATGTACCTTGCGAATAAGGATCGGCTAACTCCGTGCCAGCAGCCGCGGTAATACGGAGGATCCGAGCGTTATCCGGATTTATTGGGTTTAAAGGGTGCGTAGGTGGGTTGATAAGTCGGCGGTGAAAGTTTGTAGCTTAACTATAAAATTGCCGTTGAAACTGTTGATCTTGAGTGCAAATGAGGTAGGCGGAATGTGTTGTGTAGCGGTGAAATGCTTAGATATGACACAGAACTCCAATTGCGTAGGCAGCTTACTGGGATGCTACTGACACTGAGG…	d__Bacteria; p__Bacteroidota; c__Bacteroidia; o__Bacteroidales; f__Paludibacteraceae	0.999834	0	0	0	270	0	0	0	0	0	0	0	0	0	0	0	0	0	0	0	0	0	0	0	0	0	0	0	0	0	0	0	0	0	0	0	0	0	0	0	0	0	0	0	0	0
ed3ca73846a2cd677ffe38fd96a2e631	ASV583	TGAGGAATATTGGTCAATGGACGGAAGTCTGAACCAGCCACATCGCGTGAAGGACGACTGCCCTTTGGGTTGTAAACTTCTTTTGTAGAGGAATAACGGGTTCTACGTGTAGGATTTTGCATGTACTCTACGAATAAGGATCGGCTAACTCCGTGCCAGCAGCCGCGGTAATACGGAGGATTCGAGCGTTATCCGGATTTATTGGGTTTAAAGGGTGCGTAGGTGGGTTTATAAGTCAGCGGTGAAAGTTTGTAGCTTAACTATAAAATTGCCGTTGAAACTGTAAGCCTTGAGTGCAAATGAGGTAGGCGGAATGTGTTGTGTAGCGGTGAAATGCATAGATATAACACAGAACTCCGATTGCGAAGGCAGCTTACTGGGATGCAACTGACACTGATG…	d__Bacteria; p__Bacteroidota; c__Bacteroidia; o__Bacteroidales; f__Paludibacteraceae	0.998332	0	0	0	0	187	0	0	0	0	0	0	0	0	0	0	0	0	0	0	0	0	0	0	0	0	0	0	0	0	0	0	0	0	0	0	0	0	0	0	0	0	0	0	0	0
34d1ac2512eb0e211a9678e4f2959ea1	ASV584	TGAAGAATATTGGTCAATGGGCGAGAGCCTGAACCAGCCAAATCGCGTGAAGGATGACTGCCCTATGGGTTGTAAACTTCTTTTATAAGGGAATAAAGTTCACCACGTGTGGTGTTTTGTATGTACCTTACGAATAAGGATCGGCTAACTCCGTGCCAGCAGCCGCGGTAATACGGAGGATCCAAGCGTTATCCGGATTTATTGGGTTTAAAGGGTGCGTAGGCGGACTTGCAAGTCAGTGGTGAAATTTTGGAGCTCAACTCCAACATTGCCGTTGAAACTGTTAGTCTTGAGTGTAAATGAGGTGGGCGGAATGTGTTGTGTAGCGGTGAAATGCTTAGATATAACACAGAACTCCGATTGCGAAGGCAGCTCACTGGCATACAACTGACGCTGAGG…	d__Bacteria; p__Bacteroidota; c__Bacteroidia; o__Bacteroidales; f__Paludibacteraceae	0.970187	0	0	0	0	0	0	0	0	0	0	0	0	0	0	0	0	0	0	0	0	0	0	0	0	0	0	0	0	0	0	0	0	0	0	0	0	0	0	0	0	0	0	0	0	150
b95adc78937c528aa2ca2b0d79a2e9e4	ASV585	TGAAGAATATTGGTCAATGGGCGAGAGCCTGAACCAGCCAAATCGCGTGAAGGATGACTGCCCTATGGGTTGTAAACTTCTTTTATAAGGGAATAAAGTGCACCACGTGTGGTGTTTTGTATGTACCTTACGAATAAGGATCGGCTAACTCCGTGCCAGCAGCCGCGGTAATACGGAGGATCCAAGCGTTATCCGGATTTATTGGGTTTAAAGGGTGCGTAGGCGGACTTTCAAGTCAGTGGTGAAATTTTGGAGCTCAACTCCAACATTGCCGTTGAAACTGTTAGTCTTGAGTGTAAATGAGGTGGGCGGAATGTGTTGTGTAGCGGTGAAATGCTTAGATATAACACAGAACTCCGATTGCGAAGGCAGCTCACTGGCATACAACTGACGCTGAGG…	d__Bacteria; p__Bacteroidota; c__Bacteroidia; o__Bacteroidales; f__Paludibacteraceae	0.892238	0	0	0	0	0	0	0	0	0	0	0	0	0	0	0	0	0	0	0	0	0	0	0	90	0	0	0	0	0	0	0	0	0	0	0	0	0	0	0	0	0	0	0	0	0
422cc14cc0b242aa4ba93d84332ad1b8	ASV586	TGAGGAATATTGGTCAATGGACGCAAGTCTGAACCAGCCAAGTCGCGTGAAGGATGACTGCCCTATGGGTTGTAAACTTCTTTTGTACAGGAATAATTTGAGCTACGTGTAGTTTATTGTATGTACTGTACGAATAAGGATCGGCTAACTCCGTGCCAGCAGCCGCGGTAATACGGAGGATTCGAGCGTTATCCGGATTTATTGGGTTTAAAGGGTGCGTAGGTGGGCTTTTAAGTCAGCGGTGAAAGTTTGTAGCTTAACTATAAAATTGCCGTTGAAACTGTAAGTCTTGAGTACAAGTGAGGTAAGCGGAATGTGTTGTGTAGCGGTGAAATGCTTAGATATGACACAGAACTCCGATTGCGTAGGCAGCTTACTGGTATGTAACTGACACTGATG…	d__Bacteria; p__Bacteroidota; c__Bacteroidia; o__Bacteroidales; f__Paludibacteraceae	0.998867	0	0	0	0	32	0	0	0	0	0	0	0	0	0	0	0	0	0	0	0	0	0	0	0	0	0	0	0	0	0	0	0	0	0	0	0	0	0	0	0	0	0	0	0	0
7d51b3ac69561ed98ed0c820f3d427c4	ASV587	TGAGGAATATTGGTCAATGGACGGAAGTCTGAACCAGCCACATCGCGTGAAGGATGACTGCCCTTTGGGTTGTAAACTTCTTTTGTAGAGGAATAACGGGTTCTACGTGTAGGATTATGCATGTACTCTACGAATAAGGATCGGCTAACTCCGTGCCAGCAGCCGCGGTAATACGGAGGATTCGAGCGTTATCCGGATTTATTGGGTTTAAAGGGTGCGTAGGTGGGTTTATAAGTCAGCGGTGAAAGTTTGTAGCTTAACTATAAAATTGCCGTTGAAACTGTAAGTCTTGAGTGCAAATGAGGTAGGCGGAATGTGTTGTGTAGCGGTGAAATGCATAGATATAACACAGAACTCCGATTGCGAAGGCAGCTTACTGGGATGCAACTGACACTGATG…	d__Bacteria; p__Bacteroidota; c__Bacteroidia; o__Bacteroidales; f__Paludibacteraceae; g__H1; s__uncultured_bacterium	0.886498	659	0	4	0	0	0	0	0	0	0	0	0	0	0	0	0	0	0	0	0	0	0	0	0	0	0	0	0	0	0	0	0	0	0	0	0	0	0	0	0	0	0	0	0	0
70cfef07844afd8b329685487643efc0	ASV588	TGAGGAATATTGGTCAATGGACGGAAGTCTGAACCAGCCACATCGCGTGAAGGACGACTGCCCTTTGGGTTGTAAACTTCTTTTGTAGAGGAATAACGGGTTCTACGTGTAGGATTATGCATGTACTCTACGAATAAGGATCGGCTAACTCCGTGCCAGCAGCCGCGGTAATACGGAGGATTCGAGCGTTATCCGGATTTATTGGGTTTAAAGGGTGCGTAGGTGGGTTTATAAGTCAGCGGTGAAAGTTTGTAGCTTAACTATAAAATTGCCGTTGAAACTGTAAGTCTTGAGTGCAAATGAGGTAGGCGGAATGTGTTGTGTAGCGGTGAAATGCATAGATATAACACAGAACTCCGATTGCGAAGGCAGCTTACTGGGATGCAACTGACACTGATG…	d__Bacteria; p__Bacteroidota; c__Bacteroidia; o__Bacteroidales; f__Paludibacteraceae; g__H1; s__uncultured_bacterium	0.772495	349	0	0	0	0	0	0	0	0	0	0	0	0	0	0	0	0	0	0	0	0	0	0	0	0	0	0	0	0	0	0	0	0	0	0	0	0	0	0	0	48	0	0	53	0
ae1c5ff2db323ed692fbbc25a9df919f	ASV589	TGAGGAATATTGGTCAATGGACGTTAGTCTGAACCAGCCAAGTCGCGTGAAGGATGACTGCCCTTTGGGTTGTAAACTTCTTTTGCAAGGGAATAATAGGTTTTACGTGTAAGATTCTGCATGTACCTTGCGAATAAGGATCGGCTAACTCCGTGCCAGCAGCCGCGGTAATACGGAGGATCCGAGCGTTATCCGGATTTATTGGGTTTAAAGGGTGCGTAGGTGGGTTGATAAGTCGGCGGTGAAAGTTTGTAGCTTAACTATAAAATTGCCGTTGAAACTGTTGATCTTGAGTGCAAATGAGGTAGGCGGAATGTGTTGTGTAGCGGTGAAATGCTTAGATATGACACAGAACTCCGATTGCGTAGGCAGCTTACTGGGATGCTACTGACACTGAGG…	d__Bacteria; p__Bacteroidota; c__Bacteroidia; o__Bacteroidales; f__Paludibacteraceae; g__H1; s__uncultured_bacterium	0.816165	0	0	0	0	0	0	3388	0	0	0	0	0	0	0	0	0	0	0	322	0	0	0	0	0	0	0	0	0	2235	0	15	0	0	88	0	0	0	0	0	1745	0	0	5343	0	0
f74a5e8b7da88aed7edd6d8be445dd65	ASV590	TGAGGAATATTGGTCAATGGACGGAAGTCTGAACCAGCCACATCGCGTGAAGGAAGACTGCCCTTTGGGTTGTAAACTTCTTTTGTAGAGGAATAACGGGTTCTACGTGTAGGATTTTGCATGTACTCTACGAATAAGGATCGGCTAACTCCGTGCCAGCAGCCGCGGTAATACGGAGGATTCGAGCGTTATCCGGATTTATTGGGTTTAAAGGGTGCGTAGGTGGGTTTATAAGTCAGCGGTGAAAGTTTGTAGCTTAACTATAAAATTGCCGTTGAAACTGTAAGTCTTGAGTGCAAATGAGGTAGGCGGAATGTGTTGTGTAGCGGTGAAATGCATAGATATAACACAGAACTCCGATTGCGAAGGCAGCTTACTGGGATGCAACTGACACTGATG…	d__Bacteria; p__Bacteroidota; c__Bacteroidia; o__Bacteroidales; f__Paludibacteraceae; g__H1; s__uncultured_bacterium	0.843582	0	0	0	0	0	0	0	0	0	0	0	0	0	0	0	0	0	0	0	0	0	0	0	0	0	0	176	0	0	0	0	0	0	0	675	0	0	0	0	0	0	0	0	0	0
91ef599f6d14f61daf8783a0e62eacc6	ASV591	TGAGGAATATTGGTCAATGGACGGAAGTCTGAACCAGCCACATCGCGTGAAGGAAGACTGCCCTTTGGGTTGTAAACTTCTTTTGTAGAGGAATAACGGGTTCTACGTGTAGGATTATGCATGTACTCTACGAATAAGGATCGGCTAACTCCGTGCCAGCAGCCGCGGTAATACGGAGGATTCGAGCGTTATCCGGATTTATTGGGTTTAAAGGGTGCGTAGGTGGGTTTATAAGTCAGCGGTGAAAGTTTGTAGCTTAACTATAAAATTGCCGTTGAAACTGTAAGTCTTGAGTGCAAATGAGGTAGGCGGAATGTGTTGTGTAGCGGTGAAATGCATAGATATAACACAGAACTCCGATTGCGAAGGCAGCTTACTGGGATGCAACTGACACTGATG…	d__Bacteria; p__Bacteroidota; c__Bacteroidia; o__Bacteroidales; f__Paludibacteraceae; g__H1; s__uncultured_bacterium	0.807836	0	0	0	0	0	0	0	34	0	0	0	0	0	0	0	0	0	0	0	0	0	0	0	0	0	0	85	0	0	0	0	0	0	0	290	0	0	0	0	0	56	0	0	46	0
c34a33cdff0b22d7b2a5c31d8251efff	ASV592	TGAGGAATATTGGTCAATGGACGGAAGTCTGAACCAGCCACATCGCGTGAAGGATGACTGCCCTTTGGGTTGTAAACTTCTTTTGTAGAGGAATAACGGGTTCTACGTGTAGGATTTTGCATGTACTCTACGAATAAGGATCGGCTAACTCCGTGCCAGCAGCCGCGGTAATACGGAGGATTCGAGCGTTATCCGGATTTATTGGGTTTAAAGGGTGCGTAGGTGGGTTTATAAGTCAGCGGTGAAAGTTTGTAGCTTAACTATAAAATTGCCGTTGAAACTGTAAGTCTTGAGTGCAAATGAGGTAGGCGGAATGTGTTGTGTAGCGGTGAAATGCATAGATATAACACAGAACTCCGATTGCGAAGGCAGCTTACTGGGATGCAACTGACACTGATG…	d__Bacteria; p__Bacteroidota; c__Bacteroidia; o__Bacteroidales; f__Paludibacteraceae; g__H1; s__uncultured_bacterium	0.902471	0	0	0	0	118	9	0	0	0	0	0	0	0	0	0	0	0	0	0	0	0	0	0	0	0	0	0	0	0	0	0	0	0	0	0	0	0	0	0	0	0	0	0	0	0
33a7861e05782aa36c77f8ec8db1feac	ASV593	TGAGGAATATTGGTCAATGGACGGAAGTCTGAACCAGCCACATCGCGTGAAGGACGACTGCCCTTTGGGTTGTAAACTTCTTTTGTAGAGGAATAACGGGTTCTACGTGTAGGATTATGCATGTACTCTACGAATAAGGATCGGCTAACTCCGTGCCAGCAGCCGCGGTAATACGGAGGATTCGAGCGTTATCCGGATTTATTGGGTTTAAAGGGTGCGTAGGTGGGTTTATAAGTCAGCGGTGAAAGTTTGTAGCTTAACTATAAAATTGCCGTTGAAACTGTAAGTCTTGAGTGCAAATGAGGTAAGCGGAATGTGTTGTGTAGCGGTGAAATGCATAGATATAACACAGAACTCCAATTGCGAAGGCAGCTTACTGGTATGCCACTGACACTGATG…	d__Bacteria; p__Bacteroidota; c__Bacteroidia; o__Bacteroidales; f__Paludibacteraceae; g__H1; s__uncultured_bacterium	0.704772	0	0	0	0	0	0	0	0	0	0	0	0	0	0	0	0	0	39	0	0	0	0	0	0	0	0	0	0	0	0	0	0	0	0	0	0	0	0	0	0	0	0	0	0	0
d71b7b055b2bf4eaf535a7a93d6b9c05	ASV594	TGAGGAATATTGGTCAATGGGCGAGAGCCTGAACCAGCCAAGTCGCGTGAAGGAAGACTGTCCTATGGATTGTAAACTTCTTTTGTAAGGGAATAAAGTTCACTACGTGTAGTGTTTTGTATGTACTTTACGAATAAGGATCGGCTAACTCCGTGCCAGCAGCCGCGGTAATACGGAGGATCCAAGCGTTATCCGGATTTATTGGGTTTAAAGGGTGCGTAGGCGGGCCCATAAGTCAGTGGTGAAAGTTTGCAGCTTAACTGTAAAATTGCCGTTGAAACTGTGGGTCTTGAGTGTAAATGAGGTAGGCGGAATGTGTTGTGTAGCGGTGAAATGCTTAGATATAACACAGAACACCAATTGCGAAGGCAGCTTACTGGGATACAACTGACGCTGAGG…	d__Bacteria; p__Bacteroidota; c__Bacteroidia; o__Bacteroidales; f__Paludibacteraceae; g__Paludibacter; s__uncultured_bacterium	0.89066	0	0	0	0	0	0	0	0	0	0	0	0	0	0	0	0	0	0	0	0	0	0	0	0	0	0	0	0	14	0	0	0	0	0	0	0	0	0	0	0	0	0	0	0	0
424a9456141a6a26757aa4bd1dfd8a3d	ASV595	TGAGGAATATTGGTCAATGGACGAGAGTCTGAACCAGCCAAATCGCGTGCAGGATGACTGCCCTATGGGTTGTAAACTGCTTTTATACGGGAATAAAGTGCATCACGAGTGATGTTTTGTATGTACCGTAAGAATAAGGATCGGCTAACTCCGTGCCAGCAGCCGCGGTAATACGGAGGATCCAAGCGTTATCCGGATTTATTGGGTTTAAAGGGTGCGTAGGCGGGATTATAAGTCAGTGGTGAAAGTTTGCGGCTCAACCGTAAAATTGCCATTGAAACTGTAGTTCTAGAGTGCAAATGAGGTAGGCGGAATGTGATGTGTAGCGGTGAAATGCTTAGATATGTCACAGAACACCGATTGCGAAGGCAGCTTACTGGAATGCAACTGACGCTGAGG…	d__Bacteria; p__Bacteroidota; c__Bacteroidia; o__Bacteroidales; f__Paludibacteraceae; g__uncultured	0.976122	23	0	0	0	0	0	0	0	0	0	0	0	0	0	0	0	0	0	0	0	0	0	0	0	0	0	0	0	0	0	0	0	0	0	0	0	0	0	0	0	0	0	0	0	174
531fc5c143a35eba1f87c1858be27a86	ASV596	TGAGGAATATTGGTCAATGGACGAGAGTCTGAACCAGCCAAATCGCGTGAAGGAAGACTGCCCTATGGGTTGTAAACTTCTTTTGTGTAGGAATAAAAAGCGGGACGAGTCCTGCATTGTATGTACTGCACGAATAAGGATCGGCTAACTCCGTGCCAGCAGCCGCGGTAATACGGAGGATCCGAGCGTTATCCGGATTTATTGGGTTTAAAGGGTGCGTAGGCGGGAGATCAAGTCAGTGGTGAAAACTTGCAGCTCAACTGTAAGCTTGCCGTTGAAACTGGTTTTCTTGAGTGTAAATGAGGTATGCGGAATGTGTCGTGTAGCGGTGAAATGCTTAGATATGACACAGAACACCAATTGCGAAGGCAGCATACTGGGATACAACTGACGCTGAGG…	d__Bacteria; p__Bacteroidota; c__Bacteroidia; o__Bacteroidales; f__Paludibacteraceae; g__uncultured	0.998638	16	0	0	43	0	0	0	0	0	0	0	0	0	0	0	0	0	0	0	0	0	0	0	0	0	0	0	0	0	0	0	0	0	0	0	0	0	0	0	0	0	0	0	0	0
21305aadcbbd9376cafe4e972c9d0567	ASV597	TGAGGAATATTGGTCAATGGACGAGAGTCTGAACCAGCCAAATCGCGTGCAGGATGACTGCCCTATGGGTTGTAAACTGCTTTTATACGGGAATAAAGTGCATCACGTGTGATGTTTTGTATGTACCGTAAGAATAAGGATCGGCTAACTCCGTGCCAGCAGCCGCGGTAATACGGAGGATCCAAGCGTTATCCGGATTTATTGGGTTTAAAGGGTGCGTAGGCGGGATTATAAGTCAGTGGTGAAAGTTTGCGGCTCAACCGTAAAATTGCCATTGAAACTGTAGTTCTAGAGTGCAAATGAGGTAGGCGGAATGTGATGTGTAGCGGTGAAATGCTTAGATATGTCACAGAACACCGATTGCGAAGGCAGCTTACTGGAATGCAACTGACGCTGAGG…	d__Bacteria; p__Bacteroidota; c__Bacteroidia; o__Bacteroidales; f__Paludibacteraceae; g__uncultured	0.986677	0	0	0	19	0	0	0	0	0	0	0	0	0	0	0	0	0	0	0	0	0	0	0	0	0	0	0	0	0	0	0	0	0	0	0	0	0	0	0	0	0	0	0	0	0
b18a4a4dab9145d0559f908bc1475aca	ASV598	TGAAGAATATTGGTCAATGGACGCAAGTCTGAACCAGCCAAGTCGCGTGAAGGATGACTGCCCTATGGGTTGTAAACTTCTTTTATAAGGGAATAAAGTGTGGAACGTGTTCCATTTTGTATGTACCTTATGAATAAGGATCGGCTAACTCCGTGCCAGCAGCCGCGGTAATACGGAGGATCCAAGCGTTATCCGGATTTATTGGGTTTAAAGGGTGCGTAGGCGGGGCATCAAGTCAGTGGTGAAATTTTGGAGCTCAACTCCAACATTGCCGTTGAAACTGGTACCCTTGAGTGTAAATGAGGTAAGCGGAATGTGTTGTGTAGCGGTGAAATGCTTAGATATGACACAGAACTCCAATTGCGAAGGCAGCTTACTGGGATACAACTGACGCTGAGG…	d__Bacteria; p__Bacteroidota; c__Bacteroidia; o__Bacteroidales; f__Paludibacteraceae; g__uncultured; s__uncultured_bacterium	0.893035	8	0	0	0	0	0	0	0	0	0	0	0	0	0	0	0	0	0	0	0	0	0	0	0	0	0	0	0	0	0	0	0	0	0	0	0	0	0	0	0	0	0	0	0	0
72cb2c8c1354e58708bd06e5d30f3273	ASV599	TGAAGAATATTGGTCAATGGGCGAGAGCCTGAACCAGCCAAATCGCGTGAAGGATGACTGCCCTATGGGTTGTAAACTTCTTTTATAAGGGAATAAAGTTCGCCACGTGTGGTGATTTGTATGTACCTTACGAATAAGGATCGGCTAACTCCGTGCCAGCAGCCGCGGTAATACGGAGGATCCAAGCGTTATCCGGATTTATTGGGTTTAAAGGGTGCGTAGGCGGACTTGCAAGTCAGTGGTGAAATTTTGGAGCTCAACTCCAACATTGCCGTTGAAACTGTTAGTCTTGAGTGTAAATGAGGTGGGCGGAATGTGTTGTGTAGCGGTGAAATGCTTAGATATAACACAGAACTCCGATTGCGAAGGCAGCTCACTGGCATACAACTGACGCTGAGG…	d__Bacteria; p__Bacteroidota; c__Bacteroidia; o__Bacteroidales; f__Paludibacteraceae; g__uncultured; s__uncultured_bacterium	0.808732	0	0	0	408	0	0	0	0	0	0	0	0	0	0	0	0	0	0	0	0	0	0	0	0	0	0	0	0	0	0	0	0	0	0	0	0	0	0	0	0	0	0	0	0	26
67952adf8e8febd6a23acac480682ff4	ASV600	TGAAGAATATTGGTCAATGGATGAGAATCTGAACCAGCCAAGTAGCGTGAAGGATGACTGCCCTATGGGTTGTAAACTTCTTTTATAAGGGAATAAAGTGTGGGACGTGTCCCATTTTGTATGTACCTTACGAATAAGGATCGGCTAACTCCGTGCCAGCAGCCGCGGTAATACGGAGGATCCAAGCGTTATCCGGATTTATTGGGTTTAAAGGGTGCGTAGGCGGGTTAACAAGTCAGTGGTGAAATTTTGGAGCTCAACTCCAACATTGCCGTTGAAACTGTTAGCCTTGAGTGTAAATGAGGTGGGCGGAATGTGTTGTGTAGCGGTGAAATGCTTAGATATGACACAGAACTCCGATTGCGAAGGCAGCTCACTGGGATACAACTGACGCTGAGG…	d__Bacteria; p__Bacteroidota; c__Bacteroidia; o__Bacteroidales; f__Paludibacteraceae; g__uncultured; s__uncultured_bacterium	0.95504	0	0	0	242	0	0	0	0	0	0	0	0	0	0	0	0	0	0	0	0	0	0	0	0	0	0	0	0	0	0	0	0	0	0	0	0	0	0	0	0	0	0	0	0	16
deb93c892c3c4285c2f2340caf036c4c	ASV601	TGAAGAATATTGGTCAATGGATGAGAATCTGAACCAGCCAAGTAGCGTGAAGGATGACTGCCCTATGGGTTGTAAACTTCTTTTATAAGGGAATAAAGTGTGGGACGTGTCCCATTTTGTATGTACCTTACGAATAAGGATCGGCTAACTCCGTGCCAGCAGCCGCGGTAATACGGAGGATCCAAGCGTTATCCGGATTTATTGGGTTTAAAGGGTGCGTAGGCGGGTTAACAAGTCAGTGGTGAAATTTTGGAGCTCAACTCCAACATTGCCGTTGAAACTGTTAGCCTTGAGTGTAAATGAGGTGGGCGGAATGTGTTGTGTAGCGGTGAAATGCTTAGATATGACACAGAACTCCAATTGCGAAGGCAGCTCACTGGGATACAACTGACGCTGAGG…	d__Bacteria; p__Bacteroidota; c__Bacteroidia; o__Bacteroidales; f__Paludibacteraceae; g__uncultured; s__uncultured_bacterium	0.916908	0	0	0	243	0	0	0	0	0	0	0	0	0	0	0	0	0	0	0	0	0	0	0	0	0	0	0	0	0	0	0	0	0	0	0	0	0	0	0	0	0	0	0	0	0
dfcd10f1bc6475f7a2358a519cc0f59f	ASV602	TGAAGAATATTGGTCAATGGGCGAGAGCCTGAACCAGCCAAATCGCGTGAAGGATGACTGCCCTATGGGTTGTAAACTTCTTTTATAAGGGAATAAAGTTCGCCACGTGTGGTGATTTGTATGTACCTTACGAATAAGGATCGGCTAACTCCGTGCCAGCAGCCGCGGTAATACGGAGGATCCAAGCGTTATCCGGATTTATTGGGTTTAAAGGGTGCGTAGGCGGACTTACAAGTCAGTGGTGAAATTTTGGAGCTCAACTCCAACATTGCCGTTGAAACTGTTAGTCTTGAGTGTAAATGAGGTGGGCGGAATGTGTTGTGTAGCGGTGAAATGCTTAGATATAACACAGAACTCCGATTGCGAAGGCAGCTCACTGGCATACAACTGACGCTGAGG…	d__Bacteria; p__Bacteroidota; c__Bacteroidia; o__Bacteroidales; f__Paludibacteraceae; g__uncultured; s__uncultured_bacterium	0.827524	0	0	0	105	0	0	0	0	0	0	0	0	0	0	0	0	0	0	0	0	0	0	0	0	0	0	0	0	0	0	0	0	0	0	0	0	0	0	0	0	0	0	0	0	0
ddc6fecc9188fba1f0b0f03087680a75	ASV603	TGAAGAATATTGGTCAATGGGCGAGAGCCTGAACCAGCCAAATCGCGTGAAGGATGACTGCCCTATGGGTTGTAAACTTCTTTTATAAGGGAATAAAGTTCGCCACGTGTGGTGATTTGTATGTACCTTACGAATAAGGATCGGCTAACTCCGTGCCAGCAGCCGCGGTAATACGGAGGATCCAAGCGTTATCCGGATTTATTGGGTTTAAAGGGTGCGTAGGCGGACTTTCAAGTCAGTGGTGAAATTTTGGAGCTCAACTCCAACATTGCCGTTGAAACTGTTAGTCTTGAGTGTAAATGAGGTGGGCGGAATGTGTTGTGTAGCGGTGAAATGCTTAGATATAACACAGAACTCCGATTGCGAAGGCAGCTCACTGGCATACAACTGACGCTGAGG…	d__Bacteria; p__Bacteroidota; c__Bacteroidia; o__Bacteroidales; f__Paludibacteraceae; g__uncultured; s__uncultured_bacterium	0.760631	0	0	0	0	0	0	0	0	0	0	0	0	0	0	0	0	0	0	0	0	0	0	0	0	0	0	0	82	0	0	0	0	0	0	0	0	0	0	0	0	0	0	0	0	0
84aaf1dbdf89a2e0c7b2b9486003a6b3	ASV604	TGAAGAATATTGGTCAATGGACGCAAGTCTGAACCAGCCAAGTCGCGTGAAGGATGACTGCCCTATGGGTTGTAAACTTCTTTTATAAGGGAATAAAGTATAGGACGTGTCCTATTTTGTATGTACCTTATGAATAAGGATCGGCTAACTCCGTGCCAGCAGCCGCGGTAATACGGAGGATCCAAGCGTTATCCGGATTTATTGGGTTTAAAGGGTGCGTAGGCGGGGCATCAAGTCAGTGGTGAAATTTTGGAGCTCAACTCCAACATTGCCGTTGAAACTGGTACCCTTGAGTGTAAATGAGGTAAGCGGAATGTGTTGTGTAGCGGTGAAATGCTTAGATATGACACAGAACTCCAATTGCGAAGGCAGCTTACTGGGATACAACTGACGCTGAGG…	d__Bacteria; p__Bacteroidota; c__Bacteroidia; o__Bacteroidales; f__Paludibacteraceae; g__uncultured; s__uncultured_bacterium	0.889849	0	0	0	68	0	0	0	0	0	0	0	0	0	0	0	0	0	0	0	0	0	0	0	0	0	0	0	0	0	0	0	0	0	0	0	0	0	0	0	0	0	0	0	0	0
36b9eefc664b34e535291c4a0422139d	ASV605	TGAAGAATATTGGTCAATGGGCGAGAGCCTGAACCAGCCAAATCGCGTGAAGGATGACTGCCCTATGGGTTGTAAACTTCTTTTATAAGGGAATAAAGTTCGCCACGTGTGGCGTTTTGTATGTACCTTACGAATAAGGATCGGCTAACTCCGTGCCAGCAGCCGCGGTAATACGGAGGATCCAAGCGTTATCCGGATTTATTGGGTTTAAAGGGTGCGTAGGCGGACTTGCAAGTCAGTGGTGAAATTTTGGAGCTCAACTCCAACATTGCCGTTGAAACTGTTAGTCTTGAGTGTAAATGAGGTGGGCGGAATGTGTTGTGTAGCGGTGAAATGCTTAGATATAACACAGAACTCCGATTGCGAAGGCAGCTCACTGGCATACAACTGACGCTGAGG…	d__Bacteria; p__Bacteroidota; c__Bacteroidia; o__Bacteroidales; f__Paludibacteraceae; g__uncultured; s__uncultured_bacterium	0.721246	0	0	0	0	0	0	0	0	0	0	0	0	0	0	0	0	0	0	0	0	0	0	0	44	0	0	0	0	0	0	0	0	0	0	0	0	0	0	0	0	0	0	0	0	24
aa7c26710dd32d1d59abfc767d1e0322	ASV606	TGAAGAATATTGGTCAATGGACGCAAGTCTGAACCAGCCAAGTCGCGTGAAGGATGACTGCCCTATGGGTTGTAAACTTCTTTTATAAGGGAATAAAGTTTAGGACGTGTCCTATTTTGTATGTACCTTATGAATAAGGATCGGCTAACTCCGTGCCAGCAGCCGCGGTAATACGGAGGATCCAAGCGTTATCCGGATTTATTGGGTTTAAAGGGTGCGTAGGCGGGGCATCAAGTCAGTGGTGAAATTTTGGAGCTCAACTCCAACATTGCCGTTGAAACTGGTACCCTTGAGTGTAAATGAGGTAAGCGGAATGTGTTGTGTAGCGGTGAAATGCTTAGATATGACACAGAACTCCAATTGCGAAGGCAGCTTACTGGGATACAACTGACGCTGAGG…	d__Bacteria; p__Bacteroidota; c__Bacteroidia; o__Bacteroidales; f__Paludibacteraceae; g__uncultured; s__uncultured_bacterium	0.873875	0	0	0	67	0	0	0	0	0	0	0	0	0	0	0	0	0	0	0	0	0	0	0	0	0	0	0	0	0	0	0	0	0	0	0	0	0	0	0	0	0	0	0	0	0
0e2b67e0d00ee9b7a9ad7cfd6a11b430	ASV607	TGAAGAATATTGGTCAATGGACGCAAGTCTGAACCAGCCAAGTCGCGTGAAGGATGACTGCCCTATGGGTTGTAAACTTCTTTTATAAGGGAATAAAGTTTGGGACGTGTCCCAATTTGTATGTACCTTATGAATAAGGATCGGCTAACTCCGTGCCAGCAGCCGCGGTAATACGGAGGATCCAAGCGTTATCCGGATTTATTGGGTTTAAAGGGTGCGTAGGCGGGGCATCAAGTCAGTGGTGAAATTTTGGAGCTCAACTCCAACATTGCCGTTGAAACTGGTACCCTTGAGTGTAAATGAGGTAAGCGGAATGTGTTGTGTAGCGGTGAAATGCTTAGATATGACACAGAACTCCAATTGCGAAGGCAGCTTACTGGGATACAACTGACGCTGAGG…	d__Bacteria; p__Bacteroidota; c__Bacteroidia; o__Bacteroidales; f__Paludibacteraceae; g__uncultured; s__uncultured_bacterium	0.83271	0	0	0	0	0	0	0	0	0	0	0	0	0	0	0	0	0	0	0	0	0	0	0	0	0	0	0	50	0	0	0	0	0	0	0	0	0	0	0	0	0	0	0	0	0
2e8c5d438cf398dd2999115b6ed1b42a	ASV608	TGAGGAATATTGGTCAATGGACGAGAGTCTGAACCAGCCAAATCGCGTGCAGGATGACTGCCCTATGGGTTGTAAACTGCTTTTATACGGGAATAAAGTACATCACGAGTGGTGTTTTGTATGTACCGTAAGAATAAGGATCGGCTAACTCCGTGCCAGCAGCCGCGGTAATACGGAGGATCCAAGCGTTATCCGGATTTATTGGGTTTAAAGGGTGCGTAGGCGGGATTATAAGTCAGTGGTGAAAGTTTGCGGCTCAACCGTAAAATTGCCATTGAAACTGTAGTTCTAGAGTGCAAATGAGGTAGGCGGAATGTGATGTGTAGCGGTGAAATGCTTAGATATGTCACAGAACACCGATTGCGAAGGCAGCTTACTGGAATGCAACTGACGCTGAGG…	d__Bacteria; p__Bacteroidota; c__Bacteroidia; o__Bacteroidales; f__Paludibacteraceae; g__uncultured; s__uncultured_bacterium	0.749461	0	0	0	0	0	0	0	0	0	0	0	0	0	0	0	0	0	0	0	0	0	0	0	0	0	0	0	0	0	0	0	0	0	0	0	0	0	0	0	0	0	0	0	0	43
c7315463d7dda8beaec1406949b2dea3	ASV609	TGAAGAATATTGGTCAATGGGCGAGAGCCTGAACCAGCCAAATCGCGTGAAGGATGACTGCCCTATGGGTTGTAAACTTCTTTTATAAGGGAATAAAGTGCGCCACGTGTGGTGTTTTGTATGTACCTTACGAATAAGGATCGGCTAACTCCGTGCCAGCAGCCGCGGTAATACGGAGGATCCAAGCGTTATCCGGATTTATTGGGTTTAAAGGGTGCGTAGGCGGACTTGCAAGTCAGTGGTGAAATTTTGGAGCTCAACTCCAACATTGCCGTTGAAACTGTTAGTCTTGAGTGTAAATGAGGTGGGCGGAATGTGTTGTGTAGCGGTGAAATGCTTAGATATAACACAGAACTCCGATTGCGAAGGCAGCTCACTGGCATACAACTGACGCTGAGG…	d__Bacteria; p__Bacteroidota; c__Bacteroidia; o__Bacteroidales; f__Paludibacteraceae; g__uncultured; s__uncultured_bacterium	0.73929	0	0	0	0	0	0	0	0	0	0	0	0	0	0	0	0	0	0	0	0	0	0	0	0	0	0	0	0	0	0	0	0	0	0	0	0	0	0	0	0	0	0	0	0	31
ffe0ee26cede5f692970202a1a4dea4e	ASV610	TGAAGAATATTGGTCAATGGGCGAGAGCCTGAACCAGCCAAATCGCGTGAAGGATGACTGCCCTATGGGTTGTAAACTTCTTTTATAAGGGAATAAAGTGCGCCACGTGTGGCGTTTTGTATGTACCTTACGAATAAGGATCGGCTAACTCCGTGCCAGCAGCCGCGGTAATACGGAGGATCCAAGCGTTATCCGGATTTATTGGGTTTAAAGGGTGCGTAGGCGGACTTGCAAGTCAGTGGTGAAATTTTGGAGCTCAACTCCAACATTGCCGTTGAAACTGTTAGTCTTGAGTGTAAATGAGGTGGGCGGAATGTGTTGTGTAGCGGTGAAATGCTTAGATATAACACAGAACTCCGATTGCGAAGGCAGCTCACTGGCATACAACTGACGCTGAGG…	d__Bacteria; p__Bacteroidota; c__Bacteroidia; o__Bacteroidales; f__Paludibacteraceae; g__uncultured; s__uncultured_bacterium	0.772035	0	0	0	0	0	0	0	0	0	0	0	0	0	0	0	0	0	0	0	0	0	0	0	0	0	0	0	28	0	0	0	0	0	0	0	0	0	0	0	0	0	0	0	0	0
5002bbd9d156e98e4638102f570b68c4	ASV611	TGAGGAATATTGGTCAATGGACGAGAGTCTGAACCAGCCAAATCGCGTGCAGGATGACTGCCCTATGGGTTGTAAACTGCTTTTATACGGGAATAAAGTGCATCACGAGTGGTGTTTTGTATGTACCGTAAGAATAAGGATCGGCTAACTCCGTGCCAGCAGCCGCGGTAATACGGAGGATCCAAGCGTTATCCGGATTTATTGGGTTTAAAGGGTGCGTAGGCGGGATTATAAGTCAGTGGTGAAAGTTTGCGGCTCAACCGTAAAATTGCCATTGAAACTGTAGTTCTAGAGTGCAAATGAGGTAGGCGGAATGTGATGTGTAGCGGTGAAATGCTTAGATATGTCACAGAACACCGATTGCGAAGGCAGCTTACTGGAATGCAACTGACGCTGAGG…	d__Bacteria; p__Bacteroidota; c__Bacteroidia; o__Bacteroidales; f__Paludibacteraceae; g__uncultured; s__uncultured_bacterium	0.707388	0	0	0	19	0	0	0	0	0	0	0	0	0	0	0	0	0	0	0	0	0	0	0	0	0	0	0	0	0	0	0	0	0	0	0	0	0	0	0	0	0	0	0	0	0
0ea9465b6a511368577d83152ef91238	ASV612	TGAGGAATATTGGTCAATGGACGAGAGTCTGAACCAGCCAAATCGCGTGAAGGAAGACTGCCCTATGGGTTGTAAACTTCTTTTGTATGGGAATAAAAAGCGGGTCGTGACCTGCATATTGTATGTACCATACGAATAAGGATCGGCTAACTCCGTGCCAGCAGCCGCGGTAATACGGAGGATCCGAGCGTTATCCGGATTTATTGGGTTTAAAGGGTGCGTAGGCGGGAGATCAAGTCAGCGGTGAAATTTTGCAGCTCAACTGCAACATTGCCGTTGAAACTGGTTTTCTTGAGTGTAAATGAGGTATGCGGAATGTGTTGTGTAGCGGTGAAATGCTTAGATATAACACAGAACACCAATTGCGAAGGCAGCATACTGGGATACAACTGACGCTGA…	d__Bacteria; p__Bacteroidota; c__Bacteroidia; o__Bacteroidales; f__Paludibacteraceae; g__uncultured; s__uncultured_bacterium	0.89248	0	0	0	0	0	0	0	0	0	0	0	0	0	0	0	0	0	0	0	0	0	0	0	0	0	0	0	0	0	0	0	0	0	0	0	0	0	0	0	0	0	0	0	0	0
7087966bb78ab6d4143c0cbddc79d4ba	ASV613	TGAAGAATATTGGTCAATGGACGCAAGTCTGAACCAGCCAAGTCGCGTGAAGGATGACTGCCCTATGGGTTGTAAACTTCTTTTATAAGGGAATAAAGTTTGGGACGTGTCCCAATTTGTATGTACCTTATGAATAAGGATCGGCTAACTCCGTGCCAGCAGCCGCGGTAATACGGAGGATCCAAGCGTTATCCGGATTTATTGGGTTTAAAGGGTGCGTAGGCGGGGCATCAAGTCAGTGGTGAAATTTTGGAGCTTAACTCCAACATTGCCGTTGAAACTGGTACCCTTGAGTGTAAATGAGGTAAGCGGAATGTGTTGTGTAGCGGTGAAATGCTTAGATATGACACAGAACTCCAATTGCGAAGGCAGCTTACTGGGATACAACTGACGCTGAGG…	d__Bacteria; p__Bacteroidota; c__Bacteroidia; o__Bacteroidales; f__Paludibacteraceae; g__uncultured; s__uncultured_bacterium	0.896602	0	0	0	0	0	0	0	0	0	0	0	0	0	0	0	0	0	0	0	0	0	0	0	0	0	0	0	0	6	0	0	0	0	0	0	0	0	0	0	0	0	0	0	0	0
dc72c116355b8b0b83867b85d6cf53f5	ASV614	TGAGGAATATTGGTCAATGGACGCAAGTCTGAACCAGCCAAATCGCGTGAAGGAAGACTGCCCTATGGGTTGTAAACTTCTTTTATATGGGAATAAAGTGCGCTACGTGTAGTGTTTTGTATGTACCATATGAATAAGGACCGGCTAACTCCGTGCCAGCAGCCGCGGTAATACGGAGGGTCCGAGCGTTATCCGGATTTATTGGGTTTAAAGGGTGCGTAGGCGGGATATCAAGTCAGCGGTGAAATCTTCTAGCTCAACTAGAAAACTGCCGTTGAAACTGATATTCTTGAGTGTAAACGAGGTAAGCGGAATGTGTCATGTAGCGGTGAAATGCTTAGAGATGACACAGAACACCGATTGCGAAGGCAGCTTACTAGGATACAACTGACGCTGAGG…	d__Bacteria; p__Bacteroidota; c__Bacteroidia; o__Bacteroidales; f__Paludibacteraceae; g__uncultured; s__uncultured_Bacteroidetes	0.999299	0	0	0	0	0	0	0	0	0	0	0	0	0	0	0	0	0	0	0	0	0	0	0	0	0	0	0	0	0	0	0	0	0	0	0	0	0	0	0	0	0	0	0	0	0
[truncated: 10,491 more rows]
[truncated: 6 more columns]
