# Supplementary material for: Loggerhead Sea Turtles as Hosts of Diverse Bacterial and Fungal Communities
Source: Microb Ecol. 2024 May 30;87(1):79. doi: 10.1007/s00248-024-02388-x (PMC11139726; doi:10.1007/s00248-024-02388-x)
Supplement: Supplementary file 7 — Supplementary Material 7 [file 248_2024_2388_MOESM7_ESM.xlsx]

## Sheet: metadata
taxon	ASVno	Sequence	Taxon	Confidence	ITS0064C	ITS0064W	ITS0073C	ITS0073W	ITS0074C	ITS0084C	ITS0084W	ITS0087C	ITS0088C	ITS0089C	ITS0090C	ITS0092C	ITS0093C	ITS0093W	ITS0094C	ITS0113C	ITS0117C	ITS0117W	ITS0118C	ITS0118W	ITS0119C	ITS0119W	ITS0120C	ITS0120W	ITS0123C	ITS0123W	ITS0141C	ITS0142C	ITS0143C	ITSNEGCTRL
43c3263c839232dbc3691a99a638417b	ITSASV1	GAAATGCGATAAGTAATGTGAATTGCAGAATTCAGTGAATCATCGAATCTTTGAACGCACATTGCGCCCGGCAGCACTCTGCCGGGCATGCCTGTTCGAGCGTCATTCCTCAACCCTCAAATCAACTTTTGTTGGTTTGGTGTTGGAGGTTCTGCGGGACCGTCTTGTTTTCGGACAAGATGCCGCAGCCTCTGAAAAGGAGTGGCGGCCCCGTCGTTTTGGCGCCCCCTGCGAAGTAGTAGCTTTCTACCGCGCTTACGCATTGGGACCCGACGGGTAGCCTGTCGAAACCCCTGACCCTTTTCGAAGGGTCTCTCTTTCGTACGGTTGACCTCGAATCAGGTAGGAATACCCGCTGAACTTAA	k__Fungi	1	33	852	1712	171	25	1893	2764	0	303	65	442	211	0	17	0	653	0	0	0	54	368	3	1125	90	0	29	26	0	2757	17
fb31d68d3871268a0591ddd1dd959d05	ITSASV2	GAAATGCGAAAAGTAATGTGAATTGCAACCTGTGAATCATCGAATCTTTGAACGCAAATTGCACCCTCTGGTAATCCGGAGGGTATGCCTGTTTGAGTGTCTTTAGTAATTATTGACATATGCCTATGTAATAATGTCAGAATTGAGCTATCTATCTACGTGCCAAGAATAGTGGCTTTAAATAAGATCATGTCATACATATATCTTTACGTTATGTATACATATTTATCAAATTGACCTCAAATCAGGTAAGAATACCCGCTGAACTTAA	k__Fungi	1	0	721	228	0	0	38	232	123	0	94	989	0	0	0	0	945	0	0	0	0	628	0	106	0	0	0	0	0	358	25
1e6a05d28766c24a085b8cd871ace14a	ITSASV3	GAAATGCGATACGTAATGTGAATTGCAGAATTCGGTGAATCATCAAATCTTTGAACGCAAATTGCGCCATTCGTGGCATATTTGTTTCAGTGTATAACAAAAATACTTCACAACTCGAAATGTGATTAAGGTTTTCCTTTCTCATTAAATTCAGACCTGCACTGGAAATCTATTCACGTGCCGGACTTAAGCGGTCACATTTACTGTGATCTTAGGTCCAAAGCACGATGGTTTCATCAAGTCAGGAAACTAATTTTTGTACCTGAAATCAAGTAAGATTACCCGCTGAACTTAA	k__Fungi	1	0	0	0	0	0	0	0	0	0	0	0	0	183	0	5	0	0	0	0	0	0	0	2234	0	577	0	0	484	0	0
f5cd8cc3a3001037ab4e8deda8f669be	ITSASV4	GAAATGCGAAAAGTAATGTGAATTGCAACCTGTGAATCATCGAATATTTGAACGCAAATTGCACCCTCTGGTAATCCGGAGGGTATGCCTGTTTGAGTGTCTTAAGTAATTATTGACATATGCCTATGTAATAATGTCAGAATTGAGCTATCTATCTACGTACCAAGAATAGTGGCTTTAAATAAGACCATGTCATACATATATCTTTACGTTATGTATACATATTTATCAAATTGACCTCAAATCAGGTAAGAATACCCGCTGAACTTAA	k__Fungi	1	19	682	646	0	0	0	692	0	0	0	333	0	0	0	0	0	0	0	0	0	0	0	111	0	0	0	0	0	112	0
9a5cd18fd1e230a482b4d718e00fa8dd	ITSASV5	GAAATGCGAAAAGTAATGTGAATTGCAACTTGTGAATCATCGAATCTTTGAACGCAAATTGCACCCTCTGGTAATCCGGAGGGTATGCCTGTTTGAGTGTCTTTAATAATTATTGACATATGCCTGCGTAATAATGTCAGAATTGAGCTATCTATCTACATACCAAGAATAGTGGCTTTAAATAAGACCATGTCATACATATATCTTTACGTTATGTATACATATTTATCAAATTGACCTCAAATCAGGTAAGAATACCCGCTGAACTTAA	k__Fungi	1	0	224	71	119	0	0	45	0	0	0	0	0	0	0	0	2051	0	0	0	0	0	0	0	0	0	0	0	0	37	0
59ff74606da937ea28188b7f0807c2b8	ITSASV6	AAAATGCGATACTTGGTGTGAATTGCAGAATCCCGTGAATCATCGAGTTTTTGAACGCAAGTTGCGCCCGAAGCCATTATGCTGAGGGCACGTCTGCCTGGGCGTCACGCATAGCGTCGCCCTCCACCTCCGTCCCTAAACGGGTTGTAGGTGTTTTGGGTTGGATATTGGCCTCCCGTGCGTCTCGATGTGCGGTTGGCCTAAATGTGATTCGGCATCGACGTATGTCTTGACAATTGGTGGTTGAATACCTCAACTTTCGTTTTGTCGTGCTACATTGCGTTGCCTGGCTCGAATGCGTTGACCCCGTTGGTGCTTTGCACTTCGACAGAGACCCCAGGTCAGGCGGGATTACCCGCTGAGTTTAA	k__Fungi	1	133	0	0	42	102	0	0	233	0	30	0	77	89	233	0	811	163	0	0	130	0	0	0	89	0	0	46	0	216	34
97cf928b3e5a147e1c0d24848b9bfc7e	ITSASV7	AAACTGCGATATGTAGTGTGACATGCAAAACGTGAATCATCGAATCTTTGAACGCAAATTGCGCCGCGAGGAAACTTGTTTTCTCGAGGCATGTCTTTGTGAGTAGCGTGAACACTTATAAGATGCGATTTATTTCTGTTTCTTATGTTATGAAGTTTCTCCTTACCCGAGATGCTTTGAAATGCAACTGGACGCGTTTCAAGTTTCAAACACTTTCAAACACTTTTTCTAGCGTGGTAAACGCCAACACTAGGAAAACCAAGGGTGTCTTTGAATCGTTTAAGCTTGCGACGCAGCCCATAAGAAAAACATCACTTCTTTTTTGCTCTCATATAAGGCAAGGCTACCCGCTGAACTTAA	k__Fungi	1	0	0	0	0	0	0	0	0	0	0	0	0	0	0	0	0	0	0	0	1820	0	0	0	0	0	0	0	0	0	0
5d86eb7075a93e587840d019c3b2efd2	ITSASV8	GAAATGCGATACGTAGTGTGAATTGCAGAATTCCGTGAATCATCGAATCTTTGAACGCATATTGCGGTCGAGGCTTCGGCCGAGACCACGTCTGCCTCAGCGTCGGAATACCCCCTCAGCCCAACGGCTGGAGCTGGCCCCCCCGGAGACTCCGTTCTCCGGGTCGGCTGAAGAGCAGAGGCTCCCGCACGGACCCATCGAGGCCGCGGTTAGGTAGGTAGCTCGCTACTGCTAGCCGGAGGCCGGGCGCGCGCGGCGGAGCCCGCAGGTTAACCCATATCATCGACCTGAGTTCAGGCGAGGCTACCCGCTGAACTTAA	k__Fungi	1	109	16	0	0	0	0	0	0	0	0	0	0	203	0	0	0	0	0	0	0	0	0	0	0	30	1182	0	110	110	0
f0ce89f3224f557a11d91b394bf16ae1	ITSASV9	GAAGTGCGATAAGCAGTGCGAATTGCAGAACCGTGAGTCATCAGATTTTTGAACGCAACTGGCGCCGGCTGGTTCTCCAGACGGCATGCTTGTTTCAGTGTCTTATTTCCCCTTCACCCAAATCATAATGCGAGAGATGCCCTTCTCTTGTCAAGCATGAAAGCGCTCTGTACTTGCTAGCTACAGTCTTCGGACGGTAGCGCTCAATGCAGCGGTCACATTGCTCACAATGTGAACTCATTGAGAGCGAGGCAGTAGTAGGGCGAAAGCCTTGCTGGAGAGCTTAGGAAACCAAACTTCTAATGTATCTGAAATCAAGCAGGAGGACCCGCTGAACTTAA	k__Fungi	1	0	0	0	0	0	0	0	0	0	0	0	0	0	0	0	0	0	0	0	0	0	0	0	0	0	0	0	1329	0	0
c4e1be7914f7a26e3784e4a596756346	ITSASV10	GAAATGCGAAAAGTAATGTGAATTGCAACCTGTGAATCATCGAATCTTTGAACGCAAATTGCACCCTCTGGTAATCCGGAGGGTATGCCTGTTTGAGTGTCTTAAGTAATTATTGACATATGCCTATGTAATAATGTCAGAATTGAGCTATCTATCTACGTACCAAGAATAGTGGCTTTAAATAAGACCATGTCATACATATATCTTTTCGTTATGTATACATATTTATCAAATTGACCTCAAATCAGGTAAGAATACCCGCTGAACTTAA	k__Fungi	1	0	326	182	0	0	248	181	0	0	37	0	0	0	0	0	0	0	17	0	0	0	0	0	0	0	0	0	0	93	0
24a0909e7d174ad0550b82943b54e6ef	ITSASV11	GAAATGCGAAAAGTAATGTGAATTGCAACCTGTGAATCATCGAATCTTTGAACGCAAATTGCACCCTCTGGTAATCCGGAGGGTATGCCTGTTTGAGTGTCTTTAGTAATTATTGACATATACCTATGTAATAATGTCAGAATTGAGCTATCTATCTACGTGCCAAGAATAGTGGCTTTAAATAAGACCATGTCATACATATATCTTTACGTTATGTATACATATTTATCAAATTGACCTCAAATCAGGTAAGAATACCCGCTGAACTTAA	k__Fungi	1	0	234	260	53	0	0	134	0	0	0	149	0	0	0	0	0	0	0	0	0	0	0	149	0	0	0	0	0	73	0
1ede6d066386bd9c27facb4abeaf811d	ITSASV12	GAAATGCGATACGTAGTGTGAATTGCAGAATCCAGTGAACCATCGAATCTTTGAACGCACATTGCGCTCGTTGGTATTCCGACGAGCATGCCTGTTTGAGTGTCATGAAAACCTCACCCGCATTCGTTTGCGGATGGACTTGGGCCTGACGTTGTCTTGCCCGAAAATGATTGTGGAACGCACGACCGAACTTTCGTCATATCTATTTCGTCTGTTCAGCGAACGCACCCACTTCCAAACCTTTCCAACTTGGCCTCAAATCAGGTAGGGTTACCCGCTGAACTTAA	k__Fungi	1	0	0	0	1015	0	0	0	0	0	0	0	0	0	0	0	0	0	0	0	0	0	0	0	0	0	0	0	0	0	0
956445b8c9801ec36f48e358744c17b0	ITSASV13	GAAATGCGATACGTAGTGTGAATTGCAGACTTCCGTGAATCATCGAATCTTTGAACGCACATTGCGCCCTCTGGTATTCCGGAGGGCATGCCTGTCTGAGCGTCAATATAACATCAAACACCAGTTTGGTCTTGGAAGAAGAGATGGCAACGTCTCCCTTCTGTAAATCATTGAGCAGCGGTCCAAGCTATGCGACGTAGTAAGCACAAATCTCGTCGAACTGTAGCCTTGAGACTGTTTGCCATAACCCAAATATATCATTGTTTGACCTCAGATCAGGTAGGGATACCCCCTGAACTTAA	k__Fungi	1	0	0	0	59	0	0	0	0	0	46	0	0	72	169	0	0	88	5	0	0	0	321	0	82	0	152	0	0	0	0
141cbb8fd2fa77dc9e6728f31416f43d	ITSASV14	CAGGTGCGATAAGTAGTGTGAATTGCAGAATTCAGTGAATCATCGAATCTTTGAACGCAAATGGCGCTCCTGGGTTCTCTCAGGAGCATGTCTGTCTGAGTGTCGGTTTCCAAAAATCGAAAACGCGTTCGCCTTGCGGGCGCGGCGTTGAGGAGTCGCGGCCTGAATTGCTGGCCGCGTCCCTTGAAGTGCAGCGGGACCGATTCGCTGGCGACGCCAGGCGACTTCGGGGTGGCCAAAGAATGTCTTAACCACCGCGTCCGTCGCCCGGGCAGCCGGCGGTTGTCCCCAACCAGCTCACCATCCTTGACCTCAGATCAGGCAAGACTACCCGCTGAATTTAA	k__Fungi	1	28	0	0	728	0	0	0	0	0	0	0	0	0	138	0	0	0	0	0	0	0	0	0	0	0	75	0	0	0	0
bc44b5c416d4b3936ce37222eb7190cc	ITSASV15	GAAATGCGATAAGTAGTGTGAATTGCAGATGTAACGTGAATCATCGAATCTTTGAACGCAAATTGCACCCTCTGGTAATCCGGAGGGTATGCCTGTTTGAGTGTCTTAAGTAATTATTGACATATGCCTATGTAATAATGTCAGAATTGAGCTATCTATCTACGTACCAAGAATAGTGGCTTTAAATAAGACCATGTCATACATATATCTTTACGTTATGTATACATATTTATCAAATTGACCTCAAATCAGGTAAGAATACCCGCTGAACTTAA	k__Fungi	1	0	0	0	0	0	0	0	0	0	0	0	0	0	0	0	822	0	0	0	0	0	0	0	0	0	0	0	0	0	0
7faf37f76fc66adc9aa494002a509c83	ITSASV16	TAACTGCGCGTCGGAATGTGAACTGCAGGACACATGAACATCGACATTTTGAACGCATATTGCGGACCGTGGCTCGTCTACTGTCCATGCCTGGCTCAGGGTCGGTAAAACATCCATCTCTTAATTTATTAAGAGCATTGGGCTGTCTTGAAGTAAAATTCAAGTCGCTTTCAGTTTTATCAATAGGGCGCCTCGATCTGGCTCGCCGATCCTAGGGAGAAATCCCGGGTTGGCTTTCCTCAACTTGGTGCTCTGCGATTGGAGCTACTTACAGCTCTATCGCGCCCTTAAAATTCTCGACCTGAGAGTAGGCAAGATTACCCGCCGAATTTAA	k__Fungi	1	0	0	0	0	0	0	0	0	0	0	0	0	0	0	0	0	21	76	0	0	0	0	0	0	0	0	0	702	0	0
b6cfb5a7f8059bbcb8998e6a639bfcb5	ITSASV17	GAAATGCGATACTTGGTGTGAATTGCAGAATCCCGTGAACCATCGAGTCTTTGAACGCAAGTTGCGCCCGATGCCATTAGGTTGAGGGCACGTCTGCCTGGGTGTCACATATCGAAGCCCATTGCCGATTTCCTACTCGTAGGTGTTGTGCTGGGTGAATGATGGCTTCCCGTGAGCTTCTTTGTCTCATGGTTGGTTGAAAATTGAGACCATGGTAGGGTGTGCCATGATAGATGGTGGTTGTGTGTCGCACGAGACCAATCATGCGCTGCCCTATTGAATTTTGGCCTCTTGTACCCATTTGCGCTTCCAAACGCTCGTGATGAGACCTCAGGTCAGGCGGGGCTACCCGCTGAATTTAA	k__Fungi	1	50	0	0	132	0	0	0	0	0	72	0	468	0	0	0	0	0	0	0	0	0	0	0	0	0	0	30	0	0	0
c574775fbee66439d130c99eef5ca7bc	ITSASV18	AAACTGCGATATGTAGTGTGACATGCAAAACGTGAATCATCGAATCTTTGAACGCAAATTGCGCCGCGAGGAAACTTGTTTTCTCGAGGCATGTCTTTGTGAGTAGCGTGAACACTTATAAGATGCGATTTATTTCTGTTTCTTATGTTATGAAGTTTCTCCTTACCCGAGATGCTTTGAAATGCAACTGGACGCGTTTCAAGTTTCAAACACTTTCAAACACTTTTTCTAGCGTGGTAAACGCCAACACTAGGAAAACCAAGGGTGTCTTTGAATCTTTTGAGCTTGCGACGCAGCCCATAAGAAAAACATCACTTCTTTTTTGCTCTCATATAAGGCAAGGCTACCCGCTGAACTTAA	k__Fungi	1	0	0	0	0	0	0	0	0	0	0	0	0	0	0	0	0	0	0	0	742	0	0	0	0	0	0	0	0	0	0
ab60a9c821a022faceaa5a3f6a7b16fe	ITSASV19	GACAATCAAGAACCAACTTTCTCCAGCGGACTTGATGTGAGCTCGGAGGTTAATTGCCACAAAGGTAGCTGACATAAACCCAGCAATACCTGTCACTACCCACCTGAAAATCACCAAGGGCACAAGCGAGAGACACAGTGCAGGAATAAAGATGAACAATGAATAGCCATAAAGGCATGAGTAAATTTCTTCCGGTGGTGGAAACTGTTAAAATGCCATTATCACAGTAGTTCTCACAAACTCCAAACTCCAACCCAATGGTGTAGGATTAATCTCATTCTATGATTGATATTTTATCAAAACAGTATTTTTTTTAATTTTTTAATTTTTTTTTTAGAAATCAGAACCCTATTAACTTTAAGATTACTAGCATTGACATCCCCTTCTAGTTTTCCCACA…	k__Fungi	1	0	0	0	0	0	0	0	0	0	0	0	0	0	0	0	725	0	0	0	0	0	0	0	0	0	0	0	0	0	0
5b11b0429383a89bb2576e32027dca7a	ITSASV20	GAAATGCGATACTTGGTGTGAATTGCAGAATCCCGTGAACCATCGAGTCTTTGAACGCAAGTTGCGCCCGATGCCATTAGGTTGAGGGCACGTCTGCCTGGGCGTCACATATCGAAGCCTCCTGCCAATTTCCCTTTGATTATTGTGCAGGGTGGATGTTGGCCTCCCGTGAGCTCTTTCGTCTCATGGTTGGTTGAAAATTGAGACCTTGGTAGGGTGTGCCATGATAGATGGTGGTTGTGTGATCCACGAGACCAATCATGTGCTGCTCTATTAAATATGGCCTCTTTTACCCATATGCGTTTCTAAACGCTCGTGATGAGACCTCAGGTCAGGCGGGGCTACCCGCTGAATTTAA	k__Fungi	1	0	0	0	160	0	0	0	210	0	54	0	46	0	0	0	0	100	0	0	86	0	55	0	0	0	0	9	0	0	0
b75b244fb3b88f379b8e9c31d7b739d6	ITSASV21	GAAATGCGATAAGTAATGTGAATTGCAGACCTTGTGAATCATCGAATCTTTGAACGCACATTGCGCCCATTGGTATTCCGATGGGCATGCCTGTTCGAGCGTCATTTTCACCGTCAAGCTTGGCTTGCCATTGGACCCGCTGTCCGGTTAAAGGACAGGTCCCAAAGATAATGACCGTGTCGAGTGTGACCCCAGATGCAACGAGCTTTTTTAAGCACGCATGTCAGGGACCGCGCGGCCCGGTCTGGACCATTTTTCTCAGGTTGACCTCGGATCAGGTAGGGATACCCGCTGAACTTAA	k__Fungi	1	0	0	0	202	0	0	0	0	0	44	0	144	0	0	0	0	144	0	0	0	0	167	0	0	0	0	0	0	0	0
a961cc5a386c164bbd77d494fdd32506	ITSASV22	TAACTGCGCGTCAAAATGTGAACTGCAGGACACATGAACATTGACACTTTGAACGCATATTGCAGTAGACGGCTCGTCTGTCTACTATGCCTGGCTCAGGGTCGGTTCAACATCCATCAAGCTTTTGCTTGCATTGGGCTTCTCTCGAGGGGATACCTCGAGTGGCCTCAAAATGTTGGAGCTGCACTGGCAACTGCCTGCTGACTCTCGGGGAATTTACTTTTCCTGGGTCTGCGTGGTAAGTCAGAACGGCTTTCGGAGGTGGAACCTCAGTTCCCTTCCGGACCTAAACAATCTTCGACCTGAGATTAGGCAAGGCTACCCGCCGAATTTAA	k__Fungi	1	0	0	0	0	0	0	0	0	0	0	0	0	0	0	17	0	0	0	0	0	0	0	6	0	525	64	0	20	0	0
215801525d01c86a6e29da57adc93b61	ITSASV23	TAACTGCGCGTCGGAATGTGAACTGCAGGACACATGAACATCGACATTTTGAACGCATATTGCGGACCGTGGCTCGTCTACTGTCCATGCCTGGCTCAGGGTCGGTAAAACATCCATCTCTTAATTTATTAAGAGCATTGGGCTGTCTTGAAGTAAAATTCAAGTCGCTTTCAGTTTTATCAATAGGGCGCCTCGATCTGGCTCGCCGATCCTAGGGAGAAATCCCGGGTTGGCTTTCCTCAACTTGGTGTTCTGCGACTGGAGTTCCTTTTTACTCTGTCGCGCCCTCTAAAATTCTCGACCTGAGAGTAGGCAAGATTACCCGCCGAATTTAA	k__Fungi	1	68	0	0	0	0	0	0	0	0	0	0	0	0	0	0	0	0	0	0	0	0	0	0	0	0	0	0	540	0	0
cd4fec9531db93aa8e162820a0ccd5a8	ITSASV24	AAAGCGCGATAGTTAGTGCGAACTGCAGGATATAACGAGCAGCAAATTCTTGAACGCAAATAGCGGTTTCAGATTTCTGGAACCACATTTGTCTGAGGGTCGATTAATGATTAAAATCTTGGAGTATCACTCCATTTTGGGCGTGTACTTTGCTTCGGCATAGTGCTGCTTTAAATTCTTTTGTTGTTGATTTATCTCACCGATTTGTGATGGTACATCTATAATGACAAAATTTATCAATTACGACCTCAGATAAGTGAGACTGCCCGCTGAATTTAA	k__Fungi	1	0	0	0	0	0	0	0	0	0	0	0	0	0	0	0	0	0	8	527	0	0	0	0	0	21	0	0	0	0	0
13cc9caf473139cc4527a1809e2c4a0d	ITSASV25	GAAATGCGATAAGTAATGTGAATTGCAGAATTCAGTGAATCATCGAATCTTTGAACGCACATTGCGCTCCTTGGTATTCCGGGGAGCACGCCTGTTTGAGAATCATTAAAATCAATCACCCCAGTTGGTGGACCTGAGCTTTTCCTCCCACGGCGGTGGAATAGCTTGAAATTGAATGTCGGGAAATACCTCGGACTGTCCCGTTCCAGGATTTCAAGCGCATGAAAGAGTGTTTACACTTTGTCTGGTTCGCTTGAGCCGTTCCTGTGGGATTTTGGGCTGAGGACCATTTCAACGCACAGCCAGACGAGGCAACTCGATTGGTTATCAATAAGACGGTTGGGAGCAATCTGCTCCTGGTCTCTTGAACTCTTGGTCTCAAATCAGGTGGGAAAACCC…	k__Fungi	1	0	0	0	0	0	0	0	0	0	0	0	0	0	0	0	482	57	0	0	0	0	0	0	0	0	0	0	0	0	0
15e02ff6c3ca1f42bbad6fac53bb647c	ITSASV26	TAACTGCGCGTCAAAATGTGAACTGCAGGACACATGAACATTGACACTTTGAACGCATATTGCAGTAGACGGCTCGTCTGTCTACTATGCCTGGCTCAGGGTCGGTTCAACATCCATCAAGCTTTTGCTTGCATTGGGCTTCTCTCGAGGGGATACCTCGAGTGGCCTCAAAATGTTGGAGCTGCACTGGCAACTGCCTGCTGACTCTCGGGGAATTTGCTTTTCCTGGGTCTGCGTGGTAAGTCAGAACGGCTTTCGGAGGTGGAACCTCAGTTCCCTTCCGGACCTAAACAATCTTCGACCTGAGATTAGGCAAGGCTACCCGCCGAATTTAA	k__Fungi	1	0	0	0	0	0	0	0	0	0	0	0	0	0	0	0	0	0	0	0	0	0	0	0	0	532	0	0	0	0	0
e64fcb036237d12ba4e7ddaecdf99808	ITSASV27	GAAGTGCGATAAGCAATGCGAATTGCAGAACCGTGAGTCATCAGATTTTTGAACGCATCTGGCGCCGGCTGGGTCTCCAGTCGGCATGCTTGTTTCAGTGTCTTGTTTTCTCCTCACCCAAATCTTAATGCGAGAGATGCCCTTCTCTTGCCAAGCAAGAAAGCACTCTGCGCTCTGCGAGCGACTTCGACTCGATCGAGGGTCGCACTCAATGCAGCAGTCACATTGCTCACAATGTGAACTCATTGAGAGCAGAGGCAGTGCAGCAGCCGCTGCCAGTGCTTAGTCACGCAAACTTTCTTTGCATCTGAAATCAAGCAGGATCACCCGCTGAACTTAA	k__Fungi	1	0	0	0	0	156	0	0	0	0	0	0	168	43	0	0	0	0	0	0	0	0	0	0	76	0	0	0	0	0	34
19059f14ca9df160815e638aef456106	ITSASV28	AAACTGCGATATGTAGTGTGACATGCAAAACGTGAATCATCGAATCTTTGAACGCAAATTGCGCCGCGAGGAAACTTGTTTTCTCGAGGCATGTCTTTGTGAGTAGCGTGAACACTTATAAGAAAAGTTTTCTTTTCCTATGTCATGAAGTTTCTCCTTACCCGAGATGCTTTAAAATGCAACTGGACCAGTTTTGAGTTTTTAAAAATTTCAACACTTTTTTCTAGCGTGGTAAACGCCAACACTAGGAATATGCGAGTGATTTGAAGCCTTTTTGAGACTGTGTAAACTGAGCCCGTAAGAAACAACATCACCTCTTTTTTGCTCTCATATAAGGCAAGGCTACCCGCTGAACTTAA	k__Fungi	1	0	0	0	0	0	0	0	0	0	0	0	0	0	0	0	0	0	0	0	0	0	0	0	0	473	0	0	0	0	0
a632c7e0dcf6dd2c8c6852dbc1e1ce66	ITSASV29	TAGCTGTGACATGCAGTGTGACATGCGAACTTCTGTGAATCATTAGATTTTTGAACGCAAACGGTACTTCTAAATTTATTTAGGAGTATGTTCAATTCAGTGCTTTAATATATTTATTGATCCAATTGGGGGTCAATGTGAGTAGTTGCTGTTATGACGGCTGCTGTAATCTGATGGTTGTAGGTTTTAGGTAACAATTTAAAAACTATAACCAGGGTATATTAATCATAAGCCTGAATTTGGATGAGTCTACCCGCTGAACTTAA	k__Fungi	1	0	0	0	0	0	0	0	452	0	0	0	0	0	0	0	0	0	0	0	0	0	0	0	0	0	0	0	0	0	0
8163d2c07b5fcc483ed299ed6e7ba1c6	ITSASV30	GAAATGCGATACTTGGTGTGAATTGCAGAATCCCGTGAACCATCGAGTCTTTGAACGCAAGTTGCGCCCGATGCCAATAGGTTGAGGGCACGTCTGCCTGGGTGTCACATATCGAATCCCCTTGCCAATTTCCTATTGAATAGGTATTGTGTGCAGGGTGAATATGTTGGCCTCCCGTGAGCTTTGTCTCGTGGTTGGTTGAAAATTGAGACCTTGGTAGGGTGTGCCATGATAGATGGTGGATGTGTGACCCACGAGACCAAATCATGTGCAGCTCTATTGAATGTGGACTCTTTTACCCACATGTGTTTTATAACGCTCGTGATGAGACCTCAGGTCAGGCGAGGCTACCCGCTGAATTTAA	k__Fungi	1	0	0	0	83	0	0	0	159	0	0	0	0	0	0	0	0	80	0	0	0	0	0	0	27	0	76	0	0	0	0
d63640e02a9c54b0b2a2099c65c2c4dd	ITSASV31	GAAATGCGATACTTGGTGTGAATTGCAGAATCCCGTGAACCATCGAGTCTTTGAACGCAAGTTGCGCCCGATGCCATTAGGTTGAGGGCACGTCTGCCTGGGCGTCACATATCGAAGCCTCTTGCCAATTTCCTATTGATAGGGATTGTGTAGGATGATGCTGGCCTCCCGTGAGCTCCATCGTCTCATGGTTGGTTGAAAATCGAGACCTTGGTAGAGTGTGCCATGATAGATGGTGGATGTGTTACGCATGAGACCAAATAATCATGTGCTACTCTATTGAATTTAGCCTCTTTTACCCAAATGCGTTTCTAAACGCTCGTGATGAGACCTCAGGTCAGGCGGGGCTACCCGCTGAATTTAA	k__Fungi	1	0	0	0	48	0	0	0	0	0	41	0	0	0	13	0	0	72	0	0	57	0	0	0	141	0	47	0	0	0	0
57b255c9d68ff18c71fccb566d6de96c	ITSASV32	AAAGCGCGATAGTTAGTGCGAACTGCAGGATATAACGAGCAGCAAATTCTTGAACGCAAATAGCGGTTTCAGATTTCTGGAACCACATTTGTCTGAGGGTCGATTAATGATTAAAATCTTGGAGTATCACTCCATTTTGGGCGTGTACTTTGCTTCGGCTCAGTGCTGCCTTAAATTCTTTTGTTGTTGATTTATCTCACCGATTTGTGATGGTACGTCTATAATAACAAAATTTATCAATTACGACCTCAGATAAGTGAGACTGCCCGCTGAATTTAA	k__Fungi	1	0	0	0	0	0	0	0	0	0	0	0	0	0	0	0	0	0	15	372	0	0	0	0	0	0	0	0	21	0	0
e42d3c58b8022d95f9f5ddf76ea3a965	ITSASV33	TAACTGCGCGTCGGAATGTGAACTGCAGGACACATGAACATCGACACTTTGAACGCATATTGCGGACCGTGGCTCGTCTACTGTCCATGCCTGGCTCAGGGTCGGTTAAACATCCATCCAAATTCATTTTTGGCATTGGGCTCTCTCGGGCTGACGCTCGAGTGGCTTTCAGATGTTTGACTGGTGGCTCTTTTACTGGCCTCGCCGATCCTAGGGAGCAATCCCGGGTTGGCAGCTCGTAATTTAGTTTCCAGCGACTGGAGAACCTCAGTCTTCTCTGTCGCACCTAACATATTTCTCGACCTGAGAGTAGGCAAGATTACCCGCCGAATTTAA	k__Fungi	1	0	0	0	0	0	0	0	0	0	0	0	0	0	0	0	0	0	0	0	0	0	0	0	0	347	0	0	50	0	0
b954b27c672dc6020f527599c325c27e	ITSASV34	GAAGTGCGATAAGCAGTGCGAATTGCAGAACCGTGAGTCATCAGATTTTTGAACGCATCTGGCGCCGGCTGGGTCTCCAGTCGGCATGCTTGTTTCAGTGTCTTGTTTTCTCCTCACCCAAATCTTAATGCGAGAGATGCCCTTCTCTTGCCAAGCAAGAAAGCACTCTGCGCTCTGCGAGCGACTTCGACTCGATCGAGGGTCGCACTCAATGCAGCAGTCACATTGCTTACAATGTGAACTCATTGAGAGCAGAGGCAGTGCAGCAGCCGCTGCCAGTGCTTAGTCACGCAAACTTTCTTTGCATCTGAAATCAAGCAGGATCACCCGCTGAACTTAA	k__Fungi	1	0	0	0	0	0	0	0	0	0	0	0	0	0	0	0	0	0	0	0	0	0	0	0	0	378	0	0	0	0	0
ec80b0d83fc48496efb94a59cf6cfc3a	ITSASV35	GAAGTGCGATAAGCAATGCGAATTGCAGAACCGTGAGTCATCAGATTTTTGAACGCAACTGGCGCTGGTTGGTTATCCAATCAGCATGCTTGTTTCAGTGTCTCTTTATCCCCTCACCCAAATCTTAATGCGAGAGATACCCTTCTCTCGTCAAGCATGAAAGCACTCTGCGCTCTGCGAGCGACTTCGACTTGTTCGAGGGTCGCACTCAATGCAGCAGTCACATTGTTCACAATGTGAACTCATTGAGAGCCGAGGCAGTGCAGCCTAACAGCTGCCAGTGCTTAGACACTCAAACTTTTCTTGTATCTGAAATCAAGCAGGACCACCCGCTGAACTTAA	k__Fungi	1	0	18	0	0	0	0	0	0	0	0	0	0	0	0	0	0	0	0	0	0	359	0	0	0	0	0	0	0	0	0
bc628094febea1c248a6691024db0964	ITSASV36	GAAATGCGATAAGTAATGTGAATTGCAGAATTCCGTGAATCATCGAATCTTTGAACGCACATTGCGCCCTCTGGCATTCCGGGGGGCATGCCTGTTCGAGCGTCATTTCATCTTCCAGCTGCGCTGGGTATTGGGTAGTCCACAGTAGTGGACGCCTAAAACTTAGGTGGAGAAGCAGCCGAAAACTTTTAGCGCAGTGACTAAAAATCTCGCTCTAGTTTCGGCTGTTGCTTTCCCCAAACTTCTCGTCTAATCCCAGGATTGAGAAATCTCCAAGATTGACCTCGGATCAGGTAGGAATACCCGCTGAACTTAA	k__Fungi	1	0	0	0	0	0	0	0	248	0	0	0	0	115	0	0	0	0	0	0	0	0	0	0	0	0	0	0	0	0	0
307c9841364acf8e5f087ee2bda08bb4	ITSASV37	AAACTGCGATATGTAGTGTGACATGCAAAACGTGAATCATCGAATCTTTGAACGCAAATTGCGCCGCGAGGAAACTTGTTTTCTCGAGGCATGTCTTTGTGAGTAGCGTGAACACTTATAAGAAAAGTTTTCTTTTCCTATGTCATGAAGTTTCTCCTTACCCGAGATGCTTTGAAATGCAACTGGACCAGTTTTGAGTTTTTAAAAATTTCAACACTTTTTTCTAGCGTGGTAAACGCCAACACTAGGAATATGCGAGTGGTTTGAAGCCTTTTTGAGACTGTGTAAACTGAGCCCGTAAGAAACAACATCACCTCTTTTTTGCTCTCATATAAGGCAAGGCTACCCGCTGAACTTAA	k__Fungi	1	0	0	0	0	0	0	0	0	0	0	0	0	0	0	0	0	0	0	0	0	0	0	0	0	0	350	0	0	0	0
5ddc4b362d2338c53783829e67347df5	ITSASV38	GAAATGCGATAAGTAATGTGAATTGCAGAATTCAGTGAATCATCGAATCTTTGAACGCACATTGCACCCAGTGGTATTCCGCTGGGTATGCCTGTTCGAGCGTCATTTCAGCCCTCAGGCCGCCTTTCCTTCGGGTGGGCAGGGCCTGGTGTTGGCGGTCTGCGGCCCAGCCGCAGTCGCCCAAATGGATCGGCGTGCGCGCTGTCGTGCTCCTTGCGTAGTGGTTTTCCAAAAAAATCTCGCACCGAGCCGCGGCGTCTGCATCGCCTCGCAACCATATATTTTCAAGAAGCTTGACCTCGAATCAGGTAGGGTTACCCGCTGAACTTAA	k__Fungi	1	0	34	0	0	0	0	214	0	0	0	88	0	0	0	0	0	0	0	0	0	0	0	0	0	0	0	0	0	0	7
f08e01cade571311fa66a52cdfe9da73	ITSASV39	GAAGTGCGATAAGCAATGCGAATTGCAGAACCGTGAGTCATCAGATTTTTGAACGCATCTGGCGCCGGCTGGGTCTCCAGTCGGCATGCTTGTTTCAGTGTCTTGTTTTCTCCTCACCCAAATCTTAATGCGAGAGATGCCCTTCTCTTGCCAAGCAAGAAAGCACTCTGCGCTCTGCGAGCGGCTTCGACTCGATCGAGGGCCGCACTCAATGCAGCAGTCACATTGCTCACAATGTGAACTCATTGAGAGCAGAGGCAGTGCAGCAGCCGCTGCCAGTGCTTAGTCACGCAAACTTTCTTTGCATCTGAAATCAAGCAGGACCACCCGCTGAACTTAA	k__Fungi	1	0	0	0	0	0	0	0	0	0	0	0	47	91	0	0	0	0	0	0	140	0	0	0	0	0	0	64	0	0	0
c4cd4fb8301d00279367a9a4eda57db5	ITSASV40	TAACTGCGCGTCGGAATGTGAACTGCAGGACACATGAACATCGACACTTTGAACGCATATTGCGGACCGTGGCTCGTCTACTGTCCATGCCTGGCTCAGGGTCGGTTAAACATCCATCCAAATTCATTTTTGGCATTGGGCTCTCTCGGGCTGACGCTCGAGTGGCTTTCAGATGTTTGACTGGTGGCTCTTTTACTGGCCTCGCCGATCCTAGGGAGCAATCCCGGGTTGGCAGCTCGTAATTTAGTTTCCGGCGACTGGAGAACCTCAGTCTTCTCTGTCGCACCTAACATAATTCTCGACCTGAGAGTAGGCAAGATTACCCGCCGAATTTAA	k__Fungi	1	0	0	0	0	0	0	0	0	0	0	0	0	0	0	0	0	0	0	0	0	0	0	0	0	340	0	0	0	0	0
1e3453ac92608089175abc4ebe4ed419	ITSASV41	GAAATGCGATACTTGGTGTGAATTGCAGAATCCCGTGAACCATCGAGTTTTTGAACGCAAGTTGCGCCCGAGACCTTTAGGTCGAGGGCACGTCTGCCTGGGCGTCACACACAGCGTCGCTCCCCACCAACCCAGTTGGTGGAGAGCGGAGATTGGCCCCCCGAGTTCTTTGGACACGGTCGGCACAAATGTTGGTCCCCGGCAGCGAGTGTCGCGGTCAGCGGTGGTTGTAACTCATCCTCCAAAGACGAAATGACGCGTTCCTCGTTGCATGTTGGACCAAAACGACCCTCGGAAGCCGTTCGCGGCCTTCACCCTGCGACCCCAGGTCAGGCGGGATTACCCGCTGAGTTTAA	k__Fungi	1	0	0	0	0	0	0	0	0	0	130	0	0	0	0	0	0	198	0	0	0	0	0	0	0	0	0	0	0	0	0
db667ff83744c555c7dfc2802e658cb3	ITSASV42	GAATTGCGATAAGTAATGTGAATTGCAGAATTACGTGAATCATCGAATTTTTGAACGCATATTGCACTCCCTGGTGATCCGGGGAGTATGCCTGTTTGAGGGTCAGTAAAAAATAAAACATTATCATGTGATTTCTTTATGGGGGAATTTCATGGAATTGGATTTTTCAAAGGTCTTTTTTGTTCCTTTGATGATCTTAAATTTATGTTATGGCTAATTATATAAATTGAACTAAAAAGAGCAATTATTTATAATACTCGAATTTTAGTGACGTTTATAGGCCAAATATGATTTTTTTGGTGTTAATAAAATACCAAAAAGTTCATAAATAATTTTTAAAATTGACCTCAAATCAAGTAAGAATACCCGCTGAACTTAA	k__Fungi	1	0	0	0	0	0	0	0	0	0	0	0	47	0	0	0	0	0	0	0	0	0	0	0	280	0	0	0	0	0	0
dadc8e8195e3205559a19cd23ebfb564	ITSASV43	TAACTGCGCGTCGGAATGTGAACTGCAGGACACATGAACATCGACACTTTGAACGCATATTGCGGACCGTGGCTCGTCTACTGTCCATGCCTGGCTCAGGGTCGGTTAAACATCCATCCAAATTCATTTTTGGCATTGGGCTCTCTCGGGCTGACGCTCGAGTGGCTTTCAGATGTTTGACTGGTGGCTCTTTTACTGGCCTCGCCGATCCTAGGGAGCAATCCCGGGTTGGCAGCTCGTAATTTAGTTTCCAGCGACTGGAGAACCTCAGTCTTCTCTGTCGCACCTAACATAATTCTCGACCTGAGAGTAGGCAAGATTACCCGCCGAATTTAA	k__Fungi	1	0	0	0	0	0	0	0	0	0	0	0	0	0	0	0	0	0	0	0	0	0	0	0	0	228	13	0	86	0	0
bda9cf43532cd529b98f63c2b3380aad	ITSASV44	GAAGTGCGATAAGCAATGCGAATTGCAGAACCGTGAGTCATCAGATTTTTGAACGCAACTGGCGCCGGCTGGTTCTCCAGACGGCATGCTTGTTTCAGTGTCTTCTTTCTCCCTCACCCAAATCATAATGCAAGGGATACCCTTCTCTTGTTAAGCATGAAAGCACTCTGCGCCTTGCGAGCTACAGTCTTCGGATGGTAGCGCTCAATGCAGCGGTCACATTGCTTACAATGTGAACTCATTGAGAGCAAGGGCAGGCAGCAGTGGTGTACCATTGCTCGAGAGCTTAGCCAACCAAACTTCTATTGCATCTGAAATCAAGCAGGAGGACCCGCTGAACTTAA	k__Fungi	1	0	0	0	0	0	0	0	0	0	0	0	0	0	0	0	0	0	0	0	0	0	0	0	0	320	0	0	0	0	0
93320ebc29d27e3ded5a82a4b0e05654	ITSASV45	TAAATGTGACAATTAATGTGACTTGCAGAGTACGTGAATCATCAAGTATTTGAATGCACATTGCACTTTCTGTTCAAGAAAGTATACCTGTTTGAGTACCATATTCTTTTCCCTTTAATGGAAACTTGTGTCATCCGTTGCGCTTTTAGCGGCGACGGCGATACAAATTAAAGAGTCCAACTCGAGACGTAAAAACATTGCAAAATGATTGAACGTTGCGCGTTGCTTTACTACAACTTTTTTGAATTGATCTCAAATCAGGCAGGACTACCCGCTGAACTTAA	k__Fungi	1	0	0	0	0	118	0	0	0	0	0	0	0	0	82	0	0	0	0	0	0	0	0	0	0	0	0	32	0	0	70
b755c8805e74d9d8c8d98f64746accad	ITSASV46	GAAAAATATGTACGATGTATATACTTATATACAAATTGCTATACGCATAATAATGTTATATCTCATACAATCCTCAATAGCGTGTCTATCGTTTATTCAATACATATTGAACAAAGTTACTATAATATCATGTAATCTGTGAAATCATGTGATATGTGAAATCATGTAATCTGTGGTATCATGTAATCTGTGAAATCATGTGAAATCATGTAATCTGTGGTATCATGTAATCTGTGAAATCATCTGACATCATGTAATTCATGGGAGCATATAATTTGTGGGA	k__Fungi	1	0	0	0	0	0	0	0	0	0	0	0	0	0	0	0	0	0	0	0	0	302	0	0	0	0	0	0	0	0	0
94814c0d40e746b7436d0da3d3623868	ITSASV47	CAGGTGCGATAAGTAGTGTGAATTGCAGAATTCAGTGAATCATCGAATCTTTGAACGCAAATGGCGCTCCTGGGTTCTCTCAGGAGCATGTCTGTCTGAGTGTCGGTTTCCAAAAATCGAAAACGCGTTCGCCTTGCGGGCGCGGCGTTGAGGAGTCACGGCCTGAATTGCTGGCCGCGTCCCTTGAAGTGCAGCGGGACCGATTCGCTGGCGACGCCAGGCGACTTCGGGGTGGCCAAAGAATGTCTTAACCACCGCGTCCATCGCCCGGGCAGCCGGCGGTTGTCCCCAACCAGCTCACCATCCTTGACCTCAGATCAGGCAAGACTACCCGCTGAATTTAA	k__Fungi	1	0	0	0	128	0	0	0	0	0	0	0	0	0	0	0	0	0	0	0	0	0	0	0	0	82	89	0	0	0	0
a56d0df482d88e455e11374844cab0cd	ITSASV48	GAAATGCGATACGTAATGTGAATTGCAGAATTCGGTGAATCATCAAATCTTTGAACGCAAATTGCGCCATTCGTGGCATATTTGTTTCAGTGTATAACAAAAATACTTCACAACTCGAAATGTGATTAAGGTTTTCCTTTCTCATTAAATTCAGACCTGCACTGGAAATCTATTCACGTGCCGGACTTAAGCGGTCACATTTACTGTGATCTTAGGTCCAAAGCACGATGGTTTCATCAAGTCAGGAAACTAATTTTTATACCTGAAATCAAGTAAGATTACCCGCTGAACTTAA	k__Fungi	1	0	0	0	0	0	0	0	0	0	0	0	0	152	0	0	0	0	0	0	0	0	0	145	0	0	0	0	0	0	0
a25475040fbb12917c70b1fec0aa885a	ITSASV49	CAGGTGCGATAAGTAGTGTGAATTGCAGAATTCAGTGAATCATCGAATTTTTGAACGCAAATGGCGCTCCTTGGCTCTCCAAGGAGCATGTCTGTCTGAGGGTCGATCTAACAAACCACGCAAGCAGCTTGCTGCTAGCGGCGTTGAGAGTCCCAATTGCTGCTCTAGTCAGTAGCGAGATTGTGTCTCTTGAAATCTCTGAGACTGCATGCCACACTCTTGACTGTGTAGTGCGTCAGGCCACAAATTCATTTGTCTTGACTGCTAGCAATCAGTGGCATAGTCGACAACCTGTGTTTGCCTATGGCATCCAATCAATCAATGACCTCAGATCAGGCAAGACTACCCGCTGAATTTAA	k__Fungi	1	0	0	0	0	0	0	0	0	0	0	0	0	0	0	0	0	0	0	0	290	0	0	0	0	0	0	0	0	0	0
9d6befe51075d82aa4699910b4f19577	ITSASV50	AAAGTGTGATAATCATGCTGAATCGCAGATACCAGCGAAGCATCAGGACTTTGAACGCATACTGCGCTGTTGAGTTCGCTCACCAGCATGTACTTCTCAGTGTCGGTTGTTAATCATTCGTCGATCGCGGGCAGAGCCTATGATCGATGTATTGAGGGCGCAGCTTCATTTGAATCTGCATCCTTGAAGTTGTGTGCAGCCCTTTGCATGCCACCTTGACGGTGTCTGGATTTACTCCACACCCCAAAGTGTTGCATGACGGGGTAGTCGCACCGCTTCATTCTGAAGCACACCTTTCGACCTGAGTAGTGCAGAATTACCCGCTGAACTTAA	k__Fungi	1	0	6	0	277	0	0	0	0	0	0	0	0	0	0	0	0	0	0	0	0	0	0	0	0	0	0	0	0	0	0
1292d2bff03e81c901f4cb7e9db2f1e3	ITSASV51	GAAATGCGATACGTAGTGTGAATTGCAGAATTCCGTGAATCATCGAATCTTTGAACGCATATTGCGGTCGAGGCTCCGGCCGAGACCACGTCTGCCTCAGCGTCGGTATAACCCTCAACCCCCTCTTCGGAGGGGGCTGGAACTGGCCTCCCCGGCGCACAGCCGGGCTGGCTGAAGAGCAGAGGCTTCCGTCCGGACCCGTTGTGGCCACGGCTAGGTAGGTAGCTCGCTACTGCTAGTCGGCGGCTGGGCCTGGCGGTCTGCCCGCAGGTTTAACCACTCTTTCGACCTGAGATCAGGCGAGGCTACCCGCTGAACTTAA	k__Fungi	1	0	0	0	0	0	0	0	0	0	0	0	0	0	0	0	0	0	0	0	0	0	0	108	0	162	11	0	0	0	0
0dfb001e516c08164dc33e6f102c8602	ITSASV52	AAACTGCGATATGTAGTGTGACATGCAAAACGTGAATCATCGAATCTTTGAACGCAAATTGCGCCGCGAGGAAACTTGTTTTCTCGAGGCATGTCTTTGTGAGTAGCGTGAACACTTATAAGAAAAGTTTTCTTTTCCTATGTCATGAAGTTTCTCCTTACCCGAGATGCTTTGAAATGCAACTGGACCAGTTTTGAGTTTTTAAAAATTTCAACACTTTTTTCTAGCGTGGTAAACGCCAACACTAGGAATATGCAAGTGGTTTGAAGGCATTTTGAGACTGTGTAAAACTGAGCCCATAAGAAACAACATCACCTCTTTTTTGCTCTCATATAAGGCAAGGCTACCCGCTGAACTTAA	k__Fungi	1	0	0	0	0	0	0	0	0	0	0	0	0	0	0	0	0	0	0	0	0	0	0	0	0	0	277	0	0	0	0
b3373c0ec801bd973c768d73d29f4cd5	ITSASV53	GAAATGCGATACGTAGTGTGAATTGCAGACTCCAGTGAATCATCGAATCTTTGAACGCACATTGCGCCCACTGGTATTCCGGTGGGCATGCCTGTCTGAGCGTCAGTATAATCTCAAGCAACCGCTTGGTATTGGAAGATGATCTGCCTAGCAGTTCCCTTCTTAAACTGATTGGCAAGTTTACATAGCAGCAAGCGTAGTAGAAATACCATCAGCTTAGTTACTCTGTATAGCTTTGTCAAAATCAAACTATTTTTAAGGTTTGACCTCAGATCAGGTAAGGATACCCCCTGAACTTAA	k__Fungi	1	0	15	49	0	0	0	0	0	0	0	0	0	0	23	0	0	0	0	0	0	0	0	0	0	0	0	0	0	189	0
559aaabfd4f2854e4b499cf273dd943e	ITSASV54	GAACTGCGATAAGCAATGCGAATTGCAGAATCCGCGAGTCATCAGATTTTCGAACGCAGCTGGCGCCGTGGGGTATCTCCCTGCGGCAGGTTTGTTTCAGTGTTTTTGATTATTCCACACCTAAGTGAGGTTGAACCCCGGTTCTCCCTTTAAACGTGAGTGTCAGGCGTCCTGATCTAGTGAAGTGGTCACTGTCTTTTGACTGGTGGTTTTCGTTAGCTCTCTGGACGTTGCGCACAGCCGCACTAGTCTTTAACTATAATCTGACCTGAAATCAAGCCAGATCACCCGCTGAACTTAA	k__Fungi	1	0	0	0	0	0	0	0	0	0	0	0	0	0	0	0	0	0	0	0	0	0	0	0	3	246	22	0	0	0	0
2cfc3c9db2e3bd84f2ba3b9d16b84cfd	ITSASV55	GAAATGCGATACGTAGTGTGAATTGCAGAATTCCGTGAATCATCGAATCTTTGAACGCATATTGCGGTCGAGGCTTCGGCCGAGACCACGTCTGCCTCAGCGTTGGAATACCCCCTCAGCCCAACGGCTGGAGCTGGCCCCCCCGGAGACTCCGTTCTCCGGGTCGGCTGAAGAGCAGAGGCTCCCGCACGGACCCATCGAGGCCGCGGTTAGGTAGGTAGCTCGCTACTGCTAGCCGGAGGCCGGGCGCGCGCGGCGGAGCCCGCAGGTTAACCCATATCATCGACCTGAGTTCAGGCGAGGCTACCCGCTGAACTTAA	k__Fungi	1	0	0	0	0	0	0	0	0	0	0	0	0	0	0	0	0	0	0	0	0	0	0	0	0	0	270	0	0	0	0
984c4f1333cf69da7463c336c824ab72	ITSASV56	AAACTGCGATATGTAGTGTGACATGCAAAACGTGAATCATCGAATCTTTGAACGCAAATTGCGCCGCGAGGAAACTTGTTTTCTCGAGGCATGTCTTTGTGAGTAGCGTGAACACTTATAAGAAAAGTTTTCTTTTCCTATGTCATGAAGTTTCTCCTTACCCGAGATGCTTTGAAATGCAACTGGACCAGTTTTGAGTTTTTAAAAAATTTCAACACTTTTTTCTAGCGTGGTAAACGCCAACACTAGGAATATGCGAGTGGTTTGAAGCCCTTTTGAGACTGTGTAAACTGAGCCCGTAAGAAACAACATCACCTCTTTTTTGCTCTCATATAAGGCAAGGCTACCCGCTGAACTTAA	k__Fungi	1	0	0	0	0	0	0	0	0	0	0	0	0	0	0	0	0	0	0	0	0	0	0	0	0	269	0	0	0	0	0
626c8eba0f5ae4f6d739fcff5b7d49ba	ITSASV57	AAAGTGCGATAAGTAATGCGAATTGCGAAATTCAGTGAATCATCGAATTTTTGAACGCAGATTGCGCTGTTAGGTATTCCTAATAGCATGTCTGTCTGAGTGTCGTTTACAAAACAACATCATATTTGATTTTTTTAAGAAATCAGATATGGCAACTGAGGTTTACACAATTTGATTTTCAAAAATTGAGTACCTTGAAATAAAGTAAATTTCCAATTCGACTTGATTTGTGATTGGTATAGATCAGGCCACGTCGAGTTTTATACTCGTTTTTGTTGTCTGTATATACTAATGTAATAAATTGAATCGTTTATGGATAACAAGCAATGGTAGTAACATATATATAACTATTGACTTTTTAGACCTCAGATCAGGCAAGATTACCCGCTGAACTTAA	k__Fungi	1	0	0	0	266	0	0	0	0	0	0	0	0	0	0	0	0	0	0	0	0	0	0	0	0	0	0	0	0	0	0
69c4bb2b874832c91f23d149d004f2ab	ITSASV58	GAAATGCGATACGCAATGCGAATTGCAGAACCGTGAGTCATCAGATTTTTGAACGCAAGTGGCGGCAGCTTCGGCTGTCATGTTCGTTTCAGTGTGCCCGGTTAATTGCATCACAGAATTTAATGCGATTGAAGCAAAACTCTCGCTTAATTCGAGGCAGTGTCGGTCTCTGACACCAAGCGAAGTAGTCACTAATCGGTGATAGTCGTTTGAGTGCAGCGTCCGGTGAACCACAGCCTGAACTGCTTTATCCAATCATGACACCTGAAATGAGCAAGAGTACCCGCTGAACTTAA	k__Fungi	1	0	0	0	0	0	0	0	0	0	0	0	0	0	0	0	0	0	0	0	0	0	0	48	0	213	0	0	0	0	0
32776c7bda8276a7113d3c26795b759a	ITSASV59	GAATTGCGATATGTTAATGTGAAACGCAGAACAGTGAATCATCGAGATTTTGAACGCACCTTGCGCCCTCTGGTCTTCCGGAGAGCATGCCTGTTTGAGTGTCGCTAAATAAACCCTAGGCCGAAAGGTCTGATTCGGATGCGTGCCGTGGTCGGCTCCGTCTTAGAACCAATTGGAACGTGGCCTGCTGCCGGCCTAATGTTGGGACATCCGATCGTAATCGTGCTTTCGGCTTGTTTCCGATGAGGGCGGTGGTGTTGGCTCCCTTGTGCCTCGAGCGTCTTGGCATTGGGATTTCAGTTGACGTGGCCTCAGATCAGGTAGGACTACCCGCTGAACTTAA	k__Fungi	1	21	0	0	0	0	0	0	0	0	12	0	0	0	0	0	0	0	0	0	48	0	84	0	52	0	0	0	0	0	42
2644847319814008508344964a5a3257	ITSASV60	GAAATGCGATAAGTAGTGTGAATTGCAGAATTCAGTGAATCATCGAATCTTTGAACGCACATTGCGCCTTCCGGTATTCTGGGAGGCATGCCTGTCCGAACGTCATCAAGCCCCTCGCCTGCATTCTTTGCTTGCAAAGAAAGCCTGGGCGGTACTTGTCAGATGGTCTCGCCTTAGGGCTGCCACTGTCGAAATCCATCGGCAGACCCACCATTGCTGTGATTGTGATAAGACATTACTTACAATTGCCAGACTGGTTGGCGTCTAGCCGGAAGCATCCAGGAGTCCCTCCACGGGGATATCTTGAAGAAACCTAAACTTTTGACTTCGGATCAGGTAGGGGTACCCGCTGAACTTAA	k__Fungi	1	0	0	0	0	0	254	0	0	0	0	0	0	0	0	0	0	0	0	0	0	0	0	0	0	0	0	0	0	0	0
be31bdc43fefbfd06f5e2d146e77d151	ITSASV61	GAAATGCGATACGTCATGCGAATTGCAAAACTTAGTGAGTCATCAAAATTTTGAACGCATCTTGCACTTCCGCTTACGCGGGAGTATGTCTGTTGGAGTGTCTGTTCATCCCCACACCCTCTACCTACTTTTTGTAGGTGGAGGCTGAGGCAGCCATTGGTTACTATTCAGTTAGTAGTCAATGCGCGTAGATGTAACACACCCCCGACCTCGCCCCTGCTCTGTTGGAGTCAGGAGAGCGCGACGTAGCAGTTTTCTGAACTGAATTACACGCGCTTTCTAGCTTCAGCGCGAAGGAGCCCCGGTGAGAATCCGTTCGGACCTCCAATCAGTCAAGATTACCCGCTGAATTTAA	k__Fungi	1	0	0	0	0	0	0	0	0	0	0	0	0	0	0	0	0	0	0	0	85	0	0	0	0	0	168	0	0	0	0
28b81a85cd87bb1ed3f86476aa0382bf	ITSASV62	GAAATACGACACTTGGTGTGAATTGCAGAATCCCGTGAACCATCGAGTCTTTGAATGCAAGTTGCGCACGAGGCCATTAGGTCGAGTGCACGTCTGTTTGGGCGTCATGTATAGCGTCATTCCAATCTCCCACATGCGATGAGTGTGGTTTGGGAGATGATGGATATGAAGAATGACCTTCCGTGCTTTAATTGTACAGTAGGTTTAAGTGATTGTCATTGCCCGGTATATGCGAGGCGAATGGTGTATCGAGTTAACACACGATGTCTCTAATCGAGTCCATGAGACCTAGGCATGACTGATAAATAATCGAAACTGATTTCGATGTTTGCATTGGTAGCAAGTTCGAACCATGACCTCAGATAAGATGGGGCGACCCGCTGAGTTTAA	k__Fungi	1	0	0	0	0	0	0	0	246	0	0	0	0	0	0	0	0	0	0	0	0	0	0	0	0	0	0	0	0	0	0
63ef13e36266ed4b0d7f29ebfb4a4c2e	ITSASV63	GAAGTGCGATAAGCAATGCGAATTGCAGAACCGTGAGTCATCAGATTTTTGAACGCATCTGGCGCCGGCTGGGTCTCCAGTCGGCATGCTTGTTTCAGTGTCTTGTTTTCTCCTCACCCAAATCTTAATGCGAGAGATGCCCTTCTCTTGCCAAGCAAGAAAGCACTCTGCGCTCTGCGAGCGACTTCGACTCGATCGAGGGTCGCACTCAATGCAGCAGTCACATTGCTTACAATGTGAACTCATTGAGAGCAGAGGCAGTGCAGCAGCCGCTGCCAGTGCTTAGTCACGCAAACTTTCTTTGCATCTGAAATCAAGCAGGATCACCCGCTGAACTTAA	k__Fungi	1	0	46	0	65	0	0	0	0	33	0	0	0	0	0	0	0	0	0	0	22	0	0	76	0	0	0	0	0	0	0
5becc8916ddf329198aeda215cd78b0d	ITSASV64	AAAGTGCGATAAGTAATGCGAATTGCGAAATTCAGTGAATCATCGAATTTTTGAACGCAGATTGCGCTGTTAGGTATTCCTAATAGCATGTCTGTCTGAGTGTCGTTTACAAAACAACATCATATTTGATTTTTTTAGAAATCAGATATGGCAATTGAGGTTACACAATTTGATTTTCAAAAATTGAGTACCTTGAAATAAAGTAAATTTCCAATTCGACTTGATTTGTGATTGGTATAGATCAGGCCACGTCGAGTTTCATACTCGTTTTTGTTGTCTGTATATACTAATGTAATAAATTGAATCGTATATGGATAACAAGCAATGGTAGTAACATATATATAACTATTGACTTTTTAGACCTCAGATCAGGCAAGATTACCCGCTGAACTTAA	k__Fungi	1	0	0	0	241	0	0	0	0	0	0	0	0	0	0	0	0	0	0	0	0	0	0	0	0	0	0	0	0	0	0
2a9572519137373faf2c1254ab621528	ITSASV65	CAGGTGCGATAAGTAGTGTGAATTGCAGAATTCAGTGAATCATCGAATTTTTGAACGCAAATGGCGCTCCTTGGCTCTCCAAGGAGCATGTCTGTCTGAGGGTCGATCTAACAAACCACGCAAGCAGCTTGCTGCTGGCGGCGTTGAGAGTCCCAATTGCTGCTCTAGTCAGTAGCGAGATTGTGTCTCTTGAAATCTCTGAGACTGCATGCCACACTCTTGACTGTGTAGTGCGTCAGGCCACAAATTCATTTGTCTTGACTGCTAGCAATCAGTGGCATAGTCGACAACCTGTGTTTGCCTATGGCATCCAATCAATCAATGACCTCAGATCAGGCAAGACTACCCGCTGAATTTAA	k__Fungi	1	0	0	0	0	0	0	0	0	0	0	0	0	0	0	0	0	0	0	93	148	0	0	0	0	0	0	0	0	0	0
8a4a2a954998770cd10c33036f221ad6	ITSASV66	TAAATGTGACAATTAATGTGACTTGCAGAGTACGTGAATCATCAAGTATTTGAATGCACATTGCACTTTCTGTTCAAGAAAGTATACCTGTTTGAGTACCATATTCTTTTCCCTTTAATGGAAACGTGTGTCATCCGTTGCGCTTTTAGCGGCGACGGCGATACAAAATTTAGAGTCCAACTCGAGACGTAAAAACATTGCAAAATGATTGAACGTTGCGTGTTGCTTTACTACACCTTTTTGAATTGATCTCAAATCAGGCAGGACTACCCGCTGAACTTAA	k__Fungi	1	0	0	0	0	0	0	0	0	0	81	0	0	0	0	0	0	0	0	0	0	0	0	0	159	0	0	0	0	0	0
90deb5c20e7b2795b4ddb48ab8defdfd	ITSASV67	GATGTCAGTCATGATGAGTTAACCCTTTGTCTGGAAGAGGTTGAAGGATTTCCATTATTTTCAGGTCAATGTGGGCATATTAGACTCAAAAGTTCAATTGTCGTCACTCAACTCCATCTCATCCCTTGCCAACTCATCTACTGTCACCCCAAAGTAGTCAGCAACCTTCACCGCAAGCTCAAGTGATGGATGTTTGCGCCCACTCTCAAGGTGCCCGATGAAGCTGTGCGAGTGGAAGCCCAAAGCTTCTGCTAGCTCACGCATCGTAAGTCCCCGTCGTTCACGCAGGGTTCGCAATTTCTCGCCAAATCGCT	k__Fungi	1	0	0	0	0	0	226	0	0	0	0	0	0	0	0	0	0	0	0	0	0	0	0	0	0	0	0	0	0	0	0
f4c6d7c38d2a391a2f0cc2b16f462ccb	ITSASV68	GAAATGCGATACTTGGTGTGAATTGCAGAATCCCGTGAACCATCGAGTCTTTGAACGCAAGTTGCGCCCCAAGCCTTCTGGCCGAGGGCACGTCTGCCTGGGTGTCACAAATCGTCGTCCCCCCATCCTCTCGAGGATATAGGACGGAAGCTGGTCTCCCGTGTGTTACCGCACGCGGTTGGCCAAAATCCGAGCTAAGGATGCCAGGAGCGTCTTGACATGCGGTGGTGAATTCAATCTCCTCGTCATATCGTCGGTCGTTCCGGTCCAAAAGCTCTCGATGACCCAAAGTCCTCAACGCGACCCCAGGTCAGGCGGGATCACCCGCTGAGTTTAA	k__Fungi	1	0	38	0	67	0	0	0	0	0	0	0	0	0	0	0	0	0	0	0	0	0	0	0	92	0	28	0	0	0	0
c1d7e30d52d0b9c7356aba2c09623fea	ITSASV69	CAACTGCGATAAGTAGTGTGAACTGCAGAAACCTTGAACACAGAACATTCGAATGCACATTGCGCCATTGGAGTAACATCCTTTGGCACGCCTGGTTCAGGGTCGTAATCCAAAAACGCACAGCAAGTGCGTGTGCAAGTTGTGAGATCAACGGGCGAGACCATGCCGTTGTTCTCGCATTGTGTGAAAGGCGCCTGGCGCAGTTGCTCGGGAAGTGCCGGCGTGGACCTCAGATTATTGTTTTCTGTCCACGTCTTACCCAGCGTAACTAGGGCATGACCTGCACTCGCTTAAGGTAGCCAAATGCCTCGTCGACTAATTAGCGATGCGTTCGCGGTGGATGAGCCCACATACCTAACACACATTTCGACCTGAACTCAGACGTGAACACCCGCTGAA…	k__Fungi	1	0	0	0	0	0	0	0	0	0	216	0	0	0	0	0	0	0	0	0	0	0	0	0	0	0	0	0	0	0	0
5a29d48cd66bbfd8f6d25f01fab137df	ITSASV70	TAAATGTGACAATTAATGTGACTTGCAGAGTACGTGAATCATCAAGTATTTGAATGCACATTGCACTTTCTGTTCAAGAAAGTATACCTGTTTGAGTACCATATTCTTTTTCCCTTTAATGGAAACTTGTGTCATCCGTTGCGCTTTGAGCGGCGACGGCGATACAAAATTGAGAGTCCAACTCGAGACGTAAAAACATTGCAAAATGATTGAACGTTGCGCGTTGCTTTACTACAACCTTTTTTGAATTGATCTCAAATCAGGCAGGACTACCCGCTGAACTTAA	k__Fungi	1	0	0	0	209	0	0	0	0	0	0	0	0	0	0	0	0	0	0	0	0	0	0	0	0	0	0	0	0	0	0
9a6eb79edbaeb9df6faf6fbdf32fb6b1	ITSASV71	AAAGTGCGAGAACTGAGGTGATCTGCATTTAGCGCGAATCCTTAGAAATTTGAACACATAATGTGGCCTTCGGGTAAAACCGACTGGCTGTATTTGGTTGAGCGTCTTATATCAATAAAGTCGGATCGAAAGATCGGTGACACAGTGGAAGGCAACTTTAATTAGTTTACCTTTTTAAATACTTTAGTCAAGTTTTAGTCTTGCTGACCTACTTCTACTCAAAGATGTTAAACTCCAGAATAAATAAATTTTTATTTATAATGGACTTATAGACAGGGCTGAGTAAGTACTATATGAAGACTAAAACTTGATGAATTTTTTTTTACAACAAACTAAAAGACCTCAACTCAAGTACGACTACCCGCTGAATTTAA	k__Fungi	1	0	0	0	0	0	0	0	209	0	0	0	0	0	0	0	0	0	0	0	0	0	0	0	0	0	0	0	0	0	0
537501159d40bac4888a79ed792cf353	ITSASV72	GAAATGCGATACTTGGTGTGAATTGCAGAATCCCGTGAACCATCGAGTCTTTGAACGCAAGTTGCGCCCGATGCCATTAGGTTGAGGGCACGTCTGCCTGGGTGTCACATATCGAAGCCTCCTGCCAATTTCCCTTTGATTATTGTGCAGGGTGGATGTTGGCCTCCCGTGAGCTCTTTCGTCTCATGGTTGGTTGAAAATTGAGACCTTGGTAGGGTGTGCCATGATAGATGGTGGTTGTGTGATCCACGAGACCAATCATGCGCTGCTCTATTAAATATGGCCTCTTTTACCCATATGCGTTTCTAAACGCTCGTGATGAGACCTCAGGTCAGGCGGGGCTACCCGCTGAATTTAA	k__Fungi	1	0	0	0	0	0	0	0	182	0	0	0	0	27	0	0	0	0	0	0	0	0	0	0	0	0	0	0	0	0	0
1a3a70c5ca68b5895ea928bbfc9b1c5a	ITSASV73	AAACCGCGAAATGTGGCGCGTGCCGCAGCTCGACGCCAATGTTCCAATGCACTCGGCATCCGGCGGATACACCTCTTCCTTTTCTCACCCCTTGTCGCTGTTCCCTCTGCGGCTGAATCTTTAAAAGAAATTGGAGTAAGGAGTTCTTTTTCTTTTCTTTTTAACTACCAACTCTGCTAACGCAGGGTTGCCTGTCCCGATCCCTCGGGCCAAGGACAGCAACTCTGCGTGAGCAGAGTTGGGAGGAAAAAAAGAAAAGGAAGAGGTGGGAAGACCCGCTGAACTTAA	k__Fungi	1	0	0	0	0	197	0	0	0	0	0	0	0	0	0	0	0	0	0	0	0	0	0	0	0	0	0	0	0	0	0
19741728f4c12114b8efe8b8a2cc82de	ITSASV74	GAAATGCGATAAGTAGTGTGAATTGCAGACATCAGTGAATCATCGAATTTTTGAACGCACATTGCGCCCTTTGGTATTCCGAAGGGCATGCCTGTTCGAGCGTCATTTGCATCCTCAAGCACTGCTTGGTCATGGACGTCTTGTGCGGGGCTTCCCCGGACTCGTCTTAAAGATATCGGCTGCCGGCAACTCCTTCTAGCGCACAGTACATTGTGTCGTCTCGTCGGGCTGTTGTGGCGCGCTGTCAAAATTACATCAAACGTTTGACCTCGGATCAGGTAGGAATACCCGCTGAACTTAA	k__Fungi	1	0	0	0	192	0	0	0	0	0	0	0	0	0	0	0	0	0	0	0	0	0	0	0	0	0	0	0	0	0	0
96b74621833459666fa886f2c30567f4	ITSASV75	TGCGATAAGTAATGTGAATTGCAGAACTCAGCGAATCATCGAATCTTTGAACGCAAATGGCGCCCCCTGGTTCTCCAGGGAGCATGTCTGTCTGAGCGTCATGTAACACTAGTACACGCACACTCTTCATGTGTGTGCGGCGTTGAGGCTTCATGGCTTGCTCTTAGTGAGCGAGCTGCGTGCCTTGAAGTGCAGAATATGACTGGGACCCTTGCACTTGCACACGAGTGTGATAGGGGGCAGCAAAAAGAGTAATCTTGTCTGCTTGCCTGTCTCCACGTGCGAGTGCTCGTCGTCTCGTTGGCTTATGCCAAACACTGACTTTGACCTCAGATCAGGCAAGACTACCCGCTGAATTTAA	k__Fungi	1	11	0	0	0	0	0	0	0	0	0	0	0	0	0	0	0	0	0	0	0	0	0	0	0	0	0	0	0	176	0
62ddce6fa975c5c2ccdeb8241acd963a	ITSASV76	GAAATGCGATAAGTAGTGTGAATTGCAGATGTAACGTGAATCATCGAATCTTTGAACGCAAATTGCACCCTCTGGTAATCCGGAGGGTATGCCTGTTTGAGTGTCTTTAGTAATTATTGACATATGCCTATGTAATAATGTCAGAATTGAGCTATCTATCTACGTGCCAAGAATAGTGGCTTTAAATAAGATCATGTCATACATATATCTTTACGTTATGTATACATATTTATCAAATTGACCTCAAATCAGGTAAGAATACCCGCTGAACTTAA	k__Fungi	1	0	0	0	0	0	187	0	0	0	0	0	0	0	0	0	0	0	0	0	0	0	0	0	0	0	0	0	0	0	0
7ebdc4d32b8247d512f1955b6ede6fc0	ITSASV77	GAAATGCGATAAGTAATGTGAATTGCAGAATTCAGTGAATCATCGAATCTTTGAACGCACATTGCGCCCTTTGGTATTCCGAAGGGCATGCCTGTCTGAGCGTCAGTATGAACATCAAACTTTGGTTTGGTATTGGGAGAAGTGGTTTTGCCTCTCTCCTTTAAGTTATTGGCGATGCTTTTTAGCTTGTAAAAACGTAGTAGTAATCACTCGTTTTAAAACAACTGGAAGTGTCTGCCAAACGAATAATTTATTTACAAAGCTTGACCTCAGATCAGGTAGGGATACCCCCTGAACTTAA	k__Fungi	1	0	0	0	0	0	0	0	0	0	0	0	0	0	0	0	0	0	0	0	0	0	0	186	0	0	0	0	0	0	0
e376b0db6db8136e29cfa39f903fd6c9	ITSASV78	GAATTGCGATAAGTAATGTGAATTGCAGAATTACGTGAATCATCGAATTTTTGAACGCATATTGCACTCTCTGGTAATCTGGAGAGTATGCCTGTTTGAGGGTCAGTAAAAATAAAACAATGTCATGTGATCCGTTTATAAGGATTTCATGGAATTGGATTTTTCAAAGGGTCTTTTTTGTTCCTTTGATGATCTTAAATTTATGTTATGGCTAATTAATTATAGATTGAACTAAAAAAGAGCAATTATTTATAATATCTCGAATTTTAGTGACATTTATAGGCCAAATATGATTTTTTGGTTGTTTATAAAATACCAAAAGTTCATAAATAATTTTTAAAATTGACCTCAAATCAGGTAAGAATACCCGCTGAACTTAA	k__Fungi	1	0	0	0	0	0	0	0	0	0	0	0	0	0	0	0	0	0	0	0	0	0	0	0	183	0	0	0	0	0	0
02f6d103521a2940a7ff2fd6cd544da5	ITSASV79	GAAATGTGATACGTAATGTGAATTGCAGAACTCAGTGAATCATCAAATCTTTGAACGCAAATTGCGCTAGTAGTAATACTAGCACACTTGTTTGAGTGTCGTTTATACAATTATCATAAAAAGTATATAGAATGAATGATCAATGATCATTTTAAGTGTAACAAAAGTATAATCATATCTTTATTTATAATTTGTAGTAACATACACTATTATGAATGCAGGCTATACGAATATAATGTATATCGAATATCGACCTCAAATCAAGTGAGATTACCCGCTGAATTTAA	k__Fungi	1	0	0	0	0	0	0	0	0	0	0	0	0	0	0	0	0	0	0	0	0	0	0	0	0	183	0	0	0	0	0
89e4503f684a2d845afdd39a7d3650b4	ITSASV80	AAACTGCGATATGTAGTGTGACATGCAAAACGTGAATCATCGAATCTTTGAACGCAAATTGCGCCGCGAGGAAACTTGTTTTCTCGAGGCATGTCTTTGTGAGTAGCGTGAACACTTATAAGATGAGATTTATTTCTTTTTCTTATGTTATGAAGTTTCTCCTTACCCGAGATGCTTTGAAATGCAACTGGACGCGTTTCAAGTTTCAAACACTTTCAAACACTTTTTCTAGCGTGGTAAACGCCAACACTAGGAAAACCAAGGGTGTCTTTGAATCGTTTAAGCTTGCGACGCAGCCCATAAAAAAAACATCACTTCTTTTTTGCTCTCATATAAGGCAAGGCTACCCGCTGAACTTAA	k__Fungi	1	0	0	0	0	0	0	0	0	0	0	0	0	0	0	0	0	0	0	0	182	0	0	0	0	0	0	0	0	0	0
3b6306dab90223d0bd5fbdde1b17f7d0	ITSASV81	GAAATGCGATAAGTAATGTGAATTGCAGACCTTGTGAATCATCGAATCTTTGAACGCACATTGCGCCCATTGGTATTCCGATGGGCATGCCTGTTCGAGCGTCATTGTCACCGTCAAGCTTGGCTTGCCATTGGACCCGCTGTCCGGTTAAAGGACAGGTCCCAAAGATAATGACCGTGTCGAGTGTGACCCCAGATGCAACGAGCTTTTTTAAGCACGCATGTCAGGGACCGCGCGGCCCGGTCTGGACCATTTTTCTCAGGTTGACCTCGGATCAGGTAGGGATACCCGCTGAACTTAA	k__Fungi	1	0	0	0	179	0	0	0	0	0	0	0	0	0	0	0	0	0	0	0	0	0	0	0	0	0	0	0	0	0	0
3b9a17047baa3c011c1f15ee6c5d4d01	ITSASV82	AAAATGCGATAAGTAATGTGAATTGCAGAATTCAGTGAATCATCGAATCTTTGAACGCAAATTGCACCCTCTGGTAATCCGGAGGGTATGCCTGTTTGAGTGTCTTTAGTAATTATTGACATATGCCTATGTAATAATGTCAGAATTGAGCTATCTATCTGCGTGCCAAGAATAGTGGCTTTAAATAAGATCATGTCATACATATATCTTTACGTTATGTATACATATTTATCAAATTGACCTCAAATCAGGTAAGAATACCCGCTGAACTTAA	k__Fungi	1	0	0	0	0	0	0	0	0	0	0	0	0	0	0	0	179	0	0	0	0	0	0	0	0	0	0	0	0	0	0
7682da637203fd9a7b2eb31ad25424f4	ITSASV83	AAACTGCGATATGTAGTGTGACATGCAAAACGTGAATCATCGAATCTTTGAACGCAAATTGCGCCGCGAGGAAACTTGTTTTCTCGAGGCATGTCTTTGTGAGTAGCGTGAACACTTATAAGAAAAGTTTTCTTTTCCTATGTCATGAAGTTTCTCCTTACCCGAGATGCTTTGAAATGCAACTGGACCAGTTTTGAGTTTTTAAAAAATTTCAACACTTTTTTCTAGCGTGGTAAACGCCAACACTAGGAATATGCGAGTGGTTTGAAGCCATTTTGAGACTGTGTAAACTGAGCCCGTAAGAAACAACATCACCTCTTTTTGCTCTCATATAAGGCAAGGCTACCCGCTGAACTTAA	k__Fungi	1	0	0	0	0	0	0	0	0	0	0	0	0	0	0	0	0	0	0	0	0	0	0	0	0	177	0	0	0	0	0
6ec1d2d36b7a0d2b58f70e8878eade6c	ITSASV84	GAAATGCGATACGTCATGCGAATTGCAGAATTTCGAGAATCATCAAAACTTTGAACGCATCTTGCGCTTCCGGGATATTCCTGGGAGCATGCCTGTTGGAGTGTCTGCTTTTGTCTTTACTATTTCTTGTGCATTTTTATGGTGTGCGGGGAATGATTCTGAGTTTTGTTGTTCTGTAATAACAAAGCTTGAAGAGCAGCTTGGGTTTTGAACGAAAACCCTCCTCCACTATTGACTGCATCTCTATAAACTTTCATATTTTGGGTCTCTTCTTGATGTTGAAATATGAATAAGAGACTTGCCTTCAATATCACATTATTGACCTCCAATCAGGCAAGAGGACCCGCTGAATTTAA	k__Fungi	1	0	0	0	0	0	0	0	0	0	0	0	0	0	0	0	0	0	0	0	0	0	176	0	0	0	0	0	0	0	0
aa5650e8e129b693d7b1541b9503bbc5	ITSASV85	GAAATGCGATACCTAATATGAATTGCAGAATTCAGTGAATCATCGAGTTTTTGAACGCACATTGCGCCCTTTGGCATTCCATAGGGCATGTCCGACCGAGCGTCGCAACGCCGCCCGGATTCCCGCAAGGGAGACCGGTGTTGGGGCTTGCGGGTCTAGGCCCGCTGCCCCCAAATCCAGTGGCGGCTTCACTGGAACCCTCAGCGCAGTAACATACCTGTCGCTTCGGAGTTTCAGGGGAGACCTGCCGTAAAACTTCCCCTTAGGGGACTTTACTGGTTGGCCTCGGGTCGGACAAGATTACCCGCTGAACTTAA	k__Fungi	1	0	0	0	0	170	0	0	0	0	0	0	0	0	0	0	0	0	0	0	0	0	0	0	0	0	0	0	0	0	0
818caa82bc1c5b3a824e875a47fd554d	ITSASV86	GAAGTGCGATAAGCAATGCGAATTGCAGAACCGTGAGTCATCAGATTTTTGAACGCATCTGGCGCCGGCTGGCTCTCCAGCCGGCATGCTTGTTTCAGTGTCTTGTTTTCTCCTCACCCAAATCTTAATGCGAGAGATACCCTTCTCTTGTCAAGCAAGAAAGCACTCTGCGCTCTGCGAGCGACTTCGACTTGTTCGAGGGTCGCACTCAATGCAGCAGTCACATTGCTCACAATGTGAACTCATTGAGAGCAGAGGCAGTGCAGCATCCGCTGCCAGTGCTTAGACACGCCAACTTTCTTTGCATCTGAAATCAAGCAGGATCACCCGCTGAACTTAA	k__Fungi	1	0	16	0	0	0	0	0	0	0	89	0	0	0	0	0	0	0	13	0	0	0	0	0	0	0	0	0	0	0	51
aaf37635dc85170fd219c1248960022e	ITSASV87	TAACTGCGTGTCGGAATGTGAACTGCAGGACACATGAACATCGACATTTTGAACGCATATTGCGGACCGTGGCTCGTCTACTGTCCATGCCTGGCTCAGGGTCGGTTAAACATCCATCCAGCATATTGATTAATTTCAGTGTGCTGGCATTGGGCTCTCTTGGGCTGACGCTCAAGTGGCTTTCAGGTGTTTGACTGGTGGCCCCGCTCTTGGCCTCGCCGATCCTAGGGAGCAATCCCGGGTTGGCACTGCCACTAGCAGGAATCTACCAGCAGTTGGGAGACTTTAGCTTCTCTCTTACTGCGACCCTTAATACTTTCTCGACCTGAGAGTAGGCAAGATTACCCGCCGAATTTAA	k__Fungi	1	0	0	0	0	0	0	0	0	0	0	0	0	0	0	0	0	0	167	0	0	0	0	0	0	0	0	0	0	0	0
c5de86c9412d5c9345a7a684dcf08adc	ITSASV88	GAAATGCGATAATTAATGTGAATTGCAGATACCGTGAATCATCAAGTCTTTGAACGCACATTGCACTGCCTGGAACTCCGGGCAGTATACCTGTTTGAGTATCAGTAAACACTCCTAATAAATCTCCTTTTATAAGGGTTATTAGGGATTTGAGTTATCATCTGTTACTTTTGTAATTGATGTGACTTTAAATGTAGTCACTAGCAGGTCATTGACCTACATAACTAGCTGACAGAGTTAATGGGCTTTAGCCTGTCACTGTCTTCACTAGATATGCAAGGTGTATTGATTTTGATTAGTTTGAAACACACTACAGTATTTATTTACTGTGACTTTGATCTCAAATCAGGTAAGATTACCCGCTGAACTTAA	k__Fungi	1	0	0	0	34	0	132	0	0	0	0	0	0	0	0	0	0	0	0	0	0	0	0	0	0	0	0	0	0	0	0
911334b0882bed22a283ff14fb30223b	ITSASV89	AAAGTGTGATAATCATGCTGAATCGCAGATACCAGCGAAGCATCAGGGTTTTGAACGCATACTGCGCTGTCCAGTTCGCTGGTCAGCACGTACAAGTCAGTGTCAGTTGTAAACCATCACCTCCCCCTGCTTGCAGGGGTGCGTTGACGGCATGGCCCGGCCTTCCAGGCTGACCAAACCGTTCAAGTGCAATCGGTGCCTCAATCCTATGAGATTGTGTCCGCCACATGTCGCCCGTCCTTTGAGAATCAAGGGGCCATATGAGTGCTTGTCATGAAGTATGCGCCCCGCTCTCGCTGGAACCAACGGACGACGGACACGACCCTCTCGGACCTGCCCGATCTCTTGTCACAAGAGCGACGTGGTGCCCGCCACCACAACCTTTGACCTGACTCGTGC…	k__Fungi	1	0	0	0	0	0	0	0	0	0	0	0	0	0	0	0	0	0	0	0	0	0	0	0	18	0	146	0	0	0	0
3c0096eb83e7cb50ec15d8b52829f259	ITSASV90	GAAATGCGATAAATAATGTGAATTGCAGAATTCAGTGAATCATCGAATCTTTGAACGCACATTGCACCTCTTGGTATTCCTTGAGGTATGCCTGTTCGAGCGCCGTTTGCTCTTAAAACGTCATGTTTTGTGTTGAGCTTCGTCAATGACGAGCTTTAAATAAATTTGCCAACGTCAACTTTATGAAGTAGTGAAAGTACTGAATAAAACTTGATGGGTGCACATTAACGACCGCATGGCCTCGGATCAGGTAGGGCTACCCGCTGAACTTAA	k__Fungi	1	0	0	0	0	0	0	0	0	0	0	0	0	0	0	0	0	0	0	0	163	0	0	0	0	0	0	0	0	0	0
d3cbb4c951bb1e69df72c1fd95821aad	ITSASV91	GAAATGCGATACGTAGTGCGAATTGCAAAGCTCAGTGAGACATCGAATTTTTGAACGCAAGTTGCGCTATCTGATGATTAGATTGGATAGCATGTGTGTTTGTGTGTTGTTTTATCTATATATCTATATATTGTTTGTTTTTTCCACAATTTATGGAATCAAACGAAATACAAGAGGGGGAACCGTTACTATTTTTAGCTATTTTCGTTTTTCTCAAATCGAGTACGTTTATACCTGCCAACCTGAGAAAAAAGAAAAGTACAAAAGCTGGTGTAGTGCGCCCCACACGACAATTTTATTTTTTTAACCACAAATCAGACAAGATTACCCGCCGAACTTAA	k__Fungi	1	0	0	0	40	0	0	0	0	0	0	0	0	0	0	0	0	0	0	0	122	0	0	0	0	0	0	0	0	0	0
c0b021e2a7e7c9fbb3f09f7b79b4b9c8	ITSASV92	AAAATGCGAAAAGGGATGCGAATTGCAGAAACTCGTGAGTCATCACTTTCTTGAACGCAATAGGCACCCAGGCGATGAGCTTGGGTATGAATGAAGGAGTGAGGGTTTATTATAACATCTGACAAAGTCGGGAGTATGAGGGTGGGGTATATTGAGTACCCCTCTCTTGAAATGAATGGTATCTTCAAAGTCACTTGAAGGAGTCATCGTACTCTTCCTTGTGTTACCTCGAAGCCTCCTATTCAAACACACAACAACCTACCCCTCCTCCTTTCATTTAAGATTACCCGCCGAATTTAA	k__Fungi	1	0	0	0	0	161	0	0	0	0	0	0	0	0	0	0	0	0	0	0	0	0	0	0	0	0	0	0	0	0	0
377327fbdc341eff9a5b79832f7cfd4f	ITSASV93	AAAATGCGATAATTCATGTGAATTGTTTGGTTTTGTGAATCATTGAATCTTTGAACGCATTCGTACTGTTTAGCTTAAAAAACTAAATAGTGTATTTGTTCGAGCGCCGAATACAATTGTTTCTCACATGTTCATTTGTGTTGGGAAAATTGGACTTCGATATCTGATATCGTTGTTTACATTGTTTTGACTGTTAACAGATGTAGTAATCTCGTGTAATTTCGTCTGTTGATAGTTTTGTCGACCTTTTTAAACCACGGCCTCGAATCAAGTAAGACTACCCGCTGAATTTAA	k__Fungi	1	0	0	0	0	0	0	0	0	0	0	0	0	0	0	0	0	0	0	0	0	0	28	128	0	0	0	0	0	0	0
e71e9322f6e63f01e1e56a22fab924d3	ITSASV94	GAAATGCGATAAGTAATGTGAATTGCAGAATTCAGTGAATCATCGAATCTTTGAACGCACATTGCGCCCGGTGGTATTCTGCCGGGCATGCCTGTTCGAGCGTCATTTCTTCCCTCAGGCCTTGCCGCTCAGCGGTAAAGGTTCTGGTTTTGGAGCATGCAGCACTCGCTGCAGCCCCTAATTCTATCGGCGTACACGTGTATGCTGCCCCCTGCGTAGTGGTTACTTCTCGCATCGGGCCGTGCCGTAGTGCTGCCGCAACACCTATTCATTTTCAAGTTTGACCTCGGATCAGGTAGGGATACCCGCTGAACTTAA	k__Fungi	1	0	28	50	0	0	0	68	0	0	0	0	0	0	0	0	0	0	0	0	0	0	0	0	0	0	0	0	0	0	9
1050ca1bd2137c8a733e009327ccea09	ITSASV95	GAAATGCGATAAGTAGTGTGAATTGCAGAATTCAGTGAATCATCGAATCTTTGAACGCAACTGGCGCTTTTTGGTATTCCAAAAAGCATGCCTGTTTGATACCGGAAAAAACCATGAGCACAGAATTTATTTTGTGGTACATCTCAATGGATGCTTCTTCAATTTGAAGTCATCTGAAATTGATTTTATAATAGCAATACCTTAGCCATTTTAAGACGTGATAATATTTCTCTTTGAGAACATTGAATCGCCTATTAATCTTGCTCAATGTGCTGCTAATAATCTTCTGAACACACATTTGAATGTTGTGGGCAACCCATTTGGTCGGTATCAAATCAGGTAGGATTACCCGCTGAACTTAA	k__Fungi	1	0	21	0	77	0	0	0	0	0	0	0	0	0	0	0	0	0	0	0	0	0	0	0	0	0	0	0	0	57	0
d19027b0ef5ddf09d925f850167aaa7f	ITSASV96	GAAATGCGATAAGTAATGTGAATTGCAGAATTCAGTGAATCATCGAATCTTTGAACGCATATTGCGCCCTCTGGTATTCCGGAGGGCATGCCTGTCTGAGCGTCAATATAACATCAAACACCAGTTTGGTCTTGGAAGAAGAGATGGCAACGTCTCCCTTCTGTAAATCATTGAGCAGCGGTCCAAGCTATGCGACGTAGTAAGCACAAATCTCGTCGAACTGTAGCCTTGAGACTGTTTGCCATAACCCAAATATATCATTGTTTGACCTCAGATCAGGTAGGGATACCCCCTGAACTTAA	k__Fungi	1	0	0	0	0	155	0	0	0	0	0	0	0	0	0	0	0	0	0	0	0	0	0	0	0	0	0	0	0	0	0
fd9846858b9e0074324a68a9da5acb5c	ITSASV97	GAAATGCGATACGTAGTGCGAATTGCAAAGCTCAGTGAGACATCGAATTTTTGAACGCAAGTTGCGCTATCTGATGATTAGATTGGATAGCATGTGTGTTTGTGTGTTGTTTTTTATTTATTTAATTTTGTTTTTGTTTTCGACTCGACACTTATAAACGGAGTTGGAATCAAATGAAAAAAATGGGAATCAAATGCACTTCTATTGTTGCGTTTTTTCAAATCGAGTATGTTTATACCTGCCAACCTGAAAAAACCAACAACATATAAAATAGTCGTGCGCCCCACACATTACAATATAACCACAAATCAGACAAGATTACCCGCCGAACTTAA	k__Fungi	1	0	0	0	0	0	0	0	0	0	0	0	0	0	0	0	0	0	0	0	0	0	0	0	0	0	155	0	0	0	0
29a3a736c233a712ef31f5d92e4b501f	ITSASV98	AAACTGCGATATGTAGTGTGAATTGCAGAATTCAGTGAATCATCGAGTCTTTGAACGCAAATGGCGCTTCTGGTCCCGCCAGGAGCACGTCTGTCTGAGAGTTTGCTTTACTGTGTACCGCCCCGCGGGCGGTGCGTTGTGAGGCGTTGTCTGCCTGGCCCCCGCGCCATGGGCATCCCTCGAAGTGACTTTGCGTCCCCTCCCGACCGTGGGAGCAGGCACACAGATGCTGTCGCCCGCTGCCCCGTTCGACCGGCGTGACGCCGTGACCTCAACTCTCTCAAACTGAACCTCAGATCAGGCGAGACTACCCGCTGAATTTAA	k__Fungi	1	0	0	0	0	0	0	0	0	0	0	0	0	0	0	0	0	0	0	0	0	0	0	0	0	0	155	0	0	0	0
1963b37c02f1a59a5b49048d8a24de8c	ITSASV99	TAACTGCGTGTCGGAATGTGAACTGCAGGACACATGAACATCGACATTTTGAACGCATATTGCGGACCGTGGCTCGTCTACTGTCCATGCCTGGCTCAGGGTCGGTTAAACATCCATCCAGCATATTGATTAATTTCAGTGTGCTGGCATTGGGCTCTCTTGGGCTGACGCTCAAGTGGCTTTCAGGTGTTTGACTGGTGGCCCTGCTCTTGGCCTCGCCGATCCTAGGGAGCAATCCCGGGTTGGCACTGCCACTAGCAGGAATCTACCAGCAGTTGGGAGACTTTAGCTTCTCTCTTACTGCGACCCTTAATACTTTCTCGACCTGAGAGTAGGCAAGATTACCCGCCGAATTTAA	k__Fungi	1	0	0	0	0	0	0	0	0	0	0	0	0	0	0	0	0	0	0	0	0	0	0	0	0	152	0	0	0	0	0
95586f73db5f1e962c67c527b42b5a6a	ITSASV100	AAAATGCGATAAGTAATGTAAATTACAGAATTCAGTAAATTATCGAATCTTTGAACGTACATTGCGCCCCTTGGTATTCTAAGGAGCATGCCTATTCGAGCGTTATTATAACTAATCTAGCTTGCTAGGTCTTGGGCTTCGCCTCCCTAGCAGGCCTTAAAAACAGTGGCGGTGCTTTTTAGCTTTACGCATAGTAATTTCTCTCGCGATTGAGTCTAGAAGGATACTTGCCAACAACCCCCAATTTTTTTAGGTTGACCTCGGATCAGATAAGGATACCCGCTAAACTTAA	k__Fungi	1	0	0	0	151	0	0	0	0	0	0	0	0	0	0	0	0	0	0	0	0	0	0	0	0	0	0	0	0	0	0
4e329167d54212f5d207bb70562b373c	ITSASV101	GAAATGCGATAAGTAATGTGAATTGCAGAATTCCGTGAATCATCGAATCTTTGAACGCAAATTGCACTCTCTGGCAACCCGGGGAGTATGCCTGTTTGAGGGTCATCAAAACCACTCAAGCCAAGGTTTACCTTCTGCTTGGTCTTGGAACCGGAGATGAATGTCTCCATTCCGAAATTCAGAGGCGAATTGAAGTGCCGAATACCTAGTAATGTTACCGGTTGACAGCATGTTCACATTCCGCCATAACCCCCTCAACTCTCCAGTTTGACCTCGGATCAGGTAGGGATACCCGCTGAACTTAA	k__Fungi	1	0	0	0	0	0	0	0	0	0	0	150	0	0	0	0	0	0	0	0	0	0	0	0	0	0	0	0	0	0	0
80e8d34d7401a6bbdec81880397699dd	ITSASV102	AAACTGCGATATGTAGTGTGACATGCAAAACGTGAATCATCGAATCTTTGAACGCAAATTGCGCCGCGAGGAAACTTGTTTTCTCGAGGCATGTCTTTGTGAGTAGCGTGAACACTTATAAGAAAAGTTTTCTTTTCCTATGTCATGAAGTTTCTCCTTACCCGAGATGCTTTGAAATGCAACTGGACCAGTTTTGAGTTTTTAAAAATTTCAACACTTTTTTCTAGCGTGGTAAACGCCAACACTAGGAAGCTGCGAGTGGTTTGAAGCCTTTTTGAGACTGTGTAAACTGAGCCCATAAGAAACAACATCACCTCTTTTTTGCTCTCATATAAGGCAAGGCTACCCGCTGAACTTAA	k__Fungi	1	0	0	0	0	0	0	0	0	0	0	0	0	0	0	0	0	0	0	0	0	0	0	0	0	0	150	0	0	0	0
45740cb51487d2654d9e54009fea35cf	ITSASV103	AAACTGCGATAAGTAGTGTGAATTGCATACGTGAAACATTGAATCTTTGAACGCAAATGGCGGTTTTGGCTCATACCAGAACCATGCCTGTTTGAGTGTCAGCTATTTATAATTTAAGCTGAGGGTCACTAGTAGTAGTGTCCCTTTAAAAGTAGCGTATGGGAGACTTTCTCTTGTCCTTCTTTGAAGGAAACTAGTGGACTTTCTAGTAACTTTTATCTTGACCTCAAATCAGGTAAGACTACCCGCTGAACTTAA	k__Fungi	1	0	0	0	0	0	0	0	0	0	0	0	38	111	0	0	0	0	0	0	0	0	0	0	0	0	0	0	0	0	0
c541ca5940cb369ab3d3a44fded4bbd7	ITSASV104	GAAATGTGATATTTAATGTGAATTGCAGGTGTATGTGAATCATCTAAAATTTGAACGCAAGTGGCACCATTAAATATGGTATATTTATTTGAGTATTGTTATATTAATAATTAATTAATTTGAAGGTTTCTTTTTTTATAAAGAATCCTTTTAAAAAAATGATTTCAAAAAAAGGAAATTTTCCAAAAAAGTGTTTAATAAAACACAATTTATTTTCCTTTTTTTAATCTCTGGAAAAAAATCTCTTTTCACTAAAAATCAATCTCAAATTAAATAAGATTACCCCCTGAACTTAA	k__Fungi	1	0	0	0	0	0	0	0	146	0	0	0	0	0	0	0	0	0	0	0	0	0	0	0	0	0	0	0	0	0	0
9c652703329130373bb2789c475beeb7	ITSASV105	GAAATGCGATAAGTAGTGTGAATTGCAGAATTCAGTGAATCATCGAATTTTTGAACGCACATTGCGCCCCTCGGTATGCCGGGGGGCATGCCTGTTCGAGCGTCATTTCTACCACTCAAGCTTTGCTTGGTTTTGGGTTTTTATAGGCTTATTAGTTTATGCGCTATATACCTTAAATATAGACGGCAGCAAGTATAATGAGTTCTTGGCGTAGCAGTCTAAAATATTCCGCTTTAAGAACATAATATACAGCTTACCGCAAAAGTAATATTTATAGTTTGACCTCGGATCAGGCAGGGATACCCGCTGAACTTAA	k__Fungi	1	0	0	0	0	0	0	0	0	0	0	0	0	0	146	0	0	0	0	0	0	0	0	0	0	0	0	0	0	0	0
35a9bf7b6df049525b09c67a50889399	ITSASV106	AAAATGCGATACTTGGTGTGAATTGCAGAATCCCGTGAACCATCGAGTTTTTGAACGCAAGTTGCGCCCGAAGCCTTCCGGTTGAGGGCACGTCTGCCTGGGCGTCACGCATCACGTCGCCCCCACCATACATTCCTTTTTAGGACGTCTTTGGTTGGGGCGGAGATTGGTCTCCCGTGCCTATGATGGTGTGGTTGGCCTAAATAGGAGTCTCATCAAGAGGGACGCACGACTAGTGGTGGTTGATAACACAGTCGTCTCGTGTTGTGCGTTTTCATTCTATGATGTAGATGCTATTAAAGTACCCTGACGCATTGTCTTGCGATGATGCTTCGATCGCGACCCCAGGTCAGGCGGGACTACCCGCTGAGTTTAA	k__Fungi	1	0	0	0	0	0	0	0	0	0	0	0	0	0	0	0	0	0	0	144	0	0	0	0	0	0	0	0	0	0	0
265a7f9ecc6cb73decd3e6794c24d2fc	ITSASV107	GAAATGCGATACTTGGTGTGAATTGCAGAATCCCGTGAACCATCGAGTCTTTGAACGCAAGTTGCGCCCCAAGCCTTCTGGCCGAGGGCACGTCTGCCTGGGTGTCACAAATCGTCGTCCCCCCCATCCTCTCGAGGATATAGGACGGAAGCTGGTCTCCCGTGTGTTACCGCACGCGGTTGGCCAAAATCCGAGCTAAGGATGCCAGGAGCGTCTTGACATGCGGTGGTGAATTAAATTCCTCGTCATATCGTCGGTCGTTCCGGTCTAAAAGCTCTCGATGACCCAAAGTCCTCAACGCGACCCCAGGTCAGGCGGGATCACCCGCTGAGTTTAA	k__Fungi	1	0	0	21	75	0	0	0	0	0	0	0	0	0	0	0	0	0	0	0	0	0	26	0	0	0	0	0	0	21	0
43e4710a70db369097c71ada2dfc32ca	ITSASV108	GAAATGCGAAACGTAATGTGAAACGCATATATCCGCGAATCATTGAATCTTTGAACGCAAAATGCACTTAATAGTCTTCTATTAAGTATATCTGTTTGAGTATCATTTTAATCTAATCTACTCTATTTGTGTATGTGTAAATGAGTAGGATTTGGCGAACCTTTTTTTAAAGAAAGATTCACTTAAATATTGGCTGTATGATAAAGTCATGCAAAAACTTCTATAATGGTAGTATGAGTTAGTAAATTTGTAGAACTTTTGTTTGATCTTGCTAAATCGATGAAGATAAAGGACTGCTAGAATTTGGTTTGTGTCCTTTTTTGTCTTCTAAGAATGAACACTTATGATCTCAAATCAGATAAGATTACCCGCTGAACTTAA	k__Fungi	1	0	0	0	0	0	0	0	0	0	0	13	129	0	0	0	0	0	0	0	0	0	0	0	0	0	0	0	0	0	0
7484f4885feabe0f8820e24e15fec500	ITSASV109	GAATTGCGATATGTTAATGTGAAACGCAGAACAGTGAATCATCGAGATTTTGAACGCACCTTGCGCCCTCTGGTCTTCCGGAGAGCATGCCTGTTTGAGTGTCGCTAAATAAACCCTAGGCCGAAAGGTCTGATTCGGATGCGTGCCGTGGTCGGCTCCGTCTTGGAACCAATTGGAACGTGGCCTGCTGCCGGCCTAATGTTGGGACATCCGATCGTAATCGTGCTTTCGGCTGGTTTCCGATGAGGGCGGTGGTGTTGGCTCCCCTTGTGCCTCGAGCGTCTTGGCATTGGGATTTCAGTTGACGTGGCCTCAGATCAGGTAGGACTACCCGCTGAACTTAA	k__Fungi	1	0	0	0	0	0	0	0	137	0	0	0	0	0	0	0	0	4	0	0	0	0	0	0	0	0	0	0	0	0	0
84635d35f97d642001a40a2846206019	ITSASV110	GAAATGCGATACGTAATGTGAATTGCAGACTCAGTGAATCATCGAATCTTTGAACGCATCTTGCGCCCTCTGGTATTCCGGAGGGCATGTCTGTCTGAGTGTTACGCCACTCTCATTCCCTTGGGATTTCTTGTACAAAGATTTTCCTTGTTCGAATGGATCGTGGCCTTTGCCGTTCCTATTACGGCTGGGCTTAAATGCATGCGGCTGCCTTGATTCGTGGCTTTATCCGATCAGTAAGCTTCTTGCCCATCGGAAACACGTTTCTTGCAGTCCATTTTACCTCTTCACGTCTCGTTCGTTCGTTCGTGAGAGAAACACACACATAAATGACCTCAGATCAGGCAGGATTACCCGCTGAACTTAA	k__Fungi	1	0	0	0	0	0	0	0	0	0	36	0	0	0	0	0	0	0	0	0	0	0	0	0	0	0	0	0	0	0	105
c371b415d9aee6401aa97c9b98fcebc6	ITSASV111	GAGGTGCGAAACGTGGCGCGATACGCACAATCTGTGAGACGTCTAATCCTTGAATGCAGCATGCACCCGGGGGCCAACCCCCCGGGTATGCCTGTCTGGGCGTTATGGTCCTCCTCGTAGCTCATACTCTGGAAACCCGTGTATGCACGAGTCTCTTGCCTTGTATTGTAGGCGGGTCTGCGCTGGCACCAGCGTCAATCCCAGGGTCTGCCGTGTGCTAAGCCATCGCGACAGTCAAAACACAACAAGAAAACAAAACACCAGACACAACCTCAGATCAGGTAAGACCACCCGCTGAACTTAA	k__Fungi	1	0	0	0	0	0	0	0	0	0	0	0	0	0	0	0	0	0	0	0	0	0	141	0	0	0	0	0	0	0	0
e235bc6293d497ecd8ea01826454bfdb	ITSASV112	GAAATGCGATAAGTAGTGTGAATTGCAGAATTCAGTGAATCATCGAATCTTTGAACGCAACTGGCGCTTTTTGGTATTCCAAAAAGCATGCCTGTTTGATACCGGAAAAAACCATGAGCACAGAATTTATTTTGTGGTACATCTCAATGGATGCTTCTTCAATTTGAAGTCATCTGAAATTCATTTTATAATAGCAATACCTTAGCCATTTTAAGACGTGATAATATTTCTCTTTGAGAACATTGAATCGCCTATTAATCTTGCTCAATGTGCTGCTAATAATCTTCTGAACACAACATTTGAATGTTGTGGGCAACCCAATTGGTCGGTATCAAATCAGGTAGGATTACCCGCTGAACTTAA	k__Fungi	1	0	0	0	0	0	0	0	0	41	0	96	0	0	0	0	0	0	0	0	0	0	0	0	0	0	0	0	0	0	0
914e497d2d3ab9cafc092bc10a2eb458	ITSASV113	GAAATGCGATACGTAGTGTGAATTGCAGACTCCAGTGAATCATCGAATCTTTGAACGCACATTGCGCCCGCTGGTATTCCGGCGGGCATGCCTGTCTGAGCGTCAGTATACTCTCAAGCTCCAGCTTGGTGTTGGAGGATGATCTGCTTTGGCAGTTCACTTCTTAAACTGATTGGCAAGTTTACAGTAGAAGCAAGCGTAGTAGAAATACCATCAGCTTAGTTGCTCTGTTAGGCTTTGTCAAAATCAAACTTTTAATTGTTTGACCTCAGATCAGGTAAGGATACCCCCTGAACTTAA	k__Fungi	1	0	0	0	0	0	0	0	0	0	0	0	0	0	137	0	0	0	0	0	0	0	0	0	0	0	0	0	0	0	0
ff678f7b7805b79688fdfeb63709e266	ITSASV114	AAACTGCGATATGTAGTGTGACATGCAAAACGTGAATCATCGAATCTTTGAACGCAAATTGCGCCGCGAGGAAACTTGTTTTCTCGAGGCATGTCTTTGTGAGTAGCGTGAACACTTATAAGATGCGATTTATTTCTGTTTCTTATGTTATGAAGTTTCTCCTTACCCGAGATGCTTTGAAATGCAACTGGACGCGTTTCAAGTTTCAAACACTTTCAAACACCTTTTCTAGCGTGGTAAACGCCAACACTAGGAAAACCAAGGGTGTCTTTGAATCGTTTAAGCTTGCGACGCAGCCCATAAGAAAAACATCACTTCTTTTTTGCTCTCATATAAGGCAAGGCTACCCGCTGAACTTAA	k__Fungi	1	0	0	0	0	0	0	0	0	0	0	0	0	0	0	0	0	0	0	0	137	0	0	0	0	0	0	0	0	0	0
c6a0a435f245af3720e8a0aefd717fb1	ITSASV115	TAACTGCGATAAGCAATGCGAATTGCAGAATCCGCGAGTCATCAGATTTTCGAACGCAGCCGGCGCTAAGGGTCAAATACCTTTAGCAAGTTTGCTTCAGTCTTTTTGATTATAACAAATCAAGATGTGATTGTACCTCGGTACTTTCATTGAGCAAGAGTACGGCATATTTCAATCCATTGAAGCAGTCACGGTCTCTGACGGTGATTTCGGTGGCTCTTGAGCTATGGCCAGTGCAGAGATGCCAGTCTTTAACAATAATCATAAGCTGAAGTCAAGCTAGACTACCCGCTGAACTTAA	k__Fungi	1	0	0	0	0	0	0	0	0	0	0	0	0	0	0	0	0	0	0	0	0	0	0	0	0	137	0	0	0	0	0
93432d35dbade346a56397e2bdfb2188	ITSASV116	AAAATGCGATACTTGGTGTGAATTGCAGAATCCCGTGAACCATCGAGTTTTTGAACGCAAGTTGCGCCCGAAGCCATCCGGTTGAGGGCACGTCTGCCTGGGCGTCACGCATCACGTCGCCCCCACCATACATTCCTTTTTAGGACGTCTTTGGTTGGGGCGGAGATTGGTCTCCCGTGCCTATGATGGTGTGGTTGGCCTAAATAGGAGTCTCATCAAGAGGGACGCACGACTAGTGGTGGTTGATAACACAGTCGTCTCGTGTTGTGCGTTTTCATTCTATGATGTAGATGCTATTAAAGTACCCTGACGCATTGTCTTGCGATGATGCTTCGATCGCGACCCCAGGTCAGGCGGGACTACCCGCTGAGTTTAA	k__Fungi	1	0	0	0	0	0	0	0	0	0	0	0	0	0	0	0	0	0	0	0	0	0	0	0	0	0	137	0	0	0	0
233ce8733aa1efead98c5ad1aeb3c890	ITSASV117	GAAATGCGATACGTAGTGTGAATTGCAGACTTCCGTGAATCATCGAATCTTTGAACGCACATTGCGCCCTCTGGTATTCCGGAGGGCATGCCTGTCTGAGCGTCAATATAACATCAAACACCAGTTTGGTCTTGGAAGAAGAGATGGCAACGTCTCCTTTCTGTAAATCATTGAGCAGCGGTCCAAGCTATGCGACGTAGTAAGCACAAATCTCGTCGAACTGTAGCCTTGAGACTGTTTGCCATAACCCAAATATATCATTGTTTGACCTCAGATCAGGTAGGGATACCCCCTGAACTTAA	k__Fungi	1	0	0	0	0	0	0	0	0	0	0	0	0	0	0	0	0	0	0	0	136	0	0	0	0	0	0	0	0	0	0
17c307ce35854805dc4e250886531d8f	ITSASV118	AAACTGCGATATGTAGTGTGACATGCAAAACGTGAATCATCGAATCTTTGAACGCAAATTGCGCCGCGAGGAAACTTGTTTTCTCGAGGCATGTCTTTGTGAGTAGCGTGAACACTTATAAGAAAAGGTTTCTTTTCCTATGTCATGAAGTTTCTCCTTACCCGAGATGCTTTGAAATGCAACTGGACCAGTTTTGAGTTTTTAAAAATTTCAACACTTTTTTCTAGCGTGGTAAACGCCAACACTAGGAATATGCGAGTGGTTTGAAGCCTTTTTGAGACTGTGTAAACTGAGCCCGTAAGAAACAACATCACCTCTTTTTTGCTCTCATATAAGGCAAGGCTACCCGCTGAACTTAA	k__Fungi	1	0	0	0	0	0	0	0	0	0	0	0	0	0	0	0	0	0	0	0	0	0	0	0	0	0	135	0	0	0	0
b701e4b7b762a8224968aa28d9ab77b3	ITSASV119	GAATTGCGAAAATTAAGGCGACTTGCATTAATCGCGAGCCATCGAGTTCTTGAACGCACACTGCACTCTCCTCTCGGAGAGTCTGCCTGTTTGAGTCTCTAAAAAGGAGTGTCTGTTCCCCGTGAACAGGAGTTGAAAGTCCTTTTAAGGTCTTTCTAAATGTATAGGCTAGGAGTAAGTCCAAGCGTGTTCTAAAACCATGCGTATCTGAACTTCTCTCCTGGTCAAAAGCAAAGACTTTTGAATCTATAGCTCAACTCAGGTAGGAGTACCCGCTGAACTTAA	k__Fungi	1	0	16	0	0	0	0	0	0	0	0	0	0	0	0	0	0	0	0	0	0	0	0	0	0	0	0	28	0	90	0
503d63ca7aebe1aae14a94b6984e6120	ITSASV120	GAAATGCGATAAGTAGGACGAATTGCAGAGCCTCATGAGTCATCGAATCTTTGAACGCACATTGCGCCCTCCCGCACTCGGGAGGGCATGCCCGTCCGAGCGTTAGGAGTCACCCCTCAGGCCCCGCCTGGTGCTGGATCGTGCCGCCTCGGCGGCAGGTCCCAAATCGAGTGGCCCCCCGTCCCCGGTCCCCGGTGCAGTACTTTTCTCACCGCGGGTCCACGGACGGTACGCCAGCTAAATCCTCAATCGCGTAACCTCGGATCGGGTAGGGATACCCGCTGAACTTAA	k__Fungi	1	0	0	0	0	0	0	0	105	0	0	0	0	0	0	0	0	0	0	0	0	0	0	0	0	0	0	0	0	0	28
a14748f0ee61dc949922c4d9311b50bf	ITSASV121	AAACTGCGATATGTAGTGTGACATGCAAAACGTGAATCATCGAATCTTTGAACGCAAATTGCGCCGCGAGGAAACTTGTTTTCTCGAGGCATGTCTTTGTGAGTAGCGTGAACACTTATAAGAAAAGTTTTCTTTTCCTATGTCATGAAGTTTCTCCTTACCCGAGATGCTTTGAAATGCAACTGGACCAGTTTTGAGTTTTTAAAAATTTCAACACTTTTTTCTAGCGTGGTAAACGCCAACACTAGGAATATGCAAGTGGTTTGAAGGCATTTTGAGACTGTGTAAACTGAGCCCATAAGAAACAACATCACCTCTTTTTTGCTCTCATATAAGGCAAGGCTACCCGCTGAACTTAA	k__Fungi	1	0	0	0	0	0	0	0	0	0	0	0	0	0	0	0	0	0	0	0	133	0	0	0	0	0	0	0	0	0	0
038f53060cfef85e9a16b474179400c7	ITSASV122	GAAATGCGATAAGTAATGTGAATTGCAGAATTCCGTGAATCATCGAGTTTTTGAACGCACATTGCACTCCTTGGCATTCCGAGGAGTACGCCTGTTCGAGCGTCATTACACTCTCAAGCGCTGCTTGGATTTGAATCACTGCCGTGGCAGGGTTCCAATATCGTTGGCAATTGACCATCTGTGACGACTCACTCCGAGTTAATTCGCCGGAACACTTCTTTCAAGTTGACCTCGGATCAGGCGGGGATACCCGCTGAACTTAA	k__Fungi	1	0	0	0	0	0	0	0	0	0	0	0	0	0	0	0	0	0	0	0	0	0	0	131	0	0	0	0	0	0	0
72fc8a26f9f41982b8d7d8c058430028	ITSASV123	GAAATGCGATACGTCATGCGAATTGCAAAACTTAGTGAGTCATCAAAATTTTGAACGCATCTTGCACTTCCGCTTACGCGGGAGTATGTCTGTTGGAGTGTCTGTTCATCCCCACACCCTTTCCAACTTGATTGTTGGTTGAGGCTGAGGCAGCCATTGGTTCATTCAATTCATTTGATGATATCAATGCGCGTAGATGTAACACACCCCCGACCTCGCCCCTGCTCTGTTGGAGTCAGGAGAGCGCGACGTAGGTATGAATGAGTAAAATCATGTAATACACACACGCGCTTTCTTTAGCTTCAGCGCGAAGGAGCCCCGGCGAGAATCCGTTCGGACCTCCAATCAGTCAAGATTACCCGCTGAATTTAA	k__Fungi	1	0	0	0	0	0	0	0	0	0	0	0	0	0	0	0	0	0	130	0	0	0	0	0	0	0	0	0	0	0	0
c9e302fae12012f9d714c742b3560c98	ITSASV124	AAAATGCGATACTTGGTGTGAATTGCAGAATCCCGTGAACCATCGAGTTTTTGAACGCAAGTTGCGCCCGAAGCCATCCGGTTGAGGGCACGTCTGCCTGGGCGTCACGCATCACGTCGCCCCCACCATACATTCCTTTTTAGGACGTCTTTGGTTGGGGCGGAGATTGGTCTCCCGTGCCTATGATGGTGTGGTTGGCCTAAATAAGAGTCTCATCAAGAGGGACGCACGACTAGTGGTGGTTGATAACACAGTCGTCTCGTGTTGTGCGTTTTCATTCTATGATGTAGATGCTATTAAAGTACCCTGACGCATTGTCTTGCGATGATGCTTCGATCGCGACCCCAGGTCAGGCGGGACTACCCGCTGAGTTTAA	k__Fungi	1	0	0	0	0	0	0	0	0	0	0	0	0	0	0	0	0	0	0	0	0	0	0	0	0	0	130	0	0	0	0
adf65e6da16e2ac28bf1128da011f0be	ITSASV125	AAACTGCGATAAGTAGTGTGAATTGCATACGTGAAACATTGAATCTTTGAACGCAAATGGCGGTTTTGGCTCATACCAGAACCATGCCTGTTTGAGTGTCAGCTATTTATAATTTAAGCTGAGGGTCACTAGTAGTAGTGTCCCTTTAAAAGTAGCGTATGGGAGACTTTCTCTTGTCCTTCTTTGAAGGAAACTAGTGGACTTTCTAGTAACTTTTATCTTGACCTCAAATCGGGTGAGACTACCCGCTGAACTTAA	k__Fungi	1	0	0	0	0	0	0	0	0	0	0	0	129	0	0	0	0	0	0	0	0	0	0	0	0	0	0	0	0	0	0
890899fe13f144ad4c7726670f6a7fe5	ITSASV126	GAAATGCGATACGTAATGTGAATTGCAGAATTCAGTGAATCATCGAATCTTTGAACGCATATTGCGCCCTCTGGCATTCCGGAGGGCACACCTGTTCGAGCGCCGTCGCAACACTGAGGCTCAGCCTTGCGTTGGCAGACTACTGTGGTAGCTGCCCAAACCCAGACGGCGCCGCCCCGCGGCCGACGATGCGCACAAGCAGAAGTCAGTCGCGGCGGATGGCAGCCTTGTATCAAATTTCAAGCTTGGCCTCGAATCAGGTGGGGATACCCGCTGAACTTAA	k__Fungi	1	0	0	0	0	0	0	0	0	0	0	0	0	0	127	0	0	0	0	0	0	0	0	0	0	0	0	0	0	0	0
ac8626a2ffd61f8318fc2316c380f15b	ITSASV127	GAATTGCGATAAGTAATGTGAATTGCAGAATTACGTGAATCATCGAATTTTTGAACGCATATTGCACTCTCTGGTAATCTGGAGAGTATGCCTGTTTGAGGGTCAGTAAAAAATAAAACATTATCATGTGATTTCTTTATGGGATTTCATGGAATTGGATTTTTCAAAGGTCTTTTTTGTTCCTTTGATGATCTTAAATTTATGTTATGGCTAATTATTATAAATTGGAACCTAAAAAGAGCAATTATTTATAATACTCGAATTTTAGTGACGGTTTATAGGCCAAATATGATTTTTTGGTTAATTAAAAATATACCAAAAGTTCATAAATAATTTTTAAAATTTGACCTCAAATCAGGTAAGAATACCCGCTGAACTTAA	k__Fungi	1	0	0	0	0	126	0	0	0	0	0	0	0	0	0	0	0	0	0	0	0	0	0	0	0	0	0	0	0	0	0
399baba9bf15db36087cbfe57aa43580	ITSASV128	GAAATGCGATACGCAATGCGAATTGCAGAACCGCGAGTCATTAGATCTTTGAACGCAATTGGCGATAGCTACGGCTATCATGTGTGTTTCAGTGTATCCGGTTAACTACATCCCGGAACTTAATGTGATTGAGCTACTCTCTCACCAAGTACGAGGCTACTTCAGCGTGGCCCCAGCCGAAACAGTCACTAACCGGTGATAGTCGACTGGCCGCCCCTCTGTGAAGCAGTAGCCTGAGTGCCTTATCCACTCATGATACCTGAAATACGCAAGGCTACCCGCTGAACTTAA	k__Fungi	1	0	0	0	0	0	0	0	0	0	0	0	0	0	0	0	0	0	0	0	0	0	126	0	0	0	0	0	0	0	0
dfc24b6ac677e9b4eb6842e5aa11c43d	ITSASV129	AAACTGCGATATGTAGTGTGACATGCAAAACGTGAATCATCGAATCTTTGAACGCAAATTGCGCCGCGAGGAAACTTGTTTTCTCGAGGCATGTCTTTGTGAGTAGCGTGAACACTTATAAGATACGATTTATTTCTGTTTCTTATGTTATGAAGTTTCTCCTTACCCGAGATGCTTTGAAATGCAACTGGACGCGTTTCAAGTTTCAAACACTTTCAAACACTTTTTCTAGCGTGGTAAACGCCAACACTAGGAAAACCAAGGGTGTCTTTGAATCTTTTGAGCTTGCGACGCAGCCCATAAGAAAAACATCACTTCTTTTTTGCTCTCATATAAGGCAAGGCTACCCGCTGAACTTAA	k__Fungi	1	0	0	0	0	0	0	0	0	0	0	0	0	0	0	0	0	0	0	0	125	0	0	0	0	0	0	0	0	0	0
af3b4ebde468117e5495baaad9a0f378	ITSASV130	GAAATGCGATACGTAGTGTGAATTGCAGACTTCCGTGAATCATCGAATCTTTGAACGCACATTGCGCCCTCTGGTATTCCGGAGGGCATGCCTGTCTGAGCGTCAATGTAACATCAAACACCAGTTTGGTCTTGGAAGAAGAGATGGCAACGTCTCCCTTCTGTAAATCATTGAGCAGCGGTCCAAGCTATGCGACGTAGTAAGCACAAATCTCGTCGAACTGTAGCCTTGAGACTGTTTGCCATAACCCAAATATATCATTGTTTGACCTCAGATCAGGTAGGGATACCCCCTGAACTTAA	k__Fungi	1	0	0	0	0	122	0	0	0	0	0	0	0	0	0	0	0	0	0	0	0	0	0	0	0	0	0	0	0	0	0
468c6b0d09088959b99661b2bef4f681	ITSASV131	GAAGTGCGATAAGCAGTGCGAATTGCAGAACCGTGAGTCATCAGATTTTTGAACGCATCTGGCGCCGGCTGGGTCTCCAGTCGGCATGCTTGTTTCAGTGTCTTGTTTTCTCCTCACCCAAATCTTAATGCGAGAGATGCCCTTCTCTTGCCAAGCAAGAAAGCACTCTGCGCTCTGCGAGCGACTTCGACTCGATCGAGGGTCGCACTCAATGCAGCAGTCACATTGCTTACAATGTGAACTCATTGAGAGCAGAGGCAGTGCAGCAGCCGCTGCCAGTGCTTAGTCACGCAAACTTTCTTTGCATCTGAAATCAAGCAGTATCACCCGCTGAACTTAA	k__Fungi	1	0	0	0	0	0	0	0	0	0	0	0	0	0	0	0	0	0	0	0	0	0	0	0	0	122	0	0	0	0	0
80f80ec6e5d27d79b16457e499d86707	ITSASV132	AAAGTTGACAGAAGGGTGAATTCAATTCAATTTACAAAGCTGCGCAGACAAATGGAAATATTATTGATTGTGACGAAAACAAAAAGAATTTTATTTGTTTTTGAGATGAAGATGTAGTATTAAAATCTTAAACAATTCAAGTAATCTTTGAAAACCCTTTTCAATGAGGTTAGCCTTCTTTGTTTAAGACAGAGTGACAAGTACGAAGCCAAGATCATAAGGTTATTTCTAACAAATGACCTAAATCGGGCAATAATACTTGCTGAACTTAA	k__Fungi	1	0	0	0	0	0	0	0	0	0	0	0	0	0	0	0	0	0	0	0	0	0	0	0	121	0	0	0	0	0	0
855656338b697aff20194f3732e0ffb3	ITSASV133	AAACTGCGATATGTAGTGTGACATGCAAAACGTGAATCATCGAATCTTTGAACGCAAATTGCGCCGCGAGGAAACTTGTTTTCTCGAGGCATGTCTTTGTGAGTAGCGTGAACACTTATAAGAAAAGTTTTCTTTTCCTATGTCATGAAGTTTCTCCTTACCCGAGATGCTTTGAAATGCAACTGGACCAGTTTTGAGTTTTTAAAAATTTCAACACTTTTTTCTAGCGTGGTAAACGCCAACACTAGGAATATGCGAGTGATTTGAAGCCTTTTTGAAACTGTGTAAACTGAGCCCATAAGAAACAACATCACCTCTTTTTTGCTCTCATATAAGGCAAGGCTACCCGCTGAACTTAA	k__Fungi	1	0	0	0	0	0	0	0	0	0	0	0	0	0	0	0	0	0	0	0	0	0	0	0	0	0	120	0	0	0	0
b7a5b489ce49afb27257346390b4a835	ITSASV134	GAAATGCGAAAAGTAATGTGAATTGCAACCTGTGAATCATCGAATCTTTGAACGCAAATTGCACCCTCTGGTAATCCGGAGGGTATGCCTGTTTGAGTGTCTTTAGTAATTATTGACATATACCTATGTAATAATGTCAGAATTGAGCTATCTATCTACGTGCCAAGAATAGTGGCTTTAAATAAGACCATGTCATACATATATCTTTACGTTATGTATACATATTTATCAAATTGACCTCAAATCAGGCAAGAATACCCGCTGAACTTAA	k__Fungi	1	0	0	0	0	0	0	0	0	0	0	118	0	0	0	0	0	0	0	0	0	0	0	0	0	0	0	0	0	0	0
d08927d5b9f79077a70ebbb6efd3daa9	ITSASV135	TAACTGCGTGTCGGAATGTGAACTGCAGGACACATGAACATCGACATTTTGAACGCATATTGCGGACCGTGGCTCGTCTACTGTCCATGCCTGGCTCAGGGTCGGTTAAACATCCATCCAGCATACTGATTAATTTCAGTGTGCTGGCATTGGGCTCTCTTGGGCTGACGCTCAAGTGGCTTTCAGGTGTTTGACTGGTGGCCCCGCTCTTGGCCTCGCCGATCCTAGGGAGCAATCCCGGGTTGGCACTGCCACTAGCAGGAATCTACCAGCAGTTGGGAGACTTTAGCTTCTCTCTTACTGCGACCCTTAATACTTTCTCGACCTGAGAGTAGGCAAGATTACCCGCCGAATTTAA	k__Fungi	1	0	0	0	0	0	0	0	0	0	0	0	0	0	0	0	0	28	90	0	0	0	0	0	0	0	0	0	0	0	0
546c225c5702c872ed00dc8410507cf3	ITSASV136	AAACTGCGATATGTAGTGTGACATGCAAAACGTGAATCATCGAATCTTTGAACGCAAATTGCGCCGCGAGGAAACTTGTTTTCTCGAGGCATGTCTTTGTGAGTAGCGTGAACACTTATAAGAAAAGTTTTCTTTTCCTATGTCATGAAGTTTCTCCTTACCCGAGATGCTTTGAAATGCAACTGGACCAGTTTTGAGTTTTTAAAAATTTCAACACTTTTTCCTAGCGTGGTAAACGCCAACACTAGGAATATGCAAGTGGTTTGAAGGCATTTTGAGACTGTGTAAACTGAGCCCATAAGAAACAACATCACCTCTTTTTTGCTCTCATATAAGGCAAGGCTACCCGCTGAACTTAA	k__Fungi	1	0	0	0	0	0	0	0	0	0	0	0	0	0	0	0	0	0	0	0	0	0	0	0	0	0	117	0	0	0	0
a6ebb6edf8143b674c117f3196b0c22c	ITSASV137	GAAATGCGATACGTAATGCGAATTGCAGAATTCAGTGAATCATCAAATCTTTGAACGCAAATTGCGCTTTCGGGATATGCCTGAAAGCACGCCTCTTTGAGTATCGATTAATCAAACTCAGCACTTGTGCTGGAGAATGAGTGTTTTCTTGGGTTTATTCTCAAGTCACTTTAAGTATATCGGAGCATCTGTACTGAACGTGCAAGATGAGTCCTCCCACAATTAACATGGATAAACTTCCTACGTTTGGTTGTGCGAGATCAGCTTATCATTCATTGTACGTTCAGAGTCTTTGAGTTTACTCTCACAGATTGGGTGATCCATGAATGCATTTACAACTTTGTATTTGAATTAGATCTCAAATGAAGCGAGAGGACCCGCCGAACTTAA	k__Fungi	1	0	0	0	0	0	0	0	0	0	0	116	0	0	0	0	0	0	0	0	0	0	0	0	0	0	0	0	0	0	0
235dca0c72f97c7c05b3e7928ef81dd5	ITSASV138	GAAATGCGATAAGTAATGCGAATTGCAGAATTCCGTGAATCATCGAATCTTTGAACGCACCTTGCGCCCTTTGGTATTCCGAAGGGCATGCCTGTTTGAGTGTCATATAGAATCAACACCGTCGGGTCACCGAAGGTGTTGGATTTGGGTATTGGCCTTTGGGCCTTACCTCAAAGGCATTAGTGGGTACCGCCCGGACGTTGTAAGCACTCGTCACGGTGGCCCTCTCACAAAGCCGATTATGTTTTGACTCTGGCCTCAAATCAGGTAGGACTACCCGCTGAACTTAA	k__Fungi	1	0	0	0	0	0	0	0	0	0	0	0	0	0	0	0	0	0	0	0	116	0	0	0	0	0	0	0	0	0	0
3dbc65c7732cefd1d3048157f8185dfa	ITSASV139	GAAATGCGATACCTAATATGAATTGCAGAATTCAGTGAATCATCGAGTTTTTGAACGCACATTGCGCCCTTTGGCATTCCATAGGGCATGTCCGACCGAGCGTCGCAACGCCGCCCGGATTCCCGCAAGGGAGACCGGTGTTGGGGCTTGCGGGTCTAGGCCCGCTGCCCCCAAATCCAGTGGCGGCTTCACTGGAACCCTCAGCGCAGTAACATACCTGTCGCTTCGGAGTTTCAGAGGAGACCTGCCGTAAAACTTCCCCTTAGGGGACTTTACTGGTTGGCCTCGGGTCGGACAAGATTACCCGCTGAACTTAA	k__Fungi	1	0	0	0	0	0	0	0	0	0	0	0	115	0	0	0	0	0	0	0	0	0	0	0	0	0	0	0	0	0	0
34859bcf315c0d523c31b97c18567753	ITSASV140	GAAATGCGAAAAGTAATGTGAATTGCAACCTGTGAATCATCGAATCTTTGAACGCAAATTGCACCCTCTGGTAATCCGGAGGGTATGCCTGTTTGAGTGTCTTTAGTAATTATTGACATATGCCTATGTAATAATGTCAGAATTGAGCTATCTATCTACGTGCCAAGAATAGTGGCTTTAAATAAGATCATGTCATACATATATCTTTACGTTATGTATACATATTTATTAAATTGACCTCAAATCAGGTAAGAATACCCGCTGAACTTAA	k__Fungi	1	0	0	0	0	0	0	0	0	0	0	0	0	0	0	0	0	0	0	0	0	115	0	0	0	0	0	0	0	0	0
279f17834528ff4f0cc8d4c271fbe5ec	ITSASV141	GAAGTGCGATAAGCAATGCGAATTGCAGAACCGTGAGTCATCAGATTTTTGAACGCAACTGGCACTGATTGGAACCCCAATCAGTATGCTTGTTTCAGTGTCTTTTTATCTCATCACCCAAATCATAATGCGAGAGATACCCTTCTCTTGTTAAGCATGAAAGCACTCTGCGCTCTGCGAGCGACTTCGATTCGTCGATGGTCGCACTCAATGCAGCAGTCACATTGCTCACAATGTGAACTCATTGAGAGTAGAGGCAGTGCGGCGAAAGCTGCCAGTGCTTAGTCACTCAAACTTTATTTGCATCTGAAATCAAGCAGGATCACCCGCTGAACTTAA	k__Fungi	1	0	0	0	0	0	0	0	0	0	0	114	0	0	0	0	0	0	0	0	0	0	0	0	0	0	0	0	0	0	0
b1d305c1e26b8aa3eb84cbe1dff9f9f2	ITSASV142	GAATTGCGATAAGTAATGTGAATTGCAGAATTACGTGAATCATCGAATTTTTGAACGCATATTGCACTCTCTGGTAATCTGGAGAGTATGCCTGTTTGAGGGTCAGTAAAAATAAAACAATATCATGTAATCCTTTTTATAAGGATTTCATGGAATTGGATTTTTCAAAGGGTCTTTTTTGTTCCTTTGATGATCTTAAATTTATGTTATGGCTAATTAATTATAGATTGAACTAAAAAAGAGCAATTATTTATAATATCTCGAATTTTAGTGACATTTATAGGCCAAATATGATTTTTTGGTTGTTTATAAAATACCAAAAGTTCATAAATAATTTTTAAAATTGACCTCAAATCAGGTAAGAATACCCGCTGAACTTAA	k__Fungi	1	0	0	0	0	0	0	0	0	0	0	0	0	0	0	0	0	0	0	0	0	0	0	0	114	0	0	0	0	0	0
acc81484c8f50204749f50b3678d5e6f	ITSASV143	GAAGTGCGATAAGCAATGCGAATTGCAGAACCGTGAGTCATCAGATTTTTGAACGCATCTGGCGCCGGCTGGGTCTCCAGTCGGCATGCTTGTTTCAGTGTCTTGTTTTCTCCTCACCCAAATCTTAATGCGAGAGATGCCCTTCTCTTGCCAAGCAAGAAAGCACTCTGCGCTCTGCGAGCGGCTTCGACTCGATCGAGGGCCGCACTCAATGCAGCAGTCACATTGTTCACAATGTGAACTCATTGAGAGCCGAGGCAGTGCAGCCTTACCGCTGCCAGTGCTTAGACACTCAAACTTTTCTTGTATCTGAAATCAAGCAGGACCACCCGCTGAACTTAA	k__Fungi	1	0	0	0	0	0	0	0	0	0	0	0	0	0	0	0	0	0	0	0	0	0	0	0	0	0	114	0	0	0	0
50745630c76fd6df5f663d1721cfbba9	ITSASV144	GAATTGCGAAAAGTAATGCGATTTGCATATATCGTGAATCATCAAATTCTTGAATGTACACTACACCTTCTGGTATTCCGGAAGGTCTGCCTGTTTGAGTATTGACAATTTATATCATATTCATTTATTCGTAAAAGAGTGAATGATATATGGAAATAAACTTTCATACGTATATGTGTGATGGTTTGAAATGTAAATAAATGATTTTGGTACATGTAAAAAAAGATTCCATCATGAATTTTTTTTAACTAATTATATCTATAAATAGCGTTATGATCAGACCTTCTTAAAAACAAGGTTTGTTTATACATTACGCTTTTTTACATAAATAGAGTTACCCTTATCATATTAATTATATACGTAAACAATACTTTTTTTTAATCGATCTCAGATCAGGTA…	k__Fungi	1	0	0	0	0	112	0	0	0	0	0	0	0	0	0	0	0	0	0	0	0	0	0	0	0	0	0	0	0	0	0
8fb22ef0158de2a44bf35c995082c7c1	ITSASV145	GAAATGCGATAAGTGATGTGACTTGCAATCTGTGAATCATCGAATTTTTGAACGCAACTTGCACCCTTTGGTAATCCGGAGGGTATGCCTGTTTGAGTGTAATAAAAAATTATCTACATTAAAAATATGTAGGAATTGAGCTATCTATTGTGATAGTAGTGGCTTTAAATTAAGGAAATGATTATAACTGTATTTGGTATTTATAGATATCCCTGATCATTATCTGTGACTAAAAAAAATACACCTGTAAGATCCTTTTCTTAACCATGTAATACTTTTCCTTATATGGGGTATACATAATTATCAACTTAACCTCAAATCAGGCAAGACTACCCGCTGGACTTAA	k__Fungi	1	0	0	0	0	0	0	0	0	0	0	0	0	0	0	0	0	0	0	0	0	0	0	0	112	0	0	0	0	0	0
963e42e4b8a622f77a179afef711ccee	ITSASV146	TAACTGCGCGTCGGAATGTGAACTGCAGGACACATGAACATCGACATTTTGAACGCATATTGCGGACCGTGGCTCGTCTACTGTCCATGCCTGGCTCAGGGTCGGTAAAACATCCATCTCTTGATTTATTAAGAGCATTGGGCTGTCTTGAAGTAAAATTCAAGTCGCTTTCAGTTTTATCAATAGGGCGCCTCGATCTGGCTCGCCGATCCTAGGGAGAAATCCCGGGTTGGCTTTCCTCAACTTGGTGCTCTGCGATTGGAGCTACTTACAGCTCTATCGCGCCCTTAAAATTCTCGACCTGAGAGTAGGCAAGATTACCCGCCGAATTTAA	k__Fungi	1	0	0	0	0	0	0	0	0	0	0	0	0	0	0	0	0	0	0	0	0	0	0	0	0	0	0	0	112	0	0
de8d87f18bab7ea6dbfa8c44662bb4cb	ITSASV147	GAACTGCGATAAGCAGTGTGAATTGCAGACTTCAGAGAATCACTAGATTACTGAACGCAAATGGCACTTCAACCTCTAGTTGGAGTATGTTCATTTCAGTGGCCTTCCCTACTATTGAACTTCCATTCGGAAGCTTCGATGTGAGTAGATGTTATGTGAAAACATGACATCATAAGTGTAGCGCAGATATAATCTCATGAGGAAAAGGGAATCCCGTATCCTTGCTGAGATGTTTCTGCTATCTTTCTATTGGTCCTGAAATTGAGCAAGGATACCCGCTGAACTTAA	k__Fungi	1	0	0	0	0	0	0	0	0	0	0	0	0	0	0	0	0	0	0	0	0	0	0	0	111	0	0	0	0	0	0
94f00fad812ddae192c46c35ec49930a	ITSASV148	AAAATGCGATACTTGGTGTGAATTGCAGAATCCCGTGAATCATCGAGTTTTTGAACGCAAGTTGCGCCCGAAGCCATTATGCTGAGGGCACGTCTGCCTGGGCGTCACGCATAGCGTCGCCCTCCACCTCCGTCCCTAAACGGGTTGTAGGTGTTTTGGGTTGGATATTGGCCTCCCGTGCGTCTCGATGTGCGGTTGGCCTAAATGTGATTCGGCATCGACGTATGTCTTGACAATTGGTGGTTGAATACCTCAACTTTCGTTTTGTCGTGCTACATTGCGTTTCCTGGCTCGAATGCGTTGACCCCGTTGGTGCTTTGCACTTCGACAGAGACCCCAGGTCAGGCGGGATTACCCGCTGAGTTTAA	k__Fungi	1	41	0	0	0	0	0	0	0	0	0	0	0	0	0	0	0	0	0	0	0	0	0	0	0	0	0	0	0	69	0
f234c59ab369d0b5e3f183595a4822bd	ITSASV149	GAAATGCGATACTTGGTGTGAATTGCAGAATCCCGTGAACCATCGAGTCTTTGAACGCAAGTTGCGCCCCAAGCCTTCTGGCCGAGGGCACGTCTGCCTGGGCGTCACAAATCGTCGTCCCCCTCAATTCTTTTGCGGGTATTGGACGGAAGCTGGTCTCCCGTGTGTTACCACACGCGGTTGGCCAAAATATGAGTTAAGGATGCGTGGAGCGTCCCGACATGCGGTGGTGAACTCAAGCCTCTTCATATAGTCGGTCGTTCCTATCCGAAAGCTCTCGATGACCCAATGTCCTCAAAGCGACCCCAGGTCAGGCGGGATCACCCGCTGAGTTTAA	k__Fungi	1	0	0	0	0	0	0	0	0	0	0	0	0	0	0	0	0	0	0	0	0	0	0	107	0	0	0	0	0	0	0
39b7107fd0ec6b50cced3dceacb2c558	ITSASV150	GAAATGCGATACGTAGTGTGAATTGCAGAATTCCGTGAATCATCGAATCTTTGAACGCATATTGCGGTCGAGGCTCCGGCCGAGACCACGTCTGCCTCAGCGTCGGTATAACCCTCAATCCCCTCTTCGGAGGGGGCTGGAACTGGCCTCCCCGGCGCACAGCCGGGCTGGCTGAAGAGCAGAGGCTTCCGTCCGGACCCGTTGTGGCCACGGCTAGGTAGGTAGCTCGCTACTGCTAGTCGGCGGCTGGGCCTGGCGGTCTGCCCGCAGGTTTAACCACTCTTTCGACCTGAGATCAGGCGAGGCTACCCGCTGAACTTAA	k__Fungi	1	0	0	0	0	0	106	0	0	0	0	0	0	0	0	0	0	0	0	0	0	0	0	0	0	0	0	0	0	0	0
d9651d87f94c2666642342ceaba646e2	ITSASV151	GAATTGCGATAAGTAGTGTGAATTGCAGACTCCAGTGAATCATCGAATCTTTGAACGCACATTGCGCTTTCTGGTATTCCGGAAAGCATGCCTGTCTGAGCGTCAGCTTACCCTCAAACTTATGTTTGGTTTTGAGAAATGAAGGTTTCCTTCTCTCTCTAAAAGCAATGGCGAACAATCCAGCTGTACGACGTAGTAAAATAATTCTCGTTAGTTGCTAGTTGGTGAGTGCTGCCACAATGACACTTTTCTGTGTTTGACCTCAGATCAGGTAGGGATACCCCCTGAACTTAA	k__Fungi	1	0	105	0	0	0	0	0	0	0	0	0	0	0	0	0	0	0	0	0	0	0	0	0	0	0	0	0	0	0	0
a123600c4cbaa3fe6cbaa7cce2cb1a99	ITSASV152	AAAGTGCGACAAGTGTCATGACTTGCAGATACCCGAGAGCTGACAAATTTCTGAATGCAAATTGCAGCCAAGTTAACCTGGCTATGTATTGCAGAGAGTACTTCGCTTATGCGCGCCATCCAGGGGTGGTTCCATTCCCCCTTGGGCTATGTGCAGGCACAATATGTGCTTGCTGAGCATTGCGCCACTCCAACCTCCGTGTTGGACAAAGGCCAACTCAAATTAAAGATAGAAAACCTAGAGTTTTCCCGGACAACAATGAGATAATTGAATACCACAATTTTTCTCACCATTCACCTCTGCAATGCAGGAGAACCCGCTGAACTTAA	k__Fungi	1	0	0	0	0	0	0	0	0	0	0	0	0	105	0	0	0	0	0	0	0	0	0	0	0	0	0	0	0	0	0
09ef994e57db14a8193f3de7ce92c3d4	ITSASV153	TAAATGTGACAATTAATGTGACTTGCAGAGTACGTGAATCATCAAGTATTTGAACGCACATTGCACTTTCTGTTCAAGAAAGTATACCTGTTTGAGTACCATATTCTTTTCCCTTTAATGGAAACGTGTGTCATCCGTTGCGCTTTTAGCGGCGACGGCGATACAAAATTTAGAGTCCAACTCGAGACGTAAAAACATTGCAAAATGATTGAACGTTGCGTGTTGCTTTACTACACCTTTTTGAATTGATCTCAAATCAGGCAGGACTACCCGCTGAACTTAA	k__Fungi	1	0	0	0	0	0	0	0	0	0	0	0	0	0	105	0	0	0	0	0	0	0	0	0	0	0	0	0	0	0	0
2316344774abc1885001fc4f5956ebde	ITSASV154	GAAGTGCGATAAGCAATGCGAATTGCAGAACCGTGAGTCATCAGATTTTTGAACGCAACTGGCACTGATTGGAACCCCAATCAGTATGCTTGTTTCAGTGTCTTTTTATCTCATCACCCAAATCTTAATGCGAGAGATACCCTTCTCTCGTCAAGCATGAAAGCACTCTGCGCTCTGCGAGCGACTTCGACTTGTTCGAGGGTCGCACTCAATGCAGCAGTCACATTGTTCACAATGTGAACTCATTGAGAGCCGAGGCAGTGCAGCCTAACAGCTGCCAGTGCTTAGACACTCAAACTTTTCTTGTATCTGAAATCAAGCAGGACCACCCGCTGAACTTAA	k__Fungi	1	0	0	0	0	0	0	0	0	0	0	104	0	0	0	0	0	0	0	0	0	0	0	0	0	0	0	0	0	0	0
bd14888933f13d81f90d419cbc345831	ITSASV155	GAAGTGCGATAAGCAATGCGAATTGCAGAACCGTGAGTCATCAGATTTTTGAACGCAACTGGCGCTGGCTGGGTCTCCAGCCAGCATGCTTGTTCCAGTGTCTTGTTTTCTCCTCATCCAAAACTTAATGCGAGAGATACCCTTCTCTTGTCAAACACGAAAGCACTCTTCTCCTGCGAGCGTCTCTTGAACTTGTTCAGGGGTCGCACTCAATGCAGACGTCACATTTCTCACAATGTGAACTCATTGAGAGCTGGAGCAGTCAGCTAACGCTGTCAGTGCTTAGCCACCTAAACTTTCTTTGCACCTGGAATCAAGCAGGATCACCCGCTGAACTTAA	k__Fungi	1	0	0	0	0	0	0	0	102	0	0	0	0	0	0	0	0	0	0	0	0	0	0	0	0	0	0	0	0	0	0
5191df33d1891c93f859e2a61290f9e5	ITSASV156	AAGTTGCGAAAAGTAATGTGACATGCAAAACTCGTGAATCATCAAATTTTCGAACATAGACAATGCTTCTCTTTTCTTCGGAGCTGAGAAGCGCTTGCTTGTGAGTGCCAGTTATATCTTTACTTACCGGAACTGAGAATGCTTAGATGCATACATCTCGTCAGGATGTCTCTCTTCCATCAGTAAAACCGAAAGGTGAACTTTTTATGACAGTTCTCTTTTAACATAACTCCTGGCCTCACCTGTGAGAGGTTACCCACTAAATTTAA	k__Fungi	1	0	0	0	0	0	0	0	0	0	0	0	0	0	0	0	0	102	0	0	0	0	0	0	0	0	0	0	0	0	0
5a15fbb3448a496456d5fb1c6e2ad095	ITSASV157	GAAGTGCGATAAGCAGTGCGAATTGCAGAACCGTGAGTCATCAGATTTTTGAACGCAACTGGCGCCGGCTGGCCATCCAGTCGGCATGCTTGTTTCAGTGTCTTGTCAACTCCTCACCCAAACCTTAATGCGAGAGATGCCCTTCTCTTGCTAAGCATGAAAGCACTCTGCTCCCTGCAAGCGATCTCGGCTTCGGTCGAGGGTCGCACTCAATGCAGCAGTCACATTGTTCACAGTGTGAACTCATTGAGAGTAGAGGCAGTGCAGGCTCGTCCTGCAAGTGCTTAGGCAAGCAAACTTTCATTGCATCTGAAATCAAGCAGGACCACCCGCTGAACTTAA	k__Fungi	1	0	0	0	0	0	0	0	0	0	0	0	0	0	0	0	0	0	0	0	0	0	0	0	0	0	102	0	0	0	0
66cfcfab2295e364feffbfb0da736a87	ITSASV158	TAACTGCGTGCAGACGTGTGAACTGCAGGACACATGAACACCGACGTTTTGAACGCAAATGGCGGCTTGAAATAAATTTCAAGTCACGTCTGGCTGAGGGTCGGATACAAAATCAAAACTAAAAATGCTCAAATATTGTATTTGAGTTTGATCGTCAAGTTCTTTCGTGTAAAAATGATGAGCTTGATTGGAATAAGCATGAAATGTTTGCCAAGTTTATTCTGATTGTAAATGGAATAAACAGCAAATTTATGTATGAAATTGAAAGAAATTTGTGGGAATGGTAACATTCATGCTGGAAAGAGTTGTAAAACTAAATTCATAAATACGACCTCAGAGTAGGCGAGATTACCCGCTAAATTTAA	k__Fungi	1	0	0	0	0	0	0	0	0	0	0	0	0	0	0	0	0	0	0	0	0	0	0	0	0	0	102	0	0	0	0
f184a35b6353be8ebcc97ced978c7956	ITSASV159	GAAATGCGATACGTAGTGTGAATTGCAGAATTCCGTGAATCATCGAATCTTTGAACGCATATTGCGGTCGAGGCTTCGGCCGAGACCACGTCTGCCTCAGCGTCGGAATACCCCCTCAGCCCAACGGCTGGAGCTGGCCCCCCCGGAGACTCCGCTCTCCGGGTCGGCTGAAGAGCAGAGGCTCCCGCACGGACCCACAGAGGCCGCGGTTAGGTAGGTAGCTCGCTACTGCTAGCCGGAGGCCGGGCACGCGCGGCGGAGCCCGCAGGTTATTCTAACTCATCGACCTGAGTTCAGGCGAGGCTACCCGCTGAACTTAA	k__Fungi	1	49	0	0	0	0	0	0	0	0	0	0	0	0	0	0	0	0	0	0	0	0	51	0	0	0	0	0	0	0	0
116f7fff477918245188620bf392b65a	ITSASV160	TAACTGCGTGCAGACGTGTGAACTGCAGGACACATGAACACCGACATTTTGAACGCATATGGCGGCCTAAAATAAATTTTAGGCCACGTCTGGCTGAGGGTCGGCTATGAAATAAAAACAAGAGGTGCTCTTTAATTGGAGCTGCATCGTCAAGTTGAACAGCTTGATTAGAATACATGTGTATGAAAGCTGTATGCAAAACAGACATGAAAAATATTGATTGTCTTGTTTATTGGCACGTACACAGTAACAATTTTACATAAAATTCATTGTTACGACCTCAGAGTAGGCGAGATTACCCGCCTAATTTAA	k__Fungi	1	0	0	0	0	0	0	0	0	0	0	0	100	0	0	0	0	0	0	0	0	0	0	0	0	0	0	0	0	0	0
9e9c6f1a0c0301a939a44bfc2c74079f	ITSASV161	AAAATGCGATACTTGGTGTGAATTGCAGAATCCCGTGAATCATCGAGTTTTTGAACGCAAGTTGCGCCCGAAGCCATTATGCTGAGGGCACGTCTGCCTGGGCGTCACGCATAGCGTCGCCCTCCACCTCCGCCCCTAAACGGGTTGTAGGTGTTTTGGGTTGGATATTGGCCTCCCGTGCGTCTCGATGTGCGGTTGGCCTAAATGTGATTCGGCATCGACGTATGTCTTGACAATTGGTGGTTGAATACCTCAACTTTCGTTTTGTCGTGCTACATTGCGTTGCCTGGCTCGAATGCGTTGACCCCGTTGGTGCTTTGCACTTCGACAGAGACCCCAGGTCAGGCGGGATTACCCGCTGAGTTTAA	k__Fungi	1	0	0	0	0	0	0	0	0	0	0	0	0	0	0	0	99	0	0	0	0	0	0	0	0	0	0	0	0	0	0
0b60a3de998fab317b44419bfa7b4a01	ITSASV162	GAACTGCGATAAGCAGTGTGAATTGCAGACTTCAGAGAATCACTAGATTACTGAACGTAAATGGCACTTCAACCTCTAGTTGGAGTATGTTCATTTCAGTGGCCTTCACTACTATTGAACTTCCATTCGGAAGCTTCGATGTGAGTAGATGTTATGTGTATGCATGACATCATAAGTGTAGCGCAGATATAATCTCATGAGGAAAAGGGAATCCCGTATCCTTGCTGAGATGTTTCTGCTTTCTTTCTATTGGTCCTGAAATTGAGCAAGGATACCCGCTGAACTTAA	k__Fungi	1	0	0	0	0	0	0	0	0	0	0	0	0	98	0	0	0	0	0	0	0	0	0	0	0	0	0	0	0	0	0
8d09e9df23a8605d3b1bc28908cdd4bf	ITSASV163	GAAACGCGATAATGTCATGCGAATTGCAGATCTTCGTGAAGCATCGAATCTTTGAACGCAAATTGCGCTTTTGAGATATCTCGAAAGCACGTTCGTTCGAGCGTTGAACATACATTTGTAAAACAAAAATTCTTGAAGGTTCGAAAGATATTTTTTTTCGATCCTTTTAAATGAATGCAAAAAGAAACCGAAGGAAGAACGGTGATTTTTCTGGTGGAGAACACGTTCCTTTCGATAGGCGATACAAAAGTCTCGAAAGGTATCCTCTTCTTTGAATCTTCATTTTCTTTTTTTTCGTTTCTCACATTCAAAACATCAACCTCGAATCGATCGAGATTACCCGCTGAATTTAA	k__Fungi	1	0	0	0	0	0	0	0	0	0	0	0	0	0	0	0	0	83	0	0	0	0	0	0	0	0	0	0	0	0	14
88da6590085500bf97fcd4cc665bdf05	ITSASV164	GAAATGCGATAAGTAATATGAATTGCAGAATTCAGTGAATCATCGAATCTTTGAACGCACATTGCGCCCCTTGGTATTCCGGGGGGCACGCCTGTTCGAGCGTCATTATAACCCTCAAGCTTTAGCTTGGTGTTAGAGCCTGTCCTTAGACAGTTCTTAAAACTAGTGGCGGTGCCTCTTGGCTCTAAGTGTAGTAACTCCTCTCACTACAGAGCCCTAGAGGTGTCCTGCCAGAAACCCCTAACTTTCTATGGTTGACCTCGGATCAGGTAGGGATACCCGCTGAACTTAA	k__Fungi	1	0	0	0	0	0	0	0	0	0	0	0	0	0	96	0	0	0	0	0	0	0	0	0	0	0	0	0	0	0	0
a1f5dc5548f916d09722d15a550fc435	ITSASV165	CAGGTGCGATAAGTAGTGTGAATTGCAGAATTCAGTGAATCATCGAATCTTTGAACGCAAATGGCGCTCCTGGGTTCTCTCAGGAGCATGTCTGTCTGAGTGTCGGTTTCCAAAAATCGAAAACGCGTTCGCCTTGCGGGCGCGGCGTTGAGGAGTCACGGCCTGATTGCTGGCCGTGTCCCTTGAAGTGCAGCGGGACCGATTCGCTGGCGACGCCAGGCGACTTCGGGGTGGCCAAAGAATGTCTTAACCACCGCGTCGATCGCCCGGGCAGCAGGCGGTTGTCCCCAACCAACCAACCAACCAACCAACCATCCTTGACCTCAGATCAGGCAAGACTACCCGCTGAATTTAA	k__Fungi	1	0	0	0	0	0	0	0	0	0	0	0	0	0	0	0	0	0	0	0	0	0	96	0	0	0	0	0	0	0	0
c3d75a6892c00154966400159249d5c4	ITSASV166	CAAATGCGATAAGTAATGTGGATTGCAGAATTCCGTGAATCATTGAATCTTTGAACGCACATTGCGCCTTTTGGTACTCCAAAAGGCATGCCTGTCTGAGCGTCATTACATCATTCAAATCTTTCTTTTAGAATGGTTTGGTTTTGAAGGTGGGTTGCCATCATGGTGGTCCCTTTTGTAATGAACAAGATGTTTGCTTAGTCTTTAGTTGATTATATGTTAACCAGCTGAACTGTATTAAGTAGATCGTCAACCTTAGTTTTGTCACTGCTGCAAGGTGGAGATGCCTCTCAAGTTTGACCTCAGATCAGGTAAGAATACCCGCTGAACTTAA	k__Fungi	1	0	0	0	0	0	0	0	0	0	0	0	0	0	0	0	0	0	0	0	0	0	0	0	96	0	0	0	0	0	0
e96efd5ebafaa2d1afa4c588064cde54	ITSASV167	GAAGTGCGATAAGCATTGCGAATTGCAGAACCGTGAGTCATCAGATTTTTGAACGCAACTGGCGCCGGCTGGTTCTCCAGACGGCATGCTTGTTTCAGTGTCTTATTTCCCCATCACCTACATCATAATGCGAGGGATACCCTTCTCTCGTTAAGCATGAAAGCGCTCTGTACTCTGCGAGCTACAGTCTTCGGATGGTAGCGCTCAATGCAGCAGTCACATTGCTCCTAATGTGAACTCATTGAGAGCGGAGGCAGTCAGTAGGGCGAGAGCCTTGCTGGAGAGCTTAGGTATTCAAACTTCTATTGTATCTGAAATCAAGCAGGAGGACCCGCTGAACTTAA	k__Fungi	1	0	0	0	0	0	0	0	0	0	0	0	0	0	0	0	0	0	0	0	0	0	0	0	0	96	0	0	0	0	0
6af257d7cc0b3d7ebd4718171631d09f	ITSASV168	AAACTGCGATATGTAGTGTGACATGCAAAACGTGAATCATCGAATCTTTGAACGCAAATTGCGCCGCGAGGAAACTTGTTTTCTCGAGGCATGTCTTTGTGAGTAGCGTGAACACTTATAAGATACGATTTATTTCTGTTTCTTATGTTATGAAGTTTCTCCTTACCCGAGATGCTTTGAAATGCAACTGGACGCGTTTCAAGTTTCAAACACTTTCAAACACTTTTTCTAGCGTGGTAAACGCCAACACTAGGAAAACCAAGGGTGTCTTTGAATCGTTTGAGCTTGCGACGCAGCCCATAAGAAAAACATCACTTCTTTTTTGCTCTCATATAAGGCAAGGCTACCCGCTGAACTTAA	k__Fungi	1	0	0	0	0	0	0	0	0	0	0	0	0	0	0	0	0	0	0	0	95	0	0	0	0	0	0	0	0	0	0
bb2c09dda90e4d29ead51ad3412b1977	ITSASV169	AAACTGCGATATGTAGTGTGACATGCAAAACGTGAATCATCGAATCTTTGAACGCAAATTGCGCCGCGAGGAAACTTGTTTTCTCGAGGCATGTCTTTGTGAGTAGCGTGAACACTTATAAGATGCGATTTATTTCTGTTTCTTATGTCATGAAGTTTCTCCTTACCCGAGATGCTTTGAAATGCAACTGGACGCGTTTCAAGTTTCAAACACTTTCAAACACCTTTTCTAGCGTGGTAAACGCCAACACTAGGAAAACCAAGGGTGTCTTTGAATCGTTTAAGCTTGCGACGCAGCCCATAAGAAAAACATCACTTCTTTTTTGCTCTCATATAAGGCAAGGCTACCCGCTGAACTTAA	k__Fungi	1	0	0	0	0	0	0	0	0	0	0	0	0	0	0	0	0	0	0	0	95	0	0	0	0	0	0	0	0	0	0
52a9f466bad09cfb25d1e10d218ff27d	ITSASV170	TAACTGCGCGTCGGAATGTGAACTGCAGGACACATGAACATCGACACTTTGAACGCATATTGCGGACCGTGGCTCGTCCACTGTCCATGCCTGGCTCAGGGTCGGTTAAACATCCATCCGCTGTTCTGCAGTGGCATTGGGCTCTCGCGGGGACTCTGCTCCCGGCGTGGCTTTCAGGTGTTTGACTGCGCCGGCCGCCCTCCGGCTCTGCTGACTCTTGGGAACTCGCTTCCTGGGTCGGCGTCCGGTCGGCGGCTGGCCTCCTGGGTCCTGGACTGCTCTTGTCCGGACCCGACCCCTCTCTATTTCGACCTGAGAGTAGGCAAGAGTACCCGCCGAAGTTAA	k__Fungi	1	0	0	0	0	0	0	0	0	0	0	0	0	0	0	0	0	0	0	0	0	0	0	0	0	0	0	0	95	0	0
01218c7788c01877653181d2dc5b22df	ITSASV171	GAAATGCGAAAAGTAATGTGAATTGCAACCTGTGAATCATCGAATCTTTGAACGCAAATTGCACCCTCTGGTAATCCGGAGGGTATGCCTGTTTGAGTGTCTTTAGTAATTATTGACATATGCCTATGTAATAATGTCAGAATTGAGCTATCTATCTACGTGCCAAGAATAGTGGCTTTAAATAAGATCATGTCATACATATATCTTTACGTTATGTATACATACTTATCAAATTGACCTCAAATCAGGTAAGAATACCCGCTGAACTTAA	k__Fungi	1	0	0	0	94	0	0	0	0	0	0	0	0	0	0	0	0	0	0	0	0	0	0	0	0	0	0	0	0	0	0
cc2f2c01c5bb39fc2ed5cd9f64246363	ITSASV172	GAAGTGCGATAAGCAATGCGAATTGCAGAACCGTGAGTCATCAGATTTTTGAACGCAACTGGCACCCGAGGGTCCTCCCTTGGGTATGCTTGCTTCAGTATGTTTTTATCTCCTCCCCCAGATCATAATGTGACAGATGCCCTTCTGTCGCCAAGTGTGGAAGCACTCTGTTCATCGCAGTGACCTCGGTCACACTCAATGCAGACGTCACATTCTACAATGTGAACTCATTGATGGCAGTGGCAGCGCATCTTCGGGTGCAAGTGCTTGGAGACAATAATTTTCCCATCATCTGAAGCAAGTAGGAGTACCCGCTGAACTTAA	k__Fungi	1	0	0	0	0	0	94	0	0	0	0	0	0	0	0	0	0	0	0	0	0	0	0	0	0	0	0	0	0	0	0
8eae01149ce20b30ef17677dd5eb735a	ITSASV173	GAAGTGCGATAAGCAATGCGAATTGCAGAACCGTGAGTCATCAGATTTTTGAACGCATCTGGCGCCGGCTGGGTCTCCTGTCGGCATGCTTGTTTCAGTGTCTTGTTTTCTCCTCACCCAAATCTTAATGCGAGAGATGCCCTTCTCTTGCCAAGCAAGAAAGCACTCTGCGCTCTGCGAGCGGCTTCGACTCGATCGAGGGCCGCACTCAATGCAGCAGTCACATTGCTCACAATGTGAACTCATTGAGAGCAGAGGCAGTGCAGCAGCCGCTGCCAGTGCTTAGTCACGCAAACTTTCTTTGCATCTGAAATCAAGCAGGACCACCCGCTGAACTTAA	k__Fungi	1	0	0	0	0	0	0	0	0	0	0	0	0	94	0	0	0	0	0	0	0	0	0	0	0	0	0	0	0	0	0
a0a41857395ff0527c07bf073cd4f47b	ITSASV174	GAAATGCGATACATAGTGTGAATTGCAGACTTCCGTGAATCATCGAATCTTTGAACGCACATTGCGCCCTCTGGTATTCCGGAGGGCATGCCTGTCTGAGCGTCAATATAACATCAAACACCAGTTTGGTCTTGGAAGAAGAGATGGCAACGTCTCCCTTCTGTAAATCATTGAGCAGCGGTCCAAGCTATGCGACGTAGTAAGCACAAATCTCGTCGAACTGTAGCCTTGTGACTGTTTGCCATAACCCAAATATATCATTGTTTGACCTCAGATCAGGTAGGGATACCCCCTGAACTTAA	k__Fungi	1	0	0	0	0	0	0	0	0	0	0	0	0	0	94	0	0	0	0	0	0	0	0	0	0	0	0	0	0	0	0
79dde459b35a06bcc849eeab0cb0a8f0	ITSASV175	GAATTGCGAAAATTAAGGCGACTTGCATAAATCGCGAGCCATCGAGTTCTTGAACGCACACTGCACTCTCCTTTCGGAGAGTCTGCCTGTTTGAGTCTTTAAAACAAAATCTACCCCTGGTAGCCTGGTAGGATGAGAATAAGCCCATTATTAGGTGGTGCTTAGTATGTATCACTGAGCAGTCAGTTCTGCCCGTATTGTAAATTGCAAATTGCAAATTGTGCGTAGCAGTCTAAGACTTCTCTTTGGCAAAGCAAAGTTTATGAACATTATAGCTCAACTTAGGTAGGATTACCCGCTGAACTTAA	k__Fungi	1	0	0	0	0	0	0	0	0	0	0	0	93	0	0	0	0	0	0	0	0	0	0	0	0	0	0	0	0	0	0
69430d70df28e87815e9efbbecf82014	ITSASV176	GAAATGCGATAAGTAATGTGAATTGCAGACTTCCGTGAATCATCGAATCTTTGAACGCACATTGCGCCCTCTGGTATTCCGGAGGGCATGCCTGTCTGAGCGTCAATATAACATCAAACACCAGTTTGGTCTTGGAAGAAGAGATGGCAACGTCTCCCTTCTGTAAATCATTGAGCAGCGGTCCAAGCTATGCGACGTAGTAAGCACAAATCTCGTCGAACTGTAGCCTTGAGACTGTTTGCCATAACCCAAATATATCATTGTTTGACCTCAGATCAGGTAGGAATACCCGCTGAACTTAA	k__Fungi	1	0	0	0	92	0	0	0	0	0	0	0	0	0	0	0	0	0	0	0	0	0	0	0	0	0	0	0	0	0	0
102ae63a04a678bc76bcce10197abcd6	ITSASV177	AAAGTGCGATAACTCAGGTGAATTGCAACTGGCGCGAATCCTTGATACTTTGAACGCATACTGTGCCCCGGTGTAACAGCTGGGGCGTGTTTGTTTGAGCGTCTTATACAAAATATCACTGCTTATGCATGTGAACATGGACCTTGAAGTTTACTCTGCATAGTCTCAAATACATTGGTGAATTACCACGGCGACTCATCACGTTTAGTCGGTCGTTGATAGGAAGTACAACTTCTCAAAAGCGGCAGGTTTTTCGTGAATGCTGGGGAGTTCGTATACCATACTGTTTCCTCAATTTCTCGACCTCAAATCAAGCATGATTACCCGCTGAATTTAA	k__Fungi	1	0	0	0	0	0	0	0	0	0	0	0	92	0	0	0	0	0	0	0	0	0	0	0	0	0	0	0	0	0	0
c07b92aa2932a1028ad24f548f4e4910	ITSASV178	TAACTGCGCGTCAAAATGTGAACTGCAGGACACATGAACATTGACACTTTGAACGCATATTGCAGTAGACGGCTCGTCTGTCTACTATGCCTGGCTCAGGGTCGGTTCAACATCCATCAAGCTTTTGCTTGCATTGGGCTTCTCTCGAGGGGATACCTCGAGTGGCCTCAAAATGTTGGAGCTGCACTGGCAACTGCCTGCTGACTCTCGGGGAATTTACTTTTCCTGGGTCTGCGTGGTAAGTCAGAACGACTTTCGGAAATGGAACCTCAGTTCCCTTCCGGACCTAAACAATCTTCGACCTGAGATTAGGCAAGGCTACCCGCCGAATTTAA	k__Fungi	1	0	0	0	0	0	0	0	0	0	0	0	0	0	0	0	0	0	0	0	0	0	0	0	0	92	0	0	0	0	0
ddfb722d7055401adda2afa7399cef68	ITSASV179	GAAGTGCGATAAGCAATGCGAATTGCAGAACCGTGAGTCATCAGATTTTTGAACGCAACTGGCGCCGGCTGGCTCTCCAGTCGGCATGCTTGTTTCAGTGTCTCTTTTTCTCCTAACCCATATCATAATGCGAGAGATACCCTTCTCTTGCTAAGCATGAAAGCACTCTGCGCTCTGCGAGCGGCTTCGACTTGTTCGAGGGTCGCACTCAATGCAGCAGTCACATTGCTCACAATGTGAACTCATTGAGAGCTGAGGCAGTGCAGCGTAAGCTGCCAGTGCTTAGTCACACAAACTTACTTGCATCTGAAATCAAGCAGGATCACCCGCTGAACTTAA	k__Fungi	1	0	0	0	0	0	0	0	0	0	91	0	0	0	0	0	0	0	0	0	0	0	0	0	0	0	0	0	0	0	0
03a6b9c378993301a881751161e531f9	ITSASV180	AAAATGCGATAATTCATGTGAATTGTTTGGTTTTGTGAATCATTGAATCTTTGAACGCATTCGTACTATTTAGCTTAAAAAACTAAATGGTGTATTTGTTCGAGCGCCGAATACAATAGTTTCTCATAAGTTAATTCGTATGGGAAAACTGGACTTCGATATCTGATATCGTTGTTTAAAGAATCTTTTTGGATTATAGCAGATGTAGTAATCTCGTGTAATTTCGTCTGTTTTATAGTTCTGTTGATCTTAACCACGGCCTCGAATCAAGTAAGACTACCCGCTGAATTTAA	k__Fungi	1	0	0	0	0	0	0	0	0	0	0	0	0	0	0	0	0	91	0	0	0	0	0	0	0	0	0	0	0	0	0
e14949f9b223ea508a738ab6aa6cfcbf	ITSASV181	GAAGTGCGATAAGCAATGCGAATTGCAGAACCGTGAGTCATCAGATTTTTGAACGCATCTGGCGCCGGCTGGGTCCCCAGTCGGCATGCTTGTTTCAGTGTCTTGTTTTCTCCTCACCCAAATCTTAATGCGAGAGATGCCCTTCTCTTGCCAAGCAAGAAAGCACTCTGCGCTCTGCGAGCGGCTTCGACTCGATCGAGGGCCGCACTCAATGCAGCAGTCACATTGCTCACAATGTGAACTCATTGAGAGCAGAGGCAGTGCAGCAACCGCTGCCAGTGCTTAGTCACGCAAACTCTCTTTGCATCTGAAATCAAGCAGGACCACCCGCTGAACTTAA	k__Fungi	1	0	0	0	0	0	0	0	0	0	0	0	90	0	0	0	0	0	0	0	0	0	0	0	0	0	0	0	0	0	0
10cd53f7d5c9434c124740bb5e10897d	ITSASV182	GAAATGCGATAAGTAATGTGAATTGCAGAATTCAGTGAACCATCGAATCTTTGAACGCAAGTTGCGCCCCAAGCCTTCTGGCCGAGGGCACGTCTGCCTGGGTGTCACAAATCGTCGTCCCCCCCATCCTCTCGAGGATATAGGACGGAAGCTGGTCTCCCGTGTGTTACCGCACGCGGTTGGCCAAAATCCGAGCTAAGGATGCCAGGAGCGTCTTGACATGCGGTGGTGAATTAAATTCCTCGTCATATCGTCGGTCGTTCCGGTCTAAAAGCTCTCGATGACCCAAAGTCCTCAACGCGACCCCAGGTCAGGCGGGATCACCCGCTGAGTTTAA	k__Fungi	1	0	0	0	0	0	0	0	0	0	0	0	0	0	0	0	0	0	0	0	0	0	0	90	0	0	0	0	0	0	0
927198b9aa6a45a6675d5a4fd7491f89	ITSASV183	GAATTGCGATAAGTAATGTGAATTGCAGAATTACGTGAATCATCGAATTTTTGAACGCATATTGCACTCTCTGGTAATCTGGAGAGTATGCCTGTTTGAGGGTCAGTAAAAATAAAACAATATCATGTGATCCTTTTATATAAGGATTTCATGGAATTGGATTTTTCAAAGGGTCTTTTTTGTTCCTTTGATGATCTTAAATTTATGTTATGGCTAATTAATTATAGATTGAACTAAAAAAGAGCAATTATTTATAATATCTCGAATTTTAGTGACATTTATAGGCCAAATATGATTTTTTGGTGTTTATAAAATATACCAAAAGTTCATAAATAATTTTTTAAAATTGACCTCAAATCAGGTAAGAATACCCGCTGAACTTAA	k__Fungi	1	0	0	0	0	0	0	0	0	0	0	0	89	0	0	0	0	0	0	0	0	0	0	0	0	0	0	0	0	0	0
a45376550cbeb25077e24101ba5da232	ITSASV184	CAACTGCGATAAGTAGTGTGAACTGCAGAAACCTTGAACACAGAACATTCGAATGCACATTGCGCCATTGGAGTGACATCCTTTGGCACGCCTGGTTCAGGGTCGTAATCAAAAAGCGCACAGCAATTGCGTGTACAAGTTGTGAGATCAGTGAGCGACACACATGCCACTGTTCTCGCATTGTGTATAAGGCGCCAAAGACTGAGGGGGAGTGCCGGCATGGAACGAGACTTTGATATTTTCCATGTCTTGCAGACCGCAACTCGGGCACAAACCTGACTCTCTTAAGGTAGCCAAATGCCTCATCGGCTAATTATGACCAAACACACATTTTCGACCTGAACTCAGACGTGAACACCCGCTGAACTTAA	k__Fungi	1	0	0	0	0	0	0	0	0	0	0	0	0	23	0	0	0	0	0	0	0	0	0	0	66	0	0	0	0	0	0
1ed03c6e3d8417d8bbdadbacb892316f	ITSASV185	GAAATGCGATACGTAGTGTGAATTGCAGACTTCCGTGAATCATCGAATCTTTGAACGCACATTGCGCCCTCTGGTATTCCGGAGGGCATGCCTGTCTGAGCGTCAATATAACATCAAACACCAGTTTGGTCTTGGAAGAAGAGATGGCAACGTCTCCCTTCTGTAAATCATTGAGCAGCGGCCCAAGCTATGCGACGTAGTAAGCACAAATCTCGTCGAACTGTAGCCTTGAGACTGTTTGCCATAACCCAAATATATCATTGTTTGACCTCAGATCAGGTAGGGATACCCCCTGAACTTAA	k__Fungi	1	0	0	0	0	0	0	0	0	0	0	0	0	0	0	0	0	0	0	0	0	0	89	0	0	0	0	0	0	0	0
1520e6b0998044fe9e564ec732b21928	ITSASV186	GAACTGCGATAAGTAGTGTGAACTGCAGAAACCTTGAACACAGAACATTCGAATGCACATTGCGCCATTGGAGTGACATCCTTTGGCACGCCTGGTTCAGGGTCGTAATCAAAAAGCGCACAGCAATTGCGTGTACAAGTTGTGAGATCAGTGAGCGACACACATGCCACTGTTCTCGCATTGTGTAAAAGGCGCCAAAGACTGAGGGGGAGTGCCGGCATGGAACGAGACTTTGATATTTTCCATGTCTTGCAGACCGCAACTCGGGCACAAACCTGACTCTCTTAAGGCATCCAAAAGCCTCATCGGCTAATTATGACCAAACACACATTTTCGACCTGAACTCAGACGTGAACACCCGCTGAACTTAA	k__Fungi	1	0	0	0	0	88	0	0	0	0	0	0	0	0	0	0	0	0	0	0	0	0	0	0	0	0	0	0	0	0	0
0e6f2418a29e0451afd29923129d5b74	ITSASV187	TAAATGTAACAATTAATGTGACTTGCAGAGTACGTGAATCATCAAGTATTTGAATGCACATTGCACTTTCTGTTCAAGAAAGTATACCTGTTTGAGTACCATATTCTTTTCCCTTTAATGGAAACGTGTGTCATCCGTTGCGCTTTTAGCGGCGACGGCGATACAAAATTTAGAGTCCAACTCGAGACGTAAAAACATTGCAAAATGATTGAACGTTGCGTGTTGCTTTACTACACCTCTTTTGAATTGATCTCAAATCAGGCAGGACTACCCGCTGAACTTAA	k__Fungi	1	0	0	0	0	0	0	0	0	0	0	0	0	88	0	0	0	0	0	0	0	0	0	0	0	0	0	0	0	0	0
f123d81bd8dc39bef53995d13ea2afaf	ITSASV188	GAAATGCGATACGTCATGCGAATTGCAGAATTTCGAGAATCATCAAAACTTTGAACGCATCTTGCGCTTCCGGGATATTCCTGGGAGCATGCCTGTTGGAGTGTCTGCTTTTGTCTTTACTATTTCTTGTGCATTTTTATGGTGTGCGGGGAATGATTCTGAGTTTTGTTGTTGTTCTCGGTAATAACAACAAAGCTTGAAGAGCAGCTTGGGTTTTGAACGAAAACCCTCCTCCACTATTGACTGCATCTCTATGAACTTTCATATTTTGGGTCTCTTCTTGATGTTGAAATATGAATAAGAGACTTGCCTTCAATATCACATTATGGACCTCCAATCAGGCAAGAGGACCCGCTGAATTTAA	k__Fungi	1	0	0	0	0	0	0	0	0	0	0	0	0	0	0	0	0	0	0	0	0	0	88	0	0	0	0	0	0	0	0
b14df64bd6c2409bd985f18884799d37	ITSASV189	GAAATGCGATAAGTAATGTGAATTGCAGAATTTTGTGAATCATCGAATCTTTGAACGCACATTGCGCCCCTTGGTATTCCAGGGGGCACACCTGTTCGAGCGCCGTTTAAATCTAAGGCTCTGCCTTGTGTTGACCCTTCCCGCATGGGACCGGTCGAAATATATAAAGACTCCTAAGATGGAAGCAGTACGCAAAAGTATTAGTGACCAGCCTTTGGATCTTGATATCCTGACATATGGCCTCGGATCAGGTGGGGATACCCGCTGAACTTAA	k__Fungi	1	0	0	0	0	0	0	0	0	0	0	0	0	0	0	0	0	0	0	0	0	0	0	0	88	0	0	0	0	0	0
ef4759bade9752107fc16ef76f9f0475	ITSASV190	GAAATGTGATACGTAATGTGAATTGCAGAACTCAGTGAATCATCAAATCTTTGAACGCAAATTGCGCTAGTAGTAATACTAGCACACTTGTTTGAGTGTCGTTTATACAATTATCATTTTAAGTATATAAAATGAATGATCAGTGATCATTTTAAGTATAACAAAAGTATAATCATATCTTTATTTATAATTTGTAGTAACATACACTATTATGAATGCTGGCTATACGAATATAATGTATATCGAACATCGACCTCAAATCAAGTGAGATTACCCGCTGAATTTAA	k__Fungi	1	0	0	0	0	0	0	0	0	0	0	0	0	0	0	0	0	0	0	0	0	0	0	0	0	88	0	0	0	0	0
edcb4705de054d5d8238dfbf1bc48b75	ITSASV191	AAACTGCGATATGTAGTGTGACATGCAAAACGTGAATCATCGAATCTTTGAACGCAAATTGCGCCGCGAGGAAACTTGTTTTCTCGAGGCATGTCTTTGTGAGTAGCGTGAACACTTATAAGATGAGATTTATTTCTTTTTCTTATGTTATGAAGTTTCTCCTTACCCGAGATGCTTTGAAATGCAACTGGACGCGTTTCAAGTTTCAAACACTTTCAAACACTTTTTCTAGCGTGGTAAACGCCAACACTAGGAAAACCAAGGGTGTCTTTGAATCGTTTAAGCTTGCGACGCAGCCCATAAAAAAACATCACTTCTTTTTTGCTCTCATATAAGGCAAGGCTACCCGCTGAACTTAA	k__Fungi	1	0	0	0	0	0	0	0	0	0	0	0	0	0	0	0	0	0	0	0	0	0	0	0	0	0	88	0	0	0	0
6fd5b1c5da4feb383b3ecf0b8a12bb43	ITSASV192	GAAATGCGACACTTGGTGTGAATTGCAGAATCCCGTGAACCATCGACTCTTTGAATGCATGTTGCGCACAAGGCCATTAGGTCGAGTGCACGTCTGTTTGGGCGCATGTATAGCGTCATTCCAATCTCCCTCATGCGATGAGTGTGGTTTGGGTGATGATGGATATGGAGAATGACCTTCCGTGCTTTAATTGTACGGTAGATTTAAGTGATTGTCGTTGCCAGGTATATGCGAGGCGAATGGTGTATCGAGCTAACGCACGATGTCTCTAATCGCATCCGTGAGACCTAGGCATGACTTAGAACTAATCGAAACCGATTTCGACGTTTGCTTTAGTAGCAAGATCGGACCATGACCTCGGATCAGATGGGGAGACCCGCCGAGTTTAA	k__Fungi	1	0	0	0	0	87	0	0	0	0	0	0	0	0	0	0	0	0	0	0	0	0	0	0	0	0	0	0	0	0	0
3e222f622c6f089df4b3349d27b2bcda	ITSASV193	GAAGTGCGATAAGCAATGCGAATTGCAGAACCGTGAGTCATCAGATTTTTGAACGCAACTGGCGCCGGCTGGTTCTCCAGACGGCATGCTTGTTTCAGTGTCTTCTTTCTCCCTCACCTAAATCATAATGCGAGAGATACCCTTCTCTTGTTAAGCATGAAAGCACTCTGCACCTTGCGAGCTACAGTCTTCGGATGGTAGCGCTCAATGCAGCGGTCACATTGCTAACAATGTGAACTCATTGAGAGCACGGGCAGTCAGCAGCGGTGTACGCCGTAGCTGGAGGGCTTAGCCTAATAAACTTCTATTGCATCTGAAATCAAGCAGGAGGACCCGCTGAACTTAA	k__Fungi	1	0	0	0	0	0	0	0	0	0	0	0	0	0	7	0	0	0	0	0	0	0	0	0	0	0	79	0	0	0	0
f22bf99f0deea6b077b9409d8968d222	ITSASV194	AAACTGCGATATGTAGTGTGACATGCAAAACGTGAATCATCGAATCTTTGAACGCAAATTGCGCCGCGAGGAAACTTGTTTTCTCGAGGCATGTCTTTGTGAGTAGCGTGAACACTTATAAGAAAAGTTTTCTTTTCCTATGTCATGAAGTTTCTCCTTACCCGAGATGCTTTGAAATGCAACTGGACCAGTTTTGAGTTTTTAAAAATTTCAACACTTTTTTCTAGCGTGGTAAACGCCAACACTAGGAATATGCAAGTGGTTTGAAGGCATTTTGAGACTGTGTAAAACTGAGCCCATAAGAAACAACATCACGTCTTTTTTGCTCTCATATAAGGCAAGGCTACCCGCTGAACTTAA	k__Fungi	1	0	0	0	0	0	0	0	0	0	0	0	0	0	0	0	0	0	0	0	0	0	0	0	0	0	85	0	0	0	0
353cc13bbfc58a9a06a3ea4299875585	ITSASV195	GAAATGCGATACGTCATGCGAATTGCAAAACTTAGTGAGTCATCAAAATTTTGAACGCATCTTGCACTTCCGCTTACGCGGGAGTATGTCTGTTGGAGTGTCTGTTCATCCCCACACCCTCTACTTACTTTTGTAGGTGGAGGCTGAGGCAGCCATTGGTTATTATTCAGTTAGTAGTCAATGCGCGTAGATGTAACACACCCCCGACCTCGCCCCTGCTCTGTTGGAGTCAGGAGAGCGCGACGTAGCAGTTTTCTGAACTGAATTACACGCGCTTTCTAGCTTCAGCGCGAAGGAGCCCCGGTGAGAATCCGTTCGGACCTCCAATCAGTCAAGATTACCCGCTGAATTTAA	k__Fungi	1	0	0	0	0	0	0	0	0	0	0	0	0	0	0	0	0	0	0	0	84	0	0	0	0	0	0	0	0	0	0
d0413de43e1dbdf84cb034a937706d15	ITSASV196	GAAATGCGATACGTAGTGTGAATTGCTGACTTCCGTGAATCATCGAATCTTTGAACGCACATTGCGCCCTCTGGTATTCCGGAGGGCATGCCTGTCTGAGCGTCAATATAACATCAAACACCAGTTTGGTCTTGGAAGAAGAGATGGCAACGTCTCCCTTCTGTAAATCATTGAGCAGCGGTCCAAGCTATGCGACGTAGTAAGCACAAATCTCGTCGAACTGTAGCCTTGAGACTGTTTGCCATAACCCAAATATATCATTGTTTGACCTCAGATCAGGTAGGGATACCCCCTGAACTTAA	k__Fungi	1	0	0	0	0	0	0	0	0	0	0	0	0	0	83	0	0	0	0	0	0	0	0	0	0	0	0	0	0	0	0
571d6909361daa62daea3b737da184f1	ITSASV197	GAAATGCGATAAGTAATGTGAATTGCAGAATTTTGTGAATCATCGAATCTTTGAACGCACATTGCGCCCCTTGGTATTCCGGGGGGCACACCTGTTCGAGCGCCGTTTAAATCTAAGGCTTTGCCTTGTGTTGACCCTTCCCGCATGGGACCGGTCGAAATATATAAAGACTCCTAAGATGGAAGCAGTACGCAAAAGTATTAGTGACCAGCCTTTGGGTCTTGATATCCTGACGTATGGCCTCGGATCAGGTGGGGATACCCGCTGAACTTAA	k__Fungi	1	0	0	0	0	0	0	0	0	0	0	0	0	0	0	0	0	0	0	0	0	0	0	0	83	0	0	0	0	0	0
8a25da912907c9310a30c01602ab7d3b	ITSASV198	GAAATGCGATAACTAATGTGAATTGCATTATCTCGTGAATCATCGAGTCTTTGAACGCATCTTGCACTTTTTAGGTCTCCTAGAAAGTATACTTGTTTGAGTATCATTAACATTAATCTAAGCGCAAGCTTGGGAATTGAGACTTTAAGCTGCTTTGCCGAAAGGCTACGCAACCTATGTCTTTTAAGTGATATGTAGTGTGTTGCCTGGTGCCGTTAAACGCGCCTAGCAAGCCTCCACAATCAAATGTGAGATAAACATCGCACAGAGTAGTTGAAGAGGTTAAGCACTGCTACGCCCAGAGGTCACTTCTATAGTGCCTCAACCAACATTGAATCAGTGATCTCAAATCAAGTAAGACTACCCGCTGAACTTAA	k__Fungi	1	0	0	0	82	0	0	0	0	0	0	0	0	0	0	0	0	0	0	0	0	0	0	0	0	0	0	0	0	0	0
e9d8383cdb04c4b3f5f027a24cb9766f	ITSASV199	TAAATGTGACAATTAATGTGACTTGCAGAGTACGTGAATCATCAAGTATTTGAATGCACATTGCACTTTCTGTTCAAGAAAGTATACCTGTTTGAGTACCATATTCTTTTTCCCTTTAATGGAAACTTGTGTCATCCGTTGCGCTTTGAGCGGCGACGGCGATACAAAATTGAGAGTCCAACTCGAGACGTAAAAACATTGCAAAATGATTGAACGTTGCGCGTTGCTTTACTACAACTCTTTTTGAATTGATCTCAAATCAGGCAGGACTACCCGCTGAACTTAA	k__Fungi	1	0	0	0	0	0	0	0	0	0	0	0	0	0	0	0	0	0	0	0	0	0	0	0	0	0	0	82	0	0	0
527c08308bb2de2c257770fc4d8c91ec	ITSASV200	GAAGTGCGATAAGCAATGCGAATTGCAGAACCGTGAGTCATCAGATTTTTGAACGCAACTGGCGCTGGCTGGGTCTCCAGCCAGCATGCTTGTTCCAGTGTCTTGTTTTCTCCTCACCCAAAACTTAATGCGAGAGATACCCTTCTCTTGTCAAACACGAAAGCACTCTTCTCCTGCGAGCGTCTCTTGAACTTGTTCAGGGGTCGCACTCAATGCAGACGTCACATTTCTCACAATGTGAACTCATTGAGAGCTGGAGCAGTCAGCTAACGCTGTCAGTGCTTAGCCACCTAAACTTTCTTTGCACCTGGAATCAAGCAGGATCACCCGCTGAACTTAA	k__Fungi	1	0	15	0	0	0	0	0	0	0	0	0	66	0	0	0	0	0	0	0	0	0	0	0	0	0	0	0	0	0	0
8a07523c0603e0002e8d57499159ca4f	ITSASV201	GAAATGCGATAAGTAATGTGAATTGCAGAATTCAGTGAATCATCGAATCTTTGAACGCACATTGCGCCCTCTGGTATTCCGGAGGGCATGCCTGTCTGAGCGTCAATATAACATCAAACACCAGTTTGGTCTTGGAAGAAGAGATGGCAACGTCTCCCTTCTGTAAATCATTGAGCAGCGGTCCAAGCTATGCGACGTAGTAAGCACAAATCTCGTCGAACTGTAGCCTTGAGACCGTTTGCCATAACCCAAATATATCATTGTTTGACCTCAGATCAGGTAGGGATACCCCCTGAACTTAA	k__Fungi	1	0	0	0	0	0	0	0	0	0	0	0	0	0	0	0	0	0	0	0	0	0	81	0	0	0	0	0	0	0	0
a4249f1da5fc76fa6db37db9e611552a	ITSASV202	AAACTGCGATATGTAGTGTGACATGCAAAACGTGAATCATCGAATCTTTGAACGCAAATTGCGCCGCGAGGAAACTTGTTTTCTCGAGGCATGTCTTTGTGAGTAGCGTGAACACTTATAAGAAAAGGTTTCTTTTCCTATGTCATGAAGTTTCTCCTTACCCGAGATGCTTTGAAATGCAACTGGACCAGTTTTGAGTTTTTAAAAATTTCAACACTTTTTTCTAGCGTGGTAAACGCCAACACTAGGAAGATGCGAGTGGTTTGAAGCCATTTTGAGACTGTGTAAACTGAGCCCATAAGAAACAACATCACCTCTTTTTTGCTCTCATATAAGGCAAGGCTACCCGCTGAACTTAA	k__Fungi	1	0	0	0	0	0	0	0	0	0	0	0	0	0	0	0	0	0	0	0	0	0	0	0	0	0	81	0	0	0	0
95ae87c24b076e8d31ca27ca8a8d19fa	ITSASV203	GAAATGTGACACTTGGTGTGAATTGCAAAATCCCGTGAACCATCGAGTCTTTGAATGCAAGTTGCGCACGAGGCCATTAGGTCGAGTGCACGTCTGTTTGGACATCAGGTGTAGCGCCATTCCAATCTCCTACATGCGATGAGTGTGGTTTGGGTGATGATGGATATCGAGAATGACTTTCCGTGCTTTAATTGTACGGTAGGTTTAAGTGATTGTCGTTGCCTGGTATATGTGAGGCGAATGGTGTAACGAGTTAACGCACGATGTCTCTAATCGCGTCCATGAGACCTAGGCATGACCTAGAAATAATTGAAACCGATTTCGATGTTTGCATTGGTAGCAAGTTCGAGCCATGACCTCAAATCAGACGAGGCGACCCGCTGATTTTAA	k__Fungi	1	0	0	0	0	80	0	0	0	0	0	0	0	0	0	0	0	0	0	0	0	0	0	0	0	0	0	0	0	0	0
62d987e0894f48a870035b149db2bbef	ITSASV204	GAAATGCGATACGTCATGCGAATTGCAGAATTTCGAGAATCATCAAAACTTTGAACGCATCTTGCGCTTCCGGGATATTCCTGGGAGCATGCCTGTTGGAGTGTCTGCTTTTGTCTTTACTATTTCTTGTGCATTTTTATGGTGTGCGGGGAATGATTCTGAGTTTTGTTGTTGTTCATAACAACAAAGCTTGAAGAGCAGCTTGGGTTTTGAACGAACCCTCCTCCACTATTGACTGCATCTCTCTAGAACTTTCATATTTTGGGTCTCTTCTTGATGTTGAAATATGAATAAGAGACTTGCCTTCAATACTATCACATTATTGACCTCCAATCAGGCAAGAGGACCCGCTGAATTTAA	k__Fungi	1	0	0	0	0	0	0	0	0	0	0	0	0	0	0	0	0	0	0	0	0	0	80	0	0	0	0	0	0	0	0
e26d0500822f03dc0ad7dee45c17e3e2	ITSASV205	GAAATGCGATACGTAGTGTGAATTGCAGAATTCCGTGAGTCATCGAATCTTTGAACGCACATTGCCGGTCGACTCTTCGGAGGAGACCACATCTGCCTCAGCGTCGGAATACCCCCTCACGCACTCCCGCGTGGACCTGGCCCCCCCGGTCACTCGCCCTCGGGCGAGCCGGGCCGGCTGAAATTCAGAGGCTCGCGCGCGGCCCATTCGTGGCCCCGACTAGGTAGGTAGCTCGCTACTGCTAGGCGGAGGCTCGGCGTCGCGTGCTGTGGGCCCTAAAGGATATCATCCATTCATTCGACCTGAGTTCAGGTGAGGCTACCCGCTGAACTTAA	k__Fungi	1	0	0	0	0	0	0	0	0	0	0	0	0	0	0	0	0	0	0	0	0	0	29	0	51	0	0	0	0	0	0
b524eb09acf60eada0129fab562f328d	ITSASV206	GAATTGCGATAACTAATGTGAATTGCATCACCTGTGAATCATCAAGTCTTTGAACGCATCTTGCGCTTTTCGAGTCCATCGAGAAGCATACCTGTTTGAGTATCAGAAAGTACTCTAACAACTGTGGTTGTTGGGAATTGGGGGTTATCTGAGGATATTCTCTGAAAGGCAGGAAGCGATGCTGGGTATATGCTCAAGCTCAAGTGCGGTAGGAAACTTGTTTTCTCCCACTGTCGTTGAGTGTATCTTGGCGCTCGTCGCTTAATATAACTTTTGAACTCTTGATCTCAAATCAGGTAGGATCACCCGCTGAACTTAA	k__Fungi	1	0	0	0	0	0	0	0	0	0	0	0	0	0	0	0	0	0	0	0	0	0	0	0	0	0	80	0	0	0	0
ed676ede92c96934ca80b0ef22e2b4b0	ITSASV207	GAAATGCGATACGTAGTGTGAATTGCAGAATTCCGTGAACCATCGAATCTTTGAACGCAAATTGCGCCTGCGGATTCGTCCAAAGGCATGTCTGCCTCAGCGTCGGCGCACCTCTCTCGCCCCCTTTATCTTGTTTTCACGAACAAGCGTTTTTGGGGCGTGGACCTGGCCCTCTCGGCGCGTCTGCTTTTTTGTTTTCAAAGAAGCAGTTCCGGCGCTGTGTTGGCTGAAACGCAGAGGCTTGAGCAGCGACCTCGTGTTGTCACGACACCTGGGCGACGGCTTGGTAGGTCGGGCTTGTCCCACACCCCCGCCGCCGCCTTGTGGTCCTGCTGGGAGCCGCGCAGGAAATTTTCTCTTTAAATTTTGACCTGAGCTCAGGCAAGGCTACCCGCTGAA…	k__Fungi	1	0	0	0	0	0	0	0	0	0	0	0	0	0	0	0	0	0	0	0	0	0	0	0	0	0	80	0	0	0	0
dd65ea4622c12426232c45312c046948	ITSASV208	AAAATGCGATAAGTATTGTGAATTGCAGAATTTTGTGAATCATCGAATTTTTGAACGCACATTGCACCTTCTGGTATTCCGGAGGGTATGCCTGTTCGAGCGTCATTTCAACCCTCAGGCCCCCCTCCTCACGGGGGGAAGGGCCTGGTGTTGGGGATCTACGGGCCCTTCTGGCGCCCGTAGTCCCCTAAATTAATCGGCGTGCGCGCTGTACGTTGCCCCCTGCGTAGTAGTGATTTCTCGCATCGGGCCGTAGCGCTGTCCAGCCGCTAAACTGCAACTACGCATTTAGCTAGGTTTGACCTCGAATCAGGTAGGGTTACCCGCTGAACTTAA	k__Fungi	1	0	0	0	79	0	0	0	0	0	0	0	0	0	0	0	0	0	0	0	0	0	0	0	0	0	0	0	0	0	0
fa143298279a79fcdca774c3aec7f7e6	ITSASV209	GAAATGCGATACGTAGTGTGAATTGCAGACTTCCGTGAATCATCGAATCTTTGAACGCACATTGCGCCCTCTGGTATTCCGGAGGGCATGCCTGTCTGAGCGTCAATATAACATCAAACACCAGTTTGGTCTTGGAAGAAGAGATGGCAACGTCTCCCTTCTGTAAATCATTGAGCAGCGGTCCAAGCTATGCGACGTAGTAAGCACAAATCTCGTCGAACTGTAGCCTTGAGACTGCTTGCCATAACCCAAATATATCATTGTTTGACCTCAGATCAGGTAGGGATACCCCCTGAACTTAA	k__Fungi	1	0	0	0	0	0	0	0	0	0	0	0	0	0	79	0	0	0	0	0	0	0	0	0	0	0	0	0	0	0	0
8f6f87f8ca53f2e21d17084152411670	ITSASV210	GAAATGCGATAAGTAATGTGAATTGCAGAATTCAGTGAATCATTGAATCTTTGAACGCACATTGCACCTTTTGGTAATCCAGAAGGTATGCCTGTTTGAGTGTCATTACATCATTCAAATCATTTGGTTTTGTTACCAAGTGTATTTGGCTTTGGAAACTGCTGTAGACCATGTCTTTGTCTATGTCATTTCTTAAACAAATAGGTCTTTAACAATCTTAGCCTTAGTTGCAGTTGATGCTTATTAACTTGAGGATAATGAATGTTATATGGCCATGTAATCACTTGCACTTGTTGCAAAACATTTTGAAGTTTGACCTCAAATCAGGTAGGACTACCCGCTGAACTTAA	k__Fungi	1	0	0	0	0	0	0	0	0	0	0	0	0	0	0	0	0	0	0	0	0	0	0	0	0	0	79	0	0	0	0
bfa416f5d6aba86d8107dfef17bec26d	ITSASV211	TAGCTGCGAGATGCAGTGTGACATGCGAACTTCTGTGAATCATTAGATTTTTGAACGCAAAAGGTACTTCTAAATTTACTTTAGAAGTATGTTCAATTCAGTGCTTTAATATTTTTGTTGTCCTAATTGGTGGTCAACGTGGATAGTTGTTGCATTTGCGATGACTGAAAGACAAGTGGCTACGTTTTTTGGGTGAACCTTTACAAACTATGTCCAACTTCTATCATTAAGCCTGAATTTGAGCAAGGATACCCGCTGAACTTAA	k__Fungi	1	0	0	0	0	0	0	0	0	0	0	0	0	0	0	0	0	0	0	0	77	0	0	0	0	0	0	0	0	0	0
c5a916072b4d726102b27df5f6eaf7fa	ITSASV212	GAAACGCGATAAGTAGTGTGAATTGCAGATTTCAGTGAATCATCGAATCTTTGAACGCACATTGCGCCCTTTGGTATTCCGAAGGGCATGCCTGTCTGAGCGTCAATAAATCTATCAAACTTTTTGTTTGGTGTTGGAAGAAGTAATTAATTTTGTTACTCTTCTGTAAAGTATTGGCGATGCTGTTTTAGCTTGTAAGATGTAGTAAATATTTTCTCATTGAAGCAGCTATTCATGCATTTGCCAACTAAAAGATTTATTCTCTTTAGCTTGACCTCAGATCAGGTAGGGATACCCCCTGAACTTAA	k__Fungi	1	0	0	0	0	0	0	0	0	0	0	0	0	76	0	0	0	0	0	0	0	0	0	0	0	0	0	0	0	0	0
0daf1aabc87ffb7ad9367b40a2a9f5a3	ITSASV213	TAAATGTGACAATTAATGTGACTTGCAGAGTACGTGAATCATCAAGTATTTGAATGCACATTGCACTTTCTGTTCAAGAAAGTATACCTGTTTGAGTACCATATTCTTTTCCCTTTAATGGAAACTTGTGTCATCCGTTGCGCTTTAGCGGCGACGGCGATACAAATTAAAGAGTCCAACTCGAGACGTAAAAACATTGCAAAATGATTGAACGTTGCGCGTTGCTTTACTACAACTTTTTCGAATTGATCTCAAATCAGGCAGGACTACCCGCTGAACTTAA	k__Fungi	1	0	0	0	0	0	0	0	0	0	0	0	0	76	0	0	0	0	0	0	0	0	0	0	0	0	0	0	0	0	0
9d0b69734c171b29a5a6bc2708bdc9f5	ITSASV214	GAAATGCGATACTTGGTGTGAATTGCAGAATCCCGTGAACCATCGAGTCTTTGAACGCAAGTTGCGCCCCAAGCCTTCTGGCCGAGGGCACGTCTGCCTGGGTGTCACAAATCGTCGTCCCCCCATCCTCTCGAGGATATAGGACGGAAGCTGGTCTCCCGTGTGTTACCGCACGCGGTTGGCCAAAATCCGAGCTAAGGATGCCAGGAGCGTCTTGACATGCGGTGGTGAATTCAATCTCCTCGTCATATCGTCGGTCGTTCTGGTCCAAAAGCTCTCGATGACCCAAAGTCCTCAACGCGACCCCAGGTCAGGCGGGATCACCCGCTGAGTTTAA	k__Fungi	1	0	0	0	0	0	0	0	0	0	0	0	0	0	0	0	0	0	0	0	0	0	0	0	76	0	0	0	0	0	0
e8efb114d542d407499f069db9a0bae0	ITSASV215	GAAATGCGATACGTAATGTGAATTGCAGTTTCCGCGAATCATCAAATTGTTGAACGCAAATGGCACTCTTTGGCATTCCGAAGAGTATACCTGTTTGAGTATCATTTCCACTCTATCAACGCTATGTTGATGTAGTGAGTGCTGTAAATTGTTGTTGAAGATGACAATTACTCACTTTGAACTGATATATATACTAAAATAGTAGTTTGGCAAGTTAAACGTAATGTATATGCAAATATATATACGTGTCAAGCTCAACTTTTGATCTCAAATCAGGCAAGACTACCCGCTGAACTTAA	k__Fungi	1	0	0	0	0	0	0	0	0	0	0	0	0	0	0	0	0	0	0	0	0	0	0	0	76	0	0	0	0	0	0
f55979efad3930270328a1f161501fcd	ITSASV216	GAAGTGCGAAAAGCAATGCGAATTGCAGAACCGTGAGTCATTAGATTTTTGAACGTAACTGGCACTGATTGGTATTCCAGTCAGTATGCTTGTTTCAGTGTCTTATTACTACTGACCTAAATCTTAATGCGAGAGATACCCTTCTCTTGTTAAGCATGAAAGCACTCTGCGCTTTGTGAGCGACTTCTCTGAGGTCGCACTCAATGCAGCGGTCACATTGCTTACAATGTGAACTCATTGAGCACAAGGGCAGTTTCGAGGACGAAAGTTTTCGCAAGTGCTTAGTCATACAAACTTTTTTTGCATCTGAAATCAAGTAGGATTACCCGCTGAACTTAA	k__Fungi	1	0	0	0	0	0	0	0	0	0	0	0	0	0	0	0	0	0	0	0	0	0	0	0	0	76	0	0	0	0	0
82b5f8f5012c35e2df61ab02bb18299d	ITSASV217	AAACTGCGATATGTACTGTGAATTGCAGAATTAAGTGAATCATTGAGTCTTTGAACACAAATGGCGCTTCTGGTTCCGCCAGGAGCACGTCTGTCTGAGAGTTTTTCTCTACTGTGCGCCGCCCCACCGTCGTGTGGGCCAGTGCTGTTTGGGGCGTTGTCGCCGGCCCGAGTGCCGGCGGCATCCCCTGAAGTGAGCGCGTCCCCTCCCCTGCCATGGGAGCGAGCACACAGAAACTGTGCTTCGCGTCCCGGCAGGACCGGTGCGACGCCCGGGCCTCTGTCGTGTCGAACTGAACCTCAGATCAGGCGAGACTACCCACCGAATTTAA	k__Fungi	1	0	0	0	0	0	0	0	0	0	0	0	0	0	0	0	0	0	0	0	0	0	0	0	0	0	76	0	0	0	0
7a2fb12121a2a0df681ac25a49f70a72	ITSASV218	GAAATGCGATAAGTAGTGTGAATTGCAGACTTTAGTGAATCATCGAATCTTTGAACGCACATTGCGCCCCTTGGTATTCCATTGGGCATGCCTGTTCGAGCGTCATTTAACCTCTCAAGCCTTGCTTGTTGTTGGATCTCATCTCGTTAAAGAGATGGGTCCGAAAGGTATTGACGGCGTCGTGATCGACCCCCGGTGCAACGAGCTTTACGGCACGCACGGTGGCGGTCGGCCCGGCCCGGCCTTAACTGTATTATTTCTCAAGGTTGACCTCGGATCAGGTAGGAATACCCGCTGAACTTAA	k__Fungi	1	0	0	0	0	0	0	0	0	0	0	0	0	0	75	0	0	0	0	0	0	0	0	0	0	0	0	0	0	0	0
50a58200805bf5d1096227da424862d2	ITSASV219	AAAACCCGAGAGCACAATCAAAAGCCATAGTACTTAGACCACGTATGGGAGATATGCTCATTCTTACTACAAATTTCAGACCCATGAAAGGCAACAAAGGTTATTTTCAAGTGCAAATGAGGCATGGTATAAGCGAGGTTCATTATGGAGAACGACACACACTAGGAATTATTTTTCATGATGCTCTGAATTAGTAATCTAAAATTAACAGAAATAAAATTCAATGATTAGCAAGAACTTTAAAGCTTAGTTTTACATAC	k__Fungi	1	0	0	0	0	0	0	0	0	0	0	0	0	0	0	0	0	0	0	0	0	0	0	0	0	0	0	0	0	75	0
42324d98f8ce40ec5a6b04c317809198	ITSASV220	GAAATACGATAAGTAATGTGAATTGCAGAAATCCGTGAATCATCAAATCTTTGAACGCACATTGCACTTAATGACAATCTCATTAAGTATATTTATTTGAGTGTCATTTCTTTAATATTTTTCAAAAATCTATTTTTTTTTTTGTTTACTACTATCTTTTCATATATTCCAAAAAAATATGATTGATTAATTTTACAAACTGTTTAAAAAAAACCAAACCAAAAATTTATTGTTCGGTACATACATAGACAGACACAAACAAAACAAAAAGACCTCAAATTAAATAACAATACCCGCTGAATTTAA	k__Fungi	1	0	0	0	0	0	0	0	74	0	0	0	0	0	0	0	0	0	0	0	0	0	0	0	0	0	0	0	0	0	0
ee0e8709fc1630f261de8716bf0243cd	ITSASV221	GAAATGCGATACGTCATGCGAATTGCAAAACTTAGTGAGTCATCAAAATTTTGAACGCATCTTGCACTTCCGCTTACGCGGGAGTATGTCTGTTGGAGTGTCTGTTCATCCCCACACCCACTACCTGCTTTTGTAGGTGGAGGCTGAGGCAGCCATTGGTTACTATTCAGTTAGTAGTCAATGCGCGTAGATGTAACACACCCCCGACCTCGCCCCTGCTCTGTTGGAGTCAGGAGAGCGCGACGTAGCAGTTTTCTAAACTGAATTACACGCGCTTTCCAGCTTCAGCGCGAAGGAGCCACGGTGAGAATCCGTTCGGACCTCCAATCAGTCAAGATTACCCGCTGAATTTAA	k__Fungi	1	0	0	0	0	0	0	0	0	0	0	0	0	0	0	0	0	0	0	0	56	0	0	0	0	0	18	0	0	0	0
92703dbf7237339cca7aa3dd0f6fb554	ITSASV222	GAACTGCGATAAGCAGTGTGAATTGCAGACTTCAGAGAATCACTAGATTACTGAACGCAAATGGCACTTCAACCTCTAGTTGGAGTATGTTCATTTCAGTGGCCTTCACTACTATTGAACTTCCATTCGGAAGCTTCGATGTGAGTAGATGTTATGTGTATGCATGACATCATAGGTGTAGCGCAGATATAATCTCATGAGGAGAAGGGAATCCCGTATCCTTGCTGAGATGTTTCTGCTTTCTTTCTATTGGTCCTGAAATTGAGCAAGGATACCCGCTGAACTTAA	k__Fungi	1	0	0	0	0	0	0	0	0	0	0	0	0	0	0	0	0	0	0	0	0	0	74	0	0	0	0	0	0	0	0
b8b2203b016ef44ce694d169388b47e7	ITSASV223	GAAATGCGATACGTAGTGTGAATTGCAGACTTCCGTGAATCATCGAATCTTTGAACGCACATTGCGCCCTCTGGTATTCCGGAGGGCATGCCTGTCTGAGCGTCAATATAACATCAAACACCAGTTTGGTCTTGGAAGAAGAGATGGCAACGCCTCCCTTCTGTAAATCATTGAGCAGCGGTCCAAGCTATGCGACGTAGTAAGCACAAATCTCGTCGAACTGTAGCCTTGAGACTGTTTGCCATAACCCAGATATATCATTGTTTGACCTCAGATCAGGTAGGGATACCCCCTGAACTTAA	k__Fungi	1	0	0	0	0	0	0	0	0	0	0	0	0	0	0	0	0	0	0	0	0	0	0	0	74	0	0	0	0	0	0
b72538f90e424d0aae3eefc22cc913a9	ITSASV224	GAAATGCGATACGTAATGTGAATTGCAGCACTCAGTGAATCATCGAATCTTTGAACGCATATTGCACTTTCTGGCTCCGCCAGAGAGTACGCCTGTTTGAGGAACAGCCCCCACATCTCATTCCAACCCATTGTAATGATGGAGCGGAGTGGAGAGTGAGTGTCACAGCGGTCTGCAAAGGCTTACTGCGTCACTCGAAAAGCAGAGAGTGTGTATCAGCGACGAATCTGTCAATGATGTACTGTGATGTGTCAACCTCTATGAGGACGAAGCATTACCGGATATCAGGCGGGTGCTGGAACACGATGTGCTCTTGACAGCAAAAGCTTTTGGCGATCTGTTCTCAAATCAGGTGGGATTACCCGCTGAACTTAA	k__Fungi	1	0	0	0	73	0	0	0	0	0	0	0	0	0	0	0	0	0	0	0	0	0	0	0	0	0	0	0	0	0	0
cbd3fca3e0c02a247b5edad9f48aaa34	ITSASV225	AAAGTGTGATAATCATGCTGAATCGCAGATATTGAACGCATACTGCGCTGTCAGCACATACTACTCGGTGTCAGTTGTGAATCTATTCCCAATCCATATTGCTTGGATGTGGGTGTATTGGAGAACTGGCTGACTTTCCAGTCCAATCACTGCTGGCCGATATCGCATGAGAACGATTCGGTAGCCGTATGAGTGCTTGTCATGAAGTATGCGCTGAAACGATCAAGCTCTCAATACGCCAGGCCTTCAGTGTGAGCCATTCTATTGGACAGGCGGATGTCATTCAATGACAATACGAAGGGATCACCTCCCTTCACCCTTTGACCCAAGCGGCGGGGGAAAACCCGCTGAACTTAA	k__Fungi	1	0	0	0	73	0	0	0	0	0	0	0	0	0	0	0	0	0	0	0	0	0	0	0	0	0	0	0	0	0	0
77cef8c9ed040fa1df11de3d4ddff374	ITSASV226	GAAATGCGATACGTAGTGTGAATTGCAGACTTCCGTGAATCATCGAATCTTTGAACGCACATTGCGCCCTCTGGTATTCCGGAGGGCATGCCTGTCTGAGCGTCAATATAACATCAAACACCAGTTTGGTCTTGGAAGAAGAGATGGCAACGTCTCCCTTCTGTAAATCATTGAGCAGCGGTCCAAGCTATGCGACGTAGTAAGCACAAATCTCGTCGAACCGTAGCCTTGTGACTGTTTGCCATAACCCAAATATATCATTGTTTGACCTCAGATCAGGTAGGGATACCCCCTGAACTTAA	k__Fungi	1	0	0	0	0	0	0	0	0	0	0	0	0	73	0	0	0	0	0	0	0	0	0	0	0	0	0	0	0	0	0
9e1f4b567067d007e421c3809ef97296	ITSASV227	GAAATGCGATACGTAGTGTGAACTGCAGACTTCCGTGAATCATCGAATCTTTGAACGCACATTGCGCCCTCTGGTATTCCGGAGGGCATGCCTGTCTGAGCGTCAATATAACATCAAACACCAGTTTGGTCTTGGAAGAAGAGATGGCAACGTCTCCCTTCTGTAAATCATTGAGCAGCGGTCCAAGCTATGCGACGTAGTAAGCACAAATCTCGTCGAACTGTAGCCTTGAGACTGTTTGCCATAACCCAAATATATCATTGTTTGACCTCAGATCAGGTAGGGATACCCCCTGAACTTAA	k__Fungi	1	0	0	0	0	0	0	0	0	0	0	0	0	0	0	0	0	0	0	0	0	0	73	0	0	0	0	0	0	0	0
9c2be7d65d36a5da0cdfda089dfb53e1	ITSASV228	GAAATGCGATAAGTAATGTGAATTGCAGAATTTAGTGAATCATCGAATCTTTGAACGCATATTGCGCCCTTTGGTATTCCGAGGGGCATGCCTGTTCGAGTGTCATTAGTAATACTCAAGCTTTGCTTGATATTGGGTTACACTAGTAATAGCTAACCCTAAAACTAGTGGTGTTACCATTAGGTTCCAAGCATAATAAATTTTTTGCTAAGGGACTTGTGGTTAAAACCCATTAATTCCAAAAAATTTTAAGGTTGACCTCGAATCAGGTAGGAATACCCGCTGAACTTAA	k__Fungi	1	0	0	0	0	0	0	0	0	0	0	0	0	0	0	0	0	0	0	0	0	0	0	0	73	0	0	0	0	0	0
466d6ed4de2b698be15e2d6809d1b971	ITSASV229	GAAATACGATACGTAATGTGACTTGCATTTATTTGTGAATCATCGAATCTTTGAACGCAACTTGCACTCTTTAGTCTAATAAAGAGTATACTTGTTTGAGTATCAGAAAATATCTATCTAAACAATATGTTTAGGAATTTGAGATATTACTTTTTTTGGTATATCTTTAAATGAATTACTGAACAAAGTGAGGTAAAAGACAGATGATCTTTCCCACTGAGTTATTTCAGTTTTTTTAAAATTCTTTTTATGATCTCAAATCAAGTAAGATTACCCGCTGAACTTAA	k__Fungi	1	71	0	0	0	0	0	0	0	0	0	0	0	0	0	0	0	0	0	0	0	0	0	0	0	0	0	0	0	0	0
c4872fc1beaaaf072ce3c48e5df4bce5	ITSASV230	GAAATGCGATAAGTAATGTGAATTGCAGAATTCAGTGAATCATCGAATCTTTGAACGCACATTGCGCCCGGCAGCACTCTGCCGGGCATGCCTGTTCGAGCGTCATTCCTCAACCCTCAAATCAACTTTTGTTGGTTTGGTGTTGGAGGTTCTGCGGGACCGTCTTGTTTTCGGACAAGATGCCGCAGCCTCTGAAAAGGAGTGGCGGCCCCGTCGTTTTGGCGCCCCCTGCGAAGTAGTAGCTTTCTACCGCGCTTACGCATTGGGACCCGACGGGTAGCCTGTCGAAACCCCTGACCCTTTTCGAAGGGTCTCTCTTTCGTACGGTTGACCTCAAATCAGGTAAGAACACCCGCTGAACTTAA	k__Fungi	1	0	0	0	0	0	0	0	70	0	0	0	0	0	0	0	0	0	0	0	0	0	0	0	0	0	0	0	0	0	0
07e01cf11ecbc31f5ac455ddcae664e6	ITSASV231	GAAATGCGATAAGTAATGCGAATTGCAGATTTCAGTGAGTCATCGAATCTTTGAACGCACATTGCGCCCGCCGGCATTCCGGCGGGCATGCCTGTTCGAGCGTCATTTCAACCCTTAAGCTCCCTTTTTTAAAGGGTTTACAGGCTTAGTGTTGGGGGATCACCTAGAAGCCCTGTCGTAGGGCTGACAGGCGACCCCTGAAAGATAGTGGCGGTTCCGCCTGTGGCAACCTTTGCGTAGTAGCACAAACCTCGCATCTGGTGTCTAGTGGTAGCCACGCCGTAAAACAGCCCTATTTTCATGAGTTGACCTCGGATCAGGTAGGAATACCCGCTGAACTTAA	k__Fungi	1	0	0	0	0	0	0	0	0	0	70	0	0	0	0	0	0	0	0	0	0	0	0	0	0	0	0	0	0	0	0
6a7015de0c4705ab72d8340c0a4f1837	ITSASV232	GAAATGCGAAAAGTAATGTGAATTGCAACCTGTGAATCATCGAATCTTTGAACGCAAATTGCACCCTCTGGTAATCCGGAGGGTATGCCTGTTTGAGTGTCTTAAGTAATTATTGACATATGCCTATGTAATAATGTCAGAATTGAGCTATCTATCTACGTACCAAGAATAGTGGCTTTAAATAAGACCATGTCATACATATATCTTTTCGTTATGTATACATATTTATCAAATTGACCTCAAATCAGGTAGGAACACCCGCTGAACTTAA	k__Fungi	1	0	0	69	0	0	0	0	0	0	0	0	0	0	0	0	0	0	0	0	0	0	0	0	0	0	0	0	0	0	0
84d88be02c99960fbd31be185bd6bd6e	ITSASV233	GAATTGCGATAAGTAATGTGAATTGCAGAATTACGTGAATCATCGAATTTTTGAACGCATATTGCACTCTCTGGTAATCTGGAGAGTATGCCTGTTTGAGGGTCAGTAAAAATAAAACAATATCATGTGATCCTTTTATAAGGATTTCATGGAATTGGATTTTTCAAAGGGTCTTTTTGTTCCTTTGATGATCTTAAATTTATGTTATGGCTAATTAATTATAGATTGAACTAAAAAAGAGCAATTATTTTATAATATCTCGAATTTTAGTGACATTTATAGGCCAAATATGATTTTTTGGTGTTTATAAAATACCAAAAGTTCATAAATAATTTTTAAAATTGACCTCGGATTAGGTAGGGATACCCGCTGAACTTAA	k__Fungi	1	0	0	0	0	0	0	0	69	0	0	0	0	0	0	0	0	0	0	0	0	0	0	0	0	0	0	0	0	0	0
1f3e648944c69a25694482659a6898be	ITSASV234	AAAACGCGAAATGTGTTATGACATGCAATCTTTGAGAATCAAGAAATTTTTGAACGCACCATGTACCCTGCAAGGGGTATGCTTGTTTGAGTATAGGAAAGGAAATGGAGACTACAGCGGTTGCTGTTTCTCTTAAAAGCAAGGATACGGTGTGTGCGTGAATGTTGTTTTGGGATAACATGAACAAGACAATCCTCACGATGCACATCCGAGTGAAGTACTTTCACCAGTCTTTCACCCACCAACTCTATCATCACTCTCTTCTCAAATCAAGCAAGAGTACCCGCTGAACTTAA	k__Fungi	1	0	0	0	0	0	0	0	0	0	69	0	0	0	0	0	0	0	0	0	0	0	0	0	0	0	0	0	0	0	0
2e41c36a51678995ec83b57dd55b3e92	ITSASV235	GAAATGCGATACTTGGTGAGAATTGCAGAATCTCGTGAACCATCGAGTTTTTAAACGAAAGTTGCGCCCGAAGCCACTAGGCCGAGGGCACGTCCGCCGGGGTGTCACACGTCGTTGCCTCCTTCAGCCTCATCGAATGCTGGGTGGGATGGATGATGGCCTTCTGTGTGCTCGATCACGTAGTTGGCATAAAAATCAAGTCATTGGCGACTAATGTCACTACAATCGGTGGTTGTCAAAACTTTGTTGTCTGTCACGTGCGTGCGTCGTTCGGGGCCTCGTTGACCCATGTGCATCACTTTTTGGTGCTTTCAACGCGACCCAGGTCAGGCGGGGTTACCCACTGAATTTAA	k__Fungi	1	0	0	0	0	0	0	0	0	0	0	0	0	0	69	0	0	0	0	0	0	0	0	0	0	0	0	0	0	0	0
ae9a610fe75f926cad324d49dce0d9d4	ITSASV236	GAAATGCGATAAGTAATGTGAATTGCAGACCTTGTGAATCATCGAATCTTTGAACGCACATTGCGCCCATTGGTATTCCGATGGGCATGCCTGTTCGAGCGTCATTTTCACCGTCAAGCTTGGCTTGCCATTGGACCCGCTGTCCGGTTAAAGGACAGGTCCCAAAGATAATAACCGTGTCGAGTGTGACCCCAGATGCAACGAGCTTTTTTAAGCACGCATGTCAGGGACCGCGCGGCCCGGTCTGGACCATTTTTCTCAGGTTGACCTCGGATCAGGTAGGGATACCCGCTGAACTTAA	k__Fungi	1	0	0	0	0	0	0	0	0	0	0	0	0	0	0	0	0	0	0	0	69	0	0	0	0	0	0	0	0	0	0
1897d9103b6de17a4f388a16319bc9f0	ITSASV237	GAAGTGCGATAAGCAATGCGAATTGCAGAACCGTGAGTCATCAGATTTTTGAACGCAACTGGCGCCGGCTGGCTCTCCAGTCGGCATGCTTGTTTCAGTGTCTCTTTTTCTCCTAACCCATATCATAATGCGAGAGATACCCTTCTCTTGCTAAGCATGAAAGCACTCTGCGCTCTGCGAGCGGCTTCGACTTGTTCGAGGGTCGCACTCAATGCAGCAGTCACATTGCTCACAATGTGAACTCATTGAGAGCTGAGGCAGTGCAGCGTAAGCTGCCAGTGTTTAGTCACACAAACTTACTTGCATCTGAAATCAAGCAGGATCACCCGCTGAACTTAA	k__Fungi	1	0	0	0	0	0	0	0	0	0	0	0	0	0	0	0	0	68	0	0	0	0	0	0	0	0	0	0	0	0	0
f1f5fe473dc24a4ea43bf9c9281188b1	ITSASV238	CAGGTGCGATAAGTAGTGTGAATTGCAGAATTCAGTGAATCATCGAATTTTTGAACGCAAATGGCGCTCCTTGGCTCTCCAAGGAGCATGTCTGTCTGAGGGTCGATCTAACAAACCACGCAAGCAGCTTGCTGCTGGCGGCGTTGAGAGTCCCAATTGCTGCTCTAGTCAGTAGCGAGATTGTGTCTCTTGAAATCTCTGAGACTGCATGCCACACTCTTGACTGTGTAGTGCGTCAGGCCACAAATTCATTTGTCTTGACTGCTAGCAATCAGTGGCATAGTCGACAAACTGTGTTTGCCTATGGCATCCAATCAATCAATGACCTCAGATCAGGCAAGACTACCCGCTGAATTTAA	k__Fungi	1	0	0	0	0	0	0	0	0	0	0	0	0	0	0	0	0	0	0	0	68	0	0	0	0	0	0	0	0	0	0
3456e2f3ef954dd018471fe869708b55	ITSASV239	GAAATGCGATACGTAGTGTGAATTGCAGACTTCCGTGAATCATCGAATCTTTGAACGCACATTGCGCCCTCTGGTATTCCGGAGGGCATGCCTGTCTGAGCGTCAATATAACATCAAACACCAGTTTGGTCTTGGAAGAAGAGATGGCAACGTCTCCCTTCTGTAAATCACTGAGCAGCGGTCCAAGCTATGCGACGTGGTAAGCACAAATCTCGTCGAACTGTAGCCTTGTGACTGTTTGCCATAACCCAAATATATCATTGTTTGACCTCAGATCAGGTAGGGATACCCCCTGAACTTAA	k__Fungi	1	0	0	0	0	0	0	0	0	0	0	0	0	0	0	0	0	0	0	0	0	0	0	0	0	0	68	0	0	0	0
9bd196a36be0c4b279f71eabbbcf2ae5	ITSASV240	GAAATGCGATACGTAATGTGAATTGCAGAATTCAGAGAATCATCGAATCTTTGAACGCAAATTGCGCTTGAGGCTTCGGCCAAGAGCATGTCTGGCTCAGCGTCGGCTTACTACCCTCAATGAATTCCCTTGTGGACACTGATTGGAGCTGGCTTTCCGGTTTTCCGACTAGGTTGCCGGTCAGCTGAAAAACATTCGCGCTATGGGAGCTGCTTTCCCTTCAAAAAGGAAAGCCGAGTTCCGATTTGGTAGGTGACCTTTGCCGGTTGCATGCCTTCGTTGCTCGCCATGGCTTCCATGAAAGCGTGTGCAGGACGCCTTTTGGCTTTCGACCTGAGCTCAGGCAAGAACACCCGCTGAACTTAA	k__Fungi	1	0	0	0	67	0	0	0	0	0	0	0	0	0	0	0	0	0	0	0	0	0	0	0	0	0	0	0	0	0	0
198196327c33af6d3578ac128b9d6e54	ITSASV241	AAAGTGTGATAATCATGCTGAATCGCAGATACCAGCGAAGCATCAGGGTTTTGTTGGATGTGGGTGTATTGGAGAACTGGCTGACTTCCAGTCCAGGGTGTCTGAAAGGGACTGCCTTTGTCTAGGAAGGCTCATCAATCACTGCTGGCCGATATCGCATGAGAACGATTCGGTAGCCATATGAGTGCTTGTCATGAAGTATGCGCTAAAACGATCAAGCTCTCAGTTCGCCAGGCCTTCAGTGTGAGCCATTCTATTGGACAGGCGGATGTCATTCAATGACAATACGAAGGACACCCTTTGACCCGAGTGGTGTGGGAAAACCCGCTGAACTTAA	k__Fungi	1	0	0	0	67	0	0	0	0	0	0	0	0	0	0	0	0	0	0	0	0	0	0	0	0	0	0	0	0	0	0
1efcf2716ac269488afe0fabe8c5f83f	ITSASV242	GAAGTGCGATAAGCAATGCGAATTGCAGAACCGTGAGTCATCAGATTTTTGAACGCAACTGGCGCCGGCTGGCTCTCCAGCCGGCATGCTTGTTTCAGTGTCTCTTTATCTCATCACCCAAATCATAATGCGAGAGATATCCTTCTCTTGCCAAGCACGAAAGCACTCTGCGCTCTGCGAGCGACTTCGACTTGTCGAGGTTCGCACTCAATGCAGCGGTCACATTTTCACAATGTGAACTCATTGAGAGTTGAGGCAGTGCAGCGAAAGCTGCGAGTGCTTAGTCACACAAACTTTACATGCATCTGAAATCAAGCAGGATCACCCGCTGAACTTAA	k__Fungi	1	0	0	0	0	0	0	0	67	0	0	0	0	0	0	0	0	0	0	0	0	0	0	0	0	0	0	0	0	0	0
642ca609cce3afb072c23185656be48b	ITSASV243	GAAATGCGATAAGTAATGTGAATTGCAGAATTCAGTGAATCATCGAATCTTTGAACGCACATTGCGCTCTCTGGTATTCCGGAGAGCATGCCTGTTTGAGTATCAGTAAAAATCTCAACTCCAAAAGTGTTTTTTGAAGTTGGACCTGAGCTATCCCGCAAACTATTCTTTTAGTAGACGGGTTGCTTAAAATTCAGGTACAGCAGGGTCACACTTGGCAAAAGCGTAATAGTTAATCCTTCGGGATTATTACTTCGCCCAAGCTATCAAAGTATGACACTTGGCTGACTGATGCAGGATGCAACAATAATTGGAAATTTGTTCTGATTTTTGTTAACTTGATCTCAAATCAGGTAGGATTACCCGCTGAACTTAA	k__Fungi	1	0	0	0	0	0	0	0	0	0	0	0	67	0	0	0	0	0	0	0	0	0	0	0	0	0	0	0	0	0	0
034917f57419ad4e2370533790a2b07e	ITSASV244	TAAATGTGACAATTAATGTGACTTGCAGAGTACGTGAATCATCAAGTATTTGAATGCACATTGCACTTTCTGTTCAAGAAAGTATACCTGTTTGAGTACCATATTCTTTTCCCTTTAATGGAAACGTGTGTCATCCGTTGCGCTTTTAGCGGCGCCGGCGATACAAAATTTAGAGTCCAACTCGAGACGTAAAAACATTGCAAAATGATTGAACGTTGCGTGTTGCTTTACTACACCTTTTTTGAATTGATCTCAAATCAGGCAGGACTACCCGCTGAACTTAA	k__Fungi	1	0	0	0	0	0	0	0	0	0	0	0	0	0	67	0	0	0	0	0	0	0	0	0	0	0	0	0	0	0	0
4644b46db7a5d65a9f69a420240879f7	ITSASV245	GAAGTGCGATAAGCAATGCGAATTGCAGAACCGTGAGTCATCAGATTTTTGAACGCAACTGGCGCCGGTTGGTCCTCCAGCCGGCATGCTTGTTTCAGTGTCTCTTTTTCTCATCACCCAAATCATAATGCGAGAGATACCCTTCTCTTGTTAAACATGAAAGCACTCTGCGCTCTGCGAGCGGCTTCGACTTGTTCGATGGTCGCACTCAATGCAGCAGTCACATTGCTCACAATGTGAACTCATTGAGAGCTGAGGCAGTGCAGCGAAAGCTGTAAGTGCTTAGTCACACAAACTTACTTGCATCTGAAATCAAGCAGGATCACCCGCTGAACTTAA	k__Fungi	1	0	0	0	0	0	0	0	0	0	0	0	0	0	0	0	0	0	0	0	67	0	0	0	0	0	0	0	0	0	0
45ff022b6ffb2b4269192b3a0bea173c	ITSASV246	GAAATGCGATAAGTAGTGTGAATTGCAGAATTCAGTGAATCATCGAATCTTTGAACGCACATTGCGCCCTCCGGTATTCCGGGGGGCATGCCTGTTCGAGCGTCATCAAAACCACTCAGGTTGGGGGCTTTTCAAAACCCCGGCTTGGTCTTGGGCACGAGGGATCAGAACCCTCAGCCTGGAATGCAGTGGCGGATATTCCGGCTTGGCAAGAGCGTGATAAAAACGTCGTTCGCGATTGGAGGCCGGAATGCGCAGCCATAATAAACCCCCCAAACCATGTCCCAAGTTTGACCTCGGATCAGGTAGGGATACCCGCTGAACTTAA	k__Fungi	1	0	0	0	66	0	0	0	0	0	0	0	0	0	0	0	0	0	0	0	0	0	0	0	0	0	0	0	0	0	0
db30f61a4e40b9708035062c7a101f35	ITSASV247	GAGGTGCGAAATCTGGCGCGATACGCACCACATGTGAGACGTCGAGTTTTTGAACGCAGCTTGCACCCACTGGGCAACCAGAGGGTGTATCTGCCTGGGTGTTAAAACATTGCTTTTGCATCAACAGTAACATGATGATGCGGATGCATCTTGAGCGAAAAGGGTTTTTTAAACGTTTTTTGCTCGTGTGTGCGCTGTGTTGACTAACAGTGTTAATTTCGTAGGATTTGCAATGAAGAAGTTGCATGCTTTTGTGTGTGAGTGTTGTCATGTGCGTCTAATCCTGGTCAGTAAGCCCCGGCTTGGTGATCGTTTGATGCGAACAAAAATTAAAATTTTTGATTCGCATAAAATATTTACCTCAGGTCAGATAAGATCACCCGCTGAACTTAA	k__Fungi	1	0	0	0	0	0	0	0	0	0	33	0	0	0	0	0	0	0	0	0	0	0	0	0	0	0	0	0	0	0	33
8c65f7e49999e7defd4c2057d379c827	ITSASV248	GAAATGTGATAAGTAGTGTGAATTGCAGAATTCAGTGAATCATCGAATCTTTGAATGCACATTGCACTCTCTGGTATCCCGGAGAGCATGCCCATTTCAGAACCATAAAAATATCTCTCTCTTGTGTGTAGGGAAGGTGAAAAATCTTTACTGCAAAGAAGGGAGGAAGGTTGGATGAGTTGTTTTGCATTATTGCTGCAATCATCTTAAAGACATTTGTTTATACTGCAATCCATTGCTGGATGGCATTACAAAGTGCAACAGAAATAATATATTTCACTTTGGAATGCTATCCAGGTGTGGATATTCAGGTTGACTTAAACAAAACTTAAAACTTGGTCTGAAATCGGGCAGGAAAACCTGCTGAACTTAA	k__Fungi	1	0	0	0	0	0	0	0	0	0	0	0	65	0	0	0	0	0	0	0	0	0	0	0	0	0	0	0	0	0	0
4fd52deb5718877fd4bf38b557dc38d5	ITSASV249	AAAATGTGATAATCATTGTGAATTGCAGAATTCAGTGAATCAATAGAATGCTGAACGCATACGGCACTGTAGCTTGCTACAGTAGGTCTGTATCAGAGTCATTTGCAATCTCTCAATACAATACTTGTATTGCTAATTGAGAGTTGAGGTGCCGTTCGACGCAAGTTTGACGGTCGCAGTGTTCTTTAACAGTTCAACTCAAACATATCTGATGATGTAGTTGGTTTTGGACATTATGTTGAAGCTTCCTATTTTACATGACCTGATATCAGTCCAGGCTACCCGCTGAATTTAA	k__Fungi	1	0	0	0	0	0	0	0	0	0	0	0	0	65	0	0	0	0	0	0	0	0	0	0	0	0	0	0	0	0	0
dcc7da94fbbc22a4cf84af6c5c3b0f1f	ITSASV250	GAAGTGCGATAAGCAATGCGAATTGCAGAACCGTGAGTCATCAGATTTTTGAACGCATCTGGCGCCGGCTGGGTCTCCAGTCGGCATGCTTGTTTCAGTGTCTTGTTTTCTCCTCACCCAAATCTTAATGCGAGAGATGCCCTTCTCTTGCCAAGCAAGAGAGCACTCTGCGCTCTGCGAGCGACTTCGACTCGATCGAGGGTCGCACTCAATGCAGCAGTCACATTGCTCACAATGTGAACTCATTGAGAGCAGAGGCAGTGCAGCAGCCGCTGCCAGTGCTTAGTCACGCAAACTTTCTTTGCATCTGAAATCAAGCAGGATCACCCGCTGAACTTAA	k__Fungi	1	0	0	0	0	0	0	0	0	0	0	0	0	0	0	0	0	0	0	0	0	0	0	0	65	0	0	0	0	0	0
193dfe50969c989f03e2e28820825e98	ITSASV251	GAAATGCGATAAGTAGTGTGAATTGCAGACTTTAGTGAATCATCGAATCTTTGAACGCACCTTGCGCCCTTTGGTATTCCGAAGGGCATGCCTGTTTGAGTGTCATATAGAATCAACACCGTCGGGTCACCGAAGGTGTTGGATTTGGGTATTGGCCTTTGGGCCTTACCTCGAAGGCATTAGTGGGTACCGCCCGGACGTTGTAAGCACTCGTCACGGTGGCCCTCTCACAAAGCCGATTATGTTTTGACTCTGGCCTCAAATCAGGTAGGACTACCCGCTGAACTTAA	k__Fungi	1	0	0	0	0	0	0	0	0	0	0	0	64	0	0	0	0	0	0	0	0	0	0	0	0	0	0	0	0	0	0
3d7de82f0d5c83d7903301b9c9b2e960	ITSASV252	GAAGTGCGATAAGCAATGCGAATTGCAGAACCGTGAGTCATCAGATTTTTGAACGCATCTGGCGCCGGCTGGGTCTCCAGTCGGCATGCTTGTTTCAGTGTCTTGTTTTCTCCTCACCCAAATCTTAATGCGAGAGATGCCCTTCTCTTGCCAAGCAAGAAAGCGCTCTGCGCTCTGCGAGCGACTTCGACTCGATCGAGGGTCGCACTCAGTGCAGCAGTCACATTGCTCACAATGTGAACTCATTGAGAGCAGAGGCAGTGCAGCAGCCGCTGCCAGTGCTTAGTCACGCAAACTTTCTTTGCATCTGAAATCAAGCAGGATCACCCGCTGAACTTAA	k__Fungi	1	0	0	0	0	0	0	0	0	0	0	0	0	0	64	0	0	0	0	0	0	0	0	0	0	0	0	0	0	0	0
844d5626a9803837bf3fd2365e764c0c	ITSASV253	GAAATGCGATAAGTAGTGTGAATTGCAGATGTAACGTGAATCATCGAATCTTTGAACGCACATTGCACCCGGTGGTATTCCGCCGGGTATGCCTGTCTGAGCGTCATTTCTACCCTCAAGCCTCGCTTGGTGTTGGCGGATCGCCCGCTGCGGCGACCGCTAAAAATCAACGGCGGTAGCGCCCGTGTCCCCTGTATAGTACATTTCTTGCAGCGGTCTGCGGGGGCCCACCAGCCTCGTACCCCACCAAAACGAAAGTTGACCTCAGATCAGGTAGGAATACCCGCTGAACTTAA	k__Fungi	1	0	0	0	0	0	0	0	0	0	0	0	0	0	64	0	0	0	0	0	0	0	0	0	0	0	0	0	0	0	0
387410cf0b265b147e5eb6f37e7faed7	ITSASV254	AAAACGCGAAAAGTGTGTTGATGTGCGATTTTTGTGAAACATTTCTATTTGAACGCAGCATGTGCTCTTGTTACAAAGAGCGTGATACATTGAGTGTGGCAAAAAATTGAACTACTAGTTTGGTAATTCAAAGTGAGGACTAACGAATGTATACTGATTTGTTTACCTCTAAAATGACACACGTGATCTGGAATAAAGTCTCAGACTCACTTTCTTACCTGGTGCCTCAATGTATCAAGAATACCCGCTGAACTTAA	k__Fungi	1	0	0	0	0	0	0	0	0	0	0	0	0	0	0	0	0	0	0	0	0	0	0	0	64	0	0	0	0	0	0
3f9722506154d290baf5aa39de15bd30	ITSASV255	AATCTGCGATAATTAATATGAATTGCAGAACCCTGTGAATCATTGAGATTTCGAACGCATAGCGCCCAGGATTTCGGTTTTGGGCACATCCGGTTGAGTGACGCTTTCTATTCTTGCCTCTTCCCCCTCAGGGGAACGAGAGCAGCTTTTTGCGGACGTGCGTTGTAAAAACTGCACTACTGCTAAATACATAGCAAATTTGCTCATAGACGTTTGGTATGGCATTAAATTGCATTTCATAACCATTCTCTATTGAGTATTTGTATCCTTAATTTAAGCCAATTCTGGCTCAACCCTACGTCCTCAACTCGGGTGGGATTACCCGCTGAACTTAA	k__Fungi	1	0	0	0	63	0	0	0	0	0	0	0	0	0	0	0	0	0	0	0	0	0	0	0	0	0	0	0	0	0	0
2982562d2ea4c8f9d75e8c1a507c2b4a	ITSASV256	GAAGTGCGATAAGTAATGTGAATTGCAACCTGTGAATCATCGAATCTTTGAACGCAAATTGCACCCTCTGGTAATCCGGAGGGTATGCCTGTTTGAGTGTCTTTAGTAATTATTGACATATGCCTATGTAATAATGTCAGAATTGAGCTATCTATCTACGTGCCAAGAATAGTGGCTTTAAATAAGATCATGTCATACATATATCTTTACGTTATGTATACATATTTATCAAATTGACCTCGGATCAGGTAGGAATACCCGCTGAACTTAA	k__Fungi	1	0	0	0	0	0	0	0	0	0	0	0	0	0	0	0	0	0	0	0	0	0	0	63	0	0	0	0	0	0	0
e0c96a5781371e218b45c8b2008b9ac8	ITSASV257	GAAATGCGATAAGTAGTGTGAATTGCAGATTTCAGTGAATCATCGAATCTTTGAACGCACATTGCACCCTTTGGTATTCCGAAGGGCATGCCTGTCTGAGCGTCAGTATGAACATCAAACTTTGGTTTGGTATTGGGAGAAGTGGTTTTGCCTCTCTCCTTTAAGTTATTGGCGATGCTTTTTAGCTTGTAAAAACGTAGTAGTAATCACTCGTTTTAAAACAACTGGAAGTGTCTGCCAAACGAATAATTTATTTACAAAGCTTGACCTCAGATCAGGTAGGGATACCCCCTGAACTTAA	k__Fungi	1	0	0	62	0	0	0	0	0	0	0	0	0	0	0	0	0	0	0	0	0	0	0	0	0	0	0	0	0	0	0
d56a23289be236f435862739d2806f4a	ITSASV258	CAACTGCGATAAGTAGTGTGAACTGCAGAAACCTTGAACACAGAACATTCGAATGCACATTGCGCCATTGGAGTAACATCCTTTGGCACGCCTGGTTCAGGGTCGTAATCCAAAAACGCACAGCAAGTGCGTGTGCAAGTTGTGAGATCAACGGGCGAGACCATGCCGTTGTTCTCGCATTGTGTGAAAGGCGCCTGGCGCAGTTGCTCGGGAAGTGCCGGCGTGGACCTCAGATTATTGTTTTCTGTCCACGTCTTACCCAGCGTAACTAGGGCATGACCTGCACTCGCTTAAGGTAGCCAAATGCCTCGTCGACTAATTAGCGATGCGTTCGCGGTGGATGAGCCCACATACCTGACACACATTTCGACCTGAACTCAGACGTGAACACCCGCTGAA…	k__Fungi	1	0	0	0	0	62	0	0	0	0	0	0	0	0	0	0	0	0	0	0	0	0	0	0	0	0	0	0	0	0	0
17f8dd6a9393766f70e875ebb2f50d59	ITSASV259	GAAATGCGATACTTGGTGTGAATTGCAGAATCCCGTGAACCATCGAGTCTTTGAACGCAAGTTGCGCCCGATGCCATTAGGTTGAGGGCACGTCTGCCTGGGTGTCACATATCGAAGCCCATTGCCGATTTCCTACTCGTAGGTGTTGTGCTGGGTGAATGATGGCTTCCCGTGAGCTTCTTTGTCTCATGGTTGGTTGGAAATTGAGACCATGGTAGGGTGTGCCATGATAGATGGTGGTTGTGTGTCGCACGAGACCAATCATGCGCTGCCCTATTGAATTTTGGCCTCTTGTACCCATTTGCGCTTCCAAACGCTCGTGATGAGACCTCAGGTCAGGCGGGGCTACCCGCTGAATTTAA	k__Fungi	1	0	0	0	0	0	0	0	0	0	0	0	0	0	0	0	0	0	0	0	0	0	62	0	0	0	0	0	0	0	0
4e623002d34da52023d20a95da3e9376	ITSASV260	GAAGTGCGATAAGCATTGCGAATTGCAGAACCGTGAGTCATCAGATTTTTGAACGCAACTGGCGCCGGCTGGTTCTCCAGACGGCATGCTTGTTTCAGTGTCTTATTTCCCCATCACCTACATCATAATGCGAGGGATACCCTTCTCTCGTTAAGCATGAAAGCGCTCTGTACTCTGCGAGCTACAGTCTTCGGATGGTAGCGCTCAATGCAGCGGTCACATTGCTCACAATGTGAACTCATTGAGAGCGGAGGCAGTCGGTAGGGCGAGAGCCTTGCTGGAGAGCTTAGGTAATCAAACTTCTATTGTATCTGAAATCAAGCAGGAGGACCCGCTGAACTTAA	k__Fungi	1	0	0	0	0	0	0	0	0	0	0	0	0	0	0	0	0	0	0	0	0	0	9	0	0	53	0	0	0	0	0
dfa2f21957d9e86494dc55cbba3d223f	ITSASV261	GAAATGCGATACTTGGTGTGAATTGCAGAATCCCGTGAACCATCGAGTCTTTGAACGCAAGTTGCGCCCCAAGCCTTCTGGCCGAGGGCACGTCTGCCTGGGTGTCACAAATCGTCGTCCCCCCATCCTCTCGAGGATATAGGACGGAAGCTGGTCTCCCGTGTGTTACCGCACGCGGTTGGCCAAAATCCGAGCTAAGGATGCCAGGAGCGTCTTGACATGCGGTGGTGAATTAAATTCCTCGTCATATCGTCGGTCGTTCCGGTCTAAAAGCTCTCGATGACCCAAAGTCCTCAACGCGACCCCAGGTCAGGCGGGATCACCCGCTGAGTTTAA	k__Fungi	1	0	0	0	0	0	0	0	0	0	0	0	0	0	0	0	0	0	0	0	0	0	0	62	0	0	0	0	0	0	0
dce67a731055cde09f7d4351992ca5d1	ITSASV262	AAAATGCGATAAGTAATGTGAATTGCAGAATTCAGTGAATCATCGAATCTTTGAACGCACATTGCGCCCGCTGGTATTCCGGCGGGCATGCCTGTTCGAGCGTCATTAAAACCCATCAAGCGCTCTTGCTTGGACTTGGTGGATGAGTGCCTACGGCCCTCACTGCCGAAATTGAACGTCGGATAGCCTTTGGGGTGCCCCAGCGTAGTAAGTCTTCTTTCGCTTGGAACCCGAGGCGGTCCCGCCCTAAACCCCCACATTCTATGGTTGACCTCGGATCAGGCAGGGATACCCGCTGAACTTAA	k__Fungi	1	0	0	0	0	0	0	0	0	0	0	0	0	0	0	0	0	0	0	0	0	0	0	0	62	0	0	0	0	0	0
6e57a1bc136bf2d3227ff7f42b9e7ae5	ITSASV263	GAAATGCGATAAGTAATGCGAATTGCAGAATTCAGTGAGTCATCGAATCTTTGAACGCACATTGCGCCCGCCAGCATCCTGGCGGGCATGCCTGTTCGAGCGTCATTACAACCCCTCAGGCCCGGCCTGTTGTTGGGGCTCTGCAGCACACCGCTTCCATGGTGTATGCAGGCCTCCAAAGTTAGCGGCGGTCAACCCCCGGGATCCCAGTGCAGTAATAAATCTCTCGCTGTGGACATCGAGTGGGTGGCCTGCCAGAAAAAAAAACCCCCTTTTTTTTTCTTAGGTTGACCTCGGATCAGGTAGGAATACCCGCTGAACTTAA	k__Fungi	1	0	0	0	0	0	0	0	0	0	0	0	0	0	0	0	0	0	0	0	0	0	0	0	62	0	0	0	0	0	0
9b6b0e81fe3f1e422f6f8e474b110ac9	ITSASV264	AAAGTGCGATATGTACTGCGCTGTGCGCGAAATGCGCAGTCATTCTTCGAATACACATTGTCCTGTCTGGCGAATAGCCGGCAGGGCATCTGCTTCAGGGTTGTTGATTAGTTTAGTTAATGCGCTGTAATGGCCATTATTCCCTTTTGAGGTGTCACTGCCCCGTGTCCCCTCGTTTTGTGTCCTCGTTGCTCCGGCTTCTGTGGACTGGGTGTCTAGTAGTCTGGTTCATTGCTTGCATTGTTCCGCGTATTGCTTCTCCCTTTTTATCTGACCCGACCTGAAGTCAGGTGTGAGTACCCGCTGAACTTAA	k__Fungi	1	0	0	0	0	0	0	0	0	0	0	0	0	0	0	0	0	0	0	0	0	0	0	0	0	0	0	62	0	0	0
18b9205b77e987e28a1c1b083da6e56b	ITSASV265	GAAATGCGATAAGTAATGTGAATTGCAGAATTCAGTGAATCATCGAATTTTTGAACGCAAATTGCACCCTCTGGTAATCCGGAGGGTATGCCTGTTTGAGTGTCTTAAGTAATTATTGACATATGCCTATGTAATAATGTCAGAATTGAGCTATCTATCTACGTACCAAGAATAGTGGCTTTAAATAAGACCATGTCATACATATATCTTTACGTTATGTATACATATTTATCAAATTGACCTCAAATCAGGTAAGAATACCCGCTGAACTTAA	k__Fungi	1	0	0	61	0	0	0	0	0	0	0	0	0	0	0	0	0	0	0	0	0	0	0	0	0	0	0	0	0	0	0
1a04e8892b2778227c7ff949974183ea	ITSASV266	GAAATGCGATACGTAATGTGAATTGCAACGCCCGTGAATCATCTAATCTTTGAACGCAAATGGCACTGCCTGGTTCTCCAGACAGTATATCTGTTTGAGTATGGGTTTTACCTCAACAATATGTTGAATTTGGTTTCTCTAAGTGCATTGCAAATATAGTGAAACTTAAATGCAGATAAACTTGTTCACAATGATATATTTGTACAATGTACGGATACTTTGTGGATTTAACAAATGTCACCATCTCAAATCAGATAAGATTACCCGCTGAACTTAA	k__Fungi	1	0	0	0	0	0	0	0	0	0	34	0	0	0	0	0	0	0	0	0	0	0	0	0	0	0	0	0	0	0	27
3f79cc58079e82421fa0ccc3afa48f6c	ITSASV267	TAACTGCGTGCAGACGTGTGAACTGCAGGACACATGAACACCGACATTTTGAACGCATATGGCGGCCTGAAATAAATTTCAGGCCACGTCTGGCTGAGGGTCGGCTATGAAATAAAAACAAGAGGTGCTCTTTAATTAGAGCTGCATCGCCAAGTTGAACAGCTTGGTTAGAATACATGTGTATGAAAGCTGTATGCAGAACAGACATGAAAAGTTTTGATTGTCTTGTTTATTGGCACGTACACAGTAACAATTTTATATAAAATTCATTGTTACGACCTCAGAGTAGGCGAGATTACCCGCCTAATTTAA	k__Fungi	1	0	0	0	0	0	0	0	0	0	0	0	61	0	0	0	0	0	0	0	0	0	0	0	0	0	0	0	0	0	0
de7485f1f5703bcfe5effa0a7e13e127	ITSASV268	AAACTGCGATATGTAGTGTGAATTGCAGAATTCAGTGAATCATCGAGTCTTTGAACGCAAATGGCGCTTCTGGTCCCGCCAGGAGCACGTCTGTCTGAGAGTTTGCTTTACTGTGTACCGCCCCGCGGGCGGTGGCCCCCGCGCCATGGGCATCCCTCGAAGTGACTTTGCGTCCCCTCCCGACCGTGGGAGCAGGCACACAGATGCTGTCGCCCGCTGCCCCGTTCGACCGGCGTGACGCCGTGACCTCAACTCTCTCAAACTGAACCTCAGATCAGGCGAGACTACCCGCTGAATTTAA	k__Fungi	1	0	0	0	0	0	0	0	0	0	0	0	0	0	0	0	0	0	0	0	0	0	0	0	0	0	61	0	0	0	0
0ac20929ce2e7f10f44dcb28dc305d19	ITSASV269	GAAATGCGATAAGTAATGTGAATTGCAGAATTCAGTGAATCATCGAATCTTTGAACGCAACTTGCGCTCTCTGGTATTCCGGAGAGCATGCCTGTTTGAGTATCAGTAAAAATCTCAACTCCAAAAGTGTTTTTTGAAGTTGGACCTGAGCTATCCCGCAAACTATTCTTTTAGTAGACGGGTTGCTTAAAATTCAGGTACAGCAGGGTCACACTTGGCAAAAGCGTAATAGTTAATCCTTCGGGACTATTACTTCGCCCAAGCTATCAAAGTATGACACTTGGCTGACTGATGCAGGATGCAACAATAATTGGAAATTTGTTCTGATTTTTGTTAACTTGATCTCAAATCAGGTAGGATTACCCGCTGAACTTAA	k__Fungi	1	0	0	0	0	0	0	0	0	0	0	0	60	0	0	0	0	0	0	0	0	0	0	0	0	0	0	0	0	0	0
eb901c7b8b81eff21c69c95d2679382f	ITSASV270	GAAATGCGATACGTAGTGTGAATTACAGACTTCCGTGAATCATCGAATCTTTGAACGCACATTGCGCCCTCTGGTATTCCGGAGGGCATGCCTGTCTGAGCGTCAATATAACATCAAACACCAGTTTGGTCTTGGAAGAAGAGATGGCAACGTCTCCCTTCTGTAAATCATTGAGCAGCGGTCCAAGCTATGCGACGTAGTAAGCACAAATCTCGTCGAACTGTAGCCTTGAGACTGTTTGCCATAACCCAAATATATCATTGTTTGACCTCAGATCAGGTAGGGATACCCCCTGAACTTAA	k__Fungi	1	0	0	0	0	0	0	0	0	0	0	0	0	60	0	0	0	0	0	0	0	0	0	0	0	0	0	0	0	0	0
a64babf16da19e5df34c9647a7659a8d	ITSASV271	GAAATGTGGTAAGTAATGTGAATTGCAGAATCCAGTGAATCATCGAATCTTTGAACGCACATTGCGCCCACTGGTATTCCGGTGGGCATGCCTGTTCGAACGTCATCAAACATCTCAGCACCCTCCCTTGCGGTGTGGCTGCTGGTCTTGCTCCGTGCCGGTCCTCTGGGATCAGCTGGGGCGAAATTCAATGATGCTGACAGCTGTCCTGTCTTCGTGTAGTAATTATAACCTCATGGAAGCAGAGCAACGTTGTCCAGCCAACCAGACCCCAACTTTCTAGTGTTTGACTTCGGATCAGGTAGGGATACCCGCTGAACTTAA	k__Fungi	1	0	0	0	0	0	0	0	0	0	0	0	0	0	60	0	0	0	0	0	0	0	0	0	0	0	0	0	0	0	0
0ab0b7e8710a2b6fe7532857a732bce5	ITSASV272	AATCCGCGATAATTAATATGAATTGCAGGTTTCTGTGAATCATCGAGACTTTGAACGCACTGCGCCCGGATTACTTCGGGCATATTCGGCTGAGTGACAACTTTCCAATGGCACTTCTTAAAACCTAGTGTCGGAATCGGCGGTTAAAATATTTTTTATCCGCTAAGAATTTTTCTAAGTTATTTTGACTTGGAATTTTTTCAAAGAAAAGCCGCCAACCAACCGTGATTTATTCATGTGCGGACGGTAACTTTTCGGAAATAACCTCGATTTTTCGGGATTTATTTACAAATTGTCCTCAGCCGAGTAAGATTACCCGCTGAACTTAA	k__Fungi	1	0	0	0	0	0	0	0	0	0	0	0	0	0	0	0	0	0	0	0	0	0	60	0	0	0	0	0	0	0	0
5037512baef67c11089a0fd64530898b	ITSASV273	CAGGTGCGATAAGTAGTGTGAATTGCAGAATTCAGTGAATCATCGAATCTTTGAACGCAAATGGCGCTCCTGGGTTCTCTCAGGAGCATGTCTGTCTGAGTGTCGGTTTCCAAAAATCGAAAACGCGTTCGCCTTGCGGGCGCGGCGTTGAGGAGTCCCGGCCTGAATTGCTGGCCGCGTCCCTTGAAGTGCAGCGGGACCGATTCGCTGGCGACGCCAGGCGACTTCGGGGTGGCCAAAGAATGTCTTAACCACCGCGTCCGTCGCCCGGGCAGCCGGCGGTTGTCCCCAACCAGCTCACCATCCTTGACCTCAGATCAGGCAAGACTACCCGCTGAATTTAA	k__Fungi	1	0	0	0	0	0	0	0	0	0	0	0	0	0	0	0	0	0	0	0	0	0	0	0	60	0	0	0	0	0	0
95239389a6d3849567d8a031df722a66	ITSASV274	GAAATGCGATACGTAGTGTGAATTGCAGACTTCCGTGAATCATCGAATCTTTGAACGCACATTGCGCCCTCTGGTATTCCGGAGGGCATGCCTGTCTGAGCGTCAATATAACATCAAACACCAGTTTGGTCTTGGAAGAAGAGGTGGCAACGTCTCCCTTCTGTAAATCATTGAGCAGCGGTCCAAGCTATGCGACGTAGTAAGCACAAATCTCGTCGAACTGTAGCCTTGAGACTGTTTGCCATAACCCAAATATATCATTGTTTGACCTCAGATCAGGTAGGGATACCCCCTGAACTTAA	k__Fungi	1	0	0	0	0	0	0	0	0	0	0	0	0	0	59	0	0	0	0	0	0	0	0	0	0	0	0	0	0	0	0
e2fe69937951a24efe7c600b17af6946	ITSASV275	AAACTGCGATATGTAGTGTGACATGCAAAACGTGAATCATCGAATCTTTGAACGCAAATTGCGCCGCGAGGAAACTTGTTTTCTCGAGGCATGTCTTTGTGAGTAGCGTGAACACTTATAAGATGCGATTTATTTCTGTTTCTTATGTTATGAAGTTTCTCCTTACCCGAGATGCTTTGAAATGCAACTGGACGCGTTTCAAGTTTCAAACACTTTCAAACACCTTTTCTAGCGTGGTAAACGCCAACACTAGGAAAACCAAGGGTGTCTTTGAATCGTTTAAGCTTGCGACGCAGCCCATAAGATAAACATCACTTCTTTTTTGCTCTCATATAAGGCAAGGCTACCCGCTGAACTTAA	k__Fungi	1	0	0	0	0	0	0	0	0	0	0	0	0	0	0	0	0	0	0	0	59	0	0	0	0	0	0	0	0	0	0
c6a6f9379cf345376801492cb4099862	ITSASV276	GAAATGCGATACGTAATGTGAATTGCAGAATTCAGTGAATCATCAAATCTTTGAACGCATATTGCGCTCAAGGCTTCGGCCAAGAGCATGTCTGCCTCAGCGTCGGGTTTATATCGCTCCTCTACTCCTTAGGGAATAAAAGAGCGGATCTGGCTGTTCCAGCGAGTTGGTGCTGTTTGCGCCTATTCACGAGCTGGATCAGCTGAAGAACAGAGGTTAGCTCAAGGACCCGTTAAGGGCCGCAACTGGGTAGGCAGCTCACGCTTGCTATTTCTAGTTGTTGGCTTGGATCTTTGGCTTGACCCTCAAACAGGAACCCTTTATTTTCTCGACCTGAGCTCAGGCAAGAACACCCGCTGAACTTAA	k__Fungi	1	0	0	0	0	0	0	0	0	0	0	0	0	0	0	0	0	0	0	0	0	0	59	0	0	0	0	0	0	0	0
b21ab3bfe5547024a8d87bcacaadb5aa	ITSASV277	GAAATGTGATAAGTAGTATAAATTGTAGAATTTAGTGAATTATCGAATCTTTGAACGCACATTGCGCCCCTTAGTATTTTATAGGGCATGCCTGTTTAAGTATTATCTACACTCTTAAGCACTGCTTAGTAATGGGCGTCTATTCCGCCTTCGCGCGCAGACTCGCCCTAAAGGCATTAGTAGTGGTTCTGACCGCCTCTCGCGCAGCACATTTGCGCTTCTTAAGGCATTAGAGGCCTGCGTCTACGAAGCCTATCTTTATTTTTTTAACTTTGGATTAGGTAGGGATACCCGCTGAACTTAA	k__Fungi	1	0	0	0	0	0	0	0	0	0	0	0	0	0	0	0	0	0	0	0	0	0	0	0	0	0	0	0	0	59	0
6c9717e7af0cb1fa45291be5773ded5b	ITSASV278	GAAAATTCAAATTTTCCTTTAGCGATCCTTACGAATGTTCATGGTCAGTGATAGAATATGTTACCTCTTATAGCGATTTCGATTTCTGATGCTGTGATCAGGAACGCTGATGAAGAACAACGTCTCTACTTAGTCCACACGAACAGATTTCTCCCGGTCACAATGCTAGCTGATCACGAACAAAAGCTTTGAGTGAGAGAGTGAGCGAAATTTTGTCTAGGCTTTGAAAACTAAATTTTCATCAAGTAAAATGCTTTAGCACAAGGGTCCTATTTAAAGAACCACAAGCGTGGTCTGCAAGCTAAAATCCCAATAAAGGCTGTGAGCTAAAAGCCCAATAAAGCATACGAATATCATACATTATGATGTATC	k__Fungi	1	0	0	0	0	58	0	0	0	0	0	0	0	0	0	0	0	0	0	0	0	0	0	0	0	0	0	0	0	0	0
cd026f890abec10b43180c059119ad6f	ITSASV279	GAAATGCGATACTTGGTGTGAATTGCAGAATCCCGTGAACCATCGAGTTTTTGAACGCAAGTTGCGCCCGAAGCCATCAGGCCGAGGGCACGTCTGCCTGGGCGTCACACGTCGTTGCCCCCCTCAGCCTCCTCGGATGCTGGGTGGGACGGATGATGGCCTCCCGTGTGCTTGGTCACGTGGTTGGCATAAATATCAAGTCCTTGGCGACTAACGCCACGACGATCGGTGGTTGTCAAACCTCTGTTGCCTGTCGTGTGCGTGCATCGCTCGGGGCCTTGTTGACCCATGTGCATCACTTTTGTGGTGCTTTCAACGCGACCCCAGGTCAGGCGGGGTTACCCGCTGAATTTAA	k__Fungi	1	0	0	0	0	0	0	0	58	0	0	0	0	0	0	0	0	0	0	0	0	0	0	0	0	0	0	0	0	0	0
7ddb40298be4e5a7072d45aa9c1e5c88	ITSASV280	AAAATGCGATAAGTAGTGTGAATTGCAGAATTCAGTGAATCATCGAATCTTTGAACGCACATTGCGCCCACTGGTATTCCGGTGGGCATGCCTGTCTGAGCGTCAGTATAATCTCAAGCAACCGCTTGGTATTGGAAGATGATCTGCCTAGCAGTTCCCTTCTTAAACTGATTGGCAAGTTTACATAGCAGCAAGCGTAGTAGAAATACCATCAGCTTAGTTACTCTGTATAGCTTTGTCAAAATCAAACTATTTTTAAGGTTTGACCTCAGATCAGGTAAGGATACCCCCTGAACTTAA	k__Fungi	1	0	0	57	0	0	0	0	0	0	0	0	0	0	0	0	0	0	0	0	0	0	0	0	0	0	0	0	0	0	0
58ea6c2d4acd80b607ab71dbb92a22d4	ITSASV281	AAACTGCGATATGTAGTGTGACATGCAAAACGTGAATCATCGAATCTTTGAACGCAAATTGCGCCGCGAGGAAACTTGTTTTCTCGAGGCATGTCTTTGTGAGTAGCGTGAACACTTATAAGAAAAGTTTTCTTTTCCTATGTCATGAAGTTTCTCCTTACCCGAGATGCTTTGAAATGCAACTGGACCAGTTTTGAGTTTTTAAAAATTTCAACACTTTTTCCTAGCGTGGTAAACGCCAACACTAGGAATATGCGAGTGGTTTGAAGGCATTTTGAGACTGTGTAAACTGAGCCCATAAGAAACAACATCACCTCTTTTTTGCTCTCATATAAGGCAAGGCTACCCGCTGAACTTAA	k__Fungi	1	0	0	0	0	0	0	0	0	0	0	0	0	0	0	0	0	0	0	0	57	0	0	0	0	0	0	0	0	0	0
b2582e2f88459a43a8d4a52387fe7409	ITSASV282	AAACTGCGATATGTAGTGTGACATGCAAAACGTGAATCATCGAATCTTTGAACGCAAATTGCGCCGCGAGGAAACTTGTTTTCTCGAGGCATGTCTTTGTGAGTAGCGTGAACACTTATAAGAAAAGTTTTCTTTTCCTATGTCATGAAGTTTCTCCTTACCCGAGATGCTTTGAAATGCAACTGGACCAGTTTTGAGGTTTTAAAAATTTCAACACTTTTTTCTAGCGTGGTAAACGCCAACACTAGGAATATGCGAGTGGTTTGAAGCCTTTTTGAGACTGTGTAAACTGAGCCCGTAAGAAACAACATCACCTCTTTTTTGCTCTCATATAAGGCAAGGCTACCCGCTGAACTTAA	k__Fungi	1	0	0	0	0	0	0	0	0	0	0	0	0	0	0	0	0	0	0	0	0	0	0	0	0	0	57	0	0	0	0
3a28cc7ec556cfd7396dff6b10f07de9	ITSASV283	GAAATGCGATACGTAGTGTGAATTGCAGAATTCCGTGAATCATCGAATCTTTGAACGCATATTGCGGTCGAGGCTTCGGCTAAGACCATGTCTGCCTCAGCGTCGGTGTGAACCCTCATCCCCCCCCATCTGGGGGCTCGGATGGACCTGGCCTCCCCAGCTTCCGGGCTGGGCTGGCTGAAATTCGGAGGTTCACGCTTGGGCCTGTATGGCAACAGCAAGGTAGGTAGTTTACTACTCCAGCTGCTGCTTTGGGCACTTGCACGGACCCGCAGGAATCACTCACTCTTTCGACCTGAGATCAGGCAAGGCTACCCGCTGAACTTAA	k__Fungi	1	0	0	0	0	0	0	0	0	0	0	0	56	0	0	0	0	0	0	0	0	0	0	0	0	0	0	0	0	0	0
014e6f7d4c5fceccda11b8e3af97ed10	ITSASV284	GAAGTGCGATAAGTAATGTGAATTGCAGAATTCAGTGAATCATCGAATTTTTGAACGCATATTGCGCCCTTTGGTATTCCAATGGGCACATCCGTTCGAGCGTCATTACAACATTCAGGCCCTGCCTGGTTTTGGGAGCCGCGCTGAGCAGGGCGCTCCTCAAATGCTTCGGCGTCGCCGACCGCCTACTCTAATGCAGCAAGATATTACCGTCCGCACTTGCAGAGAGACAGTCCGCCAGATCAGCCGAAACCATTTTATCATTTCAATGTTTGACCTCGGATCGGATGGGGATACCCGCTGAACTTAA	k__Fungi	1	0	0	0	0	0	0	0	0	0	0	0	0	0	0	0	0	0	0	0	0	0	0	0	56	0	0	0	0	0	0
ca698054bd781a352e52536dd65519d5	ITSASV285	GAAGTGCGATAAGCAATGCGAATTGCAGAACCGTGAGTCATCAGATTTTTGAACGCAACTGGCGCCAGTTGGTCCTCCAGCTGGCATGCTTGTTTCAGTGTCTCTTTATCTCATCACCCAAATCATAATGCGAGAGATACCCTTCTCTTGCTAAGCATGAAAGCACTCTGCGCTCTGCGAGCGGCTTCGACTAGTTCGATGGTCGCACTCAATGCAGCAGTCACATTGCTCACAATGTGAACTCATTGAGAGCTGAGGCAGTGCAGCGAAAGCTGTAAGTGCTTAGTCACACAAACTTACTTGCATCTGAAATCAAGCAGGATCACCCGCTGAACTTAA	k__Fungi	1	0	0	0	0	0	0	0	0	0	0	0	0	0	0	0	0	0	0	0	0	0	0	0	56	0	0	0	0	0	0
442c0056819b57f959bb465e3397a6e2	ITSASV286	GAAACGCGATATGTAGTGCGAATTGCAACATTCAGTGAATCATCGAATCTTTGAACGCAAGTTGTACTCCTGGGTATCCCTGGGAGTATGCCTCTTTCAGTGTCGGTACTTCTTTCAAATCATTTTTGATTTGGAGAATGAGAGTTTCTATTGAATCTCTTTAAACCGTCTGTGTATTCTCATGTAGACTTGAGTTGGTGTAGATGGATTGAGACAATCTTTGATCGTCGAGAAAATTCTGCTGCTACTTGGGTATCTGTGTGATCCAGAATACACTTCTAAACAATTTACTGTTAAGACCTGAGAGAGGTAAGATTACCCGCTGAACTTAA	k__Fungi	1	0	0	0	0	0	0	0	0	0	0	0	0	0	0	0	0	0	0	0	0	0	0	0	0	56	0	0	0	0	0
5f271d1dfacb7442cf4acd106a41bbfd	ITSASV287	GAAACGCGATATGTAGTGCGAATTGCAGAATTCAGTGAATCATCGAATCTTTGAACGCAAGTTGCGCCCTTGGGTTCTCCTGAGGGCATGCCTCTTTCAGTGTCGGTACTTCACTCAAACCATGTTTGGTTTGGAGACTGAGAGTTTTGTTTTCGAACGAATCTTTTTAAATAGTACGTGTATTTGCAGTTGGACTTGATGAATGTAAAGAAGAGTAGACAATCTTTGGAGTGTTTGTTCATTTTTGCTTGATTGGAGTATCCTTTTGCGATGGAATACATTTGATTTTATTCAAGACCTGAGTGAGGTAAGATTACCCGCTGAACTTAA	k__Fungi	1	0	0	0	0	0	0	0	0	0	0	0	0	0	0	0	0	0	0	0	0	0	0	0	0	27	29	0	0	0	0
5bc6c0b52ae21c4ba656d36dfadaa2d4	ITSASV288	GAACTGCGATACGTGATGTGAATTGCAGAATTAGTGAATCATCGAGTCTTTGAACGCATATTGCGCCCATTGGTACCCCATTGGGCACGCCTGTTCGAGCGTCGTCAAAACCCCCTCGGGCCTTGCCCGGTGCTGGAGGATGCCATTTTTTGGGTAACCGAAATACAATGGCACCTCTTTAACACTTTTTCTGGCGCGGTGACCAGACTTTCTGACGCGGCAAGTTAATTTTTAACCTCCGTCAAAATAGTCTGAATTACTGTTCGCCGTCAAATTGATTGTGGCCTACAAGCTACTCTCTCTTTTTTTATTTTCGACCTCGAATCAGGTGGGGATACCCGCTGAACTTAA	k__Fungi	1	0	0	0	0	0	0	0	0	0	0	0	55	0	0	0	0	0	0	0	0	0	0	0	0	0	0	0	0	0	0
b4ac2e74f7d97574ad3d2cd9f5c14590	ITSASV289	GAAGTGCGATAAGTAATGTGAATTGCAGAATTCCGTGAATCATCGAATCTTTGAACGCAAATTGCACTTTCTGGTATTCCGAAGGGCATGCCTGTTCGAGCGTCATTATCAACCCTCAAGCCTTGCTTGTTGTTGGATCTCATCTCGTTAAAGAGATGGGTCCGAAAGGTATTGACGGCGTCGTGATCGACCCCCGGTGCAACGAGCTTTACGGCACGCACGGTGGCGGTCGGCCCGGCCCGGCCTTAACTGTATTATTTCTCAAGGTTGACCTCGGATCAGGTAGGAATACCCGCTGAACTTAA	k__Fungi	1	0	0	0	0	0	0	0	0	0	0	0	55	0	0	0	0	0	0	0	0	0	0	0	0	0	0	0	0	0	0
9754a6de0ca68191fbc30cd407a31402	ITSASV290	CAACTGCGATAAGTAGTGTGAACTGCAGAAACCTTGAACACAGAACATTCGAATGCACATTGCGCCATTGGAGTGACATCCTTTGGCACGCCTGGTTCAGGGTCGTAATCAAAAAGCGCACAGCAATTGCGTGTACAAGTTGTGAGATCAGTGAGCGACACACATGCCACTGTTCTCGCATTGTGTATAAGGCGCCAAAGACTGAGGGGGAGTGCCGGCATGGAACGAGACTTTGATATTTTCCATGTCTTGCAGACCGCAACTCGGGCACAAACCTGACTCTCTTAAGGTAGCCAAAAGCCTCATCGGCTAATTATGACCAAACACACATTTTCGACCTGAACTCAGACGTGAACACCTGCTGAACTTAA	k__Fungi	1	0	0	0	0	0	0	0	0	0	0	0	0	55	0	0	0	0	0	0	0	0	0	0	0	0	0	0	0	0	0
6dd9eb9376a683b3d2feb433b71e6b64	ITSASV291	AAAGTGCGAAAAGTGTCATGACTTGCAGATTCCCGAGAGCTGACAAATCTCTGAATGCAAATGGCAGCTGAATAGACACAGCTATGTGTTGTAGAGTGTAGATGCTCCAGCTAATCATCATTCTGTTGCTTGAATGCGGCGAATGGATCTGCGCTTGCGAATCGCGAGTGTTAAGTGAAAAGGTCTGTGCCAGGACTCACGTCCGAGCACAAGCACCGATGGATTCTGAACCCAGAGTATATCGAGTGTGATCAATGACCCCTTTCAATTTTTATGAGCCACATCTACAACGCATGATTACCCGCTGAACTTAA	k__Fungi	1	0	0	0	0	0	0	0	0	0	0	0	0	0	0	0	0	0	0	0	0	0	0	0	0	0	0	0	0	55	0
89419feec5af2ccab12d88b901607e55	ITSASV292	TGCGATAAGTAATGTGAATTGCAGAACTCAGCGAATCATCGAATCTTTGAACGCAAATGGCGCCCCCTGGTTCTCCAGGGAGCATGTCTGTCTGAGCGTCATGTAACACTAGTACACGCACACTCTTCATGTGTGTGCGGCGTTGAGGCTTCATGGCTTGCTCTTAGTGAGCGAGCTGCGTGCCTTGAAGTGCAGAATATGACTGGGACCCTTGCACTTGCACACGAGTGTGATAGGGGGCAGCAAAAAGAGTAATCTTGTCTGCTTGCCTGTCTCCACGTGCAAGTGCTCGTCGTCTCTTTGGCTTATGCCAAACACTGACTTTGACCTCAGATCAGGCAAGACTACCCGCTGAATTTAA	k__Fungi	1	0	0	0	0	0	0	0	0	0	0	0	0	0	0	0	0	0	0	0	0	0	0	0	0	0	0	0	0	55	0
aa2b3fc4341142dc309b3e6140ce65fe	ITSASV293	GAAGTGCGATAAGCAATGCGAATTGCAGAACCGTGAGTCATCAGATTTTTGAACGCAACTGGCGCTGGCTGGGTCTCCAGCCAGCATGCTTGTTTCAGTGTCTTGTTTTCTCCTCACCCAAACCTTAATGCGAGAGATACCCTTCTCTTGCCAAGCATGAAAGCACTCTGCGCTCTGCGAGCGACTTCCTGACTAGCTCAGGGGTCGCACTCAATGCAGCCGTCACATTGCTCACAATGTGAACTCATTGAGAGTAGAGGCAGTGCAGCGTAAGCTGCCAGTGCTTAGTCACACAAACTTACTTGCATCTGAAATCAAGCAGGATAACCCGCTGAACTTAA	k__Fungi	1	0	0	0	0	0	0	0	0	0	0	0	0	0	0	0	0	0	0	0	0	0	0	0	0	0	0	0	0	55	0
b30df716f59f69593c85555666c83f33	ITSASV294	GAAATGCGAAAAGTAATGCGAATTGCAGAATTCCGTGAGTCATCGAATCTTTGAACGCACATTGCGCCCCCTGGTATTCCGGAGGGCATGCCTGTCCGAGCGTCATTATCCATCTCAAGCCTGGCTTGTCCTTGGGCGGACCGGTTGGTCCCCCCGAAATACAGCGGCGGCACTGCTTCGGTCGCTTCGTAACGAGCTTCGGCACGCGATCCGATCTAGGCGGCCCGCCTCCAATTTCTAGGTTGACCTCGGATCAGACAGGATTACCCGCTGAACTTAA	k__Fungi	1	54	0	0	0	0	0	0	0	0	0	0	0	0	0	0	0	0	0	0	0	0	0	0	0	0	0	0	0	0	0
51ee924b9a7fc4e1fe20507b58f76da4	ITSASV295	GAAATGTGACACTTGGTGTGAATTGCAGAATCCCGCGAACCATCGAGCATTTGAATGCAAGTTACGCACGAGGCCATTAGGTCGAGTGCACGTCTGTTTGGGCGTGATGTATAGCGTCATTCCAATCTCCCACATGCGATGAGTGTGGTTTGGGTGATGATGGATATGGAGAATGACCTTCCGTCCTTTAATTGTACGGTAGGTTTAAGTGATTGTCGTTGGCCGTTATATGCGAGGCGAATGGTGTATCGAGTTAACGCATGATGTCTCTAATCGCGTCCGTGAGACTTAGGCATGACTTAGAAATAATCGAAACCGATTTCGATGATTGCATTGGTAGCAATCTCGAACCATGACCTCAGATCAGATGGGGCGACCCGCTGAGTTTAA	k__Fungi	1	0	0	0	54	0	0	0	0	0	0	0	0	0	0	0	0	0	0	0	0	0	0	0	0	0	0	0	0	0	0
9f0f83e330f65181412c57490391938d	ITSASV296	GAAATGCGATACTTGGTGTGAATTGCAGAATCCCGTGAACCATCGAGTCTTTGAGCGCAAGTTGCGCCCGATGCCATTAGGTTGAGGGCACGTCTGCCTGGGCGTCACATATCGAAGCCTCCTGCCAATTTCCCTTTGATTATTGTGCAGGGTGGATGTTGGCCTCCCGTGAGCTCTTTCGTCTCATGGTTGGTTGAAAATTGAGACCTTGGTAGGGTGTGCCATGATAGATGGTGGTTGTGTGATCCACGAGACCAATCATGTGCTGCTCTATTAAATATGGCCTCTTTTACCCATATGCGTTTCTAAACGCTCGTGATGAGACCTCAGGTCAGGCGGGGCTACCCGCTGAATTTAA	k__Fungi	1	0	0	0	0	54	0	0	0	0	0	0	0	0	0	0	0	0	0	0	0	0	0	0	0	0	0	0	0	0	0
a7c2c660a75adb066dacb1c476497f03	ITSASV297	GAAATGCGATACGTAATGCGAATTGCAGAATTCAGTGAATCATCAAATCTTTGAACGCAAATTGCGCTTCTTGGATAGGCCAGGAAGCATGCCTCTTTGAGTATCGTTTTCACCCCAGCTCGACTGCTTATTTGTGTAACAACGAATAAGTTCTGTCGGAGAATGAGTTTGTCTTGTCTGAAAAGATAAGTCACTTTAAATGCTGTGAGTTTGATTGCCTACTTCAGTAGGATTAGTGTATGAACTAATCGCTGTCGTAATGTGGATAAATTTTATTTACATTATTATGCAGTTTGATTGGATGTATACTGGTAATAATCACTTATAACTCAGTGGAAATTAATCTAATACTTTTAACGGTATTAATACCTTTTGAATTAGATCCCAAATGAAGCAAGA…	k__Fungi	1	0	0	0	0	0	0	0	0	0	0	54	0	0	0	0	0	0	0	0	0	0	0	0	0	0	0	0	0	0	0
1d39f9cc3d77c28fc4990480d9e7076e	ITSASV298	AAAATGCGATACGTAATGTGAATTGCAGAATTTTGTGAATCATTGAATCTTTGAACGCACATTGCGCCTTTTGGTAATCCAGGAGGCATGCCTGTTTGAGTGTCAGTTCACCTCTCAAACCAGTTATGTTTTGTTTACAGGATGTAGCAGGTTTGGTTTTGGAAGGCTTGAGTTTTGATAAAAAGCTCTCTTCTGTAATGAATGACTCAAAGGTAACTGTAATTTACTCTTAGTTGTAACAAGTTTCTGTCAACTTTAAAGAGGATGTTATGAGCTACCACAAACTTAATATATAAAGTGAAATGTTGCCATTTTGGTAACGATAGCTTTCTTTTAGTTTGACCTCAAATCAGGTAAGGATACCCGCTGAACTTAA	k__Fungi	1	0	0	0	0	0	0	0	0	0	0	0	0	0	0	0	0	0	0	0	0	0	0	0	0	0	54	0	0	0	0
2e40ff582372525a71c3f946c71ad574	ITSASV299	GAAGTGCGATAAGTAATGTGAATTGCAGAATTCCGTGAATCATCGAATCTTTGAACGCAAATTGCACTCTCTGGTAACCCGGGGGGCATGCCTGTTCGAGCGTCATTAAAACTACTCAAGCTAAGGTCTTACCTTCTGCTTGGTCTCGGGCCTGAGGAGTCAAATCCTCTGTCCGAAATTCAGTGGCGAATTGTTTGAGCTTGTGGACGTAGTAAAACTTTCTACCCGTTGCAAGCGAGAATCTATTCTGCCATAAACCCCCATACTTTTCTAGTTTGACCTCGGATCAGGTAGGGATACCCGCTGAACTTAA	k__Fungi	1	0	0	0	0	0	0	0	0	0	0	0	0	0	0	0	0	0	0	0	0	0	0	0	0	0	0	0	0	54	0
a2920f1029283aa1c007332fbb04773f	ITSASV300	CAACTGCGATAAGTAGTGTGAACTGCAGAAACCTTGAACACAGAACATTCGAATGCACATTGCGCCATTGGAGTGACATCCTTTGGCACGCCTGGTTCAGGGTCGTAATCAAAAAGCGCACAGCAATTGCGTGTACAAGTTGTGAGATCAGTGAGCGACACACATGCCACTGTTCTCGCATTGTGTAAAAGGCGCCAAAGACTGAGGGGGAGTGCCGGCATGGAACGAGATTTTGATATTTTCCATGTCTTGCAGACCGCAACTCGGGCACAAACCTGACTCTCTTAAGGTAGCCAAATGCCTCGTCGACCAATTGGTGAATTGGCGTCGTTGGCTAATTATGACCAAACACACATTTTCGACCTGAACTCAGACGTGAACACCCGCTGAACTTAA	k__Fungi	1	0	0	0	0	0	0	0	0	0	0	0	0	0	53	0	0	0	0	0	0	0	0	0	0	0	0	0	0	0	0
2e66cf8490e5974b70c8e8a21517dd6f	ITSASV301	GAAATGCGATACTTGGTGTGAATTGCAGAATCCCGTGAACCATCAAGTCTTTGAACGCAAGTTGCGCCCGATGCCATTAGGTTGAGGGCACGTCTGCCTGGGCGTCACATATCGAAGCCTCCTGCCAATTTCCCTTTGATTATTGTGCAGGGTGGATGTTGGCCTCCCGTGAGCTCTTTCGTCTCATGGTTGGTTGAAAATTGAGACCTTGGTAGGGTGTGCCATGATAGATGGTGGTTGTGTGATCCACGAGACCAATCATGCGCTGCTCTATTAAATATGGCCTCTTTTACCCATATGCGTTTCTAAACGCTCGTGATGAGACCTCAGGTCAGGCGGGGCTACCCGCTGAATTTAA	k__Fungi	1	0	0	0	0	0	0	0	0	0	0	0	0	0	53	0	0	0	0	0	0	0	0	0	0	0	0	0	0	0	0
f725015b014c096de8d067f039f4ce24	ITSASV302	AAAAGAATTAAACTATTTTCCTAATATTGTGGCTAAGAATTTATCTCAAAAGCAAACTAAAACAATTGCTTTAATCTTATCTAACTTCGATGAAGGTTGTGGACCTGATGGAATAATATTTAAAATTCTGAGTGGGATTTTAAATGCTTGTGTAGATAATGAATATGAATTATTAATTTTCACGACAACTCAATCGCAACAACAAAAAAAATCATATTATCAGTTATGCAATGAAAGAAAGGTTGCTGGTGTTATAATATTTGGACTAAAAACAAATGATAGATATTTTAAGGAAATAGTAGAAAGTAGAATTCATTCGGTGGTTATCGACGCTGAGACTGTAGGAAAGAATACATCAA	k__Fungi	1	0	0	0	0	0	0	0	0	0	0	0	0	0	0	0	0	0	0	0	53	0	0	0	0	0	0	0	0	0	0
eb0a091f1f42fb41fe9f8f6ec7422053	ITSASV303	GAAATGCGATACGTAGTGTGAATTGCAGACTTCCGTGAATCATCGAATCTTTGAACGCACATTGCGCCCTCTGGTATTCCGGAGGGCATGCCTGTCTGAGCGTCAATATAACATCAAACACCAGTTTGGTCTTGGAAGAAGAGATGGCAACGTCTCCCTTCTGTAAATCATTGAGCAGCGGTCCAAGCTATGCGACGTAGTAAGCACAAATCTCGTCGAACTGTAGCCTTGAGACTGTTTGCCATAACTCAAATATATCATTGTTTGACCTCAGATCAGGTAGGGATACCCCCTGAACTTAA	k__Fungi	1	0	0	0	52	0	0	0	0	0	0	0	0	0	0	0	0	0	0	0	0	0	0	0	0	0	0	0	0	0	0
a11b6a9bd7bd6549fddd674929d7927e	ITSASV304	GAAGTGCGATAAGTAATGTGAATTGCAGAATTCCGTGAGTCATCGAATCTTTGAACGCAAATTGCGCTTCCTGGTATTCCGGGAAGTATGCCTGTTTGAGGGTCAGTTTAAATAAACATCGAGATGTTGCTTTTTGTGACGCTTCGGAATTGGGAAGTCTTGATCCCTGGATCAAGTGACCTGAAATTGACACGTTTCCGTGCATCTCGGACGTACATAAGAAATATGTTTCTAATACGTCAGGGTTTGCCGAGCTCTATTAGGTGAGACCATGTTTGCTCGTGGTATCTGCTTCTAACCGTCCGCAAGGACTCTAATGACTTGTTTGACCTCAAATCAGGTAGGACTACCCGCTGAACTTAA	k__Fungi	1	0	0	0	0	0	0	0	0	0	0	0	0	52	0	0	0	0	0	0	0	0	0	0	0	0	0	0	0	0	0
c53a7a7b1a2211cefd43844db54b4a9a	ITSASV305	GAAATGCGACACTTGGTGTGAATTGCAGAATCCCGTGAACCATCGAGTCTTTGAATGCAAGTTGCGCACGAGGCCATTAGGTCGAGTGCACGTCTGTTTGGGCGTCATGTATAGCGTCATTCCAATCTCCCACATGCGATGAGTGTGGTTTGGGTGATGATGGATATGGAGAATGGCCTTCCGTGCTTTAATTGTATGGTAGGTTTAAGTGATTGTCGTTGCCCGGTATATGCGAGGCGAATGGTGTATCGAGTTAACGCACGATGTCCCTAATCGCGTCCATGAGACCTAGGCATGACTTAGAAATAATCGAAACCGATTTTGATGTTTGCATTGGTAGCAAGCTCGAACCATGACCTCAGATCAAACGGGGCGACCCGCTGAGTTTAA	k__Fungi	1	0	0	0	0	0	0	0	0	0	0	0	0	52	0	0	0	0	0	0	0	0	0	0	0	0	0	0	0	0	0
dbd501c5f36a76a4aca35c93b4042078	ITSASV306	GAAATGCGATACGTCATGCGAATTGCAGAATTTCGAGAATCATCAAAACTTTGAACGCATCTTGCGCTTCCGGGATATTCCTGGGAGCATGCCTGTTGGAGTGTCTGCTTTTGTCTTTACTATTTCTTGTGCATTTTTATGGTGTGCGGGGAATGATTCTGAGTTTTGTTTGTTCTGTAATAACAACAAAGCTTGAAGAGCAGCTTGGGTTTTGAACGAGAACCCTCCTCCACTATTGACTGCATCTCTATGAACTTTCATATTTTGGGTCTCTTCTTGATGTTGAAATATGAATACCCTATCAGAGACTTGCCTTCAATATCACATTATTGACCTCCAATCAGGCAAGAGGACCCGCTGAATTTAA	k__Fungi	1	0	0	0	0	0	0	0	0	0	0	0	0	0	0	0	0	0	0	0	0	0	52	0	0	0	0	0	0	0	0
072957dfe97bb93a2044a19ce9afbbd5	ITSASV307	GAAACGCGATATGTAGTGCGAATTGCAACATTCAGTGAATCATCGAATCTTTGAACGCAAGTTGTACTCCTGGGTATCCCTGGGAGTATGCCTCTTTCAGTGTCGGTACTTCTTTCAAATCATTTTTGATTTGGAGAATGAGAGTTTCTATTGAATCTCTTTAAACCGTCTGTGTATTCTCATGTAGACTTGAGTTGGTGTAGATGGATTGAGACAATCTTTGATCGTCGAGAAAATTCTGCTGCTACTTGGGTATCTGCGTGATCCAGAATACACTTCTAAACAATTTACTGTTAAGACCTGAGAGAGGTAAGATTACCCGCTGAACTTAA	k__Fungi	1	0	0	0	0	0	0	0	0	0	0	0	0	0	0	0	0	0	0	0	0	0	0	0	0	0	52	0	0	0	0
b96ac8519c5fbe631cd18a15b539dbed	ITSASV308	GAAATGCGATACTTGGTGTGAATTGCAGAATCCCGTGAACCATCGAGTCTTTGAACGCAAGTTGCGCCCCAAGCCTTCTGGCCGAGGGCACGTCTGCCTGGGCGTCACAAATCGTCGTCCCCCTCAATTCTTTTGCGGGTATTGGACGGAAGCTGGTCTCCCGTGTGTTACCGCACGCGGTTGGCCAAAATATGAGTTAAGGATGCGTGGAGCGTCCCGACATGCGGTGGTGAACTCAAGCCTCTTCATATAGTCGGTCGTTCCTATCCGAAAGCTCTCGATGACCCAATGTCCTCAAAGCGACCCCAGGTCAGGCGGGATCACCCGCTGAGTTTAA	k__Fungi	1	0	0	0	51	0	0	0	0	0	0	0	0	0	0	0	0	0	0	0	0	0	0	0	0	0	0	0	0	0	0
d53ba9ae9f2a7ef1d3fd62806a098e75	ITSASV309	AAACTGCGATATGTAGTGTGACATGCAAAACGTGAATCATCGAATCTTTGAACGCAAATTGCGCCGCGAGGAAACTTGTTTTCTCGAGGCATGTCTTTGTGAGTAGCGTGAACACTTATAAGAAAAGTTTTCTTTTCCTATGTCATGAAGTTTCTCCTTACCCGAGATGCTTTGAAATGCAACTGGACCAGTTTTGAGTTTTTAAAAATTTCAACACTTTTTTCTAGCGTGGTAAACGCCAACACTAGGAATATGCGAGTGGTTTGAAGCCTTTTTGAAACTGTGTAAACTGAGCCCGTAAGAAACAACATCACCTCTTTTTTGCTCTCATATAAGGCAAGGCTACCCGCTGAACTTAA	k__Fungi	1	0	0	0	51	0	0	0	0	0	0	0	0	0	0	0	0	0	0	0	0	0	0	0	0	0	0	0	0	0	0
2b5b28c761fadeb460aa3a8f9ed85d21	ITSASV310	GAAATGCGATAAGTAATGTGAATTGCAGACTTCCGTGAATCATCGAATCTTTGAACGCACATTGCGCCCTCTGGTATTCCGGAGGGCATGCCTGTCTGAGCGTCAATATAACATCAAACACCAGTTTGGTCTTGGAAGAAGAGATGGCAACGTCTCCCTTCTGTAAATCATTGAGCAGCGGTCCAAGCTATGCGACGTAGTAAGCACAAATCTCGTCGAACTGTAGCCTTGTGACTGTTTGCCATAACCCAAATATATCATTGTTTGACCTCAGATCAGGTAGGGATACCCCCTGAACTTAA	k__Fungi	1	0	0	0	0	0	0	0	0	0	0	0	0	0	0	0	0	51	0	0	0	0	0	0	0	0	0	0	0	0	0
8cebd817403f12980aae0784993df8d2	ITSASV311	GAAATGTGATACGTAATGTGAATTGCAGAACTCAGTGAATCATCAAATCTTTGAACGCAAATTGCGCTAGTAGTAATACTAGCACACTTGTTTGAGTGTCGTTTATACAATTATCATAAAAAGTATATAGAATGAATGATCAACGATCATTTTAAGTTTAACAAAAGTATAATCATATCCTTATTTATAATTTGTAGTAACATACACTATTATGAATGCTGGTTATACGAACATAATGTATATAGAATATCGACCTCAAATCAAGTGAGATTACCCGCTGAATTTAA	k__Fungi	1	0	0	0	0	0	0	0	0	0	0	0	0	0	0	0	0	0	0	0	0	0	0	0	0	24	27	0	0	0	0
840f33a405021499b596803f4a32d19f	ITSASV312	GAAATGCGATAAGTAATGTGAATTGCAGAATTCAGTGAATCATCGAATCTTTGAACGCACATTGCACCCAGTGGTATTCCGCTGGGTATGCCTGTTCGAGCGTCATTTCAGCCCTCAGGCCGCCTTCCCTTCGGGTGGGTAGGGCCTGGTGTTGGCGGTCTGCGGCCCAGCCGCAGTCGCCCAAATGGATCGGCGTGCGCGCTGTCGTGCTCTTTGCGTAGTGGTTTTCCAAAAAATCTCGCACCGAGCCGCGGCGTCTACATTGCCTCGCAACCATCTATTTTCAAGAAGCTTGACCTCGAATCAGGTAGGGTTACCCGCTGAACTTAA	k__Fungi	1	0	0	0	0	0	0	0	0	0	0	0	0	0	0	0	0	0	0	0	0	0	0	0	0	0	0	0	0	51	0
580f271a81dfdd7be60ed10978ecea0b	ITSASV313	GAAATGCGATAAGTAATGTGAATTGCAGATGTCTGTGAATCATCAAGTCTTTGAACGCAAGTTGCGCCGCCAAAAGCGGCATACTTGTTAGAGTGATGGTAAAAATCAAAACCAAAAACAGAGAGTCTTGTGATGTAAATTCACAAGGTAGTGAGGATCTAATCATACATTGATTAGTCACTTTCAAATGTATGTACAACTTGATGTATCGATGTATCAAGTAGATATTGTTGGTGTGCTTTGCACAAACTCTCAATATCGAAAAACATCAATACCTCATAAAAACTACATTGTACACATCGGAACATGGGGATATCCCCCCTCTCAACATCATCCTCTAATCAAGTAAGACTACCCCCTGAACTTAA	k__Fungi	1	0	0	0	0	0	0	0	0	0	0	0	0	0	0	0	0	0	0	0	0	0	0	0	0	0	0	0	0	51	0
f65f498734c85e425aa7e16d6c6ac9e5	ITSASV314	GAAATGCGATAAGTAATGTGAATTGCAGACGCAAGTGAATCATCGAATCTTTGAACGCATATTGCACTCCCTGGTATTCCGGGGAGTATGCCTGTTTCAGTATCATGAACAAATACATCAGGCCAAAAAGGCTCTTTTTTGGACCCTGGATCTAGGCTGTGAAACTTATTCTGTAGCCGACCTCGAACGAGCTCTTCAGAGTTCTCTTTCAGGGTCGGCCAGCCTGAAATGCATCCCACCGCGGCAAGGGAAAAAGAAAGGCGTGATAGTTTGACCTCTGAGTCGATCTTTTCGCCGAAGCCTCTCTCCCCCCGCGGCGATTAGCAGGACCCGACAAAAGCGACCGGTTTGGTTGTCTTTTGATCTTCAACTTGATCTGAAATCAGGTAGGATTACCCG…	k__Fungi	1	0	0	0	0	0	0	0	0	0	0	0	0	50	0	0	0	0	0	0	0	0	0	0	0	0	0	0	0	0	0
7e1276cb509c09484db5e90a98e779f1	ITSASV315	GAATTGCGACAAGTAGTGTGAATTGCAGAATTCCGTGAATCATCGAATCTTTGAACGCATATTGCACTTTTTGGTATTCCGAAAAGTATGCCTGTTTGAGGGTCATTGAATTAATCGTGCACACTCGTAATGGGTATGGTACGGAAAGATGAGCATTTCGTAATATTTTTTATTATGATTGCTAGAAATTGAAGCAGTGGTCTCGGCCTAATATAGAGACGCGTTTACGGTGGCTTGCCTCCAATATTTCGCAACTTTTTGGTCGAATTCCATGGTAGTTTGAGCTATTTCTCTGAGGAAAAGCGCATACAATTTTTTAATCTTGACCTCAAATCAAGCAAGAATACCCGCTGAACTTAA	k__Fungi	1	0	0	0	0	0	0	0	0	0	0	0	0	50	0	0	0	0	0	0	0	0	0	0	0	0	0	0	0	0	0
7a74fb4f520b01b38acf8062ae732e86	ITSASV316	GAAATGCGATACGTCATGCGAATTGCAGAATTTCGAGAATCATCAAAACTTTGAACGCATCTTGCGCTTCCGGGATATTCCTGGGAGCATGCCTGTTGGAGTGTCTGCTTTTGTCTTTCCTATTTCTTGTGCATTTTTATGGTGTGCGGGGAATGATTCTGAGTTTTGTTGTTCTGTAATAACAACAAAGCTTGAAGAGCAGCTTGGGTTTTGAACTAAAACCCTCCTCCACTATTGACTGCATCTCTATGAACTTTCATATTTTGGGTCTCTTCTTGATGTTGAAATATGAATAAGAGACTTGCCTTCAATATCACATTATGGACCTCCAATCAGGCAAGAGGACCCGCTGAATTTAA	k__Fungi	1	0	0	0	0	0	0	0	0	0	0	0	0	0	0	0	0	0	0	0	0	0	50	0	0	0	0	0	0	0	0
74d1d1b8b5716bc85d4389a693945e65	ITSASV317	TAACTGCGTGCAGACGTGTGAACTGCAGGACACATGAACACCGACGTTTTGAACGCATATGGCGGTCTGGAATAAATTTCAGACCATGTCTGGCTGAGGGTCGGATATGAAACAAAAACCAAAGTTGCCATCACATTGTTGATGGGACTAATCGCCGTGTCTATCTCACAACTGTTCGTCAGGACTGAGTAGGCTTGGTTAGAATTTTTGTAACTAGTGTGGTACTTGTCAACCTCTTCTAGCGATGGATTTAAATCTTACTTAAGTGTATGTCGTCTTATCCAGGGGTTCTCGTACCGCTACGCACTGGTGATATTTGATTTTTCCAAAAAAGAAAAATTAATGATTCAAACTTGCGACCTCAGAGCAGGCAAGATTACCCGCTAAATTTAA	k__Fungi	1	0	0	0	0	0	0	0	0	0	0	0	0	0	0	0	0	0	0	0	0	0	0	0	50	0	0	0	0	0	0
9772a92655919517c58b1c52a6aed4fc	ITSASV318	GAAATGCGATACGTAACGCGAATTGCAAGACCTTGTGAATCATTAAAACTTTGAACGCACATTGTGCTCCCGGGAATCTCCTGGGAGCATGCTTGTCTGAGTGTCAGTGAACCTCTTTCAGAATGAGTGCTTTGCTTAATTGCATAGTGCTTGTTACTGGTACTGTGAAAATCAATGGTTGATTTTTAGAATTTTCTGCTGTTTGTTACCAACCAGCAGGCAACGGCTAGCTTGCCTAGCGCAGTTTTCACTGGTAGAAATACTCGAGAACTTGCACTTAGCATACGAGCAGTGCCAATACAACAAATATTCAAAACACACGTTGCTGATCTCAGCTCAAGCAAGAAGACCCGCTGAATTTAA	k__Fungi	1	0	0	0	0	0	0	0	0	0	0	0	0	0	0	0	0	0	0	0	0	0	0	0	0	50	0	0	0	0	0
c4a44a5221903b513c1874bfe76d7ee9	ITSASV319	GAAATGCGATACGTAGTGTGAATTGCAGACTTCCGTGAATCATCGAATCTTTGAACGCACATTGCGCCCTCTGGTATTCCGGAGGGCATGCCTGTCTGAGCGTCAGTATAACATCAAACACCAGTTTGGTCTTGGAAGAGGAGATGGCAACGTCTCCCTTCTGTAAATCATTGAGCAGCGGTCCAAGCTATGCGACGTAGTAAGCACAAATCTCGTCGAACTGTAGCCTTGAGACTGTTTGCCATAACCCAAATATATCATTGTTTGACCTCAGATCAGGTAGGGATACCCCCTGAACTTAA	k__Fungi	1	0	0	0	0	0	0	0	0	0	0	0	0	0	0	0	0	49	0	0	0	0	0	0	0	0	0	0	0	0	0
32c82d5404d061b6a577856bde52e7b5	ITSASV320	GAAATGCGATACTTGGTGTGAATTGCAGAATCCCGTGAACCATCGAGTCTTTGAACGCAAGTTGCGCCCGATGCCATTAGGTTGAGGGCACGTCTGCCTGGGTGTCACATATCGAAGCCTCCTGCCAATTTCCCTTTGATTATTGTGCAGGGTGGATGTTGGCCTCCCGTGAGCTCTTTCGTCTCATGGTTGGTTGAAAATTGAGACCTTGGTAGGGTGTGCCATGATAGATGGTGGTTGTGTGATCCACGAGACCAATCATGTGCTGCTCTATTAAATATGGCCTCTTTTACCCATATGCGTTTCTAAACGCTCGTGATGAGACCTCAGGTCAGGCGGGGCTACCCGCTGAATTTAA	k__Fungi	1	0	0	0	0	0	0	0	0	0	0	0	0	0	0	0	0	0	0	0	49	0	0	0	0	0	0	0	0	0	0
4a7b3a0c33ab667e564fe86fefa4ebed	ITSASV321	GAAGTGCGATAAGCAATGCGAATTGCAGAACCGTGAGTCATCAGATTTTTGAACGCAACTGGCGCCGGTTGGTTCTCCAGCCGGCATGCTTGTTTCAGTGTCTCTTTATCTCATCACCCAAATCATAATGCGAGAGATACCCTTCTCTTGTTAAGCATGAAAGCACTCTGCGCTCTGCGAGCGGCTTCGACTTGTTCGATGGTCGCACTCAATGCAGCAGTCACATTGCTCACAATGTGAACTCATTGAGAGCCGAGGCAGTGCAGCGTAAGCTGCCAGTGCTTAGTCACACAAACTTACTTGCATCTGAAATCAAGCAGGATCACCCGCTGAACTTAA	k__Fungi	1	0	0	0	0	0	0	0	0	0	0	0	0	0	0	0	0	0	0	0	49	0	0	0	0	0	0	0	0	0	0
8b8fee7b9afc8538cbbf8c8c98027756	ITSASV322	GAAATGCGATACTTGGTGTGAATTGCAGAATCCCGTGAACCATCGAGTCTTTGAACGCAAGTTGCGCCCCAAGCCTTCTGGCCGAGGGCACGTCTGCCTGGGTGTCACAAATCGTCGTCCCCCCCATCCTCTCGAGGATATAGGACGGAAGCTGGTCTCCCGTGTGTTACCGCACGCGGTTGGCCAAAATCCGAGCTAAGGATGCCAGGAGCGTCTTGACATGCGGTGGTGAATTCAATCTCCTCGTCATATCGTCGGTCGTTCCGGTCCAAAAGCTCTCGATGACCCAAAGTCCTCAACGCGACCCCAGGTCAGGCGGGATCACCCGCTGAGTTTAA	k__Fungi	1	0	0	0	0	0	0	0	0	0	0	0	0	0	0	0	0	0	0	0	0	49	0	0	0	0	0	0	0	0	0
9051d0a2a6732f7a0a67326fdc669881	ITSASV323	GAAATGCGATACGTCATGCGAATTGCAGAATTTCGAGAATCATCAAAACTTTGAACGCATCTTGCGCTTCCGGGATATTCCTGGGAGCATGCCTGTTGGAGTGTCTGCTTTTGTCTTTCCTATTTCTTGTGCATTTTTATGGTGTGCGGGGAATGATTCTGAGTTTTGTTTGTTATCCTCTTGGTAATAACAAAGCTTGAAGAGCAGCTTGGGTTTTGAACGAAAACCCTCCTCCACTATTGACTGCATCTCTATTAACTTTCATATTTTGGGTCTCTTCTTGATGTTGAAATATGAATAAGAGACTTGCCTTCAATATCACATTATTGACCTCCAATCAGGCAAGAGGACCCGCTGAATTTAA	k__Fungi	1	0	0	0	0	0	0	0	0	0	0	0	0	0	0	0	0	0	0	0	0	0	49	0	0	0	0	0	0	0	0
063448c7db6d7a594e4ff13abf37ea0b	ITSASV324	GAAATGCGATAAATAGTGTGAATTGCAGAGTTTAGTGAGTCATCGAGTCTTTGAACGCACATTGCGCCTACTAGTATTCTAGTGGGCATGCCTGTTCGAGCGTCATTTTAGCGTCCTTGGGCCATTCTAGCCCAGTGTTGGGGGGCTATAGCACTAGCTATACCCTCTGAAATTTAGTGGCAGCACGCTGTAGCGTCCTCTATATGGTAGCTTAGCTTGTATTGGAGATGCAGTAGCGCTAGCCCTCCCTCTATAGCACCTAGGTGTATAGTGATGTTGACCTCGGATCAGGTAGGAATACCCGCTGAACTTAA	k__Fungi	1	0	0	0	0	0	0	0	0	0	0	0	0	0	0	0	0	0	0	0	0	0	0	0	0	0	0	0	0	0	49
3de2431e8a7926e17d206275b17063d0	ITSASV325	AAAGTGCGATAAGCGTCACGACTTGCAGATTCCCGAGAGCTGACAAGTCTCTGAATGCAAATAGCGGCCGATTTCAAGTCGGTCATGTGCTGCAGAGTGTTGTTGCCATGGCTAATCATCAAACGCATCTCCGTTTCGGATTGAAGCGTTGGATTTGTCAATAGCACAGAAGGTCAAAGCGTGATCTTCCATGCTAATGATGAAATCTCCGCGCAAGACCAGTGCGGCCAGACTCTACTGGACCGACGCAATGTCTTGCTGTGGCTTCTTTTCTCTTCTCAACCTCTGCAGTGCAGGAGAACCCGCTGAACTTAA	k__Fungi	1	48	0	0	0	0	0	0	0	0	0	0	0	0	0	0	0	0	0	0	0	0	0	0	0	0	0	0	0	0	0
3f36e6bbad3c5346e9aabf92a1815e63	ITSASV326	AAACTGCGATATGTAGTGTGACATGCAAAACGTGAATCATCGAATCTTTGAACGCAAATTGCGCCGCGAGGAAACTTGTTTTCTCGAGGCATGTCTTTGTGAGTAGCGTGAACACTTATAAGAAAAGTTTTCTTTTCCTATGTCATGAAGTTTCTCCTTACCCGAGATGCTTTGAAATGCAACTGGACCAGTTTTGAGTTTTTAACAATTTCAACACTTTTTCCTAGCGTGGTAAACGCCAACACTAGGAATATGCAAGTGGTTTGAAGGCATTTTGAGACTGTGTAAACTGAGCCCATAAGAAACAAACATCACCTCTTTTTTGCTCTCATATAAGGCAAGGCTACCCGCTGAACTTAA	k__Fungi	1	0	0	0	48	0	0	0	0	0	0	0	0	0	0	0	0	0	0	0	0	0	0	0	0	0	0	0	0	0	0
b045c23ef3c7108733c8954c805c6f9d	ITSASV327	GAAATGCGATACTTGGTGTGAATTGCAGAATCCCGTGAACCATCGAGTTTTTGAACGCAAGTTGCGCCCGATGCCATTAGGTTGAGGGCACGTCTGCCTGGGTGTCACATATCGAATCCCCTTGCCAATTTCCTATTTATTAGGTATTGCGTGCAGGGTGAATATGTTGGCCTCCCGTGAGCTCTGTCTCGTGGTTGGTTGAAAATTGAGACCTTGGTAGGGTGTGCCATGATAGATGGTGGATGTGTGACCCACGAGACCAAATCATGTGCAGCTCTATTGAACGTGGACTCTTTTACCCACATGTGTTTTATAACGCTCGTGATGAGACCTCAGGTCAGGCGGGGCTACCCGCTGAATTTAA	k__Fungi	1	0	0	0	0	0	48	0	0	0	0	0	0	0	0	0	0	0	0	0	0	0	0	0	0	0	0	0	0	0	0
84876d9aeea3d53c600c7af7aaec0625	ITSASV328	GAATTGCGAAAAGTAATGTGAATTGCAGAATTCCGTGAATCATCGAATCTTTGAACGCATATTGCGCTCTCTGGCCCTCCAGAGAGCATGCCTGTTTGAGTATCAGTAACAACCTCACACCCCTTAACGGGGGTGTGGAAATGAGCGATCCGGTATGTGTGGGGGGGGGAGGACGCAAGTCCGTCGTTCCTCACACAAACGCTGGTCGTTTGAAATGTAGCGTGTGCTGTGTTTGTCACTGCTCTCTGCAAAGGCGTACCAGTTCTCCTCGGAGATCCACTTGCGCCGGTGATTTGTAGTAGAGCCTTTGTGCTGACTGACGGCCGCGTGCAATACACAAACCTTTCCAAGGTGCTGCGCAGTATGCAAAGCAACTTGATCTTGATCTCAAATCAGGCA…	k__Fungi	1	0	0	0	0	0	0	0	0	0	0	0	0	48	0	0	0	0	0	0	0	0	0	0	0	0	0	0	0	0	0
e2c62be77c7c0861b6c77acf68d37bf1	ITSASV329	GAAATGCGATACTTGGTGTGAATTGCAGAATCCCGTGAACCATCGAGTTTTTGAACGCAAGTTGCGCCCGAGACCTTTAGGTCGAGGGCACGTCTGCCTGGGCGTCACACACAGCGTCGCTCCCCACCAACCCAGTTGGTGGAGAGCGGAGATTGTCCCCCCGAGTTCTTTGGACACGGTCGGCACAAATGTTGGTCCCCGGCAGCGAGTGTCGCGGTCGGCGGTGGTTGTAACTCATCCTCCAAAGACGAAATGACGCGTTCCTCGTTGCATGTTGGACCAAAACGACCCTCGGAAGCCGTTCGCGGCCTTCACCCTGCGACCCCAGGTCAGGCGGGATTACCCGCTGAGTTTAA	k__Fungi	1	0	0	0	0	0	0	0	0	0	0	0	0	0	0	0	0	0	0	0	48	0	0	0	0	0	0	0	0	0	0
d12c92d05338d1d7e1b20cc646cd772d	ITSASV330	GAAATGCGATACGTCATGCGAATTGCAAAACTTAGTGAGTCATCAAAATTTTGAACGCATCTTGCACTTCCGCTTACGCGGGAGTATGTCTGTTGGAGTGTCTGTTCATCCCCACACCCACTACCTACTTTTTGTAGGTGGAGGCTGAGGCAGCCATTGGTAACTATTCAGTTAGTAGTCAATGCGCGTAGATGTAACACACCCCCGACCTCGCCCCTGCTCTGTTGGAGTCAGGAGAGCGCGACGTAGCAGTTTTCTAAACTGAATTACACGCGCTTTCTAGCTTCAGCGCGAAGGAGCCCCGGTGAGAATCCGTTCGGACCTCCAATCAGTCAAGATTACCCGCTGAATTTAA	k__Fungi	1	0	0	0	0	0	0	0	0	0	0	0	0	0	0	0	0	0	0	0	48	0	0	0	0	0	0	0	0	0	0
a254a891e85fa21aed9d17168effab2d	ITSASV331	GAAATGCGATAAGTGATGTGACTTGCAATCTGTGAATCATCGAATTTTTGAACGCAACTTGCACCCTTTGGTAATCCGGAGGGTATGCCTGTTTGAGTGTAATAAAAAATTATCTACATTAAAAATATGTAGGAATTGAGCTATCTATTGTGATAGTAGTGGCTTTAAATTAAGGAAATGATTATAACTGTATTTGGTATTTATAGATATCCCTGATCATTATCTGTGACTAAAAAAAATACACCTGTAAGATCCTTTTCTTAACCATGTAATACTTTTCCTTTTATGGGGTATACATAATTATCAACTTAACCTCAAATCAGGCAAGACTACCCGCTGGACTTAA	k__Fungi	1	0	0	0	0	0	0	0	0	0	0	0	0	0	0	0	0	0	0	0	0	0	0	0	48	0	0	0	0	0	0
cbd8d49ca73cf679dc6cf21a8060873f	ITSASV332	GAATTGCGATAAGTAATGTGAATTGCAGAATTACGTGAATCATCGAATTTTTGAACGCATATTGCACTCCCTGGTGATCCGGGGAGTATACCTGTTTGAGGGTCAGTAAAAAATAAAACATTATCATGTGATTTCTTTATGGGGGAATTTCATGGAATTGGATTTTTCAAAGGTCTTTTTTGTTCCTTTGATGATCTTAAATTTTATGTTATGGCTAATTATATAAATTGAACTAAAAAGAGCAATTATTTATAATACTCGAATTTTAGTGACGTTTATAGGCCAAATATGATTTTTTTGGTGTTAATAAAATACCAAAAAAGTTCATAAATAATTTTTAAAATTGACCTCAAATCAAGTAAGAATACCCGCTGAACTTAA	k__Fungi	1	0	0	0	0	47	0	0	0	0	0	0	0	0	0	0	0	0	0	0	0	0	0	0	0	0	0	0	0	0	0
607b7717db830cd92278f0f78833c8f8	ITSASV333	GAAATGCGACACTTGGTGTGTATTGCAGAATCCTGTGAACCATCGAGTCTTTGAATGCAAGTTGCGCACGAGGCCATTAGGTCGAGTGCACGTCTGTTTAGGCATCATGTATAGCGTCATTCCAATCTCCCACATGCGATGAGTGTGGTTTGGGTGATGATGGATATGGAGAATGACCTTCCGTGCTTTAATTGTATGGCAGGTTTAAATGATTGTCGTTGCCCGTTATATGCGAGGCGAATGGTGTATCGATTTAACGCACGATGTCTCTAATCGCGTCCATGAGACCTAGGCTTGACTTAGAAATAATCAAAACCGATTTCGATGTTTGCATTGGTAGCAAGCACGAACCATGACCTCAGATCAGAAGGGGAGACCCGCTGAGTTTAA	k__Fungi	1	0	0	0	0	0	0	0	0	0	0	0	47	0	0	0	0	0	0	0	0	0	0	0	0	0	0	0	0	0	0
b29020d19deb900edbe978dc7d4d514b	ITSASV334	AAAGTGCGATAACTCAGGTGAATTGCAACTGGCGCGAATCCTTGATACTTTGAACGCATACTGTGCCCCGGTGTAACAGCTGGGGCGTGTTTGTTTGAGCGTCTTATACAAAATATCACTGCTAATGCATGTGGACATGGACCTTGCAGTTTGCTCTGCATAGTCTCAAATACATTGGTGAATTACCACGGCGACACATCACGTTAAGTCGGTCGTTGATAGGAAGTACAACTTCTCAAAAGCGGCAGGTTTTCTGTGAATGCTGGGGATTCGTATACCATTCTGTTCCCTCAATTTCTCGACCTCAAATCAAGCATGATTACCCGCTGAATTTAA	k__Fungi	1	0	0	0	0	0	0	0	0	0	0	0	0	47	0	0	0	0	0	0	0	0	0	0	0	0	0	0	0	0	0
ec3c595c0df82bea587bf605dd595190	ITSASV335	GAAATGCGATACGTCATGCGAATTGCAAAACTTAGTGAGTCATCAAAATTTTGAACGCATCTTGCACTTCCGCTTACGCGGGAGTATGTCTGTTGGAGTGTCTGTTCATCCCCACACCCTTTACTTACTATTTGTAGGTGGAGGCTGAGGCAGCCATTGGTTACTATTCAGTTAGTAGTCAATGCGCGTAGATGTAACACACCCCCGACATCGCCCCTGCTCTGTTGGAGTCAGGAGAGCGCGACGTAGCAGTTTTCTAAACTGAATTACACGCGCTTTCTAGCTTCAGCGCGAAGGAGCCCCGGTGAGAATCCGTTCGGACCTCCAATCAGTCAAGATTACCCGCTGAATTTAA	k__Fungi	1	0	0	0	0	0	0	0	0	0	0	0	0	0	0	0	0	0	0	0	31	0	0	0	0	0	16	0	0	0	0
a9fd11d58bf446b729e5553586fd2935	ITSASV336	AAACTGCGATATGTAGTGTGAATTGCAGAATTCAGTGAATCATCGAGTCTTTGAACGCAAATGGCGCTTCTGGTCCCGCCAGGAGCACGTCTGTCTGAGAGTTTGCTTTACTGTGTACCGCCCCGCGGGCGGTGCGTTGTGAGGCGTTGTCTGCCTGGCCCCCGCGCCATGGGCATCCCTCGAAGTGACTCTCCCGACCGTGGGAGCAGGCACACAGATGCTGTCGCCCGCTGCCCCGTTCGACCGGCGTGACGCCGTGACCTCAACTCTCTCAAACTGAACCTCAGATCAGGCGAGACTACCCGCTGAATTTAA	k__Fungi	1	0	0	0	0	0	0	0	0	0	0	0	0	0	0	0	0	0	0	0	0	0	0	0	47	0	0	0	0	0	0
5e3cfd767f119f897a9e9e8c8fa710ba	ITSASV337	ATGCACCAAGGAGCTTCATATCTCCTAGGTAGGCTTGGTTCAGTGCCTCTTGATCATACCAAAGCTGAATGTCCCTGAATCTTCAAACAAAAAACCTCATGAAATTTTTTGCAAAATTTTATATTTTTTTGATTCTTGGATTAAACCTGATTGAGACCCAAAAGTAGCATCCTTCGAATGGTCACCGTTTGTACTGATCCAAAAAATCAAAAAAAACTGGTGGTTCGTCGGCTCTGCTCTTCCAAATCTCAAAGAGAGGATAGTCTTTAACGATTGTAATGGCCTGATCTCAAGCCGGATAACCCGCTGAACTTAA	k__Fungi	1	0	0	0	0	0	0	0	0	0	0	0	0	0	0	0	0	0	0	0	0	0	0	0	0	47	0	0	0	0	0
d7ee51c440480fe511cf9a1195abeb82	ITSASV338	GAAGTGCGATAAGCAGTGCGAATTGCAGAACCGTGAGTCATCAGATTTTTGAACGCAACTGGCGCCGGCTGGCCATCCAGTCGGCATGCTTGTTTCAGTGTCTTGTCAACTCCTCACCCAAACCTTAATGCGAGAGATGCCCTTCTCTTGCTAAGCATGAGAGCACTCTGCTCCCTGCAAGCGATCTCGACTTCGGCCGAGGGTCGCACTCAATGCAGCAGTCACATTGTTCACAATGTGAACTCATTGAGAGTAGAGGCAGTGCAGCACGCCTGCAAGTGCTTAGGCAAGCAAACTTTCATTGCATCTGAAATCAAGCAGGACCACCCGCTGAACTTAA	k__Fungi	1	0	0	0	0	0	0	0	0	0	0	0	0	0	0	0	0	0	0	0	0	0	0	0	0	0	0	47	0	0	0
5d4add90f9ae1b1f3bce73b0d8829282	ITSASV339	TAGCTGCGAGATGCAGTGTGACATGCGAACTTCTGTGAATCATTAGATTTTTGAACGCAAAAGGTACTTCTAAATTTACTTTAGAAGTATGTTCAATTCAGTGCTTTAATATTTTTGTTGTCCTAATTGGTGGTCAACGTGGATAGTTGTTGCATTTGCGATGGCTGAAAGACAAGTGGCTACGTTTTTTAGGTGAACCTTTACAAACTATGTCCAACTTCTATCATTAAGCCTGAATTTGAGCAAGGATACCCGCTGAACTTAA	k__Fungi	1	0	0	0	46	0	0	0	0	0	0	0	0	0	0	0	0	0	0	0	0	0	0	0	0	0	0	0	0	0	0
eb7620f23341d02b6b72434efc9c9acd	ITSASV340	GAAATGCGATACTTGGTGTGAATTGCAGAATCCCGTGAACCATCGAGTCTTTGAACGCAAGTTGCGCCCGATACCATTAGGTTGAGGGCACGTCTGCCTGGGCGTCACATATCGAAGCCTCCTGCCAATTTCCCTTTGATTATTGTGCAGGGTGGATGTTGACCTCCCGTGAGCTCTTTCGTCTCATGGTTGGTTGAAAATTGAGACCTTGGTAGGGTGTGCCATGATAGATGGTGGTTGTGTGATCCACGAGACCAATCATGTGCTGCTCTATTAAATATGGCCTCTTTTACCCATATGCGTTTCTAAACGCTCGTGATGAGACCTCAGGTCAGGCGGGGCTACCCGCTGAATTTAA	k__Fungi	1	0	0	0	0	0	0	0	0	0	0	0	46	0	0	0	0	0	0	0	0	0	0	0	0	0	0	0	0	0	0
97f50e99b58301e017671ea7b2034788	ITSASV341	GAAGTACGATAACTCAGGTGAACCGCAACTAGCGCGATTCTTCGAATTTTTGAACGCATAATGTGCCCTTGTGTAAAAGCTTGGGCAGGCCCGTATGAGCGCCAAACACAAAAACATTCACGTCCCTCATGGGGTGTGGAAAATTGAGCTCCACCACTTTGCGAGGTGTTGCTTTAAATCTCGTGCACGGCTGGTTGTGACATGGCATAACGCCCGTATTACACATCGCGTTACCCAATTAATCCCGAAGCGACAGTGCACGCAAAAAGTCCCAACATCTTGGCATCATATCGGACCTAATTACCCCCTGAATTTAA	k__Fungi	1	0	0	0	0	0	0	0	0	0	0	0	0	0	46	0	0	0	0	0	0	0	0	0	0	0	0	0	0	0	0
88a57ee43574aebe70dae8986204322b	ITSASV342	TAAGTGCGATAAGCAATGCGAATTGCAGACTGTGAGTCATTTGAATCTTGAACGTAAATTGCACCGACTGGTTCTCCGGTCGGTATGCTTGCTTCAGTGTGTCTTTAATCAATGCACTAAATCTTAATGCAATTGAGTCTTTGGACTCTCTTGTTAAATCTGAATGCACGCTGTTTCCACGGGTGATCTTCGGATCACGCTCAATGCAGCCGCTCAATTATGAGACTCATTGTGAGTGAAGACAGGCTAACTTCGGTTGGCGAGTGTATAGAGTCTTGTAACTCTTTTTTATCTGAAGTCAAGTGAGATTACCCGCTGAACTTAA	k__Fungi	1	0	0	0	0	0	0	0	0	0	0	0	0	0	0	0	0	0	0	0	0	0	4	0	0	0	19	0	23	0	0
ca71d933bfd879307864c12c68076330	ITSASV343	GAACTGCGATAAGCAGTGTGAATTGCAGACTTCAGAGAATCACTAGATTACTGAACGCAAATGGCACTTCAACCTCTAGTTGGAGTATGTTCATTTCAGTGGCCTTCACTACTATTGAACTTCCATTCGGAAGCTTCGATGTGAGTAGATGTTATGTGTATGCATGACATCATAAGTGTAGCGCAGATATAATCTCATGAGGAAAAGGGAATCCCGTATCCTTGCTGAGATGTTTCTGCTTTCTTTCTATTGGTCCTGAAATTGAGCAAGGATGCCCGCTGAACTTAA	k__Fungi	1	0	0	0	0	0	0	0	0	0	0	0	0	0	0	0	0	0	0	0	0	0	0	0	46	0	0	0	0	0	0
393789ac33ef3db249ee10446d678c4c	ITSASV344	GAACTGTGATACCTGATGTGAATTGCAGAACTACGAATCATCGAGTCTTTGAACGCACATTGCGCCCTTTGGTATTCCGAAGGGCACGCCTGTTCGAGCGTCGTCAAACTCTCTAGAAATCATCATTTTTGATTTTTGGGTTTTGGGGGATGTCATTTGACACCTCCGAATGTTTTACACAGTATTTTGTGTTGCTAATAATTTGGCAAAGTTGAATTGATAAGTTGTCATGAAATCTGTGAATTGGTGAAAATCACCACATTTTGAAGTATTATACGACCTCAAATCAGGCGGGGATACCCGCTGAACTTAA	k__Fungi	1	0	0	0	0	0	0	0	0	0	0	0	0	0	0	0	0	0	0	0	0	0	0	0	0	0	0	0	0	0	46
3eef1b8022b29c3fe96de99fc14b5302	ITSASV345	GAAATGCGAAACGTTATGTGATGTGCATGAACCTGAGAGTCATCAAGTCTTTGAACGCACCTTGCGCCTGGCCAGCAGTGGCGGGGCATGTCTGCTTGAGAGTGGTTGTAGTGAGTAAGGAGGGATGGTCTTCCTTGCGAGGTGCCCGTGTCCATCATGTGGGTGGACTCGGGTTGAAGAGAGCTGGATGGCGCAGGACGATGTGGCGCCAGATGCAGTTGTCGAATCGATACTGTGCCGGTGCAGGCAGGCCTGAAGTACACCCAATACAAACCAGAAATACGCGACCTCAAGTCAGACAGGATCACCCGCTGAACTTAA	k__Fungi	1	0	0	0	0	0	0	0	0	0	45	0	0	0	0	0	0	0	0	0	0	0	0	0	0	0	0	0	0	0	0
35d08d9ddda506bf350e2e8c87c60917	ITSASV346	GAATTGCGAAAAGTAATGTGAATTGCAGAATTCCCTGAATCATCGAATCTTTGAACGCATATTGCGCTCTCTGGCCCTCCAGAGAGCATGCCTGTTTGAGTATCAGTAATACCCTCATACCCCCTTGAGGCGGTATGGAATTGAGCGTCTCCAGTGTGCTCCAAGAGCAAACGCTGGTCGTTTGAAATGTAGCGTGTGCTGTGTTTGTCACTGCTCTCGGCTAGGCGTACCAGTTCTCTTAGGAGATCCACTAGCGCCGGTGCATGCCTTGAGCCTCGTGCTGACTAACAGTCGCGTATTCGTATAGAAACTTTCTATACAACTTCCGAGCTGCGGAGCAGTATGCATCGCAGCTTGATCTTGATCTCAAATCAGGCAAGACTACCCGCTGAATTTAA	k__Fungi	1	0	0	0	0	0	0	0	0	0	0	0	45	0	0	0	0	0	0	0	0	0	0	0	0	0	0	0	0	0	0
2b2b98f8d64fb0f37610d278dead49e5	ITSASV347	GAATTGCGACAAGTAGTGTGAATTGCAGAATTCCGTGAATCATCGAATCTTTGAACGCATATTGCACTTTTTGGTATTCCGAAAAGTATGCCTGTTTGAGGGTCATTGAATTAATCGTGCATACTCGTAATGGGTATGGTACGGAAAGATGAGCATTTCGTAATATTTTTATTATGATTGCTAGAAATTGAAGCAGTGGTCTCGGCCTAATATAGAGACGCGTTTACGGTGGCTTGCCTCCAATATTTCGCAACTTTTTGGTCGAATTCCATGGTAGTTTGAGCTATTTCTCTGAGGAAAAGCGCATACAATTTTTTAATCTTGACCTCAAATCAAGCAAGAATACCCGCTGAACTTAA	k__Fungi	1	0	0	0	0	0	0	0	0	0	0	0	0	0	0	0	0	45	0	0	0	0	0	0	0	0	0	0	0	0	0
c5a9ebf0dbdbd35993c731c9d47b1b8c	ITSASV348	AAAGTGCGATATGTACTGCGCTGTGCGCGAATTGCGCAGTCATTCTTCGAATACACATTGTCCTGTCTGGCGAACAGTCGGCAGGGCATCTGCTTCAGGGTTGTTGATTAGTTTATCGCCGCTTTTGTGGTGTTTATGAGGGGTCGCCCCGTGCGTCCCCTCCCATTGTGTCCCCGATGCACATGCTTCTGTGGACTTGGGTGTCTAGCAGTCTGGTTCATTGCTTGCATTGTTCCGTGTATTGCTGCTCCCTTTATTATCTGACCCGACCTGAAGTCAGGTGTGAGTACCCGCTGAACTTAA	k__Fungi	1	0	0	0	0	0	0	0	0	0	0	0	0	0	0	0	0	45	0	0	0	0	0	0	0	0	0	0	0	0	0
4a4dde5ed432b36795357b88dc5b43ab	ITSASV349	GAAATGCGATACGTAATGTGAATTGCAGAATTCAGTGAATCATCGAATCTTTGAACGCATATTGCGCTCTTTGGTATTCCGAAGAGCATGCTTGTTTGAGTATCAGTAATAAACCTCAACCAAAATATTATTTTTTGGATGGATTTGAGCAATCTCAATATCATTTTTTTAAAAATGAGTGCGAGTTGCTTTAAATTTTGGTTTAGTCAATTTGAAATACAATGGACTTGCTAAACATATCTTAATTAATCTTTCTAAGATTATTATTTCTGTGAAGCTTGATTATTGGTTAATATTTCTTATCAGGCTAACTGATGCAGTAATTACGAAAGATGTCAAAAGTCTTTTGTTAACTCGATCTCAAATCAAGTAAGACTACCCGCTGAACTTAA	k__Fungi	1	0	0	0	0	0	0	0	0	0	0	0	0	0	0	0	0	45	0	0	0	0	0	0	0	0	0	0	0	0	0
9594dc2ee7808319f3790290cae2f9db	ITSASV350	GAAATGCGATACGTCATGCGAATTGCAAAACTTAGTGAGTCATCAAAATTTTGAACGCATCTTGCACTTCCGCTTACGCGGGAGTATGTCTGTTGGAGTGTCTGTTCATCCCCACACCCCTTCCAACTTGATTGTTGTTGAGGCTGAGGCAGCCATTGATTTCTTCATTCATTTGATGATTTCAATGCGCGTAGATGTAACACACCCCCGACCTCGCCCCTGCTCTGTTGGAGTCAGGAGAGCGCGACGTAGGTATGAATGAGTAAAATCATGTAATACACACACGCGCTTTCTTTAGCTTCAGCGCGAAGGAGCCCCGGCGAGAATCCGTTCGGACCTCCAATCAGTCAAGATTACCCGCTGAATTTAA	k__Fungi	1	0	0	0	0	0	0	0	0	0	0	0	0	0	0	0	0	0	45	0	0	0	0	0	0	0	0	0	0	0	0
99c2c8c52a89d95a8b26cc31414d2a35	ITSASV351	GAAATGCGATAAGTAATGTGAATTGCAGAATTCAGTGAATCATCGAATCTTTGAACGCACATTGCACCTAGTGGTATTCCGCTAGGTATGCCTGTTCGAGCGTCATTTCAGCCCTCGACACTGATTTGTTTTATGCGAATTAGTGCCGGTGTTGGGGACCTGCAGCACCTTCTAGTGTGAATGCAATCCCTGAAATACAACGGCGTGCGCGCTATCGTGCTCTTTGCGTAGTGGTTTTTTATTTCTCGCACCGAGTCGTAGCGCTGTACAGCCGCTAAAAAATCCATTTCAGAAGCTTGACCTCGAATCAGGTAGGGTTACCCGCTGAACTTAA	k__Fungi	1	0	0	0	0	0	0	0	0	0	0	0	0	0	0	0	0	0	0	0	0	0	0	0	0	0	0	0	0	45	0
0a6b9ded19ca5aea6ebf7abaa86deff9	ITSASV352	GAAATGCGATAAGTAATGTGAATTGCAGAATTCAGTGAATCATCGAATCTTTGAACGCACATTGCGCTCCTTTGGATTCATCCTGGGAGCATGCCTGTTTGACAATATTGTAAAAGATTGTTTGTGAATGTTTACATTCGTAATCAGTTAACCTTGATGAGGATTTTTTCTGCTTATTTTATTTATTATTATTTGTAGAGTACCTCGAATCAAAATTGGAAGTCTAATTGGCCTTGATCTGATGTGATAACTTACTTATTCATCTTTTTTTAGTCAGGACGTATTTTAAATGTTCTATTAGTAATAGTAGAATACCCCTTTGTCGAGAGACATTGTATAGGATTCACAAGTTGTTGTCAAATCAAGTAGGATTACCCGCTGAACTTAA	k__Fungi	1	0	0	24	0	0	0	0	0	0	20	0	0	0	0	0	0	0	0	0	0	0	0	0	0	0	0	0	0	0	0
2b638ace9e093ee38845b1afd3410751	ITSASV353	GAAATGCGATACGTAATGTGAATTGCAGAATTCAGTGAATCATCGAATCTTTGAACGCATATTGCGCTCTTTGGTATTCCGAAGAGCATGCTTGTTTGAGTATCAGTAATAAACCTCAACCAAAATATTATTTTTTGGATGGATTTGAGCAATCTCAATATCATTTTTTTTAAAAATGAGTGCGAGTTGCTTTAAATTTTGGTTTAGTCAATTTGAAATACAATGGACTTGCTAAACATATCTTAATTAATCTTTCTAAGATTATTATTTCTGTGAAGCTTGATTATTGGTTAATATTTCTTATCAGGCTAACTGATGCAGTAACTACGAAAGATGTCAAAAGTCTTTTGTTAACTCGATCTCAAATCAAGTAAGACTACCCGCTGAACTTAA	k__Fungi	1	0	0	0	0	0	0	0	0	0	44	0	0	0	0	0	0	0	0	0	0	0	0	0	0	0	0	0	0	0	0
2f2e3d7bf2e44233915824fb9e774c65	ITSASV354	GAAATGCGACACTTGGTGTGAATTGCAGAATCCCGTGAACCATCGAGTCTTTGAATGCAAGTTGCGCACGAGGCCATTAGGTCGAGTGCACGTCTGTTTGGGCGTCATGTATAGCGTCATTCCAATCTCCCACATGCGATGAGTGTGGTTTGGGTGATGATGGATATGGAGAATGGCCTTCCGTGCTTTAATTGTATGGTAGGTTTAAGTGATTGTCGTTGCCCGGTATATGCGGGGCGAATGGTGTATCGAGTTAACGCACGATGTCCCTAATCGCGTCCATGAGACCTAGGCATGACTTAGAAATAATCGAAACCGATTTTGATGTTTGCATTGGTAGCAAGCTCGAACCATGACCTCAGATCAGACGGGACAACCCGTTGAGTTTAA	k__Fungi	1	0	0	0	0	0	0	0	0	0	0	0	0	0	0	0	0	0	0	0	0	0	0	0	0	0	0	44	0	0	0
255d87055eb1be3b556b7f4158350f01	ITSASV355	GAAATGCGATACGTAATGTGAATTGCAGAATTCAGTGAATCATCGAATCTTTGAACGCATATTGCGCTCTTTGGTATTCCGAAGAGCATGCTTGTTTGAGTATCAGTAATAAACCTCAACCAAAATATTATTTTTTGGATGGATTTGAGCAATCTCAATATCATTTTTTTTTTAAAAATGAGTGCGAGTTGCTTTAAATTTTGGTTTAGTCAATTTGAAATACAATGGACTTGCTAAACATATCTTAATTAATCTTTCTAAGATTATTATTTCTGTGAAGCTTGATTATTGGTTAATATTTCTTATCAGGCTAACTGATGCAGTAACTACGAAAGATGTCAAAAGTCTTTTGTTAACACGATCTCAAATCAAGTAAGACTACCCGCTGAACTTAA	k__Fungi	1	0	0	0	0	0	0	0	0	0	0	0	0	0	0	0	0	0	0	0	0	0	0	0	0	0	0	0	0	0	44
52bb20422c7b64aa62ada14e00f4ce5e	ITSASV356	GAACTGTGATACCTGATGTGAATTGCAGAACTACGAATCATCGAGTCTTTGAACGCACATTGCGCCCTTTGGTATTCCGAAGGGCACGCCTGTTCGAGCGTCGTCAAACTCTCTAGAAATCATCATTTTGATTTTTGGGTTTTGGGGGATGTCATTTGACACCTCCGAATGTTTTACGCAGTTTTTTGTGTTGCTAATAATTTGGCAAAGTTGAATTTATCAGTTGTCATGAAATCTGTGAATTTGGTGGAAATCACCACCACATTGAAGTATTTATACGACCTCAAATCAGGCGGGGATACCCGCTGAACTTAA	k__Fungi	1	0	0	0	0	0	0	0	0	0	0	0	0	0	0	0	0	0	0	0	0	0	0	0	0	0	0	0	0	0	44
dfcb5ea81b3a2f8f6eeb3fe2bd0f95cb	ITSASV357	GAAATGCGATACGTAATGCGAATTGCAGAATTCAGTGAATCATCAAATCTTTGAACGCAAATTGCGCTTCTTGGATAGGCCAGGAAGCATGCCTCTTTGAGTATCGTTTTCACCCCAGCTCGACTGCTTATTTGTGTAACAACGAATAAGTTCTGTCGGAGAATGAGTTTGTCTTGTCTGAAAAGATAAGTCACTTTAAATGCTGTGAGTTTGATTGCCTACTTCAGTAGGATTAGTGTATGAACTAATCGCTGTCGTAATGTGGATAAATTTTATTTACATTATTATGCAGTTTGATTGGATGTATACTGGTAATAATCACTTATAACTCAGTGGAAATTAATCTAATACTTTTAACGGTATTAATACCTTTTGAATTAGATCTCAAATGAAGCAAGA…	k__Fungi	1	0	0	0	0	0	0	17	0	0	0	0	0	0	0	0	0	0	0	0	0	0	0	0	0	0	0	0	0	26	0
14a2cbcbbce1d107d4a0d90f794ada2d	ITSASV358	GAAATGCGATACGTAGTGTGAATTGCAGAATTCCGTGAACCATCGAATCTTTGAACGCAAATTGCGCTCGAGGCCTCGGCCAAGAGCATGTCTGCCTCAGCGTCGGCTACTACCCTCAAACCCCTTTCAAGTGGGAGGAGTTTGGATTTGGTCGTCCGGTGTGCCCTTGAGCTGCCGGTCAACTGAAACATAATCACGCTTTGAAGGCCCTTTCCCCTTCAGGAAAGGCGAGTCCGGATTTGGTAGGTGGCCTTTGCCGGTTACATGCCCTTCGTTGCTCGCTGTGCCTTCCATTGGCCGTGTGCAGGACGCCTTTTGGCTTTCGACCTGAGGTCAGGCAAGAACACCCGCTGAACTTAA	k__Fungi	1	0	0	0	0	0	0	0	0	0	0	0	0	0	43	0	0	0	0	0	0	0	0	0	0	0	0	0	0	0	0
55292d14a766d9bbb95549c5e8c35fb1	ITSASV359	GAAGTGCGATACGTAATGTGAATTGCAGAATTCAGTGAATCATCGAATCTTTGAACGCACATTGCGCCCACTGGTATTCCGGTGGGCATGCCTGTTCAAACGTCATCAAACATCTCAGCACCCTCCCTTGCGGTGTGGCTGCTGGTCTTGCTCCGTGCCGGTCCTCTGGGATCAGCTGGGGCGAAATTCAATGATGCTGACAGCTGTCCTGTCTTCGTGTAGTAATTATAACCTCATGGAAGCAGAGCAACGTTGTCCAGCCAACCAGACCCCAATTTTCTAGTGTTTGACTTCGGATCAGGTAGGGATACCCGCTGAACTTAA	k__Fungi	1	0	0	0	0	0	0	0	0	0	0	0	0	0	0	0	0	0	0	0	0	0	0	0	0	0	0	0	0	0	43
74929529c36c3068ba8f6ffabb5bdf04	ITSASV360	AAATTGCGATACGTAGCGCGATCTGCAAAGCTCGAGCGCTGAATCTTTGAATGCACATTGCGCCATTCGTCTTCGGTCGTTTGGCACGCCTGGCTCAGGGTTGACAAACAAAACAACAGCCTCGTTGTCTCATTTGTCGTTCGCTCAATTCGGATTGTTCGGACATGCGTGGATTCGTTGGTGCTATCTTTGCGACAGAATAAATCGGTCAGTCTCGACATGATCTTCTTGTCTCTCTCTAGTCTGAGAGGATGCGCCAACTTCTTTCAACCTGAGTTTAGGCGTGATTACCCGCTGAACTTAA	k__Fungi	1	0	0	0	0	0	0	0	0	0	42	0	0	0	0	0	0	0	0	0	0	0	0	0	0	0	0	0	0	0	0
13918547f5b21ac8a205a208badad75a	ITSASV361	GAAATGCGATACTTGGTGTGAATTGCAGAATCCCGTGAACCATCGAGTCTTTGAACGCAAGTTGCGCCCGATGCCAATAGGTTGGGGGCACGTCTGCCTGGGCGTCACATATCGAAGCCTCCTGCCAATTTCCCTTTGATTATTGTGCAGGGTGGATGTTGGCCTCCCGTGAGCTCTTTCGTCTCATGGTTGGTTGAAAATTGAGACCTTGGTAGGGTGTGCCATGATAGATGGTGGTTGTGTGATCCACGAGACCAATCATGTGCTGCTCTATTAAATATGGCCTCTTTTACCCATATGCGTTTCTAAACGCTCGTGATGAGACCTCAGGTCAGGCGGGGCTACCCGCTGAATTTAA	k__Fungi	1	0	0	0	0	0	0	0	0	0	0	0	0	0	42	0	0	0	0	0	0	0	0	0	0	0	0	0	0	0	0
54773993556e01783b5a3fbbfaf60ed9	ITSASV362	GAAATGCGATACGTAATGCGAATTGCAGAATCCAGTGAGTCATCGAACTTTTGAACGCACCTTGCGCTTCCGGGTAACCGGGAGCATGTCTGTTGGAGTGCCTGTTCTCAACCACAACTCTTCTTGAAAACAGGGGAGTGTGTCAGCTTTGTGTTCTTGTCACGAGAATACACTGCGTGAGATGAAAGGCCAATTCCGCAAATCACCGTTCCTTTTTTGGGGGAAGGAGAGGTTGTGAATGTCGTGGAAACACTTTATTCAATCAAAAGCAACCTTTTCCCCAAACTCAAAAAACCGTATTTGCGAAACTTTGTATCGGGCCTCCAATCAGACAAGAAGACCCGCTGAATTTAA	k__Fungi	1	0	0	0	0	0	0	0	0	0	0	0	0	0	0	0	0	0	0	0	0	0	42	0	0	0	0	0	0	0	0
8ab457fc47c221303e170437e91a7723	ITSASV363	AAAGTGTGATAATCATGCTGAATCGCAGATACCAGATACCAGCGAAGCATCAGGGTTTTAACGCATACTGCGCTGTCCAGTTCGCTGGTCAGCACATACTACTCGGTGTCAGTTGTAAATCTATTCCAAACATATTGGCTTGCCAATATGTTTGTGTGTTGGACGGCTGGCCGTAACAAGCCTAAGACGTCTGAAGTCGAATGTTCATAACGGTTTACCGATACGTTCGGTTGAAGCTACCGTATGAGTGCTTGTCATGAAGTATGCGTAGCCTTCTTCCAAACATGTCGATCTAACCAATCGAACATATGGTCTATTAACAACTACGCAACTTCGGTTACAATCTTTGACCCGAGTGGTGTGGGATTACCCGCTGAACTTAA	k__Fungi	1	0	0	0	0	0	0	0	0	0	0	0	0	0	0	0	0	0	0	0	0	0	42	0	0	0	0	0	0	0	0
079b45c3766a2261d271b5299bdea051	ITSASV364	AAAGTGTGATAATCATGCTGAATCGCAGATACCAGCGAAGCATCAGGGTTTTGAACGCATACTGCGCTGCCCAGTTCGCTGGTCAGCACATACTACTCGGTGTCAGTTGTAAATCTATTCCAAACATATTGGCTTGCCAATACGTTTGTGTGTTGGACGGCTGGCCGTAACAAGCCTAAGACGTCTGAAGTCGAATGTTCATAACGGTTTACCGATACGTTCGGTTGAAGCTACCGTATGAGTGCTTGTCATGAAGTATGCGTAGCCTTCTTCCAAACATGTCGATCTAACCAATCGAACATATGGTCTATTAACAACTACGTAACTTCGGTTACAATCTTTGACCCGAGTGGTGTGGGATTACCCGCTGAACTTAA	k__Fungi	1	0	0	0	0	0	0	0	0	0	0	0	0	0	0	0	0	0	0	0	0	0	42	0	0	0	0	0	0	0	0
7b56c6eb7e7ad9725d59b22ad665d24e	ITSASV365	GAAATGCGATAAGTAATGTGAATTGCAGAATCCAGTGAATCATCAAATCTTTGAACGCATATTGCGCTTAGGGTTAACCTTAAGCATACTTGTTTGAGTGTCACTTCTTTCATTCATTATTCTATTATAATGGACATTGATTCTCATACTTTTATGTATGTTAATTTAAAAAGAAGTACATTGATTCTTTGTATGTGTTATGTCAATATTAGTATAGTAGTGAATTGTGCAAACAAATTACTCGGTACTAGATATAATATATCAAGAATTAAATGCAGAAAGGTAAATAAGTTCTTGTAACTTTATTCAACAACAAAAATCTGACCTCAAATCAAGTAACATTACCCGCTGAATTTAA	k__Fungi	1	0	0	0	0	0	0	0	0	0	0	0	0	0	0	0	0	0	0	0	0	0	0	0	0	0	42	0	0	0	0
d31506a72d64c20495702be6f4e3e619	ITSASV366	GAATTGCGATATGTTAATGTGAAACGCAGAACAGTGAATCATCGAAACTTTGAACGCACCTTGCGCTCTCCGGGCTTCCGGAGAGCATGCCTGTCTGAGTGTCGCTAAACGAACGTAGGCCGAAAGGTCTGATTCGGATGCGTGCCGTGGTCGGCTCCGTCTTAGATCCAATTGGAACGTGGCTGCCCTGCCTTGGGGGGGTTTTACCTTTGATCGTAATCGCTTTCATAGGTTCTCTCTCGTGCTGGCGTGTGGCGGCTCCCCCCCGCGGCGGTCCTGGTGGCCTTGCGGTGGGTCGTCTTTCTTTAGTGTCGTGGCCTCAGATCAGGTAGGACTACCCGCTGAACTTAA	k__Fungi	1	0	0	0	0	0	0	0	0	0	0	0	0	0	0	0	0	0	0	0	0	0	0	0	0	0	0	42	0	0	0
11639ec857fc6acb5bf4535335eccfd5	ITSASV367	AAAGTGCGATAAGTAATGCGAATTGCGAAATTCAGTGAATCATCGAATTTTTGAACGCAGATTGCGCTGTTAGGTATTCCTAATAGCATGTCTGTCTGAGTGTCGTTTACAAAACAACATCATATTTGATTTTTTAGAAATCAGATATGGCAACTGAGGTTACACAATTTGATTTTCAAAAATTGAGTGCCTTGAAATAAAGTAAATTTCCAATTCGACTTGATTTGTGATTGGTATAGATCAGGCCACGTCGAGTTTTATACTCGTTTTTGTTGTCTGTATATACTAATGTAATAAATTGAATCGTTTATGGATAACAAGCAATGGTAGTAACATATATATAACTATTGACTTTTTAGACCTCAGATCAGGCAAGATTACCCGCTGAACTTAA	k__Fungi	1	0	0	0	41	0	0	0	0	0	0	0	0	0	0	0	0	0	0	0	0	0	0	0	0	0	0	0	0	0	0
f4186390c5be5c0b6827a0f1a51b34bd	ITSASV368	GAAATGCGATAAGTAGTGTGAATTGCAGAATTCAGTGAATCATCGAATCTTTGAACGCACATTGCGCTCCTTTGGATTCATCCTGGGAGCATGCCTGTTTGACAATATTGTAAAAGATTGTTTGTGAATGTTTACATTCGTAATCAGTTAACCTTGATGAGGATTTTTTCTGCTTATTTTATTTATTATTATTTGTAGAGTACCTCGAATCAAAATTGGAAGTCTAATTGGCCTTGATCTGATGTGATAACTTACTTATTCATCTTTTTTTAGTCAGGACGTATTTTAAATGTTCTATTAGTAATAGTAGAATACCCCTTTGTCGAGAGACATTGTATAGGATTCACAAGTTGTTGTCAAATCAAGTAGGATTACCCGCTGAACTTAA	k__Fungi	1	0	0	0	0	0	0	0	0	0	0	0	41	0	0	0	0	0	0	0	0	0	0	0	0	0	0	0	0	0	0
9b23fe507e09b0e32dde3d54f302393e	ITSASV369	GAAATGCGATACTTGGTGTGAATTGCAGAATCCCGTGAACCATCGAGTCTTTGAACGCAAGTTGCGCCCGATGCCATTAGGTTGAGGGCACGTCTGCCTGGGTGTCACATATCGAAGCCCATTGCCGATTCCTACTCGTAGGTGTTGTGCTGGGTGAATGATGGCTTCCCGTGAGCTTCTTTGTCTCATGGTTGGTTGAAAATTGAGACCATGGTAGGGTGTGCCATGATAGATGGTGGTTGTGTGTCGCACGAGACCAATCATGCGCTGCCCTATTGAATTTTGGCCTCTTGTACCCATTTGCGCTTCCAAACGCTCGTGATGAGACCTCAGGTCAGGCGGGGCTACCCGCTGAATTTAA	k__Fungi	1	0	0	0	0	0	0	0	0	0	0	0	0	0	0	0	0	0	0	0	0	0	41	0	0	0	0	0	0	0	0
97088d2c95825deeba27926846985b90	ITSASV370	AAACTGCGATATGTAGTGTGACATGCAAAACGTGAATCATCGAATCTTTGAACGCAAATTGCGCCGCGAGGAAACTTGTTTTCTCGAGGCATGTCTTTGTGAGTAGCGTGAACACTTATAAGAAAAGTTTTCTTTTCCTATGTCATGAAGTTTCTCCTTACCCGAGATGCTTTGAAATGCAACTGGACCAGTTTTGAGTTTTTAAAAATTTCAACACTTTTTTCTAGCGTGGTAAACGCCAACACTAGGAATATGCGAGTGGTTTGAAGCCTTTTTGAGACTGTGTAAACTGAGCCCATAAGAAACAACATCAATTCTTTTTTGCTCTCATATAAGGCAAGGCTACCCGCTGAACTTAA	k__Fungi	1	0	0	0	0	0	0	0	0	0	0	0	0	0	0	0	0	0	0	0	0	0	0	0	0	0	41	0	0	0	0
5f09d974dcc25ad4b4fe5d3730ab69ea	ITSASV371	GAGGTGCGAAATCTGGCGCGATACGCACCACATGTGAGACGTCGAGTTTTTGAACGCAGCTTGCACCCACTGGGCAACCAGAGGGTGTATCTGCCTGGGTGTTAAAACATTGCTTTTGCATCAACAGTAACATGATGATGCGGATGCATCTTGAGCGAAAAGGGTTTTTTAAACGTTTTTTGCTCGTGTGTGCGCTGTGTTGACTAACAGTGTTAATTTCGTAGGATTTGCAATGAAGAAGTTGCATGCTTTTGTGTGTGAGTGTTGTCATGTGCGTCTAATCCTGGTCAGTAAGCCCCGGCTTGGTGATCGTTTGTTGCGAACAAAAATTAAAATTTTTGATTCACATAAAATATTTACCTCAGGTCAGATAAGATCACCCGCTGAACTTAA	k__Fungi	1	0	0	0	0	0	0	0	0	0	0	0	0	0	0	0	0	0	0	0	0	0	0	0	0	0	0	0	0	0	41
86572d1e414dd37f214dc896009d6d06	ITSASV372	GAAATGCGATAAGTAATGTGAATTGCAGAATTCAGTGAATCATCGAATCTTTGAACGCATATTGCACCTTAGTGTATTCTTTAAGGTATACCTGTTTGAGCGTCGTTTGAACACATAAAGCAATTGCTTTTTGTTAGATTTTGGTTGAAGAAATTAACCAATTTCTCAAACATAATGGCATTATTTTTGTTGGTCAATACACAGTGAAAATGTGTGCCACATCAATAATATTAATTGCCAATGAACAAATTTTAAAATGTTCGACCTCAAATCAAGTAAGACTACCCGCTGAACTTAA	k__Fungi	1	40	0	0	0	0	0	0	0	0	0	0	0	0	0	0	0	0	0	0	0	0	0	0	0	0	0	0	0	0	0
873007c69aa54329bf19a1332d108b97	ITSASV373	AAAGTGCGATAAGTAGTGTGAATTGCAGATTTTGTGAATCATTGAATCTTTGAACGCAAGTGGCGGGCCTCGCAAGAGACCCATGCTTGGCTGAGGGTTGTTTTGATACCATTGAGGTGTGCATTCACTTTGTGGGAGCTCCCTTGAAATGGCGCGACGCGGACTGAGCAAGAGCGAGGCTTTGCCTTGCTTGCTTTGATTGCTCATACGCTTTTAGTCGCACTTTTACATTTATGCAACCTCAGATTAAGCAAGACTACCCGCTGAACTTAA	k__Fungi	1	0	0	0	0	0	0	0	0	0	40	0	0	0	0	0	0	0	0	0	0	0	0	0	0	0	0	0	0	0	0
80587989f99dd78de81183676bbb1ddc	ITSASV374	TGGCGCCGATTGGCTATCCAGTCGGCATGCTTGTTTCAGTGTCTTATTTTCTCCTCACCCAAATCTTAATGCGAGAGATACCCTTCTCTTGCCAAGTACGAAAGCACTCTGAGCCCTGCAAGTGACTTGGCTTCGGTCAAGGTCACACTCAATGCAGCAGTCACATTTCTCACAATGTGAACTCATTGAGAGCGGAGTCAGCGCAGCTAGTCTGCAAGTGCTTAGAGCACCAAACTCTTTATGTATCTGAAATCAAGCAGGACCACCCGCTGAACTTAA	k__Fungi	1	0	0	0	0	0	0	0	0	0	0	0	0	0	0	0	40	0	0	0	0	0	0	0	0	0	0	0	0	0	0
aac886a2b7e1d9474f44b159d1935240	ITSASV375	TAACTGCGATATGTAGTGTGAACTGCAGAAACTTTGAACACAGAACATTCGAATGCACATTGCGCCATTGGAGTGACATCCTTTGGCACGCCTGGTTCAGGGTCGTTATCCTAAAATGCACAGTGTGTGCGTGTACAAACTGCTTGATCAACGCGTGAGCCCAAACCGTTGTTCTCGCATCTGTTGTCAGTGCGCCTGAGGAGCAGTAAGTTGTGTGCTGGCGTGGAACTTGAGCAAATTAATGCGTCCACGTCTTACAACGCGTAACTAGGGCACAAACTTACTCTCTTAAGGTAGCCGAATGCCTCGGCATCTAATTAGTAGTCGCAATTTCGACCTGAACTCAGACGTGATCACCCGCTGAACTTAA	k__Fungi	1	0	0	0	0	0	0	0	0	0	0	0	0	0	0	0	0	0	0	0	40	0	0	0	0	0	0	0	0	0	0
7c250ffdd3fafc49cf0fb9bd344b671a	ITSASV376	GAAGCAATATGAAATGATCGTGTTTCCAGAAACCAAGGGAACCTTTGTCGTCGATCTGAACCAAGAATGAGTGCTTTTTTGGGTACACCTGAAATTCGTCGCCCATCACCATCGAAGCATCGACCGATTGTGGTTCTAGCGAACAGCGGCGCTCTTGAAAATCGTTCCCGGCATCGCCAGCGTTTTCGTTTACCCTGAAATCCGGCGCTTCGACTTCGCCCAAATGGAACAGGCGGCCTCCTGGCTGGAGACCGGATGATGATGAGGTGTCTGAAAGAAATGATTCCGGAA	k__Fungi	1	0	0	0	0	0	0	0	0	0	0	0	0	0	0	0	0	0	0	0	0	0	0	0	40	0	0	0	0	0	0
c90b2176c3b4bb65844e5e82846dc0c5	ITSASV377	GAAATGCGATACGTAATGTGAATTGCAGAATTCCGCGAATCATCGAATCTTTGAACGCACATTGCACCCGGTGGTATTCCGCCGGGTATGCCTGTCTGAGCGTCATTTCTACCCTCGAGCACTGCTCGGTGTTGGCGGATTGCCTAGCAACCGCTGAAAATCAACGGCGGTTTGACTCCCATCCCTGTATAGTACTATTCATGCAGTGGTCATGGCGGTCTACCAGTCTCCTGTGCGCCGTAAGAAGCGCTACACCTTGAAACTCGACCTCAGATCAGGTAGGAATACCCGCTGAACTTAA	k__Fungi	1	0	0	0	0	0	0	0	0	0	0	0	0	0	0	0	0	0	0	0	0	0	0	0	0	0	0	0	0	0	40
3e42c32ebff3b4f83db841d5c961fa7c	ITSASV378	GAAATGCGATAAGTAATGTGAATTGCAGAATTCAGTGAATCATCGAATCTTTGAACGCACATTGCGCCCTTTGGTATTCCGAAGGGCATACCTGTTCGAGCGTCATTTCATCTCTCAAGCATGGCTTGGTTTTGGGCGTCTGTCGTTGCCTCCAACGACTTGCCTTAAAGCGATCGGCTGCCGGCATATTGGTCGGGATGCACACAGTAGAATCGTGCTGCGTTCCGATGTATTTTGTCCGTGTAGGCCGTGGCAAAACGTTCTTTTTATACCGTTTGACCTCGGATCAGGTAGGAATACCCGCTGAACTTAA	k__Fungi	1	0	0	0	0	0	0	0	0	0	0	0	0	0	0	0	0	0	0	0	0	0	0	0	0	0	0	0	0	0	40
b81f6fad2e34d7a34d15f95973789097	ITSASV379	TAACTGCGCGTCGGAATGTGAACTGCAGGACACATGAACATCGACATTTTGAACGCATATTGCGGACCGTGGCTCGTCTACTGTCCATGCCTGGCTCAGGGTCGGTAAAACATCCATCTCTTGATTCATCAAGAGCATTGGGCTGTCTTGAAGTAAAATTCAAGTCGCTTTCAGTTTTTATCGAAGGGCGCCTCGATCTGGCTCGCCGATCCTAGGGAGAAATCCCGGGTTGGCTTTCCTCAACTTGGTGTTCTGCGACTGGAGTTTCTTTTTACTCTGTCGCGCCCTCTAAAATTCTCGACCTGAGAGTAGGCAAGATTACCCGCCGAATTTAA	k__Fungi	1	39	0	0	0	0	0	0	0	0	0	0	0	0	0	0	0	0	0	0	0	0	0	0	0	0	0	0	0	0	0
f2e38e82f8c72b89bf10ddbe73b50572	ITSASV380	GAAATGCGATACGTAATGTGAATTGCAGAATTCAGTGAATCATCAAATCTTTGAACGCACATTGCGCTCTCTGGTATTCCGGAGAGCATGCTTGTTTGAGTATCAGTACAACACTCACCACAGACCTCGTTGTTTATGGTGGAATTGAGCTTATTACCCAACGCGTCTTGACGTGGAGGGAAGCTTGAAATGCAGGTTTAGCAGGTTTCAACTTGGCAAAAGCGTACCTATTTTCGTTTTCCTTCGGGAAGATGAATTACCTCGCCGAAGCCATTAAAAGTTGGGATCAACGCTGACAATGCAGGATTACACAAGAAGACGCAAGTCTTTTTGATCTCGATCTCAAATCAAGTAGGACTACCCGCTGAACTTAA	k__Fungi	1	0	7	0	0	0	0	0	0	0	0	0	0	0	0	0	0	0	0	0	0	0	0	0	0	0	0	0	0	32	0
3c1f28432736796660e9c4fc5bd8d138	ITSASV381	GAAATGCGATAAGTAATGTGAATTGCAGAATTCAGTGAATCATCGAATCTTTGAACGCACATTGCGCTTTCTGGTATTCCGGAAAGCATGCCTGTCTGAGCGTCAGCTTACCCTCAAACTTATGTTTGGTTTTGAGAAATGAAGGTTTCCTTCTCTCTCTAAAAGCAATGGCGAACAATCCAGCTGTACGACGTAGTAAAATAATTCTCGTTAGTTGCTAGTTGGTGAGTGCTGCCACAATGACACTTTTCTGTGTTTGACCTCAGATCAGGTAGGGATACCCCCTGAACTTAA	k__Fungi	1	0	0	39	0	0	0	0	0	0	0	0	0	0	0	0	0	0	0	0	0	0	0	0	0	0	0	0	0	0	0
2bd2b2d6f343ac27879f0b7bfda1ec95	ITSASV382	GAAATGCGATAAGTAGTGTGAATTGCAGATGTAACGTGAATCATCGAATCTTTGAACGCAAATTGCACTCTCTGGTAACCCGGGGAGTATGCCTGTTTGAGGGTCATTACAACCTCTCCAGCTCCGCTGGGTCTTGGGGCTTGCCTTCCCGGGCATCCCTTAAAACTAGATGCGGCGCCGCGTTGGCTCTAAGCGTAGTACTCTTCTCGCTTCTGGGTCCGTCGTGGTGTTTGCTACAGAACCCCAACTTTCTATGGTTGACCTCGAATCAGGTAGGGATACCCGCTGAACTTAA	k__Fungi	1	0	0	39	0	0	0	0	0	0	0	0	0	0	0	0	0	0	0	0	0	0	0	0	0	0	0	0	0	0	0
90943093fb9b1ea298b7525846353bf9	ITSASV383	GAATTGCGATAAGTAATGTGAATTGCAGAATTACGTGAATCATCGAATTTTTGAACGCATATTGCACTCTCTGGTAATCTGGAGAGTATGCCTGTTTGAGGGTCAGTAAAAATAAAATAATATCATGTGATCCTTTTATAAGGATTTCATGGAATTGGATTTTTCAAAGGGTCTTTTTTGTTCCTTTGATGATCTTAAATTTATGTATGTTATGGCTAATTAATTATAGATTGAACTAAAAAAGAGCAATTATTTATAATATCTCGAATTTTAGTGACATTTATAGGCCAAATATGATTTTTTGGTGTTTATAAAATACCAAAAGTTCATAAATAATTTTTAAAATTGACCTCAAATCAGGTAAGAATACCCGCTGAACTTAA	k__Fungi	1	0	0	0	0	0	0	0	0	0	0	0	0	0	0	0	0	0	0	0	39	0	0	0	0	0	0	0	0	0	0
be94595640ff531aab72576f6913baa0	ITSASV384	GAAATGCGATACGTAGTGTGAATTGCAGACTTCCGTGAATCATCGAATCTTTGAACGCACATTGCGCCCTCTGGTATTCCGGAGGGCATGCCTGTCTGAGCGTCAATACAACATCAAACACCAGTTTGGTCTTGGAAGAAGAGATGGCAACGTCTCCCTTCTGTAAATCATTGAGCAGCGGTCCAAGCTATGCGACGTAGTAAGCACAAATCTCGTCGAACTGTAGCCTTGAGACTGTTTGCCATAACCCAAATATATCATTGTTTGACCTCAGATCAGGTAGGGATACCCCCTGAACTTAA	k__Fungi	1	0	0	0	0	0	0	0	0	0	0	0	0	0	0	0	0	0	0	0	0	0	0	0	39	0	0	0	0	0	0
d1b13997eda2a055e33fe21674a5dc65	ITSASV385	GAAATGCGAAACGTAATGTGAATTGCGGAACTCCAGTGAATCATCGAATCTTTGAACGCACCTTGCGCTCTGTGGCATTCCGCAGAGCATGTCTGTTTGAGCGTCGGCTCCACTCTCAACCAGGTCCCGAAGATTCTTCAACGGGGTTTGGATTGGATCATGGCCCACCGGCCGATGGACATGTTCCATAGGCCGCGGGCCGAAATGCGCGTGAGCGGATTGGGACCCCGAAGTATCTGGGCGATGTTGTACGCAACCTCGTTGCCCAGCCTTTGGGCCGCCCGCTACGAGTAAAAGAAATGAACCTCTCGACCTCAAATCAGGCAGGACGACCCGCTGAACTTAA	k__Fungi	1	0	0	0	0	0	0	0	0	0	0	0	0	0	0	0	0	0	0	0	0	0	0	0	39	0	0	0	0	0	0
15ac1b4be22e5fcbaf4211ef8794b9cd	ITSASV386	GAAATGCGATACTTGGTGTGAATTGCAGAATCTCGTGAACCATCGAGTCTTTGAACGCAAGTTGCGCCCGATGCCATTAGGTTGAGGGCACGTCTGCCTGGGTGTCACATATTGAAGCCTCCTGCCAATTTCCTTTTGACAGGTATTGTGCAGGGTGGATGTTGGCCTCCCGTGAGCTCTCTTTCGTCTCATGGTTGGTTGAAAATTGAGACCTTGGTAGGGTGTGCCATGATAAATGGTGGTTGTGTGACCCACGAGACCAATCATGTGTTGCTCTATTGAATTTGGGCTCTTTTACCCATTTGCGTTTCTAAACGCTCGTGATGAGACCTCAGGTCAGGCGGGGCTACCCGCTGAATTTAA	k__Fungi	1	0	0	0	0	0	0	0	0	0	0	0	0	0	0	0	0	0	0	0	0	0	0	0	0	0	0	0	0	39	0
ea651553b59690ad2eafd38d3b5aebb4	ITSASV387	GAAATGCGATACGTAATGCGAATTGCAGAATTCAGTGAATCATCAAATCTTTGAACGCAAATTGCGCTTCTTGGATAGGCCAGGAAGCATGCCTCTTTGAGTATCGTTTTCACCCCAGCTCGACTGCTTATTTGTGTAACAACGAATAGGTTTCTGTCGGAGAATGAGTTTGTCTTGTCTGAAAAGATAAGTCACTTTAAATGCTGTGAGTTTGATTGCCTACTTCAGTAGGATTAGTGTATAACTAGTCGCTGTCGTAATGTGGATAAATTTTATTTACATTATTATGCAGTTTGATTGGATGTATACTGGTAATAATCATTTTTAACTCAGTGGAAATTAATCTAATACTTTAACGGTATTAATACCTTTTGAATTAGATCTCAAATGAAGCAAGAC…	k__Fungi	1	0	0	5	0	0	0	0	0	0	0	0	0	0	0	0	0	0	0	0	0	0	0	0	33	0	0	0	0	0	0
4945a18798f91924f216417ed1919508	ITSASV388	AAAATGCGATAATTCATGTGAATTGTTTGGTTTTGTGAATCATTGAATCTTTGAACGCATTCGTACTATTTAGCTTAAAAAACTAAATGGTGTATTTGTTCGAGCGCCGAATACAATAGTTTCTCATAAGTTAATTCGTATGGGAAAATTGGACTTCGATATCTGATATCGTTGTTTAAAGAATCTTTTTGGATTATAACAGATGTAGTAATCTCGTGTAATTTCGTCTGTTTTATAGTTCTTGTTGACCTTAACCACGGCCTCGAATCAAGTAAGACTACCCGCTGAATTTAA	k__Fungi	1	0	0	0	0	0	0	0	0	0	38	0	0	0	0	0	0	0	0	0	0	0	0	0	0	0	0	0	0	0	0
ab3d17e1daaac40ec3e13ec9eb898545	ITSASV389	GAAATGCGATAAGTAGTGTGAATTGCAGAATTCAGTGAATCATCGAATCTTTGAACGCACATTGCGCTCTCTCGGATTTATCCAGGGAGCATGCCTGTTTGACAACATGCACAAATGGTACATAGCAGTAGCCTTTGATGGTGTTGATAGCTAAACCAACAACTGGGAGTATTTCTTTGAATGTAAATTCAAAGTCTCTTGAAATCAGTCATGTGGGTCTACTTATGATCAAGCCCTGATGTAATAGAATATGTTTCATCGGAGCGTCATGAGCGGAACCTTTTTGTAGAAATACAATCTTGCAAGTTGTTGTCAAATCAGGTAGGATTACCCGCTGAACTTAA	k__Fungi	1	0	0	0	0	0	0	0	0	0	0	0	38	0	0	0	0	0	0	0	0	0	0	0	0	0	0	0	0	0	0
014ca2180c0d5725f0e6cfbef866b981	ITSASV390	CAACTGCGATAAGTAGTGTGAACTGCAGAAACCTTGAACACAGAACATTCGAATGCACATTGCGCCATTGGAGTGACATCCTTTGGCACGCCTGGTTCAGGGTCGTAATTAAAAAGCGCACAGCAATTGCGTGTACAAGTTGTGAGATCAGTGAGCGACACATATGCCACTGTTCTCGCATTGTGTAAAAGGCGCCAAAGACTGAGGGGGAGCGCCGGCATGGAACGAGACTTTGATATTTTCCATGTCTTGCAGACCGCAACTCGGGCACAAACCTGACTCTCTTAAGGTAGCCAAAAGCCTCATCGGCTAATTATGACCAAACACACATTTTCGACCTGAACTCAGACGTGAACACCCGCTGAACTTAA	k__Fungi	1	0	0	0	0	0	0	0	0	0	0	0	0	0	38	0	0	0	0	0	0	0	0	0	0	0	0	0	0	0	0
5a4bf2843cfe6f09abb62359b80bbf4f	ITSASV391	GAAATGCGATACGTCATGCGAATTGCAAAACTTAGTGAGTCATCAAAATTTTGAACGCATCTTGCACTTCCGCTTACGCGGGAGTATGTCTGTTGGAGTGTCTGTTCATCCCCACACCCACTACCTACTTTTGTAGGTGGTGGCTGAGGCAGCCATTGGTTATTATTGAGTTAGTAGTCAATGCGCGTAGATGTAACACACCCCCGACCTCGCCCCTGCTCTGTTGGAGTCAGGAGAGCGCGACGTAGCAGTTTTCTAAACTGAATTACACGCGCTTTCTAGCTTCAGCGCGAAGGAGCCCCGGTGAGAATCCGTTCGGACCTCCAATCAGTCAAGATTACCCGCTGAATTTAA	k__Fungi	1	0	0	0	0	0	0	0	0	0	0	0	0	0	0	0	0	0	0	0	38	0	0	0	0	0	0	0	0	0	0
74a885928d77b56773438f6c170b0d2c	ITSASV392	GAAGTGCGATAAGCAATGCGAATTGCAGAACCGTGAGTCATCAGATTTTTGAACGCAACTGGCGCCGGCTGGCTCTCCAGTCGGCATGCTTGTTTCAGTGTCTCTTTATCTCCTCACCCAAATCTTAATGCGAGAGATACCCTTCTCTTGTCAAGCATGAAAGCACTCTGCGCTCTGCGAGCGACTTCGACTTGTTCGAGGGTCGCACTCAATGCAGCAGTCACATTGTTCACAATGTGAACTCATTGAGAGCAAAGGCAGTGCAGCCTTACAGCTGCCAGTGCTTAGACACTCAAACTTTTCTTGTATCTGAAATCAAGCAGGATCACCCGCTGAACTTAA	k__Fungi	1	0	0	0	0	0	0	0	0	0	0	0	0	0	0	0	0	0	0	0	0	0	0	0	0	0	0	0	0	38	0
5896a2802cad46b6b16a030afc35eaa8	ITSASV393	GAATTGCGACAAGTAGTGTGAATTGCAGAACTCCGTGAATCATCGAATCTTTGAACGCATATTGCACTTTTTGGTATTCCGAAAAGTATGCCTGTTTGAGGGTCATTGAATGAAATCGACGCAATAGTATGTAGAGTACAATTGTAATCGGATGGTTGAGCATTTCGCGATATATATTTATGGTGATTGCTCGAAATTGAAGCATGGTCTCGGCCTTTATAGAGACGCGTTTATGGTGGCTTGCCTCCTTTATTTCGCAACTTTTAGGTCGAATTTCCGTGGTTGTTTGGGCAGTTTCTCTTTGAGAAAAGGCACTTGCAGTTTTATATTTTATCGTGACCTCAAATCAAGCAAGAATACCCGCTGAACTTAA	k__Fungi	1	37	0	0	0	0	0	0	0	0	0	0	0	0	0	0	0	0	0	0	0	0	0	0	0	0	0	0	0	0	0
795161d1654fd8eb31b4a9594ff0b327	ITSASV394	AAAGTGCGATAAGCGTCACGACTTGCAGATTCCCGAGAGCTGACAAGTCTCTGAATGCAAATAGCGGCCGATTTCAAGTCGGTCATGTGCTGCAGAGTGTTGTTGCAATGGCTAATCATCAAACGCATCCGTTCTTGCGGATTTCAGCGTTGGATTTGTCAATAGCACAGAAGGTCAAAGCGTGATCTTCCATGCTAATGATGAAATCTCCGCGCAAGACCAGTGCGGCCAGATTTGTTCTGACCAACGCATTGTTTTGCTTGCGGCTTCTGTTTCTACATCTCAACCTCTGCAGTGCAGGAGAACCCGCTGAACTTAA	k__Fungi	1	0	0	0	0	0	0	0	0	0	37	0	0	0	0	0	0	0	0	0	0	0	0	0	0	0	0	0	0	0	0
08dc0bc261e02815bed66f66bf2a3618	ITSASV395	GAAATGCGACACTTGGTGTGAATTGCAGAATCCCGTGAACCATCGAGTCTTTGAATGCAAGTTGCGCATGAGGCCATTAGGTCGAGTGCATGTCTGTTTGGGCGTCATGTATAGCGTCATTCCAATCTCCCAAGTGCGATGAGTGTGGTTTGGGTGATGATGGATATGGAGAATGACCTTCCGTGCTTTAATTGTACAATAGGGTTAAGTGATTGTCGTTGCCTGGTATATGCGAGGCGAATGGTGTATCGAGTTGACGCACGATGTCTCTAATCGCGTCCGTGAGACCTAGGCATGACTTAGAACTAATCGAAACCGATTTCGATGTTTGCATTGGTAGCAAGCTCGGACCATGACCTCAGATTAGATGGGGCGACCCGCTGAGTTTAA	k__Fungi	1	0	0	0	0	0	0	0	0	0	0	0	0	0	0	0	0	0	0	0	0	0	37	0	0	0	0	0	0	0	0
897f113cbd26ee3335604b311c75427a	ITSASV396	GAAATTCGATACGTAATGTGAATTGCAGAATTCGGTGAATCATCAAATCTTTGAACGCAAATTGCGCCATTCGTGGCATATTTGTTTCAGTGTATAACAAAAATACTTCACAACTCGAAATGTGATTAAGGTTTTCCTTTCTCATTAAATTCAGACCTGCACTGGAAATCTATTCACGTGCCGGACTTAAGCGGTCACATTTACTGTGATCTTAGGTCCAAAGCACGATGGTTTCATCAAGTCAGGAAACTAATTTTTGTACCTGAAATCAAGTAAGATTACCCGCTGAACTTAA	k__Fungi	1	0	0	0	0	0	0	0	0	0	0	0	0	0	0	0	0	0	0	0	0	0	0	37	0	0	0	0	0	0	0
222dd3f3e70f2982ac5694cc58e0619b	ITSASV397	GAAATGTGATACGTAATGTGAATTGCAGAACTCAGTGAATCATCAAATCTTTGAACGCAAATTGCGCTAGTAGTAATACTAGCACACTTGTTTGAGTGTCGTTTATACAATTATCATAAATTATATAAAATGAATGATCAATGATCATTTTAAGTATAACAAAAGTATAATCATATCTTTATTTATAATTTGTAGTAATATACACTATTATGAATGCTGAATATACGAACATAATGTATATCGAATATCGACCTCAAATCAAGTGAGATTACCCGCTGAATTTAA	k__Fungi	1	0	0	0	0	0	0	0	0	0	0	0	0	0	0	0	0	0	0	0	0	0	0	0	0	37	0	0	0	0	0
90578af4b6ac48f3de63e72f95a6f0df	ITSASV398	GAAGTGCGATAAGCAGTGCGAATTGCAGAACCGTGAGTCATCAGATTTTTGAACGCAACTGGCGCCGACTGGCTCTCCGGTCGGCATGCTTGTTTCAGTGTCTTTTTATCTCATCCCCAATATCTTAATGCTGGAGATACCCTTCTCTGGTTAAGTACGAAAGCACACTGACGTCTGCAGGTGATCTCAGCTAGTCTGAGGGTCACACTCAATGCAGCAGTCACATTGATAACAGTGTGAACTCATTGTGAGTAGACTCAGAGCAGTTTATCTGCACAGTGCTTAGACACTCTAAACTTTCTTGTATCTGAAATCAAGCAGGACCACCCGCTGAACTTAA	k__Fungi	1	0	0	0	0	0	0	0	0	0	0	0	0	0	0	0	0	0	0	0	0	0	0	0	0	0	0	0	0	37	0
8bed5911a0bad572a6e762919102f9c0	ITSASV399	GAAATGCGATAAGTAATGTGAATTGCAGAATTCAGTGAATCATCGAATCTTTGAACGCAAGTTGCGCTTTCGAGAGCCCTCGGAAGCATGCCTCTCTGAGTATCGGTTTCTATCTATCTCACACCGGTGGGGAGAATGGGAGTTGCGGCTCGTCCGCATCTCCTCAAGTCAGCACTGTCGGCCGAAGTCCATCGGGTTCTTGGAACGATAATCCGTCATGGCGCCAGAAAACCATACACAAGATCTCAGATGAGGTAAGACTACCCGCCGAATTTAA	k__Fungi	1	0	0	0	0	0	0	0	0	0	0	0	0	0	0	0	0	0	0	0	0	0	0	0	0	0	0	0	0	0	37
40ebcd649dbbf144c9f897f40828766a	ITSASV400	GAAATGCGATACTTGGTGTGAATTGCAGAATCCCGTGAACCATCGAGTCTTTGAACGCAAGTTGCGCCCGATGCCATTAGGTTGAGGGCACGTCTGCCTGGGCGTCACATATCGAAGCCTCTTGCCAATTTCCTAATGATAGGTATTGTGCAGGGTGAATGTTGGCCTCCCGTGAGCTCCATCGTCTCATGGTTGGTTGAAAACTGAGACCTTGGTAGTTTGTGCCATGATAGATGGTGGTTGTGTTACGCACGAGCCCAAATAATCATGTGCTGCTCTATCGAATTTAGCCTCTTTTACCCATATGTGTTTCTAAACGCTCGTGATGAGACCTCAGGTCAGGCGGGGCTACCCGCTGAATTTAA	k__Fungi	1	0	7	0	0	0	0	0	0	0	0	0	0	0	0	0	0	0	0	0	0	0	0	0	0	0	0	0	0	29	0
220406613a1e8c11848e3ac2e77d170d	ITSASV401	GAAATGCGATACGTAGTGTGAATTGCAGAATTCCGTGAATCATCGAATCTTTGAACGCATATTGCGCCCACGGCCTCGGCTAAGGGCATGCCTGTCTCAGCGTCCGCTCACCCCCTCGCCCACCCTTTCATTTTGAAAGCGGTTTGGACGGATGTGGCCGTCTCGCTCACCTTTCGGAAGAGCGGGTCGGCTGAAGCGCAGGGCTCGCGGCGGGACCCCATTCGATCGGGGCGCCAGCATGGTAGGTGGCTCACGCTCACATATCGGCTGTCGTCTCCCATATCACCGGGCGCTCCGCCTGTTGCCACAGCAGGAAAACCAATCAAAACCTTGGACCTGAGATCAGACAAGACCACCCGCTGAACTTAA	k__Fungi	1	0	0	0	0	0	0	0	0	0	36	0	0	0	0	0	0	0	0	0	0	0	0	0	0	0	0	0	0	0	0
d91c0dcd20e6fd303acfa78e95b57d30	ITSASV402	GAAATGCGATACGTCATGCGAATTGCAGAATTTCGAGAATCATCAAAACTTTGAACGCATCTTGCGCTTCCGGGATATTCCTGGGAGCATGCCTGTTGGAGTGTCTGCTTTTGTCTTTACTATTTCTTGTGCATTTTTATGGTGTGCGGGGAATGATTCTGAGTTTTGTTGTTATTCTCTTGGTAATAACAAAGCTTGAAGAGCAGCTTGGGTTTTGAACGAGAACCCTCCTCCACTATTGACTGCATCTCTATGAACTTTCATATTTTGGGTCTCTTCTTGATGTTGAAATATGAATACCCTATCAGAGACTTGCCTTCAATATCACATTATTGACCTCCAATCAGGCAAGAGGACCCGCTGAATTTAA	k__Fungi	1	0	0	0	0	0	0	0	0	0	0	0	0	0	0	0	0	0	0	0	0	0	36	0	0	0	0	0	0	0	0
bafabea384415073d1027cf8867cf81d	ITSASV403	AAAGTGTGATAATCATGCTGAATCGCAGATACCAGCGAAGCATCAGGGTTTTGAACGCATACTGCGCTGTCCAGTTCGCTGGTCAGCACATACTACTCGGTGTCAGTTGTAAATCTATTCCAAACATATTGGCTTGCCAATACGTTTGTGTGTTGGACGGCTGGCCGTAACAAGCCTAAGACGTCTGAAGTCGAATGTTCATAACGGTTTACCGATACGTTCGGTTGAAGCTACCGTATGAGTGCTTGTCATGAAGTATGCGTAGCCTTCTTCCAAACATGTCGATCTAACCAATCGAACATATGGTCTATTAACAACTACGTAACTTCGGTTACAATCTTTGACCCGAGTGGTGTGGGATTACCCGCTGAACTTAA	k__Fungi	1	0	0	0	0	0	0	0	0	0	0	0	0	0	0	0	0	0	0	0	0	0	36	0	0	0	0	0	0	0	0
34cd729b501684465ad42abedfba93d7	ITSASV404	GAAATGCGATACTTAGTGTGAATTGCAGAATTCAGTGAATCATCGAAACCTTGAACGCATATTGCACCTGCAGGTTCTCCTGCAGGTACATCTGTTTGAGTGTCCTTTCAATATCACCCCACAACTAAAAATTGCGGGTGTGGAAATTGAGCGTCGAACAAATAACCGTGTTCTGTCGCTTTAAATTTATAAAGGGAAAAGAAGGTCCATCTCTGGTTCCAAAGTGGTGTAGTAGCATACTTCATTGTGTGATTATTCTCCTCGAGTAAGACTGGATAAAAGATGAGTTTTTCTTTTTATCAACCTTTAAAAAAAGGACATATTCTAATATTCAAAAACTTGGACCTCAAATCAGATGAGAACACCCGCTGAACTTAA	k__Fungi	1	0	0	0	0	0	0	0	0	0	0	0	0	0	0	0	0	0	0	0	0	0	0	0	0	0	0	0	0	36	0
cf21b838ef38d3a13e1984ad2e7f57af	ITSASV405	GAAATGCGATAAGTAATGCGAATTGCAGAATTCAGTGAGTCATCAAATCTTTGAACGCACATTGCGCTCCCTGGTATTCCGGGGAGCATGCCTGTCTGAGCGTCATTACACGCCTTGCGCTCCGCGCAGTGTTGGGCGCAGCCCTCAGGGCTCGCCTCAAATCCAGTGGCAGCACCTCAGAGCTCCTACGCGCAGTGATCACCGCCGCCGGTGGAGTCCTGTGGGTGCTAGCTAGTCAACCCCCCCACTTGCTAGGTTGACCTCAGATCAGGCAGAGATACCCGCTGAACTTAA	k__Fungi	1	0	0	0	0	0	0	0	0	0	0	0	0	0	0	0	0	0	0	0	0	0	0	0	0	0	0	0	0	0	36
8869db7a9487b58f9e72fd2a3e0b4451	ITSASV406	GAAATGCGATAAATAATGTGAATTGCAGAATTCCGTGAATCATCGAGTTTTTGAACGCACATTGCACTCCTTGGTATTCCGAGGAGTACGCCTGTTCGAGCGTCATTAAACTATCAAGCTTGGCTTGGATTTGAGTCACTGTCGTGGGCAGGATTCCAATATTGTCGGCAATTGACCATCCGTGATGACTCACTTGGAGTTGATTCGCCTCAAACTTTTTGACCAGTTGACCTCGGATCAGGCGGGGATACCCGCTGAACTTAA	k__Fungi	1	0	0	0	0	0	0	0	0	0	0	0	0	0	0	0	0	0	0	0	0	0	0	0	0	0	0	0	0	0	36
6664b875112df4b5146a774f96927d7d	ITSASV407	AAAGTGCGAAAAGGGATGCGAAATGCACGAAACTGAGAGTCATCTAGTATTTGAACGCAAAGGGTGCCATTTGAAGAGAAAGGCGTGTCTATTTGAGGACCATTAATGGAATGCCGACCCGGAATGGGGAGGTGGAGAGGTGTGTGGAGCAGGTTCCCGACTCTAGCACAAGGAGATTGGGATATGTTCTTGAAAGAATAAGAGAGAGAAAGATCATCTTTTTGTTAGATAGGAGAGAAAAAGAGGATTTTGGAGGGAGAATTGTTTTTAAGGTCTCAAATTAGACAAGAATACCCGCTGAACTTAA	k__Fungi	1	0	0	35	0	0	0	0	0	0	0	0	0	0	0	0	0	0	0	0	0	0	0	0	0	0	0	0	0	0	0
e8a48dcca039f192f29206a7bf35e72d	ITSASV408	GAAATGCGATAAGTAATGTGAATTGCAGAATTCAGTGAATCATCGAATCTTTGAACGCACCTTGCGCTCCTTGGTATTCCGAGGGGCATGCCTGTTCGAGCGTCATTTTAATCCCTTCCCGGGGGACTCTTCTATTCTGTAGTGGAGTGTCTACGGGGTGTTGGCATTGGACGCCTTATTTTTAGGCGACCGGAGCCGAAATGAAGTGGCGGACTCGCAGCGGCCCCTAGCGCAGTAGAAACAACCCTTCTCGCTTAGGAGAGCCGTAGCGGTGGACCACAGCCCTACATGCTTTTTTTTTAAAAAAGCTATATCTAAAAAAAACTTGACCTCGGATCGGGTAGGACTACCCGCTGAACTTAA	k__Fungi	1	0	0	35	0	0	0	0	0	0	0	0	0	0	0	0	0	0	0	0	0	0	0	0	0	0	0	0	0	0	0
6595dd9d7f87e7acf049e3cc845de426	ITSASV409	AAACTGCGATACGTAATGTGAATTGCAGGATTCAGTGAATCATCGAATTTTCGAACGCAAATTGCACTCTTGGGTCCTCCTGAGAGTATGCCTGTTTGAGTGTCATTAAAACATCAACTCACTTGCAAAAGTGGCCTTGAAGTGTCTCACACTTTTCTTGAGAGTGTGCGTCCTTTGAAATGACGAGAACGCAAGAAAAAAAGAACCACTCTTTTTTCTCTCTTTGTTTGCCAAAAACTAACAAAGAAGAAGCAAGTTATATTCTCTTTTTTTAACTTTATGACTTGCGTCCTAACAAAATAACCCCACAAAACTTTGACCTCAAATCAGGTAAGACAACCCGCTGAATTTAA	k__Fungi	1	0	0	0	35	0	0	0	0	0	0	0	0	0	0	0	0	0	0	0	0	0	0	0	0	0	0	0	0	0	0
5681b4866d00d7fc0da7c56cbf14c033	ITSASV410	AAAATGCGATAATTCATGTGAATTGTTTGGTTTTGTGAATCATTGAATCTTTGAACGCATTCGTACTATTTAGCTTAAAAAACTAAATGGTGTATTTGTTCGAGCGCCGAATACAATAGTTTCTCATAAGTTGATTCGTATGGGAAAATTGGACTTCGATATCTGATATCGTTGTTTAAAGAATCTTTGTGGGCTATAACAGATGTAGTAATCTCGTGTAATTTCGTCTGTTTATGGTTCTTTGTTGACTTTAACCACGGCCTCGAATCAAGTAAGACTACCCGCTGAATTTAA	k__Fungi	1	0	0	0	0	0	0	0	0	0	0	0	35	0	0	0	0	0	0	0	0	0	0	0	0	0	0	0	0	0	0
e3d8a369482b230b07b4dd1c14d0a5a4	ITSASV411	GAAATGCGATAAGTAATGTGAATTGCAGATGTCTGTGAATCATCAAGTCTTTGAACGCAAGTTGCGCCGTCAAAAGCGGCATACTTGTTGGAGTGATGGTAAAATCAAAACAAAAGAAAAAAGATCTCTTTTCTTTCTTTATCATTTTTTTTTAAAGAAAGAAGAAGGGGTATTGAGGATCTAATTGATACGAAATCAATTTAGTCTCTCTTAATTGTATGTATTTTTTTTTTCCTTCCTTTTTTTCCCCCCCTCATCAAAAAAAGTAGATATTGTTGGATGTGTCTTTAAAAACACAATATCAATATCGAAATGAAAAAGGTGATGGGAAAAAGAAGAAGAAATAAAAAATAATATCGGAACACTTTTTATTATAAACATCATCCTCCAATCAAGTAA…	k__Fungi	1	0	0	0	0	0	0	0	0	0	0	0	0	0	0	0	0	0	0	0	0	0	0	35	0	0	0	0	0	0	0
397b12ff7ca12fdb651df9554cc743b0	ITSASV412	GAAATGCGATACGTCATGCGAATTGCAAAACTTTGTGAGTCATCAAAATTTTGAACGCATCTTGCACTTCCGCTTACGCGGGAGTATGTCTGTTGGAGTGTCTGTTCATCCCCACACCCTCTACTTACTTTTGTAGGTGGAGGCTGAGGCAGCCATTGGTTACTATTCAGTTAGTAGTCAATGCGCGTAGATGTAACACACCCCCGACCTCGCCCCTGCTCTGTTGGAGTCAGGAGAGCGCGACGTAGCAGTTTCTTTCTGAACTGAATTACACGCGCTTTCTAGCTTCAGCGCGAAGGAGCCCCGGTGAGAATCCGTTCGGACCTCCAATCAGTCAAGATTACCCGCTGAATTTAA	k__Fungi	1	0	0	0	0	0	0	0	0	0	0	0	0	0	0	0	0	0	0	0	0	0	0	0	35	0	0	0	0	0	0
ff13a358ad6a5acc502f5e372a9af6df	ITSASV413	GAAATGCGATACGTAATGTGAATTGCAGAATTCAGTGAATCATCGAATCTTTGAACGCACATTGCGCCCTCTGGTATTCCGGAGGGCATGCCTGTCTGAGCGTCAATATAACATCAAACACCAGTTTGGTCTTGGAAGAAGAGATGGCAACGTCTCCCTTCTGTAAATCATTGAGCAGCGGTCCAAGCTATGCGACGTAGTAAGCACAAATCTCGTCGAACTGTAGCCTTGTGACTGTTTGCCATAACCCAAATATATCATTGTTTGACCTCAGATCAGGTAGGGATACCCCCTGAACTTAA	k__Fungi	1	0	0	0	0	0	0	0	0	0	0	0	0	0	0	0	0	0	0	0	0	0	0	0	0	0	0	35	0	0	0
5e6ce6d2165f04167b5fc904b4a33bcd	ITSASV414	GAAATGCGATACGTAATGCGAATTGCAGAATCCAGTGAGTCATCGAACTTTTGAACGCACCTTGCGCTTCCGGGTAACCGGGAGCATGTCTGTTGGAGTGCCTGTTCTCAACCACAACTCTTCTGTTCAAACAGGGAGTGTGTCAGCTTTGTGTTCTAACCATAAACACACTGCGTGAGATGAAAGGCCAATTCCGCAAATCACCTTCCTGTATTTGAAGGAAGGAGAGGTTGTGAATGTCGTGGAAACACTTTATTCAATCAAAAGCAACCTCTTCCCTAATCTCAAATCTGGTGTTTATTTTGCGAAACTTTGTATCGGGCCTCCAATCAGACAAGAAGACCCGCTGAATTTAA	k__Fungi	1	0	0	0	0	0	0	0	0	0	0	0	0	0	0	0	0	0	0	0	0	0	0	0	0	0	0	0	0	35	0
6380967459fa84c356a13d0b908447d5	ITSASV415	AAAATGAATGTTTGTTTTGTAATGAAAGATAAGAACCTGGAAGAACAATTCCTGGTATTTGCAAAGCAGCATAATATTGTCGGGATAAAAGGACACAGGACCACAGGGGGTTTCAGGGCCTCTTTATACAATGCATTGCCATTAAGCAGTGTTCAGGTATTGGTGGATGTGATGAAACAATTTGCGGAAAAAACAGGTTAACCTTTACTTCACATTCCATTACATTTTACTGGTTATATTTGTACCCCTTATCACATGGCCAAAATAACTCCTTTTAAAGCATTAAGACCGGAAGCCCAGTATGCAAAGCTGGTAGCATCAAAACCATATGATGTGCTTAGCAGTAAAGAAGCTAAGATAGAAGCCCAGGGGAATCCTTATTCTTTTTT	k__Fungi	1	0	0	0	34	0	0	0	0	0	0	0	0	0	0	0	0	0	0	0	0	0	0	0	0	0	0	0	0	0	0
b274491e751588b93eb079976ba55f26	ITSASV416	AAAGTGCGATAAGTAATGTGAATTGCAGAATTTGTGAATCATCGAATTTTTGAACGCAAGTTGCGGTCTTCCACACGAAGACCATGTTTGCCTGAGGGTTGTTTAAAACCAAATTGAGGTGTGTTTCCTTTTTTTTAATTAGAGAAGCAAACTCCCTTTAAATGTTAAACATTTTTCCAAGAGATTCTCGTATAATTTATTTTGTATGAGATGATCTTAACTATGGAAGGTTTAAAGATTAAATACTAATGGCAAGAGTGAGGAGAGAGACTTGTCTTTCCCCTTGCTTGCTTATTAAAGCTATTAGTAAAAGGTCTTTTTACCATTAATTCCATTTACCTAAAAATGCAACCTCAGATCAAGCAAGACTACCCGCTGAACTTAA	k__Fungi	1	0	0	0	34	0	0	0	0	0	0	0	0	0	0	0	0	0	0	0	0	0	0	0	0	0	0	0	0	0	0
8e6588d5a0656a16d2cbaee6f38c1295	ITSASV417	GAAATGCGATAAGTAGTGTGAATTGCAGAATTCCGTGAATCATCGAATCTTTGAACGCACATTGCGCCTCGTGGTATTCCGCGAGGCATGCCTGTTCGAACGTCATCAAACCCCTCGAGACCTCTGGCTTTAACCAGCCACAGGAAGCTCGGTCATGTCCCAGGCGAATCGGTCAATCGCGGCCGATCCACCGGGACGAATTTCATTGTGCTGGCCCACAGGTCGCCAAAGCGTAGTAAGCCTAAACAGCTCTCGCCTGGCACAAAGACCCTGGAGGCGTCATGCCGACGAACCCCATAACCCATTCAAGAGTTTGACTTCGGATCAGGTAGGGATACCCGCTGAACTTAA	k__Fungi	1	0	0	0	0	0	0	0	0	0	34	0	0	0	0	0	0	0	0	0	0	0	0	0	0	0	0	0	0	0	0
7a197a936d8150e9965476e0357e2a9c	ITSASV418	GAAATGCGATACGTCATGCGAATTGCAAAACTTAGTGAGTCATCAAAATTTTGAACGCATCTTGCACTTCCGCTTACGCGGGAGTATGTCTGTTGGAGTGTCTGTTCATCCCCACACCCCCTACCTACTTTTTGTAGGTGGAGGCTGAGGCAGCCATTGGTTACTATTCAGTTAGTAGTCAATGCGCGTAGATGTAACAAACCCCCACCTCGCCCCTGCTCTGTTGGAGTCAGGAGAGCGCGACGTAGCAGTTTTCTAAACTGAATTACACGCGCTTTCTAGCTTCAGCGCGAAGGAGCCCCGGTGAGAATCCGTTCGGACCTCCAATCAGTCAAGATTACCCGCTGAATTTAA	k__Fungi	1	0	0	0	0	0	0	0	0	0	0	0	0	0	0	0	0	0	0	0	34	0	0	0	0	0	0	0	0	0	0
d63f9429aa4e471e6e621975537ffdc8	ITSASV419	GAAATGCGATACGTAATGTGAATTGCAGAATTCAGTGAATCATCGAATCTTTGAACGCACCTTGCGCTCCTTGGTATTCCGAGGAGCATGCCCGCTTGAGTATCGTGACGTCCTCGACCCGATCGGTTTTTGTTTTACAGAGCCGGTCGCGTGTCGGAGTTGGGGGTCGTGCCGGGTCGCCTCGTTCGACTCGGCTCCCTTGAAATGCATGAGCGGAAAACCCTGTCGGTCCGAGATGGGATAATACTTTTTTTTGATCATCTCGAGTCTCCCTCAGGTCGGATCCGCCCAACCGTGTTCATTCACGCCTTTTGAAGTGATCTCAAATCGGGTAGGACTACCCGCTGAACTTAA	k__Fungi	1	33	0	0	0	0	0	0	0	0	0	0	0	0	0	0	0	0	0	0	0	0	0	0	0	0	0	0	0	0	0
e75bd48f99389f5f5a915e599f1bffc1	ITSASV420	GAAATGCGATAAGTAATGTGAATTGCAGAATTCAGTGAATCATCGAATCTTTGAACGCACATTGCGCTCTCTGGCATTCCGGAGAGCATGCCTGTTTGAGAATCAGTAAATTCATCATCTCTAGGTTCTGGGAAATCTTTCCCGGACCCTGGGGTTTGGATTTGGGCTTTTTGCAACCTAGGTTGCAATAGCCTGGAATTGAATGTTACGCTCGGTCGGACTGGAAGGTCTTGGGCAAACGCATGAATGAGGCAACTCAGCAGTACGTGAGCCTTTGAGAACTTCTCAATTCAATCGTCGGGTAACTCCCTTGATGAACCAGAGTTTGCTTGCATTAGCTGGCTTATTCTGAACACTTGGTCTCAAATCAGGTAGGAAAACCCGCTGAACTTAA	k__Fungi	1	0	0	0	0	0	0	33	0	0	0	0	0	0	0	0	0	0	0	0	0	0	0	0	0	0	0	0	0	0	0
cade3111fb1a3494d05bd0b7c40f2ac2	ITSASV421	AAACTGTGATAAGCAGTGTGACTTGCAGACTTCAAAGAATCACTAGAAATTTGAACGCAAAAGGTACTTCAAGGTTATACTTGGAGTATGTTCACTTCAGTGCTTAAGATTTTTGTTACCTCCTATTGGAGATAACGTGAATAGAGGCTGTTATTATGGCTTCTGAAGTATAAGTTCGAAAAATCTTTGGCGACACCATAGATATTTCAAACTAATTTAAAAAATTAAGCCTGAATTTGAGCAAGGCTACCCGCTGAATTTAA	k__Fungi	1	0	0	0	0	0	0	25	0	0	8	0	0	0	0	0	0	0	0	0	0	0	0	0	0	0	0	0	0	0	0
3ab506373f9a92834e49d4c057d4b607	ITSASV422	GAAATGCGATAAGTAGTGTGAATTGCAGATTTCAGTGAATCATCGAATCTTTGAACGCACATTGCGCCGTGAGGGAGACCTCCGGCATGCCTGTTTGAGAGTCATGACCCTTCGTCCGTTCATTCTCCTCCGCACCAGCAAGGAATAAAAAAAAAATATGAAATAGACGGTATTGGGAAAAGTGGAAGTTATAATTCTTCTTTCCTATAAGTGATGGGCGATACATTTTTTATCTTGTAAGACGTAGTAAACAAACTTTCGTTGAAACAAGTGGAAAATGCTGCCTAATGAATAATTTTTTATGTCATCTGACCTAGTATCAGGTAGGGATACCCCCTGAACTTAA	k__Fungi	1	0	0	0	0	0	0	0	0	0	0	0	33	0	0	0	0	0	0	0	0	0	0	0	0	0	0	0	0	0	0
b3557623d42f6edc4c6836241c50a39a	ITSASV423	GAAATGCGATACGTCATGCGAATTGCAGAATTTCGAGAATCATCAAAACTTTGAACGCATCTTGCGCTTCCGGGATATTCCTGGGAGCATGCCTGTTGGAGTGTCTGCTTTTGTCTTTACTATTTCTTGTGCATTTTAATTGGTGTGCGGGGAATGATTCTGAGTTTTGTTGTGCTGTAAACAACAAAGCTTGAAGAGCAGCTTGGGTTTTGAACGAAAACCCTCCTCCACTATTGACTGCATCTCTATGAACTTTCATATTTTGGGTCTCTTCTTGATGTTGAAATATGAATAAGAGACTTGCCTTCAATATCACATTATTGACCTCCAATCAGGCAAGAGGACCCGCTGAATTTAA	k__Fungi	1	0	0	0	0	0	0	0	0	0	0	0	0	0	0	0	0	0	0	0	0	0	33	0	0	0	0	0	0	0	0
bc68e7290853eb2990312109330eafd2	ITSASV424	GAATTGCGTTAAGAATCTCGAATTACAGATATTATGAGAGACATATTTTCGATTGCATATTGCATCGTTGGGCATTTGCTCATCGATATACCCGACTCAGGGTGTGTATCTTGACAATTAAAACCAAGCACAATGTGGGCAACTGATTGTGTTCGAACTGCATAGGACTGAAAAGTCTACTAAAGAGTGTTGCTGTTTAAAAGCCATTTAGTAGTTGATTGCAAATGAAAGTTCGCTTTTGACTGTTAAGAGGCGATTGAATAGCGTCAGACACTTTGGTTAATCCACCTGAGTCGGATATGATCACCCGCTGAACTTAA	k__Fungi	1	0	0	0	0	0	0	0	0	0	0	0	0	0	0	0	0	0	0	0	0	0	0	0	33	0	0	0	0	0	0
7d75871bc74cd808eb5ae965e55c57e3	ITSASV425	GAAATGCGATACGTAACGCGAATTGCAAGACCTTGTGAATCATTAAAACTTTGAACGCACATTGTGCTCCCAGGAATCTCCTGGGAGCATGCTTGTCTGAGTGTCAGTGAACCTCTTTCAGAATGAGTGCTTTTGCTTAAGTGCATAGTACTTGTTACTGGTACTGTGAAAATCAATGGTTGATTTTTAGAAATTTCTGCTGGTTGTTATCAACCAGCAGGCAACGGCTAGCTTGCCTAGCGCAGTTTTCACTGGTAGAAATACTCGAGAACTTGCGCCTCGCATAAAAGCAGTGCCTATACAACAAATATTCAAAACACACGTTGCTGATCTCAGCTCAAGCAAGAAGACCCGCTGAATTTAA	k__Fungi	1	0	0	0	0	0	0	0	0	0	0	0	0	0	0	0	0	0	0	0	0	0	0	0	0	33	0	0	0	0	0
3878fa227de356b67b994fa2754188f3	ITSASV426	GAAATGTGATACGTAATGTGAATTGCAGAACTCAGTGAATCATCAAATCTTTGAACGCAAATTGCGCTAGTAGTAATACTAGCACACTTGTTTGAGTGTCGTTTATACAATTATCATAAATTATATAAAATGAATGATCAATGATCATTTTAAATATAACAAAAGTATAATCATATCTTTATTTATAATTTGTAGTAACATACACTATTATGAATGCTGAATATACGAACATAATGTATATTGAACATCGACCTCAAATCAAGTGAGATTACCCGCTGAATTTAA	k__Fungi	1	0	0	0	0	0	0	0	0	0	0	0	0	0	0	0	0	0	0	0	0	0	0	0	0	33	0	0	0	0	0
d27ab0e99f811df16e146ee9b34cdc1f	ITSASV427	GAAACGCGATATGTAGTGCGAATTGCAACATTCAGTGAATCATCGAATCTTTGAACGCAAGTTGTACTCCTGGGTATCCCTGGGAGTATGCCTCTTTCAGTGTCGGTACTTCTTTCAAATCATTTTTGATTTGGAGAATGAGAGTTTCTATTGAATCTCTTTAAACCGTCTGTGTATTCTCATGTAGACTTGAGTTGGTGTAGATGGATTGAGACAATCTTTGATCGTCAAGAAAATTCTGCTGCTACTTGGGTATCTGCGTGATCCAGAACACACTTCTAAACAATTTACTGTTAAGACCTGAGAGAGGTAAGATTACCCGCTGAACTTAA	k__Fungi	1	0	0	0	0	0	0	0	0	0	0	0	0	0	0	0	0	0	0	0	0	0	0	0	0	0	33	0	0	0	0
6220df30fa59b0280c1f1033cfeb74e8	ITSASV428	GAAATGCGATAAGTAATGTGAATTGCAGATACCGTGAATCATCAAATCTTTGAACGCACATTGCACTGCCTGGAATTCCGGGCAGTATACCTGTTTGAGTATCAGTCAACGTCTCAATAATAATAATGAGGAAGTGAGTTTTCACGTGGCACAAACGCGTGTTACTTTAAATGTAGAATTGGTGGTGGAAACCCGGTGGTAACCAGGCTGACAGAGTTAATGGGCACTTAAGCCTGCACCTGTCTAGCACTTGGGCTTGTCGGGTGGCACCTTTAAAAAAGTTTAGTAACAACAACTAAACGTACGTATAATGATCTCAAATCAGGTAAGATTACCCGCTGAACTTAA	k__Fungi	1	0	0	32	0	0	0	0	0	0	0	0	0	0	0	0	0	0	0	0	0	0	0	0	0	0	0	0	0	0	0
c90c2ca3a05dc9e98f78b27c8db90c6d	ITSASV429	GAAATGCGATAAGTAATGTGAATTGCAGAATTCAGTGAATCATCGAATCTTTGAACGCGCATTGCGCCCGCTAGTATTCTGGCGGGCATGCCTGTTCGAGCGTCATTTAAACCTTCAAGCCTAGCTTGGTGTTGGGTACCTGCCTAGTTTCTAGGCTTACCTCAAAGATATTGGCAGCTTGTACACCCGCTTTCGGCGCAGCACAATTGCGCCTTGGTCGGTGAGCAAGGTCCCAGAAGCAACTTTTTATCTTGACCTCGGATCAGGTAGGGATACCCGCTGAACTTAA	k__Fungi	1	0	0	32	0	0	0	0	0	0	0	0	0	0	0	0	0	0	0	0	0	0	0	0	0	0	0	0	0	0	0
4783cd542a0bc6283d8c065a3fb652fd	ITSASV430	GAAATGCGATACGTAGTGTGAATTGCAGAATTCAGTGAATCATCGAAACCTTGAACGCACCTTGCGCCTGTGGTCACCCGCAGGCATGTCTGTTTGAGTGTCGTTTATCCTTCTCATCACTAAAGATTCATCTTTCTTGGTGGACTTGAGCGTTTGTTTCGCGGCAATCGCTTGAAATTCAACGGGGACTGAATGGTGGAGTTTAGACTTTCATGCGTTGAAGTTGCTCTTTGCAGACCTGGTTGTTTGTTAACATTTCTAAAATGATCTCACCTCCAGCCTGCGATACCACGGGCTTCTTTCCAGCCTTAAAATGCCGACTCTCCATCAACCTTTAGACCCTTTCAACCAACTTCTTTAAAACTGCGACCTCAAATCAGACAAGACTACCCGCTGAAT…	k__Fungi	1	0	0	0	32	0	0	0	0	0	0	0	0	0	0	0	0	0	0	0	0	0	0	0	0	0	0	0	0	0	0
2a829699f7d4c8d2b6c009061ddc0d0e	ITSASV431	TAACTGCGATAATTATCATGAATTGCAGATTCCCGGGAGCTGACAAGTTTTTGAATGCACATTGCGACTCACGCTTGCCGTTGAGTCCCATAAGGCACAGTGACGCTTCAAAATCTAATAACACACCTTGTGTGTGTTGATTTGAGGTTGTTGTATTCACTACAACTGCCTTTAAGTTCAGGGTTAGTTCTATCATTGCTTCTTGGTTAGGTTCCTCTGGGAATGGTCCTGTGCTTTGATAGAGTTGGCTCGCTCATTCACGTGAGCACCATGAAGACTTCGGTCTTCCCCAACGTCCTGTGCTTCGTGAGATCACCCGCTGAACTTAA	k__Fungi	1	0	0	0	0	0	0	0	0	0	0	0	0	0	0	0	0	0	32	0	0	0	0	0	0	0	0	0	0	0	0
87af724266034f6e467a2e30c909d0f3	ITSASV432	AAACTGCGATATGTAGTGTGACATGCAAAACGTGAATCATCGAATCTTTGAACGCAAATTGCGCCGCGAGGAAACTTGTTTTCTCGAGGCATGTCTTTGTGAGTAGCGTGAACACTTATAAGAAAAGTTTTCTTTTCCTATGTCATGAAGTTTCTCCTTACCCGAGATGCTTTGAAATGCAACTGGACCAGTTTTGAGTTTTTAAAAATTTCAACACTTTTTTCTAGCGTGGTAAACGCCAACACTAGAAATATGCGAGTGGTTTGAAGCCATTTTGAGACTGTGTAAACTGAGCCCGTAAGAAACAACATCACCTCTTTTTTGCTCTCATATAAGGCAAGGCTACCCGCTGAACTTAA	k__Fungi	1	0	0	0	0	0	0	0	0	0	0	0	0	0	0	0	0	0	0	0	0	0	32	0	0	0	0	0	0	0	0
53c3c460900a516dce3e6677b766e271	ITSASV433	GAAATGCGATACCTAATATGAATTGCAGAATTCAGTGAATCATCGAGTTTTTGAACGCACATTGCGCCCTTTGGCATTCCATAGGGCATGTCCGACCGAGCGTCGCAACGCCGCCCGGATTCCCGCAAGGGAGACCGGTGTTGGGGCTTGCGGGTCTAGGCCCGCTGCCCCCAGATCCAGTGGCGGCTTCACTGGAACCCTCAGCGCAGTAACATACCTGTCGCTTCGGAGTTTCAGGGGAGACCTGCCGTAAAACTTCCCCTTAGGGGACTTTACTGGTTGGCCTCGGGTCGGACAAGATTACCCGCTGAACTTAA	k__Fungi	1	0	0	0	0	0	0	0	0	0	0	0	0	0	0	0	0	0	0	0	0	0	0	0	0	0	0	32	0	0	0
acb9296e7749f789140a13bd73d48769	ITSASV434	GAAATGCGATAAGTAATGTGAATTGCAGAATTCAGTGAATCATCGAATCTTTGAACGCACATTGCGCCCCTTGGTATTCCGAAGGGCATACCTGTTCGAGCGTCATTTCATCTCTCAAGCATGGCTTGGTTTTGGGCGTCTGTCGTTGCCTCCAACGACTTGCCTTAAAGCGATCGGCTGCCGGCATATTGGTCGGGATGCACACAGTAGAATCGTGCTGCGTTCCGATGTATTTTGTCCGTGTAGGCCGTGGCAAAACGTTCTTTTTATACCGTTTGACCTCGGATCAGGTAGGATTACCCGCTGAACTTAA	k__Fungi	1	0	0	0	0	0	0	0	0	0	0	0	0	0	0	0	0	0	0	0	0	0	0	0	0	0	0	32	0	0	0
d69d7d7f2e30d4076582576fdf50669a	ITSASV435	GAAATGCGATAATTAATGTGAATTGCAGATACCGTGAATCATCAAGTCTTTGAACGCACATTGCACTGCCTGGAACTCCGGGCAGTATACCTGTTTGAGTATCAGTAAACACTCCTAATAAATCTCCTTTTATAAGGGTTATTAGGGATTTGAGTTATCATTTGTTACTTTTGTAATTGATGTGACTTTAAATGTAGTCACTAGCAGGTCATTGACCTACATAACTAGCTGACAGAGTTAATGGGCTTTAGCCTGTCACTGTCTTCACTAGATATGCAAGGTGTATTGATTTTGATTAGTTTGAAACACACTACAGTATTTATTTACTGTGACTTTGATCTCAAATCAGGTAAGATTACCCGCTGAACTTAA	k__Fungi	1	0	0	0	0	0	0	0	0	0	0	0	0	0	0	0	0	0	0	0	0	0	0	0	0	0	0	0	0	32	0
17fdb5789d653a09e8371ea500e2fb68	ITSASV436	GAAATGCGATAAGTGATGTGACTTGCAATCTGTGAATCATCGAATTTTTGAACGCAACTTGCACCCTTTGGTAATCCGGAGGGTATGCCTGTTTGAGTGTAATAAATAATTATCTACATTAAAAATATGTAGGAATTGAGCTATCTATGTGACAATAGTGGCTTTAAATTAAGGAAATGATTATAACTGTATTGACATTTATAGATATCCCTGATCATTATCTGTGACTAAAAAAAATACACCTGTAAGATCCTTTCTTATCCATGTAATACTTTTCCTTTTATGGGGTATACATAATTATCAACTTTAACCTCAAATCAGGCAAGACTACCCGCTGGACTTAA	k__Fungi	1	0	0	0	0	31	0	0	0	0	0	0	0	0	0	0	0	0	0	0	0	0	0	0	0	0	0	0	0	0	0
c45bf85cb3cae6c29f59dd4cfcf6c635	ITSASV437	GAAATGCGAAAAGTGATGTGACTTGCAATCTGTGAATCATCGAATTTTTGAACGCAACTTGCACCCTTTGGTAATCCGGAGGGTATGCCTGTTTGAGTGTAATAAATAATCATCTACATTATACCCCTGTGTATAATTAATATGTAGGAATTGAGCTATCTATGTGCAAGTAGTGGCTTTAAATTAAGGAAATGATTATAAATGTATTTGTTATTTATAGATATCTCTGATCATTATCTGTGACTAAAAAAAAATACACCTGTAAGATCCTTTTCTTATCTATGTGTAATATGTTTCTTCGATGTATATATACATAATTATCAAAATTGACCTCAAATCAGGCAAGACTACCCGCTGGACTTAA	k__Fungi	1	0	0	0	0	0	0	18	0	0	0	0	0	0	0	0	0	0	0	0	0	0	0	13	0	0	0	0	0	0	0
b72083c7e11c5d6aca580ecf23bbf02d	ITSASV438	GAAATGCGAAACGTTATGTGATGTGCATGAACCTGAGAGTCATCAAGTCTTTGAACGCACCTTGCGCCTGGCCAGCAGTGGCGGGGCATGTCTGCTTGAGAGTGGTTGTAGTGAGTAAGGAGGGATGGTCTTCCTTGCGAGGTGCCCGTGTCGGTAGATGACTCGGGTTGAATGCAGCTGGATGGCGCGGGACGATGCGGCGCCGGAGACAGTTGTCGAATCGATACTGTGCCGGTGCAGGCAGGCCTGAAGTATACCCAATACAAACCAGAAATACGCGACCTCAAGTCAGACAGGATCACCCGCTGAACTTAA	k__Fungi	1	0	0	0	0	0	0	0	0	0	31	0	0	0	0	0	0	0	0	0	0	0	0	0	0	0	0	0	0	0	0
cb3c0802888e68ce28c37151928a2476	ITSASV439	GAAATGCGATAAGTAGTGTGAATTGCAGATACCGTGAATCATCAAATCTTTGAACGCACATTGCACTGTCTGGAATTCCGGGCAGTATACCTGTTTGAGTATCGGCTACACCTCTCTCTACACTTTCTTTTATTAGAGACGTAGTGAGGATTTGAGTTATCACTAAGTTATTTTAAACTTGGTGTGACTTGAAATGCATTTGTTGGTTACTCAGAAGTATCTGTGGCCAGCGGACAGAGTTAATAGGCTTTTTTGCCTAGTCACTGTCTCAGCTATAGTAAGCGACTGATGTGATAAACATTAAAACCAAATACAGCGTTTCTTTAAAAAAACGACTGTGACTTTGATCTCAAATCAGGTAAGATAACCCGCTGAACTTAA	k__Fungi	1	0	0	0	0	0	0	0	0	0	0	0	31	0	0	0	0	0	0	0	0	0	0	0	0	0	0	0	0	0	0
431aacaf21ce2ac50ffc2f4cbf799df6	ITSASV440	CAACTGCGATAAGTAGTGTGAACTGCAGAAACCTTGAACACAGAACATTCGAATGCACATTGCGCCATTGGAGTGACATCCTTTGGCACGCCTGGTTCAGGGTCGTAATCAAAAAGCGCACAGCAATTGCGTGTACAGGTTGTGAGATCAGTGAGCGACACACATGCCACTGTTCTCGCATTGTGTAAAAGGCGCCAAAGACTGAGGGGGAGTGCCGGCATGGAACGAGACTTTGATATTTTCCATGTCTTGCAGACCGCAACTCGGGCACAAACCTGACTCTCTTAAGGTAGCCAAAAGCCTCATCGGCTAATTATGACCAAACACACATTTTCGACCTGAACTCAGACGTGAACACCCGCTGAACTTAA	k__Fungi	1	0	0	0	0	0	0	0	0	0	0	0	0	0	31	0	0	0	0	0	0	0	0	0	0	0	0	0	0	0	0
d18096fb24c12fa42a0feb9bb7b175e9	ITSASV441	TGCGATACGTAATGTGAATTGCAGAAATCAGTGAATCATCGAATTTTTGAACGCAAATTGCGCTCTTGGGTCCACCTGGGAGCATGCCTGTCTGAGTGTCACGTACACCTATGCTCGGCGACCGACACCGTGTTTACATGGAGTTGTGTGCACGCCGGAAATGAGCCTTGACGCGAACAACGAGATGTTCGGGAGGCTTTCAATGTGGAGCTTGAGGTGGTTTGATAAACGTATCTGATCACATAGCACTAGAGAGACAAAACAAATTGGAACTCTAGGGCAAGTAATGTGTTGATTGGAGTCTGATGTTTATTGAGCCAGTTTGTGATCAAGCGAAAGGTTTTCGGACATATTATTAATTTTTGACCTCAGATCAGACAAGACTACCCGCTGAATTTAA	k__Fungi	1	0	0	0	0	0	0	0	0	0	0	0	0	0	0	0	0	0	0	0	31	0	0	0	0	0	0	0	0	0	0
307f5d26ed4c4d55235de13d651b0447	ITSASV442	GAAATGCGATACTTGGTGTGAATTGCAGAATCTCGTGAACCATCGAGTCTTTGAACGCAAGTTGCGCCCGATGCCATTAGGTTGAGGGCACGTCTGCCTGGGTGTCACATATCGAAGCCTCCTGCCAATTTCCCTTTGATTATTGTGCAGGGTGGATGTTGGCCTCCCGTGAGCTCTTTTGTCTCTTGGTTGGTTGAAAATTGAGACCTTGGTAGGGTGTGCCATGATAGATGGTGGTTGTGTGATCCACGAGACCAATCATGTGCTGCTCTATTAAATATGGCCTCTTTTACCCATATGCGTTTCTAAACGCTCGTGATGAGACCTCAGGTCAGGCGGGGCTACCCGCTGAATTTAA	k__Fungi	1	0	0	0	0	0	0	0	0	0	0	0	0	0	0	0	0	0	0	0	0	0	0	0	31	0	0	0	0	0	0
171b621401b5f1b60f7990485023d68c	ITSASV443	GAAATGCGATAAGTAGTGTGAATTGCAGATGTAACGTGAATCATCGAATCTTTGAACGCAAATTGCACTCTCTGGTATTCCGCTGGGTATGCCTGTTCGAGCGTCATTTCAGCCCTCAGGCCGCCTTTCCTTCGGGTGGGCAGGGCCTGGTGTTGGCGGTCTGCGGCCCAGCCGCAGTCGCCCAAATGGATCGGCGTGCGCGCTGTCGTGCTCCTTGCGTAGTGGTTTTCCAAAAAAATCTCGCACCGAGCCGCGGCGTCTGCATCGCCTCGCAACCATATATTTTCAAGAAGCTTGACCTCGAATCAGGTAGGGTTACCCGCTGAACTTAA	k__Fungi	1	0	0	30	0	0	0	0	0	0	0	0	0	0	0	0	0	0	0	0	0	0	0	0	0	0	0	0	0	0	0
3ee97f41f5440da4d33eb3b1425c613d	ITSASV444	AAAATGCGATACGTAGTGTGAATTGCAGAATTCAGTGAATCATCGAATCTTTGAACGCAAATTGCGCTCTCGGGTATTCCCGGGAGCACGTCTGCTTGAGTGACCCTAAAACCCATGCTCACTTGGACATCTGTTTGAGTGGAATTGAAGAGTCTTGGATCGCGTTAGTCCAAGTTCTTTTAAATGTGGCTATAAGTTGATTAGAGGATTGCCTTTCTCTAAATCAAGATGGTATTAAGGTTTAAGTACCTTTCTTGTCCTCCTTGGTTTTGGTGAATTGTGGCGTGCTCTTATTCTTGACTTGATCCAAAAAAGCATTATTTTCATAACTGGTCCTCAAATCAGACGAGACTACCCGCTGAATTTAA	k__Fungi	1	0	0	0	0	0	0	0	0	0	0	0	0	0	0	0	0	0	0	0	30	0	0	0	0	0	0	0	0	0	0
aa0196b7633c5e398256958d59b47b2d	ITSASV445	GAAATGCGATACTTGGTGTGAATTGCAGAATCCCGTGAACCATCGAGTTTTTGAACGCAAGTTGCGCCCGAGACCTTTAGGTCGAGGGCACGTCTGCCTGGGCGTCACACACAGCGTCGCTCCCCACCAACCCAGTTGGTGGAGAGCGGAGATTGGCCCCCGAGTTCTTTGGGCACGGTCGGCACAAATGTTGGTCCCCGGCAGCGAGTGTCGCGGTCAGCGGTGGTTGTAACTCATCCTCCAAAGACGAAATGACGCGTTCCTCGTTGCATGTTGGACCAAAACGACCCTCGGAAGCCATTCACGGCCTTCACCCTGCGACCCCAGGTCAGGCGGGATTACCCGCTGAGTTTAA	k__Fungi	1	0	0	0	0	0	0	0	0	0	0	0	0	0	0	0	0	0	0	0	30	0	0	0	0	0	0	0	0	0	0
67ccbaecb0e94577f63366e2ae4805e3	ITSASV446	GAAATGCGATACGTAACGCGAATTGCAAGACCTTGTGAATCATTAAAACTTTGAACGCACATTGTGCTCCCGGGAATCTCCTGGGAGCATGCTTGTCTGAGTGTCAGTGAACCTCTTTCAGAATGAGTGCTTTTGCTTTATTGCATAGTGCTTGTTACTGGTACTGTGAAAATCAATGGTTGATTTTTAGAATTTTCTGCTGTTTGTTACCAACCAGCAGGCAACGGCTAGCTTGCCTAGCGCAGTTTTCACTGGTAGAAATACTCGCGAACTTGCGCCTCGCATAAAAGCAGTGCCAATAAAGCAAATATTTAAAACACACGTTGCTGATCTCAGCTCAAGCAAGAAGACCCGCTGAATTTAA	k__Fungi	1	0	0	0	0	0	0	0	0	0	0	0	0	0	0	0	0	0	0	0	0	0	0	0	0	30	0	0	0	0	0
41c826890d1acd3a4e81e9f2e37e2e97	ITSASV447	GAAATGCGATACGTAGTGCGAATTGCAAAGCTCAGTGAGACATCGAATTTTTGAACGCAAGTTGCGCTATCTGATGATTAGATTGGATAGCATGTGTGTTTGTGTGTTGTTTTTTTTTAATTATTTTCGAATTTGTTTTTGTTTTCGACTCGACACTTATAAACGGAGTTGGAATCAAATGAAAAAAATGGGAATCAAATGCGCTCTATTGTTGTGTGTGTTTTCAAATCGAGTATGTTTATACCTGCCAACCTGAAAAACGCCAAGCACCAACAAAATATAAAATAGTCGTGCACCCCACACACCCCCAAAATGATATAACCACAAATCAGACAAGATTACCCGCCGAACTTAA	k__Fungi	1	0	0	0	0	0	0	0	0	0	0	0	0	0	0	0	0	0	0	0	0	0	0	0	0	0	30	0	0	0	0
18b13e6bd3d44792876dcfed3a330698	ITSASV448	TAAATGTGACAATTAATGCGACTTGCAGAGTACGTGAATCATCAAGTATTTGAATGCACATTGCACTTTCTGTTCAAGAAAGTATACCTGTTTGAGTACCATATTCTTTTCCCTTTAATGGAAACGTGTGTCATCCGTTGCGCTTTTAGCGGCGACGGCGATACAAAATTTAGAGTCCAACTCGAGACGTAAAAACATTGCAAAATGATTGAACGTTGCGTGTTGCTTTACTACACCTTTTTGAATTGATCTCAAATCAGGCAGGACTACCCGCTGAACTTAA	k__Fungi	1	0	0	0	0	0	0	0	0	0	0	0	0	0	0	0	0	0	0	0	0	0	0	0	0	0	0	0	0	0	30
d7e8a5dfe86bde8cff922873e7519f4f	ITSASV449	GAAGTGCGATAAGTAATGTGAATTGCAGAATTCCGTGAATCATCAAATCTTTGAACGCACATTGCACTGACAGTAATCGGTCAGTATGCCTGTTTGAGTATCATCCACACCTCAACGGTGCCGCTGGCTGCAAAGCCTCGCGCACCTTGGATCTGGGACGTCTGCCTGCGCTCTGCGTGGGCAGTGTCCTCAAATGGATGACGTGCGGCGCAAGCTGCGAAAGAGCCAACACTCTTCCGAACGCTCCGGCGAATGGTCGAGTTTCTTTCCACCAGCCCAAGCTTATCGTCTGATAAACAACCATCAAGGGAACTGACATCACTCAGTGATATCTGGTGAGCCTTGTAATCGTGATCTCAAATCAGGCAAGATTACCCGCTGAACTTAA	k__Fungi	1	0	0	0	29	0	0	0	0	0	0	0	0	0	0	0	0	0	0	0	0	0	0	0	0	0	0	0	0	0	0
aea87da793dd8649fcba2884e01df092	ITSASV450	GAAGTGCGATAAGCAATGCGAATTGCAGAACCGTGAGTCATCAGATTTTTGAACGCAACTGGCGCTGACTGGCTCTCCAGTCAGCATGCTTGTTTCAGTGTCTTTTTTTTTCATCACCCAAATCATAATGCGAGAGATACCCTTCTCTTGCTAAGCATGAAAGCACTCTGCGCTCTGCGAGCGGCTTCGACTAGTTCGAGGGTCGCACTCAATGCAGCAGTCACATTGCTCACAATGTGAACTCATTGAGAGCCGAGGCAGTGCGGTGCAAACCGCCAGTGCTTAGTCACACAAACTTTCATTGCATCTGAAATCAAGCAGGACCACCCGCTGAACTTAA	k__Fungi	1	0	0	0	0	0	0	0	0	0	29	0	0	0	0	0	0	0	0	0	0	0	0	0	0	0	0	0	0	0	0
a91d30305654e3e6b993c81181643583	ITSASV451	AAAACGCGAAATGTGTTATGACATGCAATCTTTGAGAATCAAGAAATTTTTGAACGCACCGTGTACCCTGCAAGGGGTATGCTTGTTTGAGTATAGGAAAGGAAATGGAGACTACAGCGGTTGCTGTTTCTCTTAAAAGCAAGGATACGGTGTGTGCGTGAATGTTGTTTTTGGATAACATGAACAAGACAATCCTCACGGTGCACATCCGAGTGAAGTACTTTCACCAGTCTTTCACCCACCAACTCTATCATCACTCTCTTCTCAAATCAAGCAAGAGTACCCGCTGAACTTAA	k__Fungi	1	0	0	0	0	0	0	0	0	0	29	0	0	0	0	0	0	0	0	0	0	0	0	0	0	0	0	0	0	0	0
6adb7494a20d7c7e7b338402272436d0	ITSASV452	AAACTGTGATAAGCAGTGTGACTTGCAGACTTCAAAGAATCACTAGAAATTTGAACGCAAAAGGTACTTCAAGGTTATACTTGGAGTATGTTCACTTCAGTGCTTAAGATTTTTGTTACCTCCTATTGGAGATAACGTGAATAGAGGCTGTTATGATGGCTTCTGAAGTATAAGTTCGAAAAATCTTTGGCGACACCATAGATATTTCAAACTAATTTAAAAAATTAAGCCTGAATTTGAGCAAGGCTACCCGCTGAATTTAA	k__Fungi	1	0	0	0	0	0	0	0	0	0	0	0	29	0	0	0	0	0	0	0	0	0	0	0	0	0	0	0	0	0	0
5f2d756172635f57e80ca65b798f3bfc	ITSASV453	GAAAAGCGGCACTTGGTCTGAATTGCAGAGTCATGTGAACCATCGAGTCTTTGAATGCATGTTGCGCACGAGGCTATTAGGTCGAGTGCATGTATGTTTGGGCGTCATGTATAGCATCATTACAATCTCCTACATGCAACGAGTGTGGATTAGGTGATGTTGGATATAGAGAATGACCTTCTGTGCTTTAATTCTATGGCAGGTTTAAGTGACTGTCATTGTCTGGTATATGCGAGGCGAGTGGTGTATCAAGTTAACGCACGATGTCTCTAATCACGTCTGTGAGACCTTGGCATGACTTAAAACTAATCTAAAATGATTTTGTTGTTTGCTTTGGTAGTAAGTTCGGACCATGAATTCAGATCAAACAGGGTAACCCGCAGAGTTTAA	k__Fungi	1	0	0	0	0	0	0	0	0	0	0	0	0	0	0	0	0	0	0	0	0	0	0	0	29	0	0	0	0	0	0
f56ca8cac7bc1172598e68f1198e5953	ITSASV454	GAAATGCGAAAAGTAATGTGACTTGCAATCTGTGAATCATCGAATTTTTGAACGCAACTTGCACCCTTTGGTAATCCGGAGGGTATGCCTGTTTGAGTGTAATAAATAATCATCTACATTATGTAGGAATTGAGCTATCTATGTGCAAGTAGTGGCTTTAAATTAAATACACCTGTAAGATCCCTTTTCTTATCTATGTAATATATATATTTTCTTCGATGTATATATACATAATTATCAAAACTGACCTCAAATTAGGCAAGACTACCCGCTGGACTTAA	k__Fungi	1	0	0	0	0	0	0	0	0	0	0	0	0	0	0	0	0	0	0	0	0	0	0	0	29	0	0	0	0	0	0
1efbdc2278d2f67d19974937b9e65caf	ITSASV455	TAGCTGCGAGATGCAGTGTGATATGCGAACTTCTGTGAATCATTAGATTTTTGAACGCAAACGGTACTTCTAAATTCATTTAGGAGTATGTTCACTTCAGTGCTTTTATATATTTGTTAACCTAATGGGTGGTTAACGTGAATAGTTGCTGTGATTGCGGTAACTGTAAGCTAATGATAATGACTTTTAGGTGACATTTTGAAAGCATTATTACATTATAAATAAGCCTGAATTTGAGCAAGTGTACCCGCTGAACTTAA	k__Fungi	1	0	0	0	0	0	0	0	0	0	0	0	0	0	0	0	0	0	0	0	0	0	0	0	0	0	0	0	0	0	29
003ef49ee50e0667975469d2afca8d9c	ITSASV456	GAAATGCGATACGTAGTGTGAATTGCAGACTTCCGTGAATCATCGAATCTTTGAACGCACATTGCGCCCTCTGGTATTCCGGAGGGCATGCCTGTCTGAGCGTCAACTCATCCTCAAACATCTGTTTGGTTATGGAAGACGAGAGTAACCCCTCTCCCTTCTGGAATCTATTGGCAGTAGCTCACGCTTTCGCAACGTAGTAAGCACATATTCGTTGCAATGCTTGTGTGAGATGCTTGCCATAAACCCAAATCTCTCATGTTTGACCTCAAATCAGGTAAGAACACCCGCTGAACTTAA	k__Fungi	1	0	0	28	0	0	0	0	0	0	0	0	0	0	0	0	0	0	0	0	0	0	0	0	0	0	0	0	0	0	0
feb983c2c083882185bd14c4ab4a1444	ITSASV457	GAAATGCGATACGTAATGTGAATTGCAGAATTCAGTGAACCATCGAATCTTCGAACGCGAATTGCGCTTCCGGGTATTCCCGGGAGCATGTCTGTTTGAGTGTTGTTTTAAACCTCACCCCTCGAAAGAGGTCTTGGGTGGAAGTGAGGGTTTCAGGCGCCTCGTTGCGTGTGTCCCTTGAAAAACAATGTGGTGCGGTTCTACTCTGCGCTATCACCAGTGTGACAATGTTATCGCCGGTGGAGCAAAGCAAGAATCGAGTAACGCTACTCAAAGCGGTCCAGTTATGGACAGCGTGTGGTGCTGCGGGAGAATGTAATCCTCTGTGATTTCATTTTCTCGCGAGCCACTGCTCTTTAAACTTTGACCTCAAATCAGATAAGACTACCCGCTGAACTT…	k__Fungi	1	0	0	0	0	0	0	28	0	0	0	0	0	0	0	0	0	0	0	0	0	0	0	0	0	0	0	0	0	0	0
446db40a5e5f0845a5660caaadb34a6b	ITSASV458	GAAATGCGATAAGTAATGTGAATTGCAGAATTCAGTGAATCATCGAATCTTTGAACGCACATTGCGCCCTTTGGTATTCCGAAGGGCATACCTGTTCGAGCGTCATTTCATCTCTCAAGCATGGCTTGGTTTTGGGCGTCTGTCGTTGTCTCCAACGACTCGCCTTAAAGCGATCGGCTGCCGGCATATTGGTCGGGATGCACACAGTAGAATCGTGCTGTGTTCCGACGTGTTTTGTCTATGTAGGCCGTGGCAAAACGTTCTTTTTATACCGTTTGACCTCGGATCAGGTAGGAATACCCGCTGAACTTAA	k__Fungi	1	0	0	0	0	0	0	0	0	0	28	0	0	0	0	0	0	0	0	0	0	0	0	0	0	0	0	0	0	0	0
58cb09bb5676e67e5e84a7936ae204b4	ITSASV459	GAAATGCGATACTTAGTGTGAATTGCAGAATTCAGTGAATCATCGAGACCTTGAACGCAAATTGCACCTGCAATCATTTGCAGGTACACCTGTTTGAGTGCCAATACAACCAATCACCAAAAACAAACACTTGTGTTGTCTATGGTGAGAATTGAGCTGTCCATAATTAATTATGGTCGCTTGAAATATCAATCGATTGGTCGCTGAGAAAGTGTCCACCATTATTTTCTTGATTCCAAACCTGCGCGATAGTTAATATCGTTTCGCTGTTAGTAAGATCAGGAGAGTGTGAGAGTGTTTCTCTTTGCACCACATCATCAACGGATGAAATACAGATCACTCTGTATTAATTATTTGACTCGTAACCCGAGTTCAATGGCCTCAAATCAGGCGAGAATA…	k__Fungi	1	0	0	0	0	0	0	0	0	0	0	0	0	0	0	0	0	0	0	0	0	0	0	0	0	0	28	0	0	0	0
a60002be25d24d4316131c091c0489c1	ITSASV460	GAACTGCGATAAGCAATGCGAATTGCAGAATCCGCGAGTCATTCGATTTTCGAACGCAGCATGCACTCCAAGGGAAATCCTTAGGAGTATATTTGTCTCAGTGTCGTTGATTATAACACAACTAAATGAGACTGAACTCGCAAAAGTTCTTTCTTTAAGTGTGCATGCGAAGAATTTCAATCTGATGAAGTAGTCACAAATTGGTTTACCATCTTGTGGATTCATTGGCTCTTGAATTGACGGAGCATCGGAAAATTAGTCTTTAATCATAATTTGACCTGAGATCAAATAAGATTACCCGCTGAACTTAA	k__Fungi	1	0	0	0	0	0	0	0	0	0	0	0	0	0	0	0	0	0	0	0	0	0	0	0	0	0	28	0	0	0	0
7e9f13c71aa704f62bd8764f2e0f6c4c	ITSASV461	GAATTGCGATAAGTAATGTGAATTGCAGAATTCAGTGAATCATCGAATCTTTGAACGCACATTGCGCCCTTTGGTATTCCGAAGGGCATGCCTGTCTGAGCGTCAGTATGAACATCAAACTTTGGTTTGGTATTGGGAGAAGTGGTTTTGCCTCTCTCCTTTAAGTTATTGGCGATGCTTTTTAGCTTGTAAAAACGTAGTAGTAATCACTCGTTTTAAAACAACTGGAAGTGTCTGCCAAACGAATAATTTATTTACAAAGCTTGACCTCAGATCAGGTAGGGATACCCCCTGAACTTAA	k__Fungi	1	0	0	0	0	0	0	0	0	0	0	0	0	0	0	0	0	0	0	0	0	0	0	0	0	0	0	28	0	0	0
c9d6500d377d1c046bb3c71546caac7f	ITSASV462	GAACTGCGATAAGCAATGCGAATTGCAGAATCCGTGAGTCATTTGATCTTTGAACGCAGCATGCACCGAAGGTAACTCCTTCTGGTATGTTTGATTCAGTGTCTTTGATTATAATACATCAAAATGTGATTGAACTAGCAATAGTTCTCTTATTAAGTTTGAGTATGAAGCATTTCAATCTAATGAAGCAGTCACAGTCTCCGACAGTGATTTCATTGGCTCTTGATTTGTCGGAGTACAGATATTATAGTCTTTAAAAATAATCATGACCTGAAGCCAAACAAGAAAACCCGCCGAACTTAA	k__Fungi	1	0	0	0	0	0	0	0	0	0	0	0	0	0	0	0	0	0	0	0	0	0	0	0	0	0	0	0	28	0	0
663466dc33ea89355a621244a7ca861e	ITSASV463	AAACTGCGATAAGTAATGCGAATTGCAGAATTTGTGAGTCATCAAATTTTCGAACGCAGCTGGCACCATGAAGAAACGCTTTGTGGTAAGTTTGTTTCAGTGTATTTGATTATCCCAAAACTAAATGTGATTGAACCTTACAGTTCTCTCATTAAACTCGAGTGTCAGGTATTCTGATCTATTGAAGTGGTCACTATCTTTTGATTGGTGATTTCATTAGCTCTCTTTATACTTTAGCACAGAAGCTATAGTCTTTAAAAATAATTTTTACCTGAAATCAAGCTAGATAACCCGCTGAACTTAA	k__Fungi	1	0	0	0	0	0	0	0	0	0	0	0	0	0	0	0	0	0	0	0	0	0	0	0	0	0	0	0	28	0	0
fa8e04c63de92d852906c00257070ad7	ITSASV464	AATCCGCGATAATTAATATGAATTGCAGGTTTCTGTGAATCATCGAGACTTTGAACGCACTGCGCCCGGATTACTTCGGGCATATTCGGCTGAGTGACAACCTTCCAATGGCACTTCTTAAAACCTAGTGTCGGAATCGGCGGTTAAAATATTTTTTATCCGCTAAGAATTTTTCTAAGTTATTTTGACTTGGAATTTTTTCAAAGAAAAGCCGCCAACCAACCGTGATTTATTCATGTGCGGACGGTAACTTTTCGGAAATAACCTCGATTTTTCGGGATTTATTTACAAATTGTCCTCAGCCGAGTAAGATTACCCGCTGAACTTAA	k__Fungi	1	0	0	0	0	0	0	0	0	0	0	0	0	0	0	0	0	0	0	0	0	0	0	0	0	0	0	0	0	0	28
90317075f09e0e059e90f60c4e1747b8	ITSASV465	GAAATGCGATACGTAATGCGAATTGCAGAATTTCGAGAATCATCAAAACTTTGAACGCACCTTGCGCTTCCGGGATATTCCTGGGAGCATGCCTGTTGGAGTGTCTGCTAACACCTCTCATCTGAGTTTGCTGTTTGTGAAAGCAGTGGGTTCATGATGGACTTTGACTTGTGATACACACACGAGTCGAAGAGCAGACCTGACATGTGTAAGAACAGCCGAATCTGTATGTATTTGGTGGAGCATGAAAGGTTCCAAGGTCACAGTACCGACAGAACTGAGCACTACTGAGTCGACAGATGCGGTGAGTCAGGAGACACACCACACGGAATCCGATTCCGTGTGAACCAATCTTGGATCTCCAATCAGGCAAGAGGACCCGCTGAATTTAA	k__Fungi	1	0	0	0	27	0	0	0	0	0	0	0	0	0	0	0	0	0	0	0	0	0	0	0	0	0	0	0	0	0	0
f04712f1a7d40e624269e63d8e340a71	ITSASV466	GAAACGCGATATGTAATGTGAATTGCTTTTCCTTCGTGAATCATCAAATTCTTGAACGCAACTTGCAGGAACTTTTATAGAGAGGTACTTGTACTTTTCGGTTCCTATGAATGTATGAGTGGGATTTACTTTAAATTTTTTCAATTGAAGTTTGATTTTTTTCAGAGACTTTATGTGGTTTATTTCACAATTCTCACATAGGAATCATGCTTCTAAATACAAAATTCAATTTTATTGATTTTTTTTTCTATCTTTCCCCTCATATCATTCAAGATTACCCGCTGAATTTAA	k__Fungi	1	0	0	0	27	0	0	0	0	0	0	0	0	0	0	0	0	0	0	0	0	0	0	0	0	0	0	0	0	0	0
f6df7bd0ae1a5fcca10cfc6d14e230bb	ITSASV467	GAAATGCGATAAGTAATGTGAATTGCAGATACCGTGAATCATCAAATCTTTGAACGCACATTGCACTGCCTGGAATTCCGGGCAGTATACCTGTTTGAGTATCAGCCAACGTCTCAATATGAGGAAGTGAGTTTTCATGGGGATGGGGGTGGCCCCTCTCATGTTGCTTAAAATGTAGAGTTGCTCGTAAACCACGCCTGCTGACAGAGTTGATGGGCACTTGTGCCTGTTACTGTCTAGCGTTTGGGCAAGGCAAACAGCAGAACACTTTGAAAATGTTTAGTAACAACTAAAAGTATAATGATCTCAAATCAGGTAAGATTACCCGCTGAACTTAA	k__Fungi	1	0	0	0	0	0	0	27	0	0	0	0	0	0	0	0	0	0	0	0	0	0	0	0	0	0	0	0	0	0	0
a83bd2007cb42ac19a0d837531629da6	ITSASV468	GAAATGCGATAAGTAATGTGAATTGCAGAATTCAGTGAATCATCGAATCTTTGAACGCATCTTGCGCCCTTTGGTATTCCGAAGGGCATGCCTGTTTGAGTGTCGCGTTACTCTCAACCCTTGCCGTTCATCGGCTTGGGCTTGGACCGTGGCCGAACCGGCCGGCGTCGTCGACGTCTGGCCCGGCCGAAATGGATGCGGAGCGAATGCGCGACCGTGACGACCGAGCGTTGTAGAACCTCGCGAGGTGTTGCTAGCGTTGCTCTCCAGTCATATTCTTCGACCTCAAATCAGGTAGGACTACCCGCTGAACTTAA	k__Fungi	1	0	0	0	0	0	0	0	0	0	27	0	0	0	0	0	0	0	0	0	0	0	0	0	0	0	0	0	0	0	0
81586dfa0ea7c7c8ab5974f08dd59b5e	ITSASV469	GAGGTGCGAAACGTGGCGCGATACGCACAATCTGTGAGACGTCTAATCTTTGAATGCAGCATGCACCCGCGGGGCAACCCCCGGGTATGTCTGGTTGGGCGTTATGGTCCTCCTCGTGGCTCATACTTTTGTATGCACGAGTCTCTTGCTTTCCAATAGCGAGTCTGCGCTGCCACCAGCGTCAATCCCAGGGTCTGCCGTGTGCTAAGCCATCGCGCCAGTCAACAACAAAAACAACAACAACAAAAAGACACAACCCCAGGTCAGATAAGACCACCCGCTGAACTTAA	k__Fungi	1	0	0	0	0	0	0	0	0	0	27	0	0	0	0	0	0	0	0	0	0	0	0	0	0	0	0	0	0	0	0
ae687ef0935376f7ff81e544caa62de2	ITSASV470	AAAGTGCGATAACTCAGGTGAATTGCAACTGGCGCGAATCCTTGATACTTTGAACGCATACTGTGCCCCGGTGTAACAGCTGGGGCGTGTTTGTTTGAGCGTCTTATACAAAATATCACTGCTTATGCACGTGAACATGGACCTTGTAGTTTACTCTGCATAGTCTCAAATACATTGGTGAATTACCACGGCGACTCATCACGTTTAGTCGGTCGTTGATAGGAAGTACAACTTCTCAAAAGCGGCAGGTTTCTCTGTGAATGCTGGGTGTTCTTATACCATTCTGTTCCCTCAATTTCTCGACCTCAGATCAAGCATGATTACCCGCTGAATTTAA	k__Fungi	1	0	0	0	0	0	0	0	0	0	27	0	0	0	0	0	0	0	0	0	0	0	0	0	0	0	0	0	0	0	0
2b3d45997422cc802c25c5c72f88ab44	ITSASV471	GAATTGCGACAAGTAGTGTGAATTGCAGAATTCCGTGAATCATCGAATCTTTGAACGCATATTGCACTTTTTGGTATTCCGAAAAGTATGCCTGTTTGAGGGTCATTGAATGAAATCGACGCAATAGTATGTAGTGTACAATTGTAATCGGATGGTTGAGCATTTCGCGATATATATTTATGGTGATTGCTCGAAATTGAAGCATGGTCTCGGCCTTTATAGAGACGCGTTTATGGTGGCTTGCCTCCTTTATTTCGCAACTTTTAGGTCGAATTTCTGTGGTTGTTTGGGCAGTTTCTCTTTGAGAAAAGGCACTTGCAGTTTTATATTTTATCGTGACCTCAAATCAAGCAAGAATACCCGCTGAACTTAA	k__Fungi	1	0	0	0	0	0	0	0	0	0	0	0	0	0	0	0	0	0	27	0	0	0	0	0	0	0	0	0	0	0	0
13140888d198eeb64de63fb0460955f6	ITSASV472	GAAATGCGGTACGTAATGTGAATTGCAGAATTCAGTGAATCATCGAATCTTTGAACGCATATTGCGCTCTTTGGTATTCCGAAGAGCATGCTTGTTTGAGTATCAGTAATAAACCTCAACCAAAATATTATTTTTTGGATGGATTTGAGCAATCTCAATATCATTTTTTTTTTAAGAATGAGTGCGAGTTGCTTTAAATTTTGGTTTAGTCAATTTGAAATACAATGGACTTGCTAAACATATCTTAATTAATCTTTCTAAGATTATTATTTCTGTGAAGCTTGATTATTGGTTAATATTTCTTATCAGGCTAACTGATGCAGTAACTACGAAAGATGTCAAAAGTCTTTTGTTAACTCGATCTCAAATCAAGTAAGACTACCCGCTGAACTTAA	k__Fungi	1	0	0	0	0	0	0	0	0	0	0	0	0	0	0	0	0	0	0	0	0	0	0	0	0	0	27	0	0	0	0
6195c8155a90f92a8ca845601db1f9e4	ITSASV473	TTGCAATCATTGGTTACTCCTTTGATTGTGCTTTCTTGACATGCACACTCAACAACAACTGGTGTCCTCAGCCAGTTTTTACTGTTCTTGATGAACAAGTGGAGTTCTCTCCACTTGTCCTCGAAAGATTTGCATGAGATCGTTGCCGATAGGGTGTACTGGAGGATTTTCCCAGTTGCAGACTGTGTCTACAATTTGCAGGATTTTTGGGAGAATTCTTGAGAGCACATCTACAATTTGGCACGAACCGGCATATGAATGTATTTTGGTTCTCAAACGACAAAATATAGTATAAACCCTTTCCTTTTTTTGTGTCAAGCAAAGCACGGCAACCCCCTGAATTTAA	k__Fungi	1	0	0	0	0	0	0	0	0	0	0	0	0	0	0	0	0	0	0	0	0	0	0	0	0	0	0	0	0	27	0
b82a6fa648f21284c52e299905700b85	ITSASV474	GAAATGCGATACGTAATGTGAATTGCAGAATTCCGTGAATCATCAAATCTTTGAACGCACATTGCGCTTTCTGGTATTCCGGAGAGCATGCCTATTTGAGTATCATTAAAATCTCACAACTACAATTTATTTGTGGAAGTGGAGTGTGAGCAGTCCAGGATTCTGTCTGAAACTTGGTTGCTTTAAAGTGATTGATGGCCTCGTATTGCTAGTGGTCGAAAAGCGTGATAAACCGTCCTTAAGGACAAGTCATCGCTCTGTAAGCCTGATGCAAGGACATCTTCCATTGACACCATATCTTTGATATGTTATTTGATCTCAAATTAGGTAGGAGTACCCGCTGAACTTAA	k__Fungi	1	0	0	0	0	0	0	0	0	0	0	0	0	0	0	0	0	0	0	0	0	0	0	0	0	0	0	0	0	27	0
dea086a61de47335de64484f33ec6f2e	ITSASV475	GAAATGCGATACTTGGTGTGAATTGCAGAATCCCGTGAACCATCGAGTCTTTGAACGCAAGTTGCGCCCGATGCCATTAGGTTGAGGGCACGTCTGCCTGGGTGTCACATATCGAAGCCTCCTGCCAATTTCCCTTTGATTATTGTGCAGGGTGGATGTTGGCCTCCCGTGAGCTCTTTTGTCTCATGGTTGGTTGAAAATTGAGACCTTGGTAGGGTGTGCCATGATAGATGGTGGTTGTGTGATCCACGAGACCAATCATGTGCTGCTCTATTAAATATGGCCTCTTTTACCCATATGCGTTTCTAAACGCTCGTGATGAGACCTCAGGTCAGGCGGGGCTACCCGCTGAATTTAA	k__Fungi	1	0	0	0	0	0	0	0	0	0	0	0	0	0	0	0	0	0	0	0	0	0	0	0	0	0	0	0	0	0	27
65ba8326579d61cc69f11b9d517ab46a	ITSASV476	AAACTGCGATATGTAGTGTGACATGCAAAACGTGAATCATCGAATCTTTGAACGCAAATTGCGCCGCGAGGAAACTTGTTTTCTCGAGGCATGTCTTTGTGAGTAGCGTGAACACTTATAAGATGCGATTTATTTCTGTTTCTTATGTTATGAAGTTTCTCCTTACCCGAGATGCTTTAAAATGCAACTGGACGCGTTTCAAGTTTCAAACACTTTCAAACACTTTTTCTAGCGTGGTAAACGCCAACACTAGGAAAACCAAGGGTGTCTTTGAATCGTTTAAGCTTGCGACGCAGCCCATAAGAAAAACATCACTTCTTTTTTGCTCTCATATAAGGCAAGGCTACCCGCTGAACTTAA	k__Fungi	1	26	0	0	0	0	0	0	0	0	0	0	0	0	0	0	0	0	0	0	0	0	0	0	0	0	0	0	0	0	0
85531053f70e841390b46fea54604ae3	ITSASV477	GAAGTGCGATAAGCAATGCGAATTGCAGAACCGTGAGTCATCAGATTTTTGAACGCAACTGGCGCCGGCTGGCTCTCCAGTCGGCATGCTTGTTTCAGTGTCTTTTTATCTCATCACCCAAATCATAATGCGAGAGATACCCTTCTCTTGCTAAGCATGAAAGCACTCTACGCTCTGCGAGCGGCTTCGTTTATTCGAGGGTCGCACTCAATGCAGCAGTCACATTGCTCACAATGTGAACTCATTGCGAGTAGAGGTAGTGCAGCGTAAGCTGCCAGTGCTTAGTCACACAAACTTGCTTGCATCTGAAATCAAGCAGGATCACCCGCTGAACTTAA	k__Fungi	1	26	0	0	0	0	0	0	0	0	0	0	0	0	0	0	0	0	0	0	0	0	0	0	0	0	0	0	0	0	0
46e0fe1c6dd6f91a61538db26875e2d3	ITSASV478	GAAATGCGATACGTAATGCGAATTGCAGAACTCAGTGAATCATCAAATCTTTGAACGCAAATTGCACTCTCGGTTCTGCTGAGAGTATGCCTCTTTCAGTATCGGTTCAATTCCAACTCACCGACTTTTGTGGTGGAAGCTGGTTGTTTGCCTCTTCGCGGGGTCAACAACTAAAGTTGAGACGCGTGTGTCAGTTGCACCAATGCTGCATTAGACTCCACAAATTGTTAATTTCAAATTGTGCAAGTTTATAGCATTGCACTGTAGAACACCCAATCGATAACACATCTTGTAAGTGTGTGAATCAACAAAAACTTTTGAGAATTTGATCTGAAATGAGGTAAGAAGACCCGCTGAATTTAA	k__Fungi	1	0	0	0	26	0	0	0	0	0	0	0	0	0	0	0	0	0	0	0	0	0	0	0	0	0	0	0	0	0	0
28b97550d29ad3491de74bd7f2b95d94	ITSASV479	AAAGTGTGATAATCATGCTGAATCGCAGATACCAACGAAGCATCAGGGTTTTGAACGCATACTGCGCTGTCCAGTTCGCTGGTCAGCACATACTACTCAGTGTCAGTTGTGAATCTATTCCCAATCCATATTGCTTGGATGTGGACTGGCTGACTTTCCAGTCCAGGGTGTCTTAAAGGGACTGCCTTTGTCTTATCAATCACTGCTGGCCGATATCGCATGAGAACGATTTGGTAGCTGTATGAGTGCTTGTCATGAAGTATGCGCCAAAACGATCAAGCTCTCAGTACGCCAGGCCTTCAGTGTGAGCCATTCTATTGGACAGGCGGATGTCACCCAATGACAATACGAAGGGCCTCCACAACCCTTCACCCTTTGACCCGAGTGGTGTGGGAAAAC…	k__Fungi	1	0	0	0	26	0	0	0	0	0	0	0	0	0	0	0	0	0	0	0	0	0	0	0	0	0	0	0	0	0	0
045391153223d92423fe8a0877b717ea	ITSASV480	AAAGTGCGATAAGCGTCACGACTTGCAGATTCCCGAGAGCTGACAAGTCTCTGAATGCAAATAGCGGCCGATTTCAAGTCGGTCATGTGCTGCAGAGTGTTGTTGCCATGGCTAATCATCAAACGCATCTCCGTTTCGGATTGAAGCGTTGGATTTGTCAATAGCACAGAAGGTCAAAGCGTGATTGCTAATGATGAAATCTCCGCGCAAGACCAGTGCGGCCAGACTCTACTGGACCGACGCAATGTCTTGCTGTGGCTTCTTTTCTCTTCTCAACCTCTGCAGTGCAGGAGAACCCGCTGAACTTAA	k__Fungi	1	0	0	0	0	0	0	0	0	0	26	0	0	0	0	0	0	0	0	0	0	0	0	0	0	0	0	0	0	0	0
e3afe0db2e4c8a14a2b3c3d17caa0be3	ITSASV481	GAAGTGCGATAAGCAATGCGAATTGCAGAACCGTGAGTCATCAGATTTTTGAACGCATCTGGCGCCGGCTGGGTCTCCAGTCGGCATGCTTGTTTCAGTGTCTTGTTTTCTCCTCACCCAAATCTTAATGCGAGAGATGCCCTTCTCTTGCCAAGCAAGAAAGCACTCTGCGCTCTGCGAGCGACTTCGACTCGATCAAGGGTCGCACTCAATGCAGCAGTCACATTGCTCACAATGTGAACTCATTGAGAGCAGAGGCAGTGCAGCAGCCGCTGCCAGTGCTTAGTCACGCAAACTTTCTTTGCATCTGAAATCAAGCAGGATCACCCGCTGAACTTAA	k__Fungi	1	0	0	0	0	0	0	0	0	0	26	0	0	0	0	0	0	0	0	0	0	0	0	0	0	0	0	0	0	0	0
be62801daf570b17c14bf38f58780ec4	ITSASV482	GAATTGCGATAAGTAATGTGAATTGCAGAATTCCGTGAATCATCGAATCTTTGAACGCACATTGCGCCCGGCAGCACTCTGCCGGGCATGCCTGTTCGAGCGTCATTCCTCAACCCTCAAATCAACTTTTGTTGGTTTGGTGTTGGAGGTTCTGCGGGACCGTCTTGTTTTCGGACAAGATGCCGCAGCCTCTGAAAAGGAGTGGCGGCCCCGTCGTTTTGGCGCCCCCTGCGAAGTAGTAGCTTTCTACCGCGCTTACGCATTGGGACCCGACGGGTAGCCTGTCGAAACCCCTGACCCTTTTCGAAGGGTCTCTCTTTCGTACGGTTGACCTCGAATCAGGTAGGAATACCCGCTGAACTTAA	k__Fungi	1	0	0	0	0	0	0	0	0	0	0	0	26	0	0	0	0	0	0	0	0	0	0	0	0	0	0	0	0	0	0
722e6321bf5215f269fc445da2a988b4	ITSASV483	TAAACGCGAAATGTGTTGTGACTTGCAATCTTTGTGAAACATCAATTTTTGAACGCACCTTGTACCTAGAGGATTTCCTCAGGGTGTGCCTGTTTGAGTATGGACAAGAAATCACTGGAGAGTGGAAACTGTAAAGTGGAAACTTGAACGTGGAATTGAGCGCGCCGACGGCCGCTTCAAAGGCAAGGCGTGTGCATTGGGGATAGTTCGGGGATAGATGATCTGGACTAAGCCTAGCGTACGCACTGCTTCGGCACACACCACACATATACGCATCTCAAATCAGGCAGGACGACCCGCTGAACTTAA	k__Fungi	1	0	0	0	0	0	0	0	0	0	0	0	0	0	0	0	0	0	26	0	0	0	0	0	0	0	0	0	0	0	0
4ad60ad7d330889df38f279018893b78	ITSASV484	GAAGTGCGATAAGCAGTGCGAATTGCAGAACCGTGAGTCATCAGATTTTTGAACGCAAATGGCGCCATTTCTCTATCGAAATGGCATGCTTGTTTCAGTGTCTCGTTATCTCCTCACCCAAATCTTAATGCGAGGGATGCCCTTCCCACGCTAAGTATGAAAGCACTCTGTACCCTGCTAGCAGCTTGACTTGTCAAGCAGCACTCAATGCAGCCGTCACATCTAACAATGTGAACTCATTGAGGGTAGAGACAGCGCAGTTCTCTGCAAGTGCTTAGCCCACTAAAACTTTACTTGTATCTGAAATCAAGCAGGATCACCCGCTGAACTTAA	k__Fungi	1	0	0	0	0	0	0	0	0	0	0	0	0	0	0	0	0	0	0	0	18	0	0	0	0	8	0	0	0	0	0
2fc3f87cc6db7c45e65a990923ea9b5e	ITSASV485	GAAATGCGATACGTAATGTGAATTGCAGGATTCAGTGAATCATCAAATTCTTGAACGCATATTGCGGTCCATCGCCTCCTGGTGGTGGACCACGCCTGTTTCAGTGTCTTTAAAACCCCATCACCCCCCCAAGGCTTTGGCTGAGGGTGCGCGGTGGTCTTTGGTGGTTGGAACGCGCCTCGCGCGCGCGCCATCCGCTCAAATGCAGAGGGTTCTTTCGAGAACACGACTTGTGGCGCCTGCAAAGGCCCGCTGACGAAGTAGCACCCTCGTGTGTAATCACGCTCCGCTCAGTGGAACCCAGCCCGTTCGTGTGCTCCCCTCCCCAGGAAAGGAGAGGAAAGCCCCATTCATTTGGGACTCTCCACTCTCTTCAAACCCTTGGACCTGAAATCAGAC…	k__Fungi	1	0	0	0	0	0	0	0	0	0	0	0	0	0	0	0	0	0	0	0	0	0	0	0	0	26	0	0	0	0	0
3e52ef622a635d72e88176ed0d885100	ITSASV486	AAAGTGCGATAACTCAGGTGAATTGCAACTGGCGCGAATCCTTGATACTTTGAACGCATACTGTGCCCCGGTGTAACAGCTGGGGCGTGTTTGTTTGAGCGTCTTATACAAAATATCACTGCTTCATGCATGTGGGCATGGACCTTGCAGTTTGTTCTGCATAGTCTCAAATACATTGGTGAATTACCACGGCGACTCATCACGTTAAGTCGGTCGTTGATAAGAAGTACAACTTCTCAAAAACGGCAGGTTTTTTTGTGAATGCTGGGGATTCTTATACCATTCTGTTCCCTCAATTTCTCGACCTCAAATCAAGCATGATTACCCGCTGAATTTAA	k__Fungi	1	0	0	0	0	0	0	0	0	0	0	0	0	0	0	0	0	0	0	0	0	0	0	0	0	0	0	0	0	0	26
bf0f3215a42c0c50b68878c1d9d57aec	ITSASV487	GAAATGCGATAAGTAATGCGAATTGCAGAATTCCAGTGAGTCATCGAATCTTTGAACGCACATTGCGCCCTTTGGTATTCCGAGGGGCATGCCCTTTCGAGCGTCATTGCAACTGTCAAGCTCTGCTTGGTATTGGGCCAGCGTCCCAGTGTGGATGGGCTTCAAAGCAATCGGCGGCTGAGTGACCGGCTTTGAGCGTAGTAAAAGTCTTATCCCGCTCCAGAAGCCTGGCCTTGGGCTGTCGCACAACCTTCTTAAATCTTAAGGTTGACCTCGGATAAGGTAGGGATACCCGCTGAACTTAA	k__Fungi	1	25	0	0	0	0	0	0	0	0	0	0	0	0	0	0	0	0	0	0	0	0	0	0	0	0	0	0	0	0	0
ddfebd03e676bbec53e9662e28188fef	ITSASV488	GAAATGCGAAAAGTAATGTGACTTGCAATCTGTGAATCATCGAATTTTTGAACGCAACTTGCACCCTTTGGTAATCCGGAGGGTATGCCTGTTTGAGTGTAATAAATAATCATCTACATTATGTAGGAATTGAGCTATCTATGTGCAAGTAGTGGCTTTAAATTAAATACACCTGTAATTCTTATCTATGTAATATATATATTTTCTTCGATGTATATATACATAATTATCAAAACTGACCTCAAATCAGGCAAGACTACCCGCTGGACTTAA	k__Fungi	1	10	15	0	0	0	0	0	0	0	0	0	0	0	0	0	0	0	0	0	0	0	0	0	0	0	0	0	0	0	0
b8c604709f8e1b87b3d4682257988589	ITSASV489	GAAGTGCGATAAGTAATGTGAATTGCAGAATTCCGTGAATCATCGAATTTTTGAACGCAAATTGCACTCTCTGGCAACCCGGGGAGTATGCCTGTTTGAGTGTCTTAAGTAATTATTGACATATGCCTATGTAATAATGTCAGAATTGAGCTATCTATCTACGTACCAAGAATAGTGGCTTTAAATAAGACCATGTCATACATATATCTTTACGTTATGTATACATATTTATCAAATTGACCTCAAATCAGGTAAGAATACCCGCTGAACTTAA	k__Fungi	1	0	25	0	0	0	0	0	0	0	0	0	0	0	0	0	0	0	0	0	0	0	0	0	0	0	0	0	0	0	0
39672828be0a80840f75a721f92c7e74	ITSASV490	GAAATGCGATACGTAATGTGAATTGCATATTCAGTGAATCATCGAGTCTTTGAACGCAACTTGCGCTCATTGGTATCCCAATGAGCACGCCTGTTTCAGTATCAAAACCAACCCTCATTTAAGCATTTGTTTGCTTAAATGGACTGTGAGGATAACCGGTACCTTTTTTTTTTTTTAAGGGTAAAGGTGATCCTTTAAATGAAGTAAAAGGGGCCTGGATTTTTTTACTATCCACTTTTGACCGATCTTTTTTTTTTTAATATAAATTAAAAAGGGTGGAATAAAGTAACTTAAAGGAAAGTAGAAATTTTGTTTGGGCCCTCCCAAAAATGATTTTTTAAAATTTGATCTGAAATCAGGTGGGATTACCCGCTGAACTTAA	k__Fungi	1	0	0	0	0	0	0	0	0	0	25	0	0	0	0	0	0	0	0	0	0	0	0	0	0	0	0	0	0	0	0
03dc6052d4c174bb86a14651c262da9f	ITSASV491	GAAATGCGATAAATAATGTGAATTGCAGAATTCCGTGAATCATCGAGTTTTTGAACGCACATTGCACTCCTTGGTATTCCGAGGAGTACGCCTGTTCGAGTGTCATTAAACTATCAAGCTTGGCTTGGATTTGGATCACTGTCGTGGCAGGATCTCAATATTGTCGGCAATTGACCATCTGTGATGACTCACTTGGAGTTGATTCGCCTCAAACTTTTTGACCAGTTGACCTCGGATCAGGCGGGGATACCCGCTGAACTTAA	k__Fungi	1	0	0	0	0	0	0	0	0	0	25	0	0	0	0	0	0	0	0	0	0	0	0	0	0	0	0	0	0	0	0
946b5f265fab504bdc7b6b40fa58f4fc	ITSASV492	GAAATGCGATAAGTAATGTGAATTGCAGAATTCAGTGAATCATCGAATCTTTGAACGCACCTTGCGCTCCTTGGTATTCCGCCGGGTATGCCTGTCTGAGCGTCATTTCTACCCTCAAGCCTCGCTTGGTGTTGGCGGATCGCCCGCTGCGGCGACCGCTAAAAATCAACGGCGGTAGCGCCCGTGTCCCCTGTATAGTACATTTCTTGCAGCGGTCTGCGGGGGCCCACCAGCCTCGTACCCCACCAAAACGAAAGTTGACCTCAGATCAGGTAGGAATACCCGCTGAACTTAA	k__Fungi	1	0	0	0	0	0	0	0	0	0	25	0	0	0	0	0	0	0	0	0	0	0	0	0	0	0	0	0	0	0	0
1f62366f71f36af34ebca8b0e009bc08	ITSASV493	GAAATGCGATACGTAATGCGAATTGCAGAATTCAGTGAATCATCGAATTTTTGAACGCAAATTGCGCTCTCGGGATAGGCCTGAGAGCATGTTTCTTTGAGCCTCGTGTCTAACCCACCTCGGCTGCGTGCCGGAAAATGAAAGTCTTGCGCCAATGGAACGCAAGTCTTTTTAAGCTTATTGAGTCCATTCTTCGATTCGCTTTGCTAGCTTACTCTGCAAAGCGGCGCGATTATAAGTGTAACAACTTTTTTCTCGCTGTGCTGCAGTAGAGGGTTTGTATTGTGGTCAAGGAATAGAACGATACGGAAACCATTTTTGACTTAGAGCTCAAATGAAGCAAGATAACCCGCTGAACTTAA	k__Fungi	1	0	0	0	0	0	0	0	0	0	25	0	0	0	0	0	0	0	0	0	0	0	0	0	0	0	0	0	0	0	0
ed0d854e16a5702f0914cde954de9076	ITSASV494	GAAATGTGATAAGTAATGTGAATTGCAGAACTCAGTGAATCATCAAATCTTTGAACGCAAATTGCGCTAGTAGAAATACTAGCACACTTGTTTGAGTGTCGTTTCAATACAAATCAAAACTTAATAAGAATTAACGTTCTTATGAGTAATTGAATGATCAATCAAGCTCTATCTTTATTGATATTGAATGGTTTCATTCTAAATGTATTATTGATTAGAAATATCATTCAGTGATTCATCTCTTTTAGATTTGAATCAGATTCTTATCATAACAATTCTAACTATTAATATTCGTTTCTAGATAGAAGAATAAAGATAAGAGGAATGGATGTATACATTTCTGTATAAATGACTATCATTATCGACCTCAAATCAAGTGAGAGTACCCGCTGAATTTAA	k__Fungi	1	0	0	0	0	0	0	0	0	0	25	0	0	0	0	0	0	0	0	0	0	0	0	0	0	0	0	0	0	0	0
2d168577d412d7bb3f901c6f2966da19	ITSASV495	GAAATGCGATACGTAATGCGAATTGCAGAATTCAGTGAATCATCAAATCTTTGAACGCAAATTGCGCTTTCTGGATAGGCCAGAGAGCATACCTCTTTGAGCATCGTTTCTACCTCTTCTTGACTGCTCTTTATTGAATAGTCAAGGGTTTGAGATGTCTTATTCGAAAGAATAAGTCTCTTTAAGAAGCGTGAGTTCACACTCCTAGTACTTATCAGATGTATCTGTTTACTAGTGACATGGATAATTTTTATTTTATGTCATTTATAAGCTGAGAAACCTGGTTCTAAGGTATTGGGTATGTAACTTGATTAGAAAAATTAATTTTTTTTGAATTAGATCTCAAATGAAGTAAGATTACCCGCTGAACTTAA	k__Fungi	1	0	0	0	0	0	0	0	0	0	0	25	0	0	0	0	0	0	0	0	0	0	0	0	0	0	0	0	0	0	0
5ed838a79486e330f5aafcf240ff224f	ITSASV496	AAACTGCGATACGTAGTGTGAATTGCAAAATGTGAATCATCGAATCTTTGAACGCAAATTGCGCCGCGGTCGGATTTATCCGCTCGAGGCATGTCTTTGTGAGTAGCGTGAACAACTAAAAGTACGCTTTTTTGTGTGTGCTTTTGTCATGAGGTTTCACGCGAGCGAGCGTGATGCCTTGAAATGTTCCAGGTGCGATGGGACGACTGCAAACACACACGCGTTGTGTCTGCGTCTCCAGTCAACGTGCTAGCTTGGTAAACATCAACTGGTGCGGGAGAAGCAGAGAAAACACACACGCACGCGTTTGCGCGTCTGGGTCGCGTCGACAAACACAAGCACACGCGCACACACTTTGTGTGTGTGCGCGTGTGCACATCCACCAAGCTCTCACATGAG…	k__Fungi	1	0	0	0	0	0	0	0	0	0	0	0	0	0	25	0	0	0	0	0	0	0	0	0	0	0	0	0	0	0	0
e9c348cd0eb46aea957dd9ac71eb630e	ITSASV497	GAAATGCGATACGTCATGCGAATTGCAAAACTTAGTGAGTCATCAAAATTTTGAACGCATCTTGCACTTCCGCTTACGCGGGAGTATGTCTGTTGGAGTGTCTGTTCATCCCCACACCTTCTACCTACTCTACGTAGGTGGAGGCTGAGGCAGCCATTGGTTACTATTGAGTTAGTAGTCAATGCGCGTAGATGTAACACACCCCCGACCTCGCCCCTGCTCTGTTGGAGTCAGGAGAGCGCGACGTAGCAGTTTTCTGAACTGAATTACACGCGCTTTCTAGCTTCAGCGCGAAGGAGCCCCGGTGAGAATCCGTTCGGACCTCCAATCAGTCAAGATTACCCGCTGAATTTAA	k__Fungi	1	0	0	0	0	0	0	0	0	0	0	0	0	0	0	0	0	0	0	0	25	0	0	0	0	0	0	0	0	0	0
300046ffa65313e39c3b5c1d3c6fbc75	ITSASV498	GAAATGCGAAACGTCATGCGAATTGCAAAACTTAGTGAGTCATCAAAATTTTGAACGCATCTTGCACTTCCGCTTACGCGGGAGTATGTCTGTTGGAGTGTCTGTTCATCCCCACACCCACTACCTACTTTTGTAGGTGGAGGCTGAGGCAGCCATTGGTTACTATTGAGTTAGTAGTCAATGCGCGTAGATGTAACACACCCCCGACCTCGCCCCTGCTCTGTTGGAGTCAGGAGAGCGCGACGTAGCAGTTTTCTAAACTGATTTACACGCGCTTTCTAGCTTCAGCGCAAAGGAGCCCCGGTGAGAATCCGTTCGGACCTCCAATCAGTCAAGATTACCCGCTGAATTTAA	k__Fungi	1	0	0	0	0	0	0	0	0	0	0	0	0	0	0	0	0	0	0	0	25	0	0	0	0	0	0	0	0	0	0
757a70ce538385027af3bcf8df170609	ITSASV499	GAAATGCGATAACTAGTGAGAAATGCAATCATAGATCATTGAGTTTTCGAATGCACATTGCGCCATTGGTTGCCATTACCTTTGGTACGCCTGGCTCAGGGTTGGTATACAAAAACGAATTCCGTCGGTTCGTTCACTAGAGGGGCTTAGTGCGCTCCTTTGAGTCTTCGCGATCATTGGCCATTCGTTTGGCACTTTGTTCGAAGAATTGCAAAATGCCGAAGCACCTTGATTAGTAGGGTATACGTCGTGAATCTGAATTTTTTCGCTTCTATCTCGAAAGTCATTGTGCCGCCATAGGCAAGTTTGAGAAGTCAACCTGAGCTCAGGTGTGAGTACCCGCTGAACTTAA	k__Fungi	1	0	0	0	0	0	0	0	0	0	0	0	0	0	0	0	0	0	0	0	0	0	25	0	0	0	0	0	0	0	0
274d52f962d7dff24f25441e3462ed8a	ITSASV500	GAAATGCGATAAGTAATGTGAATTGCAGAATCCAGTGAATCATCAAATCTTTGAACGCATATTGCGCTTAGGGTTAACCTTAAGCATACTTGTTTGAGTGTCACTTCTTTCATTCATTATTCTATTATAATGGACATTGATTCTCATACTTTAATGTATGTTAATTTAAAAAGAAGTACATTGATTCTCTGTATGTGTTATGTCAATATTAGTATAGTAGTGAATTGTGCAAACAAATTACTCGGTACTAGATATAATATATCAAGAATTAAATGTAGAATGGTAAATAAGTTCTTGTAACTTTATTCAACAACAAAAATCTGACCTCAAATCAAGTAACATTACCCGCTGAATTTAA	k__Fungi	1	0	0	0	0	0	0	0	0	0	0	0	0	0	0	0	0	0	0	0	0	0	0	25	0	0	0	0	0	0	0
6d874f46bfab002bba8577e53c13266f	ITSASV501	GAAATGCGATACTTGGTGTGAATTGCAGAATCCCGTGAACCATCGAGTCTTTGAACGCAAGTTGCGCCCGAGGCCATTCGGCTGAGGGCACGTCTGCCTGGGCGTCACGCATCGCGTCGCCCCCTCCACCCGCGCACTGCGCTCGTAGAGGGGGCGGATATTGGCCCCCCGTGTGCTCCGGCACGCGGTCGGCCCAAATGCGATCCCCCGGCGACTCATGTCGCGGCCAGTGGTGGTTGAACATATCAATCTCGTGTCTTGCCGCGTCGTTGAGCCATCGGACGTGATCTCGTTAACGACCCAACGGTGTGAGCGCACCCCGTGCGCGCGCGCCCTCGACCGCGACCCCAGGTCAGGCGGGATTACCCGCTGAGTTTAA	k__Fungi	1	0	0	0	0	0	0	0	0	0	0	0	0	0	0	0	0	0	0	0	0	0	0	0	0	0	0	0	25	0	0
6132b353f1742a0ff637325b7cb9e479	ITSASV502	GAAATGCGATAAGTAATGTGAATTGCAGAATTCAGTGAATCATCGAATCTTTGAACGCACATTGCGCCCCCTGGTATTCCGGGGGGCATGCCTGTCCGAGCGTCATTAAAATAAACTTCAAGCACTTTATTGTGCCTCGGTCTTGAGGGATGAGCAGGTAAGATCATATCTAATTGGCTCACCCATCGAATTCTAGTGGCGGAATCAAATACGGATTGTCTTGGTGTGATAAGTTTTTTCAAGTCACCAATAAACTTGTATTGTATTCTAGCCAATTCAAACTCTCCCTCTCTCTTTAATCAACGACCTCGGATCAGGTAGGGATACCCGCTGAACTTAA	k__Fungi	1	24	0	0	0	0	0	0	0	0	0	0	0	0	0	0	0	0	0	0	0	0	0	0	0	0	0	0	0	0	0
db60e21ce39cf86cb18b1c622fcca58c	ITSASV503	GAAATGCGATAAGTAATGTGAATTGCAGAATTCAGCGAATCATCGAATCTTTGAACGCACATTGCGCCTCCGGGTATTCCTGGAGGCATGCCTGTTCGAGCGTCGTTTAAACCATAAGGCTTTGCCTTGCGATGACACTTGGGTTTCCGTAAGGGAGTCCATACGTTCAAACATATTGGCATTTGAAGTTGGCCTAACGCAGCAAAATGTGTGACGTCCTTCGAAATGATGCCTGTATTTCAAAAGAAATGGATTTGGAAACAGAAACATTTTTTTTACATATTGGTCGACCTCGGATCAGGCAAGATTACCCGCTGAACTTAA	k__Fungi	1	0	0	0	0	0	0	0	0	0	24	0	0	0	0	0	0	0	0	0	0	0	0	0	0	0	0	0	0	0	0
fb3550e485ac61b2092ddce82fbc0c3d	ITSASV504	CAAGTGTGATAATTAGTGTGAATTGCAGAATATCGCGTATCATCGAAACCTTGAATGTAAATGGTGGGATTTGCCTCTGGCATTTCCTTTACCCGTATGAGTGTCTATTTTCCTCAAGTCCGATACGTCGGGTATAATGACCGTTGACACACAATAGTCATCGGTTTAAGTTTTTGTGGCCATATTATCGATAAAATTTAATTTTCATGAGTGCCTGCTTAATTTTTTTTTGCTGTACGTGAAAATTTGAATTTTTATCCGATTTTATGGCGAAAAAAAGAATTTTTTTTTTTACTTGGACCTCATGCGGGTAAGACTACCCGCTGAATTTAA	k__Fungi	1	0	0	0	0	0	0	0	0	0	24	0	0	0	0	0	0	0	0	0	0	0	0	0	0	0	0	0	0	0	0
2f673e67fe3a3a5c7b703f48ce5748d1	ITSASV505	GAAATGCGATACGTCATGCGAATTGCAAAACTTAGTGAGTCATCAAAATTTTGAACGCATCTTGCACTTCCGCTTACGCGGGAGTATGTCTGTTGGAGTGTCTGTTCATCCCCACACCCTTTCCAACTTGATTGTTGGTTGAGGCTGAGGCAGCCATTGGTTTCATTCATTCATTTGATGAATTCAATGCGCGTAGATGTAACACACCCCCGACCTCGCCCCTGCTCTGTTGGAGTCAGGAGAGCGCGACGTAGGTATGAGTGAGTAAAATCATGTAATACACACACGCGCTTTCTTTAGCTTCAACGCGAAGGAGCCCCGGCGAAAATCCGTTCGGACCTCCAATCAGTCAAGATTACCCGCTGAATTTAA	k__Fungi	1	0	0	0	0	0	0	0	0	0	0	0	0	0	0	0	0	0	0	0	24	0	0	0	0	0	0	0	0	0	0
54c109d50c4fb4cbdc13b3d3c0400fdb	ITSASV506	GAAATGCGATACGTCATGCGAATTGCAGAATTTCGAGAATCATCAAAACTTTGAACGCATCTTGCGCTTCCGGGATATTCCTGGGAGCATGCCTGTTGGAGTGTCTGCTTTTGTCTTTACTATTTCTTGTGCATTTTAATTGGTGTGCGGGGAATGATTCTGAGTTTTGTTTGTTCTGTAATAACAACAAAGCTTGAAGAGCAGCTTGGGTTTTGAACGAACCCTCCTCCACTATTGACTGCATCTCTATGAACCTTCATATTTTGGGTCTCTTCTTGATGTTGAAATATGAATAAAAGACTTGCCTTCAATATCGCATTATTGACCTCCAATCAGGCAAGAGGACCCGCTGAATTTAA	k__Fungi	1	0	0	0	0	0	0	0	0	0	0	0	0	0	0	0	0	0	0	0	0	0	24	0	0	0	0	0	0	0	0
f29c075d45cc9892bc77176f8a827303	ITSASV507	GAATTGCGATAAGTAATGTGAATTGCAGAATTACGTGAATCATCGAATTTTTGAACGCATATTGCACTACCTGGTGATCCGGGGAGTATACCTGTTTGAGGGTCAGTAAAAAATAAAACATTATCATGTGATTTCTTTATGGGGGAATTTCATGGAATTGGATTTTTCAAAGGTCTTTTTTGTTCCTTTGATGATCTTAAATTTTATGTTATGGCTAATTATATAAATTGAACTAAAAAGAGCAATTATTTATAATACTCGAATTTTAGTGACGTTTATAGGCCAAATATGATTTTTTTGGTGTTAATAAAATACCAAAAAGTTCATAAATAATTTTTAAAATTGACCTCAAATCAAGTAAGAATACCCGCTGAACTTAA	k__Fungi	1	0	0	0	0	0	0	0	0	0	0	0	0	0	0	0	0	0	0	0	0	0	0	0	24	0	0	0	0	0	0
24414cb00dbacf1e559ba0883a5cde00	ITSASV508	AAAGTGTGATAATCATGCTGAATCGCAGATACCAGCGAAGCATCAGGGTTTTGAACGCATACTGCGCTGTCCAGTTCGCTGGTCAGCACGTACAAGTCAGTGTCAGTTGTAAACCATCACCTCCCCCTGCTTGCAGGGGTGCGTTGACGGCATGGCCCGGCCTTCCAGGCTGACCAAACCGTTCAAGTGCAATCGGTGCCTCAATCCTATGAGATTGTGTCCGCCACATGTCGCCCGTCCTTTGAGAATCAAGGGGCCATATGAGTGCTTGTCATGAAGTATGCGCCCCGCTCTCGCTGGAACCAACGGACGACGGACACGACCCTCTCGGACCTGCTCGATCTCTTGTCACAAGAGTGACGTGGTGCCCGCCACCACAACCTTTGACCTGACTCGTGC…	k__Fungi	1	0	0	0	0	0	0	0	0	0	0	0	0	0	0	0	0	0	0	0	0	0	0	0	0	0	24	0	0	0	0
d4c19563a04a2943413764ab947d20e9	ITSASV509	GAGGTGCGAAATCTGGCGTGATACGCACCACATGTGAGACGTCGAGTTTTTGAACGCAGCTTGCACCCTCTGGGCAACCAGAGGGTGTATCTGCCTGGGTGTTAAAACATTGCTTTTGCATCAACAGTAACATGATGATGCGGATGCATCTTGAGCGAAAAGGGTTTTGTCAAACGTTTTTGCTCGTGTGTGCGCTGTGTTGACTAACAGTGTTAATTTCGTAGGATTTGCAATGAAGAAGTTGCATGCTTTTGTGTGTGAGTGTTGTCATGTGCGTCTAATCCTGGTCAGTAAGCCCCGGCTTGGTGATCGTTTGATGCGAACAAAAATTAAAATTTTTGATTCGCATAAAATATTTACCTCAGGTCAGATAAGATCACCCGCTGAACTTAA	k__Fungi	1	0	0	0	0	0	0	0	0	0	0	0	0	0	0	0	0	0	0	0	0	0	0	0	0	0	0	0	0	0	24
773a42a7707602731c24d01805b689ef	ITSASV510	AAACTGCGATACGTAGTGTGACATGCATAACGTGAATCATCGAATCTTTGAACGCAAATTGCGGTTTTAGTGTTGTACTAGAACCATGCCTGTTTGAGTATCAGCTTTTTATACCCCCTGACTGTCTTTTCAAAGACAAGACAGGGCTATCATTGAGGCGTCACCTTGATAATGTGTCCCTTTTAATTTTTAAAGATGGCGACTTTGTTTTCCGATATTTCTTCCCCTCGTCTTTTCATGGATTCTATGGATTGCAATGTCCATAGACGATGGATCGAAGGGGGGCTGTTAAGCATTGAACTTTCCTAGTCGAATCTTTTAGACGAACCCATCATGATCTCAAATCAGGCAAGACTACCCGCTGAACTTAA	k__Fungi	1	0	0	0	0	0	0	0	0	0	0	0	0	0	0	0	0	0	0	0	0	0	0	0	0	0	0	0	0	0	24
c2d3bfd66fc6a94962ec29748dc7e852	ITSASV511	GAAATGCGATAAGTAATGTGAATTGCAGAATTCAGTGAATCATCGAATATTTGAACGCAAATTGCACCCTCTGGTAATCCGGAGGGTATGCCTGTTTGAGTGTCTTTAGTAATTATTGACATATACCTATGTAATAATGTCAGAATTGAGCTATCTATCTACGTGCCAAGAATAGTGGCTTTAAATAAGACCATGTCATACATATATCTTTACGTTATGTATACATATTTATCAAATTGACCTCAAATCAGGTAAGAATACCCGCTGAACTTAA	k__Fungi	1	0	0	23	0	0	0	0	0	0	0	0	0	0	0	0	0	0	0	0	0	0	0	0	0	0	0	0	0	0	0
d3b896e46b287a1f06c64fc94b3d9e8e	ITSASV512	GAAACGCGAAATGTAATGTGAATTGCAGAACCTCCCTGAACCATCGAATCTTTGAACGCATCTTGCGCTCGATGGTATTCCGCCGAGCATGTCTGTTTGAGTGTCGTCAACCTCTCAAAACTTGGGTTTTTTAGGACCGAACGTTTTGGGCCTTGGGTCGCCGGTGGGATTATTTCTACCGACCTGGAAGTCAGTGATACGGTCGTTTTGTTTGCGGCGCCGGGTGTTGTAGGGTTCTAATCAAACCTCGCTCGGTTCGTCCGTGAAGAACGATCTTTTAATGCGAATGGATCATTCGATTATCATTCTTTTGACCTCAAATCAGGCAGGATTACCCGCTGAACTTAA	k__Fungi	1	0	0	0	0	0	0	0	0	0	23	0	0	0	0	0	0	0	0	0	0	0	0	0	0	0	0	0	0	0	0
10841f87c994a79c3388a9b3bcd3a79b	ITSASV513	AAAGTGCGATATGTACTGCGCTGTGCGCGAAATGCGCAGTCATTCTTCGAATACACATTGTCCTGTCTGGCGAACAGCCGGCAGGGCATCTGCTTCAGGGTTGTTGATTAGTTTTAGCGCCGACTTTTGTTGGTGTTCCTGGGGAGGGTCACTACCACGGTGTCCCTCCACTTTGCGTCCTCGTTGCTCTTGCTTCTGTGGACTTGGGTGTCTAGCAGTCTGGTTCATTGCTTGCATTGTTCCGCTTCTGGCTTGCTTCTCCCTAACATTTAACCCGACCTGAAGTCAGGTGTGAGTACCCGCTGAACTTAA	k__Fungi	1	0	0	0	0	0	0	0	0	0	0	0	0	0	0	0	0	0	23	0	0	0	0	0	0	0	0	0	0	0	0
7c67dfe70df970cdaf03a9edb4d05b12	ITSASV514	AAACTGCGATACGTAGTGTGAATTGCAAAATGTGAATCATCGAATCTTTGAACGCAAATTGCGCCGCGGTCGGATTTATCCGCTCGAGGCATGTCTTTGTGAGTAGCGTGAACAACTAAAAGTACGCTTTTTTGTGTGTGCTTTTGTCATGAGGTTTCACGCGAGCGAGCGTGATGCCTTGAAATGTTCCAGGTGCGATGGGACGACTGCAAACACACACGCGTTGTGTCTGCGTCTCCAGTCAACGTGCTAGCTTGGTAAACATCAACTGGTGCGGGAGAAGCAGAGAAAACACACACGCACGCGTTTGCGCGTCTGGGTCGCGTCGACAAACACAAGCACACACGCACACACTTTTGTGTGTGTGCGCGTGTGCACATCCACCAAGCTCTCACATGA…	k__Fungi	1	0	0	0	0	0	0	0	0	0	0	0	0	0	0	0	0	0	0	0	23	0	0	0	0	0	0	0	0	0	0
fbcb44ad64296491d34ecef21193a6d3	ITSASV515	GAAATGCGAAAAGTGATGTGACTTGCAATCCGTGAATCATCGAATTTTTGAACGCAACTTGCACCCTTTGGTAATCCGGAGGGTATGCCTGTTTGAGTGTAATAAATAATCATCTACATTATGTAGGAATTGAGCTATCTATGTGCAAGTAATGGCTTTAAATTAAGGAAATGATTATAAATGTATTTGTTATTTATAGATATCTCTGATCATTATCAGTGACTAAGAAAAAAATACACCTGTAAGATCCTTTTCTTGTTATCTATGTAATATATATTTCTTCGATGTATATATACTTAATTATCAAACTGACCTCAAATCAGGCAAGACTACCCGCTGGACTTAA	k__Fungi	1	0	0	0	0	0	0	0	0	0	0	0	0	0	0	0	0	0	0	0	0	0	23	0	0	0	0	0	0	0	0
dd573551acd47b79f75be93febf40efc	ITSASV516	GAAATGCGATACGTCATGCGAATTGCAGAATTTCGAGAATCATCAAAACTTTGAACGCATCTTGCGCTTCCGGGATATTCCTGGGAGCATGCCTGTTGGAGTGTCTGCTTTTGTCTTTACTATTTCTTGTGCATTTTTATGGTGTGCGGGGAATGATTCTGAGTTTTGTTGTTATTCTCCGTAATAACAAAGCTTGAAGAGCAGCTTGGGTTTTGAACGAGAACCCTCCTCCACTATTGACCGCATCTCTATGAACTTTCATATTTTGGGTCTCTTCTTGATGTTGAAATATGAATACCCTATAAGAGACTTGCCTTCAATATCACATTATTGACCTCCAATCAGGCAAGAGGACCCGCTGAATTTAA	k__Fungi	1	0	0	0	0	0	0	0	0	0	0	0	0	0	0	0	0	0	0	0	0	0	0	0	0	0	23	0	0	0	0
9d3eb9fdb33167bbb0893b19a2965f01	ITSASV517	GAAATGCGATACTTGGTGTGAATTGCAGAATCCCGTGAACCATCGAGTCTTTGAACGCAAGTTGCGCCCGATGCCATTAGGTTGAGGGCACGTCTGCCTGGGCGTCACATATCGAAGCCTCCTGCCAATTTCCCTTTGATTATTGTGCAGGGTGGATGTTGGCCTCCCGTGAGCTCTTTCGTCTCATGGTTGGTTGAAAATTGAGACCTTGGTAGGGTGTGCCATGATAGATGGTGGTTGTGTGATCCACGAGACCAATCATGCGCTGCTCTATTAAATATGGCCTCTTTTACCCATATGCGTTTCTAAACGCTCGTGATGAGACCTCAGGTCAGGCGGGGCTACCCGCTGAATTTAA	k__Fungi	1	22	0	0	0	0	0	0	0	0	0	0	0	0	0	0	0	0	0	0	0	0	0	0	0	0	0	0	0	0	0
3c2d460318fa8795eea94c95ad231f47	ITSASV518	AAAGTGTGATAATCATGCTGAATCGCAGATACCAGCGAAGCATCAGGGTTTTGAACGCATACTGCGCTGTCCAGTTCGCTGGTCAGCACATACTACTCGGTGTCAGTTGTGAATCTATTCCCAATCCATATTGCTTGGATGTGGGTGTATTGGAGAACTGGCTGACTTTCCAGTCCAGGGTGTCTTAAAGGGACTGCCTTTGTCTAGGAAGGCTTATCAATCACTGCTGGCCGATATCGCATGAGAACGATTCGGTAGCCGAATGAGATATGCGCCAAAACGATCAAGCTCTCAATACGCCAGGCCTTCAGTGTGAGCCATTCTATTGGACAGGCGGATGTCATTCAATGACAATACGAAGGGACTCCACAACCCTTCACCCTTTGACCCGAGTGGTGT…	k__Fungi	1	0	0	0	22	0	0	0	0	0	0	0	0	0	0	0	0	0	0	0	0	0	0	0	0	0	0	0	0	0	0
198e68c6ca40443a371cdf30f59e4b42	ITSASV519	AAAATGCGATACGTAGTGTGAATTGCAGAACGTGAATCATCGAATTTTTGAACGCAAATTGCGCTCGGGAGCCCATCTCCCGAGCATGTCTGGCTGAGTGAGGTGAACCAAACTGAAAATGACATGGCGCAGTCCTTACGAGGTCCGCTGAAAGGAGGCCGAACAAATCATGGGGTGTGCGTGTGCGTGTGTGCGTGTGTGAGTGCGACGCAGTGTGGTGAAATAGACTGACTGCAACGCATAGCAAGACACACACACGGTCCCACCCCCCCCCATATTCTTCTCAGCTCAGGCAAGAGTACCCGCTGAACTTAA	k__Fungi	1	0	0	0	22	0	0	0	0	0	0	0	0	0	0	0	0	0	0	0	0	0	0	0	0	0	0	0	0	0	0
9ccb0452fc767ff8c7e5b3ef4724ccdd	ITSASV520	GAAATGCGATACTTGGTGTGAATTGCAGAATCCCGTGAACCATCGAGTCTTTGAACGCAAGTTGCGCCCCAAGCCTTCTGGCCGAGGGCACGTCTGCCTGGGTGTCACAAATCGTCGTCCCCCCCCATCCTCTCGAGGATATAGGACGGAAGCTGGTCTCCCGTGTGTTACCGCACGCGGTTGGCCAAAATCCGAGCTAAGGATGCCAGGAGCGTCTTGACATGCGGTGGTGAATTAAATTCCTCGTCATATCGTCGGTCGTTCCGGTCTAAAAGCTCTCGATGACCCAAAGTCCTCAACGCGACCCCAGGTCAGGCGGGATCACCCGCTGAGTTTAA	k__Fungi	1	0	0	0	0	0	0	22	0	0	0	0	0	0	0	0	0	0	0	0	0	0	0	0	0	0	0	0	0	0	0
a99db9e648bea28ad9397a20f4d5aea3	ITSASV521	GAAATGCGATACGTAATGTGAATTGCAGACTCAGTGAATCATCGAATCTTTGAACGCATCTTGCGCCCTCTGGTATTCCGGAGGGCATGTCTGTCTGAGTGTTACGCCACTCTCATTCCCATGGGATTTCTTGTACAAAGATTTTCCTTGTTCGAATGGATCGTGGCCTTTGCCGTTCCTATTACGGCTGGGCTTAAATGCATGCGGCTGCCTCGATTCGTGGCTTTATCCGATCAGTAAGCTTCTTGCCCATCGGAAACACGTTTCTTGCAGTCCATTCCCTCGTCACGTCTCGTTCGTTCGTTCGTTCGTGAGAGAACACACACACATAAATGACCTCAGATCAGGCAGGATTACCCGCTGAACTTAA	k__Fungi	1	0	0	0	0	0	0	0	0	0	22	0	0	0	0	0	0	0	0	0	0	0	0	0	0	0	0	0	0	0	0
b6bca366ec1fd4a90b5d6d8e05ada565	ITSASV522	GAAATGCGATAAGTAATGTGAATTGCAGAATTCAGTGAATCATCGAATCTTTGAACGCACATTGCACCTCACGGTATTCCGTGAGGTATACATGTTCGAGCGTCGTTTGAACTCTTAAGACTCTGTCTTGTGTTGGCATTTCCTAGGGTAAAAGCCAGGATGCTGAAAATGATTGGCGCACGAATCGTTTGAGGGCACCCAATAAAATGGGCAGTACTCTTGCGGAGTGGGCAGCCATTTAAAACCTTATTTAAACGTTCGACCTCGAATCATGTAGGATTACCCGCTGAACTTAA	k__Fungi	1	0	0	0	0	0	0	0	0	0	22	0	0	0	0	0	0	0	0	0	0	0	0	0	0	0	0	0	0	0	0
d1a28a92cbac20578cca4bb4afe12a1d	ITSASV523	AATGTACGATATTTCATGTGAATTGTAAGATTCCGTGAATCATTGAGATTTTGAATGCATATTGTACCTTTATGATTAATACTCTTAAAGGTCTATTTATTTGAGCGTCTAAATCAAATTAACAATCGTAATATATTATACCACGACATTGTTTAATCAATATTACTTAAAAATCCTTCTTTTTTAAGTTTATTGATTAGATTAAAATTACTTGAATCTTAAAGAGAGCAATAGTTTTTAAGATTTCCATGGGATTGTGATAATTAATCTTTGGTTGATTAAAATAATCTCTATCTTAAATCTTTCTTTCTTTAATGTATTTACTTCTTTACTCTTTAAAAAAAAAATTAATGGACCTCAAATTAAATAGGATTACTCGCTGAATTTAA	k__Fungi	1	0	0	0	0	0	0	0	0	0	0	0	22	0	0	0	0	0	0	0	0	0	0	0	0	0	0	0	0	0	0
7e0c531795c3e854e4e551b5013fa80f	ITSASV524	GAAATGTGACACTTGGTGTGAATTGCAGAATCCCGCGAACCATCGAGCATTTGAATGCAAGTTACGCACGAGGCCATTAGGTCGAGTGCACGTCTGTTTGGGCGTGATGTATAGCGTCATTCCAATCTCCCCCATGCGATGAGTGTGGTTTGGGTGATGATGGATATGGAGAATGACCTTCCGTCCTTTAATTGTACGGTAGGTTTAAGTGATTGTCGTTGGCCGTTATATGCGAGGCGAATGGTGTATCGAGTTAACGCATGATGTCTCTAATCGCGTCCGTGAGACTTAGGCATGACTTAGAAATAATCGAAACCGATTTCGATGATTGCATTGGTAGCAATCTCGAACCATGACCTCAGATCAGATGGGGCGACCCGCTGAGTTTAA	k__Fungi	1	0	0	0	0	0	0	0	0	0	0	0	0	22	0	0	0	0	0	0	0	0	0	0	0	0	0	0	0	0	0
4a66c443233f2922670fdf33733efc1f	ITSASV525	GAAATGCGATACGTAGTGCGAATTGCAAAGCTCAGTGAGACATCGAATTTTTGAACGCAAGTTGCGCTATCTGATGATTAGATTGGATAGCATGTGTGTTTGTGTGTTGTTTTTTTTTAATTATTTTCGAATTTGTTTTTGTTTTCGACTCGACACTTATAAACGGAGTTGGAATCAAATGAAAAATATGGGAATCAAATGCGCTCTATTGTTGTGTGTGTGTGTGTTTTCAAATCGAGTATGTTTATACCTGCCAACCTGAAAAACGCCAAGCACCAACAAAATATAAAATAGTCGTGCACCCCACACACCCCAAAATGATATAACCACAAATCAGACAAGATTACCCGCCGAACTTAA	k__Fungi	1	0	0	0	0	0	0	0	0	0	0	0	0	0	22	0	0	0	0	0	0	0	0	0	0	0	0	0	0	0	0
19c81c90fa0720df55d5b46119b38b7f	ITSASV526	GAAATGCGATACGTCATGCGAATTGCAAAACTTAGTGAGTCATCAAAATTTTGAACGCATCTTGCACTTCCGCTTACGCGGGAGTATGTCTGTTGGAGTGTCTGTTCATCCCCACACCCTCTACCTACTTTTGTAGTTGGAGGCTGAGGCAGCCATTGGTTATTATTCAGTTAGTAGTCAATGCGCGTAGATGTAACACACCCCCGACCTCGCCCCTGCTCTGTTGGAGTCAGGAGAGCGCGACGTAGCAGTTTTCTAAACTGAATTACACGCGCCTTCTAGCTTTAGCGCGAAGGAGCCCCGGTGAGAATCCGTTCGGACCTCCAATCAGTCAAGATTACCCGCTGAATTTAA	k__Fungi	1	0	0	0	0	0	0	0	0	0	0	0	0	0	0	0	0	0	0	0	22	0	0	0	0	0	0	0	0	0	0
7b910f102f002dd5fba178823ecb62cf	ITSASV527	GAATTGCGATAAGTAATGTGAATTGCAGAATTACGTGAATCATCGAATTTTTGAACGCATATTGCACTCCCTGGTGATCCGGGGAGTATACCTGTTTGAGGGTCAGTAAAAAATAAAACATTATCATGTGATTTCTTTTTATGGGGAATTTCATGGAATTGGATTTTTCAAAGGTCTTTTTTGTTCCTTTGATGATCTTAAATTTTATGTTATGGCTAATTATATAAATTGAACTAAAAAGAGCAATTATTTATAATACTCGAATTTTAGTGACGTTTATAGGCCAAATATGATTTTTTTGGTGTTAATAAAATACCAAAAAGTTCATAAATAATTTTTAAAATTGACCTCAAATCAAGTAAGAATACCCGCTGAACTTAA	k__Fungi	1	0	0	0	0	0	0	0	0	0	0	0	0	0	0	0	0	0	0	0	0	0	0	0	22	0	0	0	0	0	0
1857c93c9f883c57b59c087a3342d9cc	ITSASV528	AAAATGCGATAAGTAATGTGAATTGCAGAAATTCCGTGAATCATCAAATCTTTGAACGCACATTGCGCCTTCTGGTAATCCAGAAGGCATGCCTGTCTGAGCGTCATTACACCATTCAAACCTCTCTTTTATTAGATGTGCGTTTGGTTTTGGAAGTAGACTGGTTGGCCTTTATGGCTAATAGTCTCTTCTGTAATGCATTGACGAGCGTCTACTGTTCCTTAGTTGTAGCAAACTTTTTCTCAACTTCAAGGTAATAGTAGATGACCTACTTTCTCTTGATTACTTCCCTTGGGAAGTCTTCTTTTAAAGTTTGACCTCAGATCAGGTAGGGATACCCGCTGAACTTAA	k__Fungi	1	0	0	0	0	0	0	0	0	0	0	0	0	0	0	0	0	0	0	0	0	0	0	0	0	0	0	0	0	0	22
1abdd5a0b52fafb972bf558b81a0df95	ITSASV529	GAAATGCGATACGTAATGTGAATTGCAGACTCAGTGAATCATCGAATCTTTGAACGCATCTTGCGCCCTCTGGTATTCCGGAGGGCATGTCTGTCTGAGTGTTACGCCACTCTCATTCCCTTGGGATTTCTTGTACAAAGATTTTCCTTGTTCGAATGGATCGTGGCCTTTGCCGTTCCTATTACGGCTGGGCTTAAATGCATGCGGCTGCCTCGATTCATGGCTTCATCCGATCAGTAAGCTTCTTGCCCATCGGAAACACGTTTCTTGCAGTCCATTCCCTCCTCACGTCTCGTTCGTTCGTTCGTGAGAGAACACACACACATAAATGACCTCAGATCAGGCAGGATTACCCGCTGAACTTAA	k__Fungi	1	0	0	0	0	0	0	0	0	0	0	0	0	0	0	0	0	0	0	0	0	0	0	0	0	0	0	0	0	0	22
edf5588f06513dfbffdd1ceb142795e3	ITSASV530	AAAGTGCGATAATTGGTGCCCTGTGCACGAATCGAGCGCTGAATCTTTGAATGCAAATTGTTCTGCCGAAGCGAACAAGCTGGCAGAGCTCCTGCTTCAGGGTTGTTATTTTTGACTTCGCTTAGCATACGTCAGCGTGCGTTGAGTAGGTTCGTCCTTTGTCAGTTGGATCAGTTGCGTTGCACTGTTCTGGCGTAATGTTTTTTTCGTGTTGGGGAACGTGCTCGCACGTTCCACAAACACGGCTATTCTGGGCAACCTGAAGTCAGGTGCGGCTACCCGCTGAACTTAA	k__Fungi	1	0	0	0	0	0	0	0	0	0	0	0	0	0	0	0	0	0	0	0	0	0	0	0	0	0	0	0	0	0	22
fcde760987fb9e1b0d6d43a339005fc1	ITSASV531	TAAATGTGACAATTAATGTGACTTGCAGAGTACGTGAATCATCAAGTATTTGAATGCACATTGCACTTTCTGTTCAAGAAAGTATACCTGTTTGAGTACCATATTCCTTTCCCTTTAATGGAAACGTGTGTCATCCGTTGCGCTTTTAGCGGCGACGGCGATACAAAATTTAGAGTCCAACTCGAGATGTAAAAACATTGCAAAATGATTGAACGTTGCGTGTTGCTTTACTACACCTTTTTGAATTGATCTCAAATCAGGCAGGACTACCCGCTGAACTTAA	k__Fungi	1	0	0	0	0	0	0	0	0	0	0	0	0	0	0	0	0	0	0	0	0	0	0	0	0	0	0	0	0	0	22
bd407a1a2773a3b46ced2c2701c3d6bf	ITSASV532	GAAATGCGATAAGTAATGTGAATTGCAGAATTCAGTGAATCATCGAATCTTTGAACGCACATTGCGCTCTTTGGTATTCCGGAGAGCATGCTTCTTTGAGAATCAGTAAATTCATCAACCTCGATTTTTTGGAATTTATTCCCAGGAATTGAAGGTTGGATCTGGGTCATTTGCCGTCTCACGACAGCAATAACCTGAAATTGAATGTCAAGCTCCTTCGAACTGAAAGGTTTTGGGCAAACGCATGAATGAGGCAACTCAGCAGTACGTGAGCCTTCGGAACTGATCAATTTAATCGTGAGTGACTCAACTGATTAACCAGTAATTGTCGACGTCAGTCGACTCTTTCTGAACTCTTGGTCTCAAATGAAGTAGGAAAACCCGCTGAACTTAA	k__Fungi	1	0	0	0	0	0	0	0	0	0	0	0	0	0	0	0	0	0	0	0	0	0	0	0	0	0	0	0	0	0	22
324311b417b23213410e124e5f642e7b	ITSASV533	AAACTGTGATAAGCAGTGTGACTTGCAGACTTCAAAGAATCACTAGAAATTTGAACGCAAAAGGTACTTCAAGGTTATACTTGAAGTATGTTCACTTCAGTGCTTAAAATTTTTGTTACCTCCTATTGGAGATAACGTGAATAGAGGCTGTTATTATGGCTTCTGAAGTATAAGTTCGAAAAATCTTTGGCGACACCATAGATATTTCAAACTAATTTAAAAAATTAAGCCTGAATTTGAGCAAGGCTACCCGCTGAATTTAA	k__Fungi	1	0	21	0	0	0	0	0	0	0	0	0	0	0	0	0	0	0	0	0	0	0	0	0	0	0	0	0	0	0	0
acc13e931c0da46ec08e29eb8155d51b	ITSASV534	GAAGTGCGATAAGCAATGCGAATTGCAGAACCGTGAGTCATCAGATTTTTGAACGCAACTGGCGCTGGCTGGATCTCCAGCCAGCATGCTTGTTTCAGTGTCTTGTTTTCTCCTCACCCAAAGCTTAATGCGAGAGATACCCTTCTCTTGCCAAGCATGAAAGCACTCTGCGCTCTGCGAGCGGCTTCTTGACTAGCTCAAGGGTCGCACTCAATGCAGCCGTCACATTTCTCACAATGTGAACTCATTGAGAGCAGAGGCTGTCAGCTCACGCTGTCAGTGCTTAGTCACTTAAACTTTCTTTGCATCTGAAATCAAGCAGGATCACCCGCTGAACTTAA	k__Fungi	1	0	7	0	0	0	0	0	0	0	0	0	0	0	0	0	0	14	0	0	0	0	0	0	0	0	0	0	0	0	0
d1e621c7fe0df228a2a6728c29a982a6	ITSASV535	GAAATGCGAAAAGTAATGTGAATTGCAACCTGTGAATCATCGAATCTTTGAACGCAAATTGCACCCTCTGGTAATCCGGAGGGTATGCCTGTTTGAGTGTCTTGAGTAATTATTGACATATGCTTATGTAATAATGTCAGAATTGAGCTATCTATCTACGTGCCAAGAATAGTGGCTTTAAATAAGACCATGTCATACATATATCTTTACGTTATGTATACATATTTATCAAATTGACCTCAAATCAGGTAAGAATACCCGCTGAACTTAA	k__Fungi	1	0	0	21	0	0	0	0	0	0	0	0	0	0	0	0	0	0	0	0	0	0	0	0	0	0	0	0	0	0	0
5d61227cc04a40deaf73d1cd665ec683	ITSASV536	GGAGTGCGAAAAGTGTCATGACTTGCAGATTCCCGAGAGCTGACAAATCTCTGAATGCAAATGGCGGTCGAACAAACTCGACCATGTATTGTAGAGTGTAGATGCTCCAGCACATCATCACAATTCCCTTGTTTCGAGGTGAATTGTGGATCTGCGCTAGCGGTTTGCCCGCGAGCGTCAAATGGAGAGAAGAGTGTGTGACGCTAACGCATCACCGACCTGTGTGTCGTGTGTGTGTTTGCTCGCATACTTGGATATGGGACTTTACTGTCGTTATCTGAGTGTGTGTTGCAACGCATGAGCCGCATGGTGGATTGCTCTTCGCTGTTTTAGATGATATTTTTATCTATGAGCCACCTCTACAATGCAGGATAACCCGCTGAACTTAA	k__Fungi	1	0	0	0	21	0	0	0	0	0	0	0	0	0	0	0	0	0	0	0	0	0	0	0	0	0	0	0	0	0	0
af0d702f06186b636e61b8dc4c4f4dd3	ITSASV537	GAAATGCGATAAGTAGTGTGAATTGCAGATACCGTGAATCATCAAATCTTTGAACGCACATTGCACTGCCTGGAATTCCGGGCAGTATACCTGTTTGAGTATCAGTAAACACTCTCACCGTCATCTATTTTGTAGATGGCGCGAGAGGAGATGAGTTTTCATTTACCAGCGCGGTAGATGTTACTTTAAATGTAGTTGCTGGTGGGGCGTTCGCTTTTCTGCCTGCTGACAGAGTTAATGGGCACTTACAAGTGCCTGTTACTGTCAAGCGTTGGTGGAATTTAGGCGGGCGTTTTTGCTTGCAGATTTACAAATACTCCAGCTTTGGGGTTACAACCAAGGCGTGGCGTGATTTTGATCTCAAATCAGGTAAGATTACCCGCTGAACTTAA	k__Fungi	1	0	0	0	0	0	0	21	0	0	0	0	0	0	0	0	0	0	0	0	0	0	0	0	0	0	0	0	0	0	0
78d01c32d0150c8cbdedbab502cfe0ba	ITSASV538	GAAATGCGAAACGTTATGTGATGTGCATGAACCTGAGAGTCATCAAGTCTTTGAACGCACCTTGCGCCTGGCCAGAAGTGGCGGGGCATGTCTGCTTGAGAGTGGTGTGAGTTGAGTAAGGAGGGGATGATCTTCCTTGCGAGGTGCCCGTGTCGGTAGGTGACTCGGGTCGAATGCAGCTGGATGGCGCAGGACGATGTGGTGCCAGATGCAGTTGTCGAATCGAAAGCTTAGATACTGTGCCGGTGCAGGCAGGCCTGAAGTGTACATCCATACAAAAATAGCAAAAATACTCTACCTCAAGTCAGACAGGATCACCCGCTGAACTTAA	k__Fungi	1	0	0	0	0	0	0	0	0	0	21	0	0	0	0	0	0	0	0	0	0	0	0	0	0	0	0	0	0	0	0
7b13c2473edd9a054d266d3631c11242	ITSASV539	GAAGTGCGATAAGCAACGCGAATTGCAGAACCGTGAGTCATCGGATTTTTGAACGCAATTGGCGCCGGTTGGCTCTCCAACCGGCATGCTTGTTTCAGTGTCTTGTTTTCTCAGCACCCAAATCTTAATGTGAGAGATACCCTTCTCTTACCAAGTACGAAAGCACTCTGAGCTCTACAGGTGGATTCATTTCGGTGGATCTGCACTCAATGCAGCAGTCACATTTTACAATGTGAACTCATTGAGAGTTGAGTCAGCGTAGTTTACTACAAGTGTTTAGATCTCAAAACTCTTCTTGTATCTGAAATCAAGCAGGATCACCCGCTGAACTTAA	k__Fungi	1	0	0	0	0	0	0	0	0	0	21	0	0	0	0	0	0	0	0	0	0	0	0	0	0	0	0	0	0	0	0
5d452c68abc6414c7790dfb9c12a9ade	ITSASV540	AAAGTGCGAAACGTAATGCGATCCGCACCACCTGTGAGTCATCGAGTCTTTGAACGCACATGGCACTCGCGGCCTCGGCGGCGAGTATACCTGTTTGAGCATCGTATGTGTGATTTTATGATTTGACGGTCTTTTCTAAAGTCCGTCTAAATGGATGTGGGGCGGGTGTGTGATGCAGTCACGCCGTGTGGTACGGACGCTTCGTCCACAGCATGGAGTGACGACCACTGCACACCTCAACCCCCCTACCCAAATCGATCTCAAATCAGGCAAGGCTACCCGCTGAACTTAA	k__Fungi	1	0	0	0	0	0	0	0	0	0	21	0	0	0	0	0	0	0	0	0	0	0	0	0	0	0	0	0	0	0	0
02002ae4fa9864ac513df8efce54ad00	ITSASV541	GAAATGCGATAAGTAATGTGAATTGCAGAATTCAGTGAATCATCGAATCTTTGAACGCACATTGCGCTCCCTGGTATTCCGGGGAGCACGCCTGTTTGAGAATCAGTAAACTCCATCGACGTCACTTTCGGGTCGCAAGGCTCGAGGTTGACCGTCGGATGTGAGACGTCTGCCTCCCAGCACGGGGCAGTGTCTCGAAAATCAATGTCACGAAATCGTAGGACGCAGTCTCAGGTTTCAAGCGCATGAAAGAGTGTTTCTGCACCCTAAAATACGTTTGGATTCGCCTTTGTATTGTTTGAACTCGAGCTTGAGTGACCCAACCTTTTACATCAGCGCACAGGGGGATGGTAGTCCCTCGCCGCACTGAACACTTGGTCTCAAATCAGGTGGGAAAAC…	k__Fungi	1	0	0	0	0	0	0	0	0	0	0	0	0	0	0	0	0	0	21	0	0	0	0	0	0	0	0	0	0	0	0
ac81d7b9be2ab4e5e43986e0283c7777	ITSASV542	GAAATGCGATAAGTAATGTGAATTGCAGAATTCAGTGAATCATCGAATCTTTGAACGCACATTGCGCTCTTCGGTATTCCGGAGAGCATGCTTCTTTGAGAATCAGTAAATTCATCAACCTCGATTTTTTGGAATTTATTCCCAGGAATTGAAGGTTGGATCTGGGTCATTTGCCGTCTCACGACAGCAATAACCTGAAATTGAATGTCAAGCTCCTTCGAACTGAAAGGTTTTGGGCAAACGCATGAATGAGGCAACTCAGCAGTACGTGAGCCTTCGGAACTGATCAATTTAATCGTGAGTGACTCAACTGATTAACCAGTAATTGTCGACGTCAGTCGACTCTTTCTGAACTCTTGGTCTCAAATGAAGTAGGAAAACCCGTTGAACTTAA	k__Fungi	1	0	0	0	0	0	0	0	0	0	0	0	0	0	0	0	0	0	21	0	0	0	0	0	0	0	0	0	0	0	0
3e981f6f2e6e1fc7e426ddc861c508fd	ITSASV543	GAAATGTGATACGTAATGTGAATTGCAGAACTCAGTGAATCATCAAATCTTTGAACGCAAATTGCGCTAGTAGCAATACTAGCACACTTGTTTGAGTATCGTTTCAATATAATCACTAATAAGTAAAATTATTAATGATTGAGAATGAATGTCTTATCAAGTCATTTTAATCATAATCACAAGTATTTTATTGTAAATCTTACATATAGTACTATTCAATGTGAATAATTGATAATATATCTTGATCGATCTCAAATCAAGTGAGATTACCCGCTGAATTTAA	k__Fungi	1	0	0	0	0	0	0	0	0	0	0	0	0	0	0	0	0	0	0	0	0	0	0	0	0	21	0	0	0	0	0
68bae7ac4fcd6b775d20ce35aa74e817	ITSASV544	GAAATGTGATACGTAATGTGAATTGCAGAACTCAGTGAATCATCAAATCTTTGAACGCAAATTGCGCTAGTAGTAATACTAGCACACTTGTTTGAGTGTCGTTTATACAATTATCATAAATTATATAAAATGAATGATCAATGATCATTTTAAATATAACAAAAGTATAATCATATCTTTATTTATAATTTGTAGTAATATACACTATTATGAATGTTGAATATACGAACATAATGTATATCGAACATCGACCTCAAATCAAGTGAGATTACCCGCTGAATTTAA	k__Fungi	1	0	0	0	0	0	0	0	0	0	0	0	0	0	0	0	0	0	0	0	0	0	0	0	0	21	0	0	0	0	0
2119c29db79620522722d26363881eed	ITSASV545	CAGGTGCGATAAGTAGTGTGAATTGCAGAACTCAGTGAATCATCGAATCTTTGAACGCAAATGGCGCTCTCGGGCCTTCCTGGGAGCATGTCTGTCTGAGTGTCGGTTTCCAAAAACCTTCCCGTGACGGAGCTCGCTCCGTGACGGGGCGTTGGGGCGTCGCGACCTACTCAGTGCTGGCCGCGTCCCTCGAAGTGCAGCCGGGTCCGAACGTCCGCACCGTCGCGGCGTCTCGGGGTGGCCAAACTGTTTTGACCCTCCTCGAGCGCCGACCGGTCAGGCGATCGATTGACCCACCATCTCTTTAAACCCTCGACCTCAGATCAGGCAAGACTACCCGCTGAATTTAA	k__Fungi	1	0	0	0	0	0	0	0	0	0	0	0	0	0	0	0	0	0	0	0	0	0	0	0	0	0	21	0	0	0	0
617bfc907aa8982670def65e44d1a189	ITSASV546	CAAGTGTGATAATTAGTGTGAATTGCAGAATATCGCGAATCATCGAAACCTTGAATGTAAATGGTGGGATTTGCCTCTGGCATTTCCTTTACCCGTATGAGTGTCTATTTTTCTCAAGTCCGATACGTCGGGTATAATGACCGTTGACACACAATAGTCATCGGTTTAAGTTTTTGTGGCCATATTATCGATAAAATTTAATTTTCATGAGTGCCTGCTTAATTTTTTTTTGCTGTACGTGAAAATTTGAATTTTTATCCGATTTTATGGTGAAAAAAAGAATTTTTTTTTTTTTACTTGGACCTCATGCGGGTAAGACTACCCGCTGAATTTAA	k__Fungi	1	0	0	0	0	0	0	0	0	0	0	0	0	0	0	0	0	0	0	0	0	0	0	0	0	0	0	21	0	0	0
6587eeb75982393cce9e51eea16a92d6	ITSASV547	AAAACACGATAAATCATGTGAATTGTAAGATTATGTGAATCATTGAAACTTTGAACGCAAATTGTACATTCAAGCTTTAAACACTTGTTTGTAGAATTATTCGAACACCTTATGTAAACCTTAAACATTTAAGACTTGATACGATCAAGTAAAGATAAATTAAGTGCCTCCAACACTTAAAATAGACTATTTTCTAGTTACAAACTTAAGTTCTTTTAGAACAATACATTGTTACTGTTTTTGGTTAAATTTGCTCTCATAAACAAGGTTTCGAATTAATTCAGGATACCCGCTGAATTTAA	k__Fungi	1	0	0	0	0	0	0	0	0	0	0	0	0	0	0	0	0	0	0	0	0	0	0	0	0	0	0	0	0	21	0
a7789b676da1596e378010b55ad19035	ITSASV548	TAAATGCGATAAGTCATGTGAATTGTAGATTCGTGCGAATCATCGAAATTTTGAACGCATATTGTACGTTTTGATTTAAAACTCGAAACGTGTTTTTGTTTGAGCGCAAAATACTAATTACGAATTTCCAAAATTCTAATGCAAAATACTTTTTTTACAAAGTAACATATAGATATGGAGTTCTTTTTGAGATTCTGGTAAGATTTGTTACTGGTGTTTTTAAATTGTTTCTCAATTGAAAAGTTGAAAACTTTGGATTAAATTAAAATTCTAAATTCTTCCAAAACCAATCTTTTCAATTTCATCTTTAAAACTTTGCCTCAAATCAAAAAAGACCACCCGCTGAATTTAA	k__Fungi	1	0	0	0	0	0	0	0	0	0	0	0	0	0	0	0	0	0	0	0	0	0	0	0	0	0	0	0	0	0	21
6acd2533d8142f4fbeb5de2618f37bb9	ITSASV549	GAAATGCGAAACGTAGTACGATCCGCACACACCTGTGAGTCATCGAGTCTTTGAACGCACATGGCACACTCAGTGTCAACTGAGTGTATACCTGTTTGAGCGATGGAACAATCTATGCTATTGCATGATTTGACTGCTTCTCAGTATTGAGTCGGTCCAAATAGAGCGTGTGGGGTGCAATGGAGCAGATCTGCCCCGTGTGAGAATGGATCGTTGATCCTTGATCGCGGGAGCAAGCAGATCAGCACCAACACACATACAACCACACACCGAGTCGTTAGACTCTCCTTTCGACGAAATCCTCAAATCAGGCAAGGCTACCCGCTGAACTTAA	k__Fungi	1	0	0	0	0	0	0	0	0	0	0	0	0	0	0	0	0	0	0	0	0	0	0	0	0	0	0	0	0	0	21
4a6eb77249fff7ba80284becff182bb1	ITSASV550	GAAATGCGATACTTGGTGTGAATTGCAGAATCCCGTGAACCATCGAGTCTTTGAACGCACGTTGCGCCCGATGCCATTAGGTTGAGGGCACGTCTGCCTGGGTGTCACATATCGAAGCCTCCTGCCAATTTCCCTTTGATTATTGTGCAGGGTGGATGTTGGCCTCCCGTGAGCTCTTTCGTCTCATGGTTGGTTGAAAATTGAGACCTTGGTAGGGTGTGCCATGATAGATGGTGGTTGTGTGATCCACGAGACCAATCATGCGCTGCTCTATTAAATATGGCCTCTTTTACCCATATGCGTTTCTAAACGCTCGTGATGAGACCTCAGGTCAGGCGGGGCTACCCGCTGAATTTAA	k__Fungi	1	20	0	0	0	0	0	0	0	0	0	0	0	0	0	0	0	0	0	0	0	0	0	0	0	0	0	0	0	0	0
5b4e564dae5183a89331075fbe5bdcde	ITSASV551	GAACAGCGATACGTAATGTGACATGCAGGTTGTGAATCATTGAATCTTTGAACGCAAGTGGCGGTTTTTGGGCAACTGAAAACCATGCCTGGTTGAGCATCGCAAACACCAATAAAAGCTTGTCTTTTATCCAAATGAAAAGTCGTTGTTTTTGGATAGCGTCTTTTTGAATGTAGGGACATTTACTCTTTGCTTACTTGTTCAGCATTGAGCCAAGTATTTTAATACTTGTCAAATTGCTTATCGGCACCGTTTCGGAGTTGATTTGCAATTGTGGTAGGAATTTATAATTGGCAAAGGCGAGCGTAATAGTAAACAATGATTAGTCCAGAGTGCAGCCAATTGGTTGCCTCAACCAATAGTTTGATCTCAGCTCAGGCAAGAGTACCCGCTGAACTT…	k__Fungi	1	20	0	0	0	0	0	0	0	0	0	0	0	0	0	0	0	0	0	0	0	0	0	0	0	0	0	0	0	0	0
d10b4283eb4a5affc379f37eff88e68d	ITSASV552	GAAATGCGATAAGTAATGTGAATTGCAGAATTCCGTGAATCATCAAATCTTTGAACGCAAGTTGCGCCCGATGCCATTAGGTTGAGGGCACGTCTGCCTGGGCGTCACATATCGAAGCCTCCTGCCAATTTCCCTTTGATTATTGTGCAGGGTGGATGTTGGCCTCCCGTGAGCTCTTTCGTCTCATGGTTGGTTGAAAATTGAGACCTTGGTAGGGTGTGCCATGATAGATGGTGGTTGTGTGATCCACGAGACCAATCATGTGCTGCTCTATTAAATATGGCCTCTTTTACCCATATGCGTTTCTAAACGCTCGTGATGAGACCTCAGGTCAGGCGGGGCTACCCGCTGAATTTAA	k__Fungi	1	0	0	0	20	0	0	0	0	0	0	0	0	0	0	0	0	0	0	0	0	0	0	0	0	0	0	0	0	0	0
8b1d3b37be8f22e2ae9907adfb9c6a62	ITSASV553	AAAGTGTGATAATCATGCTGAATCGCAGATACCAGCGAAGCATCAGGGTTTTGAACGCATACTGCGCTGTCCAGTTCCCAATCCATATCCCAACCCAATCTATTCCCAATCCATATTGCTTGGATGTGGGTGTATTGGAGAACTGGCTGACTTCCAGTCCAGGGTGTCTTAAAGGGACTGCCTTTGTCTAGGAAGGCTTATCAATCACTGCTGGCCGATATCGCATGAGAACGATTCGGTAGCCGTATGAGTGCTTGTCATGAAGTATGCGCTAAAACGATCAAGCTCTCAATACGCCAGGCCTTCAGTGTGAGCCATTCTATTGGACAGGCGGATGTCATTCAATGACAATACGAAGGGATCACCTCCCTTCACCCTTTGACCCGAGTGGTGTGGGAA…	k__Fungi	1	0	0	0	20	0	0	0	0	0	0	0	0	0	0	0	0	0	0	0	0	0	0	0	0	0	0	0	0	0	0
66aabf02e488e24a1f54c46977ea62da	ITSASV554	GAAGTGCGATAAGTAGTGTGAATTGCAGAATTCCGTGAATCATCGAATCTTTGAACGCAAATTGCACTCTCCGGTATTCCGGAGAGTATGCCTGTTTGAGGGTCGGTAAAATGGTAAATCGTTGTGTCGCTTCTTTGTGGCGTGGCGGAATTGGGTCTTCTTAGCCTTTATGGGTTCAAGTGACCTAAAAATTCATTTCAAAAATTATCCTTCGGTATGATTGCGTACATTAGTAATTTTGTCGTTTGAGTATTTTGAAGGTTCTATTAGACGTGACCATTTTGTTGGAATCGCGTCTATAATATTTCGAGTTACGACCTCAAATCAGGTAGGAGGACCCGCTGAACTTAA	k__Fungi	1	0	0	0	0	0	0	20	0	0	0	0	0	0	0	0	0	0	0	0	0	0	0	0	0	0	0	0	0	0	0
5c96340595741ff745d01e67a95a1693	ITSASV555	GAAACGCGATATGTAATGTGAATTGCTTTTCCTTCGTGAATCATCAAATTCTTGAACGCAACTTGCAGGAACTTTTATAGAGAGGTACTTGTACTTTTCGGTTCCTATGAATGTATGAGTGGGATTTACTTTAAATTTTTTTCAATTGAAGTTTGATTTTTTTTAGAGACTTTTTTGTGGTTTATTTCACAATTCTCACAATAGGAATCATGCTTCTAAATACAAAATTCAATTTTATTGATTTTATTTTTCTATCTTTCCCCTCATATCATTCAAGATTACCCGCTGAATTTAA	k__Fungi	1	0	0	0	0	0	0	0	0	0	0	0	0	0	20	0	0	0	0	0	0	0	0	0	0	0	0	0	0	0	0
4da90ffb76f7721f1da07f136b474918	ITSASV556	GAAATGTGATACGTAATGTGAATTGCAGAACTCAGTGAATCATCAAATCTTTGAACGCAAATTGCGCTAGTAGCAATACTAGCACACTTGTTTGGGTATCGTTTCAATATAATCACTAATAAGTAAAATTATTAATGATTGAGAATGAATGTCTTATCAAGTCATTTTAATCATAATCATAAGTATTTTATTGTAACTTTTACATATAGTACTATTCAATGTGAATAATTGATAATATATCTTGATCGATCTCAAATCAAGTGAGATTACCCGCTGAATTTAA	k__Fungi	1	0	0	0	0	0	0	0	0	0	0	0	0	0	0	0	0	0	0	0	0	0	0	0	0	20	0	0	0	0	0
faaaae9a410049ee72421575f16d9749	ITSASV557	GAATCGCGATAGGAAGTGCGAATTGCAGAATTCAGTGAATCATCGTAACTTTGAACGCAAACGGCGCTTCGGGGTCAACCCGGAGCATGCCTCTTTGAGTGTCGGTCACACCGTCTGGTTTCCAGAATGTGAGAGTCTGCGGTTTCTTTAAGGTTGTGTGCAGAAGGAAGAACAGGCTTTGGTCCGTCGAGTGGAGCTGATAGTTACATGAGACCCCAGTGCAGTTTTTCTGGAGCGAGCAGCGTAGCAATTGTCTGACCATCGACCTCAGATGAGGTAAGATTACCCGCTGAACTTAA	k__Fungi	1	0	0	0	0	0	0	0	0	0	0	0	0	0	0	0	0	0	0	0	0	0	0	0	0	0	0	0	0	0	20
da3d490df3f41ce2513992419a552504	ITSASV558	GAAATGCGAAACGTTATGTGATGTGCATGAACCTGAGAGTCATCAAGTCTTTGAACGCACCTTGCGCCTGGCCAGCAGTGGCGGGGCATGTCTGCTTGAGAGTGGTTGTAGTGAGTAAGGAGGGATGGTCTTCCTTGCGAGGTGCCCGTGTCCATCATGTGGGTGGACTCGGGTTGAAGAGAGCTGGATGGCGCAGGACGATGTGGCGCCGGAGACAGTTGTCGAACTGATACTGTGCCGGTGCAGGCAGGCCTGAAGTACACCCAATACAAACCAGAAATACGCGACCTCAAGTCAGACAGGATCACCCGCTGAACTTAA	k__Fungi	1	0	0	0	0	0	0	0	0	0	0	0	0	0	0	0	0	0	0	0	0	0	0	0	0	0	0	0	0	0	20
d93624cc3fa896c3613d26743f91a6e6	ITSASV559	AAAGTGCGATAACTAATGTGAATTGCATATTCAGTGAATCATCGAGTTTTTGAACGCAACTTGCGCTCCCTGGTATTCCATGGAGCACGCTTGCTTCAGCGTCTAAACACCCCCACAATCAAAACTTGTTTTGATTGGATGTGAGGGTTGGCTTTAACGGCCGACCCTTTAAATAAATCGGGCCTGAAATTACAATTCTGCCGGAAACCTTTTTTTAACATAAAAAAAGGCCAAGGATCTAGAACTCTTCTTGGGGCCCCCCAAATAAATCACCTCAAATCTAAACCTGAAGTCAAGCGGGATTACCCGCTGAACTTAA	k__Fungi	1	0	0	0	0	0	0	0	0	0	0	0	0	0	0	0	0	0	0	0	0	0	0	0	0	0	0	0	0	0	20
b4759749de84b62491d9908a7182abdf	ITSASV560	GAAATGCGATAAGTAATGTGAATTGCAGAATTCAGTGAATCATCGAATCTTTGAACGCACATTGCGCCCCTTGGTATTCCGGGGGGCATGCCTGTTCGAGCGTCATTCCTCAACCCTCAAATCAACTTTTGTTGGTTTGGTGTTGGAGGTTCTGCGGGACCGTCTTGTTTTCGGACAAGATGCCGCAGCCTCTGAAAAGGAGTGGCGGCCCCGTCGTTTTGGCGCCCCCTGCGAAGTAGTAGCTTTCTACCGCGCTTACGCATTGGGACCCGACGGGTAGCCTGTCGAAACCCCTGACCCTTTTCGAAGGGTCTCTCTTTCGTACGGTTGACCTCAAATCAGGTAGGAACACCCGCTGAACTTAA	k__Fungi	1	19	0	0	0	0	0	0	0	0	0	0	0	0	0	0	0	0	0	0	0	0	0	0	0	0	0	0	0	0	0
a3c0df973ee1f04090c775db8b40fc42	ITSASV561	GAATTGCGATAAGTAATGTGAATTGCAGAATTACGTGAATCATCGAATTTTTGAACGCATATTGCACTCTCTGGTAATCTGGAGAGTATGCCTGTTTGAGGGTCAGTAAAAATAAAATAATATCATGTGATCCTTTTATAAGGATTTCATGGAATTGGATTTTTCAAAGGGTCTTTTTTGTTCCTTTGATGATCTTAAATTTATGTATGTTATGGCTAATTAATTATAGATTGAACTAAAAAAGAGCAATTATTTATAATATCTCGAATTTTAGTGACATTTATAGGCCAAATATGATTTTTTGGTGTTTATAAAATATACCAAAAGTTCATAAATAATTTTTTAAAATTGACCTCAAATCAGGTAAGAATACCCGCTGAACTTAA	k__Fungi	1	19	0	0	0	0	0	0	0	0	0	0	0	0	0	0	0	0	0	0	0	0	0	0	0	0	0	0	0	0	0
6ab2f82e8c732f5abe4d939ecbc3d796	ITSASV562	GAAATGCGATAAGTAATGTGAATTACAGAATTCAGTAAATTATCGAATCTTTAAACACATATTGCGCCCTCTGGTATTCTGGGGGGCACACCTATTCGAGCGTTATTATAACACTCAAGCTCTGCTTGATATTGGGCGCCGCCCTATACGGGCGCGCCTCAAACTCCTCGGCGTCGCTGTCTGTCTTTAAGCGCAGCGAGATCATTTTCCAGCGTTTTTAAAGCCGGGCCTCGACCGCCGGACAACACCTTCTACTTTTTAAGGTTGACCTCGGATCAGGTAGGGATACCCGCTGAACTTAA	k__Fungi	1	0	0	0	0	0	0	0	0	0	19	0	0	0	0	0	0	0	0	0	0	0	0	0	0	0	0	0	0	0	0
f9dd93f0d70510fa67f452137dd23f0b	ITSASV563	GAAATGCGATAAGTAATGTGAATTGCAGAATTCAGTGAATCATCGAATCTTTGAACGCATATTGCGCTCTCCGGCATTCCGGAGAGCATGCCTGTTTGAGCGTCATTTCTACCCTCGAGCACTGCTCGGTGTTGGCGGATTGCCTAGCAACCGCTGAAAATCAACGGCGGTGACCCCTATGTCCCTGTATAGTACTATTCTTGCAGCGGTTATAGCGGTCTACCAGTCTCCTGTCGGCGCCGTCACAAGCGCTACACCTTGAAACTCGACCTCAGATCAGGTAGGAATACCCGCTGAACTTAA	k__Fungi	1	0	0	0	0	0	0	0	0	0	19	0	0	0	0	0	0	0	0	0	0	0	0	0	0	0	0	0	0	0	0
0d405909c8cf2d88e1fedfb4c3c37888	ITSASV564	GAAGTGCGATAAGCAGTGCGAATTGCAGAACCGTGAGTCATCAGATTTTCGAACGCAACTTGCGCCGGCTGCTTGCAGTCGGCATGCTTGTTTCAGTGTCTCATTTCCCTCTAACCTAAATCTTAATGCGAGAGATACCCTTCTCTTGTTAAGCACGAAAGCACTCTGCGCTTTGCAAGCGACAGCTCTTCGGAGAGGTCGCGCTCAATGCAGCCGTCACATTGTTACAATGTGAACTCATTGAGAGCAAGGGCAGTCAGCAATGTTTCATTGCTGGAGCGCTTAGACATTTAAACTTCTTTTGTATCTGAAATCAAGCAGGAGGACCCGCTGAACTTAA	k__Fungi	1	0	0	0	0	0	0	0	0	0	0	0	0	0	0	0	0	0	0	0	0	0	0	0	19	0	0	0	0	0	0
a40e7a9723ba1550d6d6f107ae8c14d6	ITSASV565	AAAGTGCGATAATTCTGGCGAATTGCAGACTGTGAGTCATAAAATTTCGAACGCATCTGGCGCCTTCCTGCTTCTGCAGAAGGCATGCTTGCTTCAGTGTATCTATAGTCAATGTTCAATATCATAATGCGAGTGAGCCATCAGCTCTCTTGTTGAATTCGAAAGCACGCTGATCTACGGGTGACTTCGGTCACGCTAAAATGCAGCAGAAACTCATTTTAGAGTAGGTCAGGGACTCGTCTAGAGTGCTTAGAGCTTCGTAACTTTTTTATCTGAAGTCAAGTGAGGATACCCGCTGAACTTAA	k__Fungi	1	0	0	0	0	0	0	0	0	0	0	0	0	0	0	0	0	0	0	0	0	0	0	0	0	19	0	0	0	0	0
68ba3386f0d8acdcfe39844abd6c710c	ITSASV566	CAAATGCGAAACGTATTGTGAACTGCAATCTTTGAGAATCAACGAATATTTGAACGCACCTTGCACCTGCGGGCCCACGCTCGCAGGTATACTTGTTTGAGCATCGCCCCCCCTCGTGTGTGCGCAAGTGAACGTGCACATGGAATTGATCGTCTGGATGGGGCGCCGTGTGCCTTGTCGAGTTGGTTGAAATGCAGCGAGCGCGAGTTCAGGATGGCGCCGTGAGCATCGAGTCACATCTATCACGGGGTCAGAGTGAGCATGCTCGATCACATATCACATATCGTGCATTTGTGTATTTGTGTGAATTGAATGGGATCTCAAATCAAGTAGGAAGACCCGCTGAACTTAA	k__Fungi	1	0	0	0	0	0	0	0	0	0	0	0	0	0	0	0	0	0	0	0	0	0	0	0	0	0	0	0	0	0	19
26fb453b40a96dc11455897b4ebcdd28	ITSASV567	GAAATGCGATAAGTAATGTGAATTGCAGAATTCAGTGAATCATCGAATTTTTGAACGCATATTGCGCCCTTTGGTATTCCAATGGGCACATCCGTTCGAGCGTCATTACAACATTCAGGCCCTGCCTGGTTTTGGGAGCCGCGCTGAGCAGGGCGCTCCTCAAATTCTTCGGCGTCGCCGACAGCCTTCTCTAATGCAGCAAGATATTACCGTCCGCATTTGCAGAGAGACCGTCCGCCAGACCAGCCGAAATCATTTTACCATTTCAATGTTTGACCTCGGATCGGATGGGGATACCCGCTGAACTTAA	k__Fungi	1	18	0	0	0	0	0	0	0	0	0	0	0	0	0	0	0	0	0	0	0	0	0	0	0	0	0	0	0	0	0
127ad0287846f48ef5514cf34beb9803	ITSASV568	GAAATGCGATAAGTAGTGTGAATTGCAGAATTCAGTGAATCATCGAATCTTTGAACGCACATTGCGCTCTCTCGGATTTATCCAGGGAGCATGCCTGTTTGACAACATGCACAAATGGTACATAGCAGTAGCCTTTGATGGTGTTGATAGCTAAACCAACAACTGGGAGTTTTTCTTTGAGTGTTTCATTCAAAGTCTCTTGAAATCAGTCATGTGGGTCTACTTATGATCAAGCCCTGATGTAATAGAATATGTTTCATCGGAGTGTCATGAGCGGAACCTTTTTGTAGAGATACAATCTTGCAAGTTGTTGTCAAATCAGGTAGGATTACCCGCTGAACTTAA	k__Fungi	1	0	18	0	0	0	0	0	0	0	0	0	0	0	0	0	0	0	0	0	0	0	0	0	0	0	0	0	0	0	0
e06d046d89814eaf5fd7c1fcb7fcaf4a	ITSASV569	GAAATGCGATAAGTAATGTGAATTGCAGAATCCAGTGAATCATCAAATTTTTGAACGCATATTGCGCTCAGGGTTAACCTTGAGTATACTTGTTTGAGTGTCACTTCTTTATTCATTTATTATTATTTTATATAATAATAATGGACATTGGTTTTCATAATTTCGATTATGTAAACTTAAATAGAAGTACATTTTATTATTTGATCGGTTAATCGTTATGAGTATTGTAGTGAATTGTGAAAACAATATAACTTATGTACTTAGATTAATTAGATTAATAATAGAAAGTAGAAAAAGTATAATCTGACTTTCAGATATAAAAACAACAAAAATCTGACCTCAAATCAAGTAACATTACCCGCTGAATTTAA	k__Fungi	1	0	0	0	0	0	0	0	0	0	18	0	0	0	0	0	0	0	0	0	0	0	0	0	0	0	0	0	0	0	0
4d5cf605def6a90e614ba98a1c1363cf	ITSASV570	GAAATGCGATACTTGGTGTGAATTGCAGAATCCCGTGAACCATCGAGTCTTTGAACGCAAGTTGCGCCCGAAGCCTTTGGCTGAGGGCACGTCTGCCTGGGCGTCACGCATCGCGTCTCCCCCTCTCCCATCTCAAAGGGGAGGGGAAGGATGATGGCTTCCCGTGCCTCACCGGTCGCGGCTGGCCTAAAATTGGAGCCCAAGGCATTGAGCCGCGCGGCGATAGGTGGTGAACAAGGCTCTTGAGCCATGCAAGCAACCCGTCGCGCAGCACTCTGTCCCTCGGAGCTCGGAGGACCCTATGTTGTTGCCTTGTTGCAACTCAAACCGTTGCGACCCCAGGTCAGGCGGGGCTACCCGCTGAATTTAA	k__Fungi	1	0	0	0	0	0	0	0	0	0	18	0	0	0	0	0	0	0	0	0	0	0	0	0	0	0	0	0	0	0	0
43d2d1d9d5f2fcb77382f67f2c04a6df	ITSASV571	GAAATGCGATAAGTAATGTGAATTGCAGAATTCAGTGAATCATCGAATCTTTGAACGCACATTGCGCTCTCTGGTATTCCGGAGAGCATGCCTGTTTGAGTATCAGTAAAAATCTCAACTCCAAAAGTGTTTTTTGAAGTTGGACCTGAGCTATCCCGCAAACTATTCTTTTAGTAGACGGGTTGCTTAAAATTCAGGTACAGCAGGGTCACACTTGGCAAAGGCGTAATAGTTAATCCTTCGGGATTATTACTTCGCCCAAGCTATCAAAGTATGACACTTGGCTGACTAATGCAGGATGCAACAATAATTGGAAATTTGTTCTGATTTTTGTTAACTTGATCTCAAATCAGGTAGGATTACCCGCTGAACTTAA	k__Fungi	1	0	0	0	0	0	0	0	0	0	18	0	0	0	0	0	0	0	0	0	0	0	0	0	0	0	0	0	0	0	0
947971267f3d34a56e4f9e88e9d71fa2	ITSASV572	GAAATGCGATACGTAATGCGAATTGCAGAATTCAGTGAATCATCAAATCTTTGAACGCAAATTGCGCTTTCTGGATAGGCCAGAGAGCATACCTCTTTGAGCATCGTTTCTACCTCTTCTTGACTTCTCTCTTAATTGTAGAAATAGTCAAGGGTTTGAGATGTCTTATTGGAAACAATAAGTCTCTTTAAGAAGCGTGAGTTCCTAAACTCCTAGTACAAAAAGACGCAAGTCTTTTGCCTGTTATCAGGTTTATTATTACTAGTGACATGGATAATCTTTATTTTATGTCATTTTGGTGATAGTAGATTCGGTTTCCGGTTAAGTATTTTAGGTAAATTGGTTACTTGATTAGAAAAATTAAATTAATTTTTTGAATTAGATCTCAAATGAAGTAAG…	k__Fungi	1	0	0	0	0	0	0	0	0	0	0	0	0	0	18	0	0	0	0	0	0	0	0	0	0	0	0	0	0	0	0
8d008653f71681c3d874d3a89abd5f40	ITSASV573	GAAATGCGATACGTCATGCGAATTGCAAAACTTAGTGAGTCATCAAAATTTTGAACGCATCTTGCACTTCCGCTTACGCGGGAGTATGTCTGTTGGAGTGTCTGTTCATCCCCACACCCTCTATCTACTTTTTGTAGGTGGAGGCTGAGGCAGCCATTGGTTACTCTTCAGTTAGTAGTCAATGCGCGTAGATGTAACACACCCCCGACCTCGCCCCTGCTCTGTTGGAGTCAGGAGAGCGCGACGTAGCAGTTTTCTGAACTGAATTACACGCGCTTTCTAGCTTCAGCGCGAAGGAGCCCCGGTGAGAATCCGTTCGGACCTCCAATCAGTCAAGATTACCCGCTGAATTTAA	k__Fungi	1	0	0	0	0	0	0	0	0	0	0	0	0	0	0	0	0	0	0	0	18	0	0	0	0	0	0	0	0	0	0
7fb1df440ded956667107ee8f0c90aa0	ITSASV574	GAAATGCGATACGTCATGCGAATTGCAAAACTTAGTGAGTCATCAAAATTTTGAACGCATCTTGCACTTCCGCTTACGCGGGAGTATGTCTGTTGGAGTGTCTGTTCATCCCCACACCCTCTACCTACTTTTGTAGGTGGAGGCTGAGGCAGCCATTGCTTACTATTCAGTTAGTAGTCAATGCGCGTAGATGTAACACACCCCCGACCTCGCCCCTGCTCTGTTGGAGTCAGGAGAGCGCGACGTAGCAGTTTTCTAAACTGAATTACACGCGCTTTCTAGCTTCAGCGCGAAGGAGCCCCGGTGAGAATCCGTTCGGACCTCCAATCAGTCAAGATTACCCGCTGAATTTAA	k__Fungi	1	0	0	0	0	0	0	0	0	0	0	0	0	0	0	0	0	0	0	0	18	0	0	0	0	0	0	0	0	0	0
645ad8dfcb2745d5c71cf1e9b3119299	ITSASV575	AAACTGCGATATGTAGTGTGAATTGCAGAATTCAGTGAATCATTCAGTCTTTGAACGCAAATGGCGTTTCTGGTTCCGCCAGGAGCACGTCTGTCTGAGAGTTTTTCTTTACTGTGCACTGCCCCGCCATCGCGTGGGCCGGTGCGGTTTAGGGCGTTGTCGCCGGCCCGAGTGCAGGCGGCATCCTCTGAAGTGGGCGCGTCCCCTCCCCTGCCGCGGGAGCGAGCACACGGAAGCTGTGCTTCGCATCCCGGCAGGACCGGTGCGACGCCCGGGCCTCTGTTGTGTCGAACTGAACCTCAAGACTACCCTCCGAATTTAA	k__Fungi	1	0	0	0	0	0	0	0	0	0	0	0	0	0	0	0	0	0	0	0	0	0	0	0	0	0	18	0	0	0	0
f780a84d5a8ce609f89d0cff69aa2444	ITSASV576	AAAATGTGATAATCATTGTGAATTGCAGAATTCAGTGAATCAATAGAACGCTCAACGCACACGGCACTGTAGCTTGCTACAGTAGGTCTGTTTCAGAGTCATCTGCAATCTCCTCAAACAATGCTTCGGTATTGCTATTGTGGAGTCAAGGTGCTGCTTGGTGCAAACCCGGCAGTCGCAGAGTTCTATGATAGTTCAATCTCAAACATATTCGAAAGAAGTTGTTGAACTTGAACAAATTGTCATAGCTTACTATTTTACATGACCTGAAATCAGTCCAGGCTACCCGCTGAATTTAA	k__Fungi	1	0	0	0	0	0	0	0	0	0	0	0	0	0	0	0	0	0	0	0	0	0	0	0	0	0	0	0	0	18	0
0fd692409c662772594739f3fc63c3fd	ITSASV577	GAAATGCGATAATTAGTGAGAAATGCAATCATAGATCATTGAGTTTTCGAATGCACATTGCGCCATTGGTTACCATTGCCTTTGGTACGCCTGGCTCAGGGTTGGTATACAAAAACGAATTCCGTTGGTTCGTTCACTAGAGAGGTGCTTAGTACACTCCTTTGAGTCTTCGCGATCATTGGCCATTCTATTGGCACTTTGTTCGAAGAATTGCAAAATGCCGAGGCACCTTGATTAGTTGGGTATACGTCGTGAATCTGAACTTTTTCGCTTGTATCTCGAAAGTCATTGTGCCGCCATTGGCAAGATTGAGAAGTCAACCTGAGCTCAGGTGTGAGTACCCGCTGAACTTAA	k__Fungi	1	0	0	0	0	0	0	0	0	0	0	0	0	0	0	0	0	0	0	0	0	0	0	0	0	0	0	0	0	18	0
6e73ed08bd3024bc33077e941f35abd9	ITSASV578	GAAATGCGAAACGTAGTACGATCCGCACACACCTGTGAGTCATCGAGTCTTTGAACGCACATGGCACACTCAGTGTCAACTGAGTGTATACCTGTTTGAGCGATGGAACACATCTATGCTATTGCATGATCTGACTGTTTCTCAGTATTGAGTCGGTCCAAATAGAGCGTGTGGGGTGCAGGTGGATGCTTCTGCCCCGTGTGAGACTGGATCGTTGATCCTTGATCGCGGGAGCAAGCAGATTCACACCATCTGTACATAGAACCACACACCGAGTCGTTAGACTCTCCTTTCGACGAAATCCTCAAATCAGGCAAGGCTACCCGCTGAACTTAA	k__Fungi	1	0	0	0	0	0	0	0	0	0	0	0	0	0	0	0	0	0	0	0	0	0	0	0	0	0	0	0	0	0	18
b42b8e45f9fc9e45cf4e62e41a10f4d7	ITSASV579	GAAATGCGATACGTAATGCGAATTGCAGAATCCAGTGAATCATCGAACTTTTGAACGCACCTTGCGCTTCCGGGTAACCGGGAGCATGTCTGTTGGAGTGCCTGTTCTCAACCACAACTCTTCTGTGAAAACAGGGAGTGTGTCAGCTTTGTGTTCTTGTCACGAGAATACACTGCGTGAGATGAAAGGCCAATTCCGCAAAATCACCTTCCTGTATTTGAGGGAAGGAGAGGTTGTGAATGTCGTGGAAACACTTTATTCAATCAAAAGCAACCTCTTCCCAAACTCAAATCTGGTGTTTATTTTGCGAATCTTTGTATCGGGCCTCCAATCAGACAAGAAGACCCGCTGAATTTAA	k__Fungi	1	0	0	0	0	0	0	0	0	0	0	0	0	0	0	0	0	0	0	0	0	0	0	0	0	0	0	0	0	0	18
fc383c9723f4106bf4aeabd05d75a6cc	ITSASV580	TAGCTGTGATATGCAGTGTGACATGCGAACTTCTGTGAATCATTAGATTTTTGAACGCAAATGGTACTTCTAAAATTTTTTTAGGAGTATGTTCAATTCAGTGCTTTAATATATTTATTGTCCTGATTAGAGGTCAATGTGCGTAGTTGCTGTGATCACGGCTGCTGTAAACTAATGGTTATAGGTTTTAGGTGACCATTTAAAAACTATACCCTGTTTATTTTCTTAATAAGCCTGAATTTGAATGAGTCTACCCGCTGAACTTAA	k__Fungi	1	0	0	0	0	0	0	0	0	0	0	0	0	0	0	0	0	0	0	0	0	0	0	0	0	0	0	0	0	0	18
79b30f5ed8ce3b6d5b8bec6ca09e3f54	ITSASV581	GAAATGCGATAAGTAGGACGAATTGCAGAGCCTCATGAATCATCGAATCTTTGAACGCACATTGCGCCCTCCCGCACTCGGGAGGGCATGCCCGTCCGAGCGTTAGGAGTCACCCCTCAGGCCCCGCCTGGTGCTGGATCGTGCCGCCAAGGCGGCAGGTCCCAAATCGAGTGGCCCCCCGTCCCCGGTCCCCGGTGCAGTACTTTTCTCACCGCGGGTCCCCGGACGGTACGCCAGCTAAATCCTCAATCGCGTAACCTCGGATCGGGTAGGGATACCCGCTGAACTTAA	k__Fungi	1	0	0	0	0	0	0	0	0	0	0	0	0	0	0	0	0	0	0	0	0	0	0	0	0	0	0	0	0	0	18
4771b80f263f90ed1f270d7736a592c0	ITSASV582	GAATCGCGAAATGTCAGGCAAGCTGCAGAATATTGTGAGTCTGGTAATTTTTGAATGCACCTTGCAAATGTATCTACTCGATACCTTTACATTTGAATGAGTTGTCGCACCTATTTTATTGTACGCATATAATATATGTGCGTGGAATACGTTGTTGTGCAAGTGCTTTGGCGCTTGTCAATAAAATATCTCTATATAAGCAATGTAATGAGCTATATTATACGAGTCTTGCGACAAACTATATATTGCTTGTTGCGTTATTTAAACTATACGCATGCACACTCATTTCAAGTGAGATTACCCGCTAAACTTAA	k__Fungi	1	0	0	0	0	0	0	0	0	0	0	0	0	0	0	0	0	0	0	0	0	0	0	0	0	0	0	0	0	0	18
f51419e1e08ea46e8a26287b14cc8807	ITSASV583	GAAATGCGACACTTGGTGTGAATTGCAGAATCCCGTGAACCATCGAGTCTTTGAATGCAAGTTGCGCACGAGGCCATTAGGTCGAGTGCACGTCTGTTTGGGCGTCATGTATAGCGTCAATCCAATCTCCCACATGCGATGAGTGTGGTTTGGGTGATGATGGATATGGAGAATGACCTTCCGTGCTTTAATTGTATGGTAGGTTTAAGTGATTGTCGTTGCCCGGCATATGCGAGGCGAATGGTGTATCGAGTTAACGCACGATGTCTCTAATCGCGTCCATGAGAACTAGGCATGACTTAGAAATAATCGAAACCGATTTTGATGTTTGCATTGGTAGCAAGCTCGAACCATGACCTCAGATCAGACGGGGCGACCCGCTGAGTTTAA	k__Fungi	1	17	0	0	0	0	0	0	0	0	0	0	0	0	0	0	0	0	0	0	0	0	0	0	0	0	0	0	0	0	0
04ce0371cf0a7f7095fd8076587d2bd2	ITSASV584	GAAATGCGATAAGTAATGTGAATTGCAGAATTCAGTGAATCATCGAATCTTTGAACGCACATTGCGCCTTGTGGTAGTCCGCAAGGCATGCCTGTTCGAACGTCATCAAACCCCTCGAGTCCTCTGGCTTTTCCGGTCACAGGAGCCTCGGTGTTGCTCTTGGAGGGATCTCGTGTTCCTTCTGGGCGAAATCCATTGTGCTGATCCACAGGTCGCCAAAGCGTAGTAAGCCTAAAAAGCTCTCGCCTGGCAGCAGACTCTGCTGGCATCACGCCGATGAACCCCAAAACCCTTCAAGCGTTTGACTTCGGATCAGGTAGGGATACCCGCTGAACTTAA	k__Fungi	1	17	0	0	0	0	0	0	0	0	0	0	0	0	0	0	0	0	0	0	0	0	0	0	0	0	0	0	0	0	0
9a31a870f434aeae21b955a3f4398bf8	ITSASV585	GAAATGTGATAAGTAATGTGAATTGCAGATGTCTGTGAATCATCAAGTCTTTGAACGCAAGTTGCGCCACCAAAAGTGGCATATTTGTTGGAGTGATGGTTAAAATCTAAAACAAAAAAAGATTTTCTTTTTCCTTTCATAAGGAAAAAGGTAATAAGAATCTAATGTTTATTAGTTTCTTTCAATTACATTATTATTACTTTAATATTAACAAAGTAGATATTGTTGGATAGTACTCTATTTCTTTTCCTTTCTTAATTTTATTAAGAGGGAAGAGAGAAAAAAGTACAATTAATTCAATATCAAAAAGTTAGAAAGTTTTAATATATCGGATCATATGTAGGTATTATTAATAATACCATACATCTTTAACATCATCCTCCAATCAAATAAGACTAC…	k__Fungi	1	0	0	17	0	0	0	0	0	0	0	0	0	0	0	0	0	0	0	0	0	0	0	0	0	0	0	0	0	0	0
8872eb1eef8fffa2bdd81b21b6f182d7	ITSASV586	TAACTGCGCGTCAAAATGTGAACTGCAGGACACATGAACATTGACACTTTGAACGCATATTGCAGTAGACGGCTCGTCTGTCTACTATGCCTGGCTCAGGGTCGGTTCAACATCCATCAAGCTTTTGCTTGCATTGGGCTTCTCTCGAGGGGATACCTCGAGTGGCCTCAAAATGTTGGAGCTGCACTGGCAACTGCCTGCTGACTCTCGGGGAATTTACTTTTCCTGGGTCTGCGTGGTAAGTCAGAATGGCTTTCGGAGGTGGAACCTCAGTTCCCTTCCGGACCTAAACAATCTTCGACCTGAGATTAGGCAAGGCTACCCGCCGAATTTAA	k__Fungi	1	0	0	0	17	0	0	0	0	0	0	0	0	0	0	0	0	0	0	0	0	0	0	0	0	0	0	0	0	0	0
5a148fe04787fdce4c6a8f8f3d18c0ff	ITSASV587	GAAACGCGATAGTTAATATAAATTACAGAATTTAGTGAATTATTAAGTCTTTAAACGCACATTGCGTCTATTGGTATTCCTTTGGGCATGTCTATTTAAACGTTATTATAACCTTCAGCTAACCACTAGTTTTAAACCTGAACAATTAACACCGTGCCGGTTTTAAAGTTGTAAGCTCTACTGGCCGCTCCGCCTAACTAGAACATAGTAAGTATTACTTGTCTCGGTGAAGCTGAACGGTACGGTCTGAATAAAACCTACTCATTCTCAAGGTTTGACCTTAGATTAGATAAGGATACCCGCTGAACTTAA	k__Fungi	1	0	0	0	0	0	0	17	0	0	0	0	0	0	0	0	0	0	0	0	0	0	0	0	0	0	0	0	0	0	0
bec3b8b18ca4a6e2e411750352529bf7	ITSASV588	AAAATGCGTTACCTAGTGTGACATGCATACACTCGTGAATCACCGACATCTTGAACGTAACTGACAAAGCGAGCTTACGCTCGCTTTAATCACGGTCGAGTGTCAATAATTAACCACAAAATTGGGTGCTTCGATCTAACCGGTCGTCACCTTAAATTCAACCGATACGTACTTTATGGGATTCGCAACCCCTCAAACACGGTTCGTATTCGGGTTTCGTTATCCCGTGTATCCAGGTAAAATTATTGATTCTTCGGATAAATTTGACCTCGGTCGTGATAGACTACCCGCTGAATTTAA	k__Fungi	1	0	0	0	0	0	0	0	0	0	17	0	0	0	0	0	0	0	0	0	0	0	0	0	0	0	0	0	0	0	0
93bef7126d0f2e849988dc6a4305eef1	ITSASV589	TAACTGCGTGCAGACGTGTGAACTGCAGGACACATGAACACCGACGTTTCGAACGCAAATGGCGGTCTAAAGTAAATTTTAGACCACGTCTGGCTGAGGGTCGGATTTGAAATAAAACCAAAAAGTTGCTCAGACTTGGGCTCGTTAATGTCTTGACTGAATGTTGAGCCTGTCTGTTTAAAAGCTTCATCGCTGGGTTATACAGCCCGGTTAGATTACGCAGTACCTGCATTGCAAGAGTTTGCCATTTAATGGTAGCTTTTGATTGCTGATATGAAATGTTAAATTGTACATCGGTGGAAAAGTGCGGTACTGATTTATTATAGAGTAAGCATTGAGTTGCTCTCTAAATCAAACATACGACCTCAGAGTAGGCGAGATTACCCGCTAAATTTAA	k__Fungi	1	0	0	0	0	0	0	0	0	0	17	0	0	0	0	0	0	0	0	0	0	0	0	0	0	0	0	0	0	0	0
11587377ad9b53b529c1ebeb89f92a87	ITSASV590	GAAATGCGATACGTAATGCGAATTGCAGAACTCAGTGAATCATCAAATCTTTGAACGCAAATGGCGCTTTCGGGATAGGCCTGAAAGCACGTCTCTTTGAGTATCGATTCCACCACAACAAGTCAACTTGTTTGAATTTGTTGAAATTGAGTCTTTTCATAACTTTTCGGTTATGTGACTTGAAGCAAAATGGGTTTTGATCAGTAAAGTCAAATGCTTTTGGTTCTTCGGAACTAAATAGAAAGATTTGATTTTGTTCTTTGTAACGTGGGTAAATCCAATACGTGACATTGAACTATCAAAGATCAATCGATTGATAAACATTTTAACTTTCAAAAAGCCCTTTTAACACCAAAACTATTGTTAAGAATTAGATCTCAAATGAAGCGAGAAAACCCG…	k__Fungi	1	0	0	0	0	0	0	0	0	0	17	0	0	0	0	0	0	0	0	0	0	0	0	0	0	0	0	0	0	0	0
18eba753c15fc85286c26a6654451d91	ITSASV591	GAAATGCGATACGTAGTGTGAATTGCAGACTCCAGTGAATCATCGAATCTTTGAACGCACATTGCACCCACTGGTATTCCGGTGGGTATGCCTGTCTGAGCGTCAGTATAATCTCAAGTCTAGCTTGGTATTGGAAGACGATCTGTGTAAACAGCTCCCTTCTTAAACTGATTGGCAAGCCTACTGTAAAAGCAAGCGTAGTAGAAATACAATAGCTTAGTTTGTATGGTGAACTTTGTCAAAATCAAACTTATTAAAAGGTTTGACCTCAGATCAGGTAAGGATACCCCCTGAACTTAA	k__Fungi	1	0	0	0	0	0	0	0	0	0	17	0	0	0	0	0	0	0	0	0	0	0	0	0	0	0	0	0	0	0	0
dab2335a775a28894787937fa221bf22	ITSASV592	GAAACGCGAAATGTAATGTGAATTGCAGAATCTCAGTGAATCATCGAATCTTTGAACGCATCTTGCGCCCAGTGGTATTCCGCTGGGCATGCCTGTCTGAGTGTCGTTACTTCTCATACTTGACACTTTTGTGTTATGTTATGGATGGTGGGTGTTTGTAAGGCTTACGCTTTACATACCTCAAATGTAATCCGGTTTATACTTGATTTTACGGCTTGACCGAATGTTGTAGATTGTACACTTCATTTGGGACGTGAAAATAAAGATGAGACCTAAACGACATGTAACTTTCAATTTTGACCTCAGATCAGGTAGGATTACCCGCTGAACTTAA	k__Fungi	1	0	0	0	0	0	0	0	0	0	17	0	0	0	0	0	0	0	0	0	0	0	0	0	0	0	0	0	0	0	0
0bde0338c517dab34a14e27b029fe261	ITSASV593	CAGGTGCGATAAGTAGTGTGAATTGCAGAATTCAGTGAATCATCGAATTTTTGAACGCAAATGGCGCTCCTTGGCTCTCCAAGGAGCATGTCTGTCTGAGGGTCGATCTAACAAACCACGCAAGCAGCTTGCTGCTAGCGGCGTTGAGAGTCCCAATTGCTGCTCTAGTCAGTAGCGAGATTGTGTCTCTTGAAATCTCTGAGACTGCATGCCACACTCTTGACTGTGTAGTGCGTCAGGCCACAAATTCATTTGTCTTGACTGCTAGCAATCAGTGGCATGGTCGACAACCTGCGTTTGCTGTCGTGTCTATGGCAGCATCCAATCAATCAATGACCTCAGATCAGGCAAGACTACCTGCTGAATTTAA	k__Fungi	1	0	0	0	0	0	0	0	0	0	0	0	0	0	0	0	0	0	0	0	17	0	0	0	0	0	0	0	0	0	0
465ae612baece64bac1566a7596b22b5	ITSASV594	GAAATGCGATACGTAACGCGAATTGCAAGACCTTGTGAATCATTAAAACTTTGAACGCACATTGTGCTCCCGGGAATCTCCTGGGAGCATGCTTGTCTGAGTGTCAGAGAACTTCTTTCAGAATAAGTGCTGAGCGCTTGTTACTGGTACTGTGAAAGTTAACACATTTGTGCTGACCTTCTGAATTCTCTGCTGTTAAAGGCAGTTAAACGGCTAGCTTGTCTGGCGCGGTTTTTCACTGGTAGCAATACTTGAAGAACCTTGTGCCTAGCAACGCATGCCAATAACAAACACACGTTGCTGATCTCAGCTCAAGCAAGAAGACCCGCTGAATTTAA	k__Fungi	1	0	0	0	0	0	0	0	0	0	0	0	0	0	0	0	0	0	0	0	0	0	0	17	0	0	0	0	0	0	0
63721963f5b7b15b8f5c8a995cdb9808	ITSASV595	GAAATGCGATACGTAATGCGAATTGCAGAATTCAGTGAATCATCAAATCTTTGAACGCAAATTGCGCTCTCATTTACGTGGGAGCACGCCTCTCTGAGTATCGGTTCTTATATTCTCCCGACCGCGTTTGCTATTATTGCAATGCAGTGTTGGGGATCAATGAGTTGTCACGTCTTTTTAATTTGTAAGATGCGTCACTTGAAAAGCAGATGCTTTTTTCTGACTTTTTGTTTTATATAATTTGTTTCTCGCAAGAGAAGTAGATGACATGGATAATTATCTCAAGTCGTTTATCAATCGAATCAATAAACACTGTCAGCTTTAGTACAAAAGCTCCAACCTTTTCCACTTTATTGTAGAAAAACCCACCAGAAATAAGATCTCAGATGAAGCGAGACT…	k__Fungi	1	0	0	0	0	0	0	0	0	0	0	0	0	0	0	0	0	0	0	0	0	0	0	0	0	0	17	0	0	0	0
e56ae3c735c6bfe01f5caec693193c21	ITSASV596	GAAATGCGATAAGTAATGTGAATTGCAGAATTCAGTGAATCATCGAATCTTTGAACGCACATTGCGCCCCTTGGTATTCCGAGGGGCATGCCTGTTCGAGCGTCGATGACGCCTTTCGAGCCCCTCTGATGGGCTCGGTGTTGGGGCGCTAGGTAACCCTAGGCCCCCAAGCAGTAGTGCGCGGTCCGGCTGCGGGCCCCGGGTACAGTAACTTCACCGTTAGATGCCCTGGGAGAAGCAGCTAGGCTTGCCGTAAAACCCCCGACATAGGGACCCCCCGCAAGGGAGGAACCGCCATATGTTGACCTCGGATCAGGTAGGACTACCCGCTGAACTTAA	k__Fungi	1	0	0	0	0	0	0	0	0	0	0	0	0	0	0	0	0	0	0	0	0	0	0	0	0	0	0	17	0	0	0
e0d02e0d438b0797d78db3f5eb930ad6	ITSASV597	GAAGTGCGAAATTTAATATGAATTGCAATCCTCGTGAATCATTTAATCTTTGAACGCAAATTGCGCTTTTTGGTAATCCAATAAGCATGAATGTTTGAGTGGTATTATTTAAACAATTTCAATATAGAAATGTGATGAGTAGTCTTTATTATGGTAAAGCTATTTGAAATAAATTTTAAAGAGATGAATGAATCAGAAGAATAATTCAATTATATCTGAAGAATGATCCTCTTAATAAATATGTCCATCTTTTACCCTCAAATCATTCAAGATCACCCGCTAAACTTAA	k__Fungi	1	0	0	0	0	0	0	0	0	0	0	0	0	0	0	0	0	0	0	0	0	0	0	0	0	0	0	0	0	17	0
61ec46e83c8c64da00e24b1e7c2465d1	ITSASV598	AAAATGCGTTACCTAGTGTGACATGCATACACTCGTGAATCACCGACATCTTGAACGTAACTGACAAAGCTAGCTTACGCTTGCTTTAATCACGGTCGAGTGTCAATAATTCAACCACAAAAGTGAGCGTTCGATCTAACCCGTCGTCGCTTTAAATTTAACCGTTATATACTGTATGGGATAAATTACCCCCATAACAAACACCAGTATGTATTCGGGATTTGTTAAACCCGTGTATTCGGGTGAAAATTATTGATTCTTCGGATAAATTTGACCTCGGCCGTGATAGACTACCCGCTGAATTTAA	k__Fungi	1	0	0	0	0	0	0	0	0	0	0	0	0	0	0	0	0	0	0	0	0	0	0	0	0	0	0	0	0	0	17
d5e6446ebfe44affd4bd453a0fa8e121	ITSASV599	GAAGTGCGATAAGCAGTGCGAATTGCAGATCCGTGAGTCATCAGATTTTTGAACGCAATTGGCGCCTCTGGCCATCCAGTTGGCATGTTTGTTTCAGTGTCTTGTTTTCTCCTCACCCAAATCTTATTGCGAGAGATACCCTTCTCTTGTTAAGTATGAAAGCACTCTGATCCCTGCAAGCGTCAGACTTTTGTCTTGGGCGCACTCAATGCAGCGGTCACATTGCTCACAATGTGAACTCATTGAGAGTAGAGTCAGCGCAGCTAGTCTGCTTGTGCTTCGAGCAACAAACTCTTCTTGCACCTGAAATCAAGCAGGATCACCCGCTGAACTTAA	k__Fungi	1	0	0	0	0	0	0	0	0	0	0	0	0	0	0	0	0	0	0	0	0	0	0	0	0	0	0	0	0	0	17
fd0ac45b0a399390fe86e5c421333e40	ITSASV600	AAAGTGCGACAAGTGTCACGACTTGCAGATTCCCGGGAGCTGACAACTTTCTGAATGCAGATTGCGGCCCGACAATCTCAGCCGTCGGCCATGTGCTGCAGAGTGTTGTTGCCTTGTGCAATCCATCTTTTTGGTCTCACAAAAAGAATTCGAAGTTGAGCGGCCTGTGCGACTCGGGGGCGCGCGCTCAGCTTTGAGATTTGCGCAAGCTCGCCCGTCCAAAAGACGAGCCTGCCTTGAATGTCTCATTCGCGGCAGAGCACAGAGCAAACGCGCCACACCTTTTTTTGCTGACCTCTGCGGCATAAGAAAACCCGCTGAACTTAA	k__Fungi	1	0	0	0	0	0	0	0	0	0	0	0	0	0	0	0	0	0	0	0	0	0	0	0	0	0	0	0	0	0	17
6f779ea5d0df92dae3e71c0e344a0e95	ITSASV601	GAAATGCGATACGTAGTGTGAATTGCAGACTTCCGTGAATCATCGAATCTTTGAACGCACATTGCGCCCTCTGGTATTCCGGAGGGCATGCCTGTCTGAGCGTCAATATAACATCAAACACCAGTTTGGTCTTGGAAGAAGAGATGGCAACGTCTCCCTTCTGTAAATCATTGAGCAGCGGTCCAAGCTACGCGACGTAGTAAGCACAAATCTCGTCGAACTGTAGCCTTGAGACTGTTTGCCATAACCCAAATATATCATTGTTTGACCTCAGATCAGGTAGGGATACCCCCTGAACTTAA	k__Fungi	1	0	0	0	0	0	0	0	0	0	0	0	0	0	0	0	0	0	0	0	0	0	0	0	0	0	0	0	0	0	17
d66a8f7609f3599c8a2a699891dd1d61	ITSASV602	GAAATGCGATACTTGGTGTGAATTGCAGAATCCCGTGAACCATCGAGTCTTTGAACGCAAGTTGCGCCCGATGCCATTAGGTTGAGGGCACGTCTGCCTGGGCGTCACATATCGAAGCCTCTTGCCAATTTCCTATTGATAGGGATTGTGTAGGATGATGCTGGCCTCCCGTGAGCTCCATCGTCTCATGGTTGGTTGAAAATCGAGACCTTGGTAGAGTGTGCCATGATAGATGGTGGATGTGTTACGCATGAGACCAAATAATCATGTGCTACTCTATTGAATTTAGCCTCTTTTACCCAAATGCGTTTCTAAACACTCGTGATGAGACCTCAGGTCAGGCGGGGCTACCCGCTGAATTTAA	k__Fungi	1	16	0	0	0	0	0	0	0	0	0	0	0	0	0	0	0	0	0	0	0	0	0	0	0	0	0	0	0	0	0
f215132ba2a11f73d2328ff4e9bcb354	ITSASV603	GAACTGCGATACGTGATGTGAATTGCAGAATTAGTGAATCATCGAGTCTTTGAACGCATATTGCGCCCATTGGTACCCCTTTGGGCACGCCTGTTCGAGCGTCGTCAAAACCCCCTCGGGCCTTGCCCGGTGCTGGAGGATGCCAATTTTTTGGATTACCCGAAATATATTGGCACCTCTTTAACACTTTTTATTCTGGCGCGGTGACCAGACTTCCTGACGCGGCAAGTTAATTTTTAACCTCCGTCATGCAAGTCTGAATTACTGTTCGCCGTCAAATTGACCCATTGGAAGCGATTTCAATTGGACTATTTATTTTTCGACCTCGAATCAGGTGGGGATACCCGCTGAACTTAA	k__Fungi	1	0	16	0	0	0	0	0	0	0	0	0	0	0	0	0	0	0	0	0	0	0	0	0	0	0	0	0	0	0	0
8baccd58149d5eb2b30abfca51fd3764	ITSASV604	GAAATGCGATAAGTAATGTGAATTGCAGAACCGTGAGTCATCAGATTTTTGAACGCAACTGGCGCTAGGTGGCTATCCACCCAGCATGCTTGTTTCAGTGTCTCATTTTCTCCTAACCAAAATCTTAATGCTGGAGATACCCTTCTCTTGCTAAGTACGAAAGCACTCTGAGCCCTGCAGGTGATTTGGCTTCGGCCAAGGTCACACTCAATGCAGCAGTCACATTTCTATGTGAACTCATTGAGAGTAGAGTCAGCGCAGTTTACTGCTAGTGCTTAGGCCCTCAAACTCTTCTAGCATCTGAAATCAAGCAGGATCACCCGCTGAACTTAA	k__Fungi	1	0	0	16	0	0	0	0	0	0	0	0	0	0	0	0	0	0	0	0	0	0	0	0	0	0	0	0	0	0	0
edb79c4e677e36ecda22877fc35bf5c3	ITSASV605	GAAGTGCGATAAGCAATGCGAATTGCAGAGCCGAGAGTCATCAGATTTTTGAACGTAACTGACACCGGAGGGTTCTCCCTTCGGTATGCTTCTTTCAGTGTGTGATTCTCTCATCACCCAAACCTTAATGCGATAGATGCCCTTCTATTGCTAAGCATGAAAGCACTCTGTACCCTGCAGCGAAAGTCTTCGGACTGACGCACTCAATGCAGTAGTCACATTCTCAAATGTGAACTCATTGAGCGTAGAGTCAGCGCATACTTGTATGCCAGTGCTAAGACACTTAAATTTTTTCAGCATCTGAGATGAAGTAGGAGTACCCGCTGAACTTAA	k__Fungi	1	0	0	0	0	0	16	0	0	0	0	0	0	0	0	0	0	0	0	0	0	0	0	0	0	0	0	0	0	0	0
c12223c685ac443aa77b92766e7ccaff	ITSASV606	TAAATGTGACAATTAATGTGACTTGCAGAGTACGTGAATCATCAAGTATTTGAATGCACATTGCACTTTCTGTTCAAGAAAGTATACCTGTTTGAGTACCATATTCTTTTTCCCTTTAATGGAAACTTGTGTCATCCGTTGCGCTTTGAGCGGCGACGGCGATACAAAATTGAGAGCCCAACTCGAGACGTAAAAACATTGCAAAATGATTGAACGTTGCGCGTTGCTTTACTACAACCTTTTTTGAATTGATCTCAAATCAGGCAGGACTACCCGCTGAACTTAA	k__Fungi	1	0	0	0	0	0	0	0	0	0	16	0	0	0	0	0	0	0	0	0	0	0	0	0	0	0	0	0	0	0	0
b52f7444f92dd91a79b1d336987db563	ITSASV607	GAGGTGCGAAATCTGGCGCGATACGCACCACATGTGAGACGTCGAGTTTTTGAACGCAGCTTGCACCCACTGGGCAACCAGAGGGTGTATCTGCCTGGGTGTTAAAACATTGCTTTTGCATCAACAGTAACATGATGATGCGGATGCATCTTGAGCGAAAAGGGTTTTTTAAACGTTTTTTGCTCGTGTGTGCGCTGTGTTGACTAACAGTGTTAATTTCGTAGGATTTGCAATGAAGAAGTTGCATGCTTTTGTGTGTGAGTGTTGTCATGTGCGTCTAATCCTGGTCAGTAAGCCCCGGCTTGGTGATCGTTTGTTGCGAACAAAAATTAAAATGTTTGATTCACATAAAATATTTACCTCAGGTCAGATAAGATCACCCGCTGAACTTAA	k__Fungi	1	0	0	0	0	0	0	0	0	0	16	0	0	0	0	0	0	0	0	0	0	0	0	0	0	0	0	0	0	0	0
da8395daae4a31fa460541951dceebac	ITSASV608	GAAATGCGATAACTCATGTGAATTGTAAGGTTCTGTGAATCATTGAAACTTTGAACGCAAATTGTACTGTTTAGCTTAAAAAACTAAATGGTGTGCTTGTTTGAGCGTCGTTTTACTCTATTTTCTCCAAAAAGAGCGAAAAAGGTGTCCAAAAATTGGAGAATTTATAAAAAAGTTTGTGTAAAAAGTTTTGTCAAAAACTTTTTAAACTTTAAAAGGAAAAATTGGCAACTTTTCCTATTTTGACGCATTTACGAAATTGATTTTTAGTCCTCTTGTTAATTGTAATCTTGTGTAAAAATTAACAATGACTTAAAAATATCCAACAATTTCAATACTCGACCTCAAATCAAGCAAGATTACCCGCTGAATTTAA	k__Fungi	1	0	0	0	0	0	0	0	0	0	16	0	0	0	0	0	0	0	0	0	0	0	0	0	0	0	0	0	0	0	0
9e2a6d890369030fc5a822b6fecf5b94	ITSASV609	GAAATGCGATACTTGGTGTGAATTGCAGAATCCCGTGAACCATCGAGTCTTTGAACGCAAGTTGCGCCCCAAGCCGTTAGGTCGAGGGCACGCCTGCCTGGGTGTCACGCATCGTTGCCCCCCCCTCCGAAACCCCCCTCCTCTCGAAAGAGACGATGGGACTTGGGTGTGGGCGGATATTGGCCTCCCGTGGGCCGAACGGCTCGCGGTTGGCCTAAATCTGAGTCGTCGGCGATGGGCGCCGTGACGTTCGGTGGTCGAATAAACCTCGAGCTCTCGTCGCGCGTCCGTCGTCGGTAGAGTAAGGCTCACTGACCCTGAAGCGTTGTCAACAACGCACGCATCGCGACCCCAGGTCAGGCGGGATTACCCGCTGAGTTTAA	k__Fungi	1	0	0	0	0	0	0	0	0	0	0	0	0	16	0	0	0	0	0	0	0	0	0	0	0	0	0	0	0	0	0
227b42e6cea6efa7b501a562ef42a360	ITSASV610	GAAACGCGATATGTAGTGCGAATTGCAACATTCAGTGAATCATCGAATCTTTGAACGCAAGTTGTGCTCCTGGGTATTCCTGGGAGCATGCCTCTTTCAGTGTCGGTACTTCTTTCAAATCATTTTTGATTTGCATATTGGGAGTTTCTTTTGAATCTCTTTAAATACTTTGTGTATTCTCAGGTGGACTTGAGTTTACGGTAGATAGAATGAGACAGTCATTGATCGTCGAATGAATTCTTACCCGGCTTTCGTATCTACTTGGAAAAGGATGCGCCATAGAACTATCACTTAAGACCTGAGAGAGGTAAGATTACCCGCTGAACTTAA	k__Fungi	1	0	0	0	0	0	0	0	0	0	0	0	0	0	16	0	0	0	0	0	0	0	0	0	0	0	0	0	0	0	0
8310d3528a4c997a5650e7076cf79d3b	ITSASV611	GAAATGCGATACGTAATGCGAATTGCAGAATTTCGAGAATCATCAAAACTTTGAACGCATCTTGCGCTTCCGGGATATTCCTGGGAGCATGCCTGTTGGAGTGTCTGCTAACACCTCTCATCTGTACTTGTCTTTCTTAAACAAAAGGCGAGTGCATGATGGACTTTGAGAGGGAGGAAACTCCTGATTGAAGAGCAGACCTGACGACTGTAGGTGTCTTCCTCTGGTTGTACTCAGGTTCTTTGGTCACTTGCATCAAACGAACTGACGAGACGCAAACAAGGAGATCCGAGTCAGGAAACACACATTCAACTACAACATTGGATCTCCAATCAGGCAAGAGGACCCGCTGAATTTAA	k__Fungi	1	0	0	0	0	0	0	0	0	0	0	0	0	0	0	0	0	0	0	0	16	0	0	0	0	0	0	0	0	0	0
fbd520cbdda836f1c0e86b9ee859a5a7	ITSASV612	AAAGTGCGATAAGCAGTGCGAATTGCAGAATTCAGTGAATCATCAGAAATTTGAACGCAAATTGCACCAGAGGGATATGCCTTCTGGTATACTTGTTTCAGTGTCTGTTTACTGCCTGTAAACAATCATGATGTGACTGAGTGATATCATCTCTCGTGTGATAGATCTCTTTCATCAAATGAGACATGCCAAGTCGAAGTCATGCACTCTGTTCTTAGGAGGCACTCAACTGATTCAGTGTAAACATTGAATCTGGTTGTTGTTGCAGTCTTTTGAACACGTCGTGACACTATATTCTACTTGTAGAGTGAAGAGTGTGTCAAAAGCACTCTTCGGTCAGACATCAGTGATGGTGTTTGTACTTTTACTCTGTATCTGAAATCAAGTAAGACCACCCGC…	k__Fungi	1	0	0	0	0	0	0	0	0	0	0	0	0	0	0	0	0	0	0	0	0	0	0	16	0	0	0	0	0	0	0
78636decc4a0a99c874ff7cc7d9c997c	ITSASV613	GAAATGCGATAAGTGATGTGAATTGCAGAATTCAGTGAATCATCAAAGCCTTGAACGCACATTGCGCTTGTGAGTCAAATCACAAGCACACTTGTTCGAGTCCCGACTATTCTATTCATCACAAGAAATACACACTGTTTTTTTTGTGGAAGGTTGGGTGTCAATCAATATTTATATATATTGTCACTTGAAGAAAAGAACAGGAAGAAAGGGTAAAAAAGAAATATAGAGTTGAAGTAAGGCACATTCAATCTGTGTAAGAACCTCTCTTTTTCATTCCACCCATTCTTCTCTCTCTCAAAAAGGGCTGGTTTTTTAAAAATATCAGTTCCCTTTTCTCTTTTTCTTCGGGCTCGAATCAAGTGAGATTACCCGCTGAACTTAA	k__Fungi	1	0	0	0	0	0	0	0	0	0	0	0	0	0	0	0	0	0	0	0	0	0	0	16	0	0	0	0	0	0	0
5178cbd9c67ae813348e3c03e7a5d624	ITSASV614	AAACTGCGATATGTAGTGTGAATTGCAAAACGTGAATCATCGAATCTTTGAACGCAAATTGCGCCGCGACTGGATTTATCCTGTCGAGGCATGTCTTTGTGAGTAGCGTGAACAACTAAAATGCATGAAAACTTTTGTGTGTTTTGTAATGATGTTTGCCTCGACAGCCGAGGCATGCATTGAAATGTCACGGAAACGCACGGAGGAACAATGGCCCCAGTTGTTTCGTTTCGCTTTTTCCAACGTGGTAAACACCGTCGCTGGGAATTCAAACGGGGAAACGGATCAACGTGTGGTGCGCTGTGTTGTTGCCTTTGTGTGGATTCCATAAAACACAAATATTTTTTCAATATTGCTCTCATATAAGGCAAGGCTACCCGCTGAACTTAA	k__Fungi	1	0	0	0	0	0	0	0	0	0	0	0	0	0	0	0	0	0	0	0	0	0	0	0	16	0	0	0	0	0	0
830926611139d0e27775e732fce2228f	ITSASV615	AAAGTGTGATAATCATGCTGAATCGCAGATACCAGCGAAGCATCAGGGTTTTGAACGCATACTGCGCTGTCCAGTTCGCTGGTCAGCACGTACAAGTCAGTGTCAGTTGTAAACCATCACCTCCCCCTGCTTGCAGGGGTGCGTTGACGGCATGGCCCGGCCTTCCAGGCTGACCAAACCGTTCAAGTGCAATCGGTGCCTCAATCCTATGAGATTGTGTCCGCCACATGTCGCCCGTCCTTTGAGAATCAAGGGGCCATATGAGTGCTTGTCATGAAGTATGCGCCCCGCTCTCGCTGGAACCAACGGACGACGGACCCGACCCTCTCGGACCTGCCCGATCTCTTGTCACAAGAGCGACGTGGTGCCCGCCACCACAACCTTTGACCTGACTCGTGC…	k__Fungi	1	0	0	0	0	0	0	0	0	0	0	0	0	0	0	0	0	0	0	0	0	0	0	0	0	0	16	0	0	0	0
01ae5644d73f11e73f14c670f5a150e7	ITSASV616	GAAATGCGATATGTAATGCGAATTGCAAGACCTCGTGAATCATCCAAATTTTGAACGCACATTGCGCTTTCAGGATTTTCCTGACAGCATGCTTGTCTGAGTGTCTGCAAACCCCAATCAGCGCCAATCTCTTGGCTGCTGGAGTTTGGCTTTGCCTTTCTTGGCTCTACCTAAGTTCACCGAACAACCACACTGAGCTGCCTTTGGGCAGCTTGCTGGATTGTCTTCCTGTAGCCCGCCATTGGTGAGTGAAGGGAGGTAACCACAGTCCAGTTCCTTTCGGGCTTTGTGGTTCCGTTGGAGCTTCCACCCGAAGCTTCCACCTGCAACACTTTTAGATCTCAGCTCAAGCAAGAGGACCCGCTGAATTTAA	k__Fungi	1	0	0	0	0	0	0	0	0	0	0	0	0	0	0	0	0	0	0	0	0	0	0	0	0	0	0	0	16	0	0
151e3f2ece6665e87a03b9d15933138e	ITSASV617	GAAATGCGATAAGTAATGCGAATTGCAGAATTCCGCGAGTCATCAGATCTTCGAACGCACCTCGCGCCAATCGGATATCCGATCGGCATGTTTGATTCAGTGTCTTGTTGAGACTTGCATATCTCATTGTGATTGACTCTTCGCTACTTGTAGAGAAGTGTCTTTCATGAAAATAGATTGCGCATACCGCAACGATGCAGTAGTCAGTTAACGCTGATACTCATCGGTGAAATGGTATGATTACGTAATGTTGGAAACAACAATACATAAAACTCATCTCCATGCATCTGAATCAAGCAAGAACACCCGCTGAACTTAA	k__Fungi	1	0	15	0	0	0	0	0	0	0	0	0	0	0	0	0	0	0	0	0	0	0	0	0	0	0	0	0	0	0	0
c4bda8e09a69f3500bbe1f92fb367ef5	ITSASV618	GAATTGCGATAAGTAATGTGAATTGCAGAATTACGTGAATCATCGAATTTTTGAACGCATATTGCACTCCCTGGTGATCCGGGGAGTATGCCTGTTTGAGGGTCAGTAAAAAATAAAACATTATCATGTGATTTCTTTATGGGGAATTTCATGGAATTGGATTTTTCAAAGGTCTTTTTTTGTTCCTTTGATGATCTTAAATTTTATGTTATGGCTAATTATATAAATTGAACTAAAAAGAGCAATTATTTATAAATACTCGAATTTTAGTGACGTTTATAGGCCAAATATGATTTTTTTGGTGTTAATAAAATACCAAAAGTTCATAAATAATTTTTAAAATTGACCTCAAATCAAGTAAGAATACCCGCTGAACTTAA	k__Fungi	1	0	0	15	0	0	0	0	0	0	0	0	0	0	0	0	0	0	0	0	0	0	0	0	0	0	0	0	0	0	0
7a4deb337afd1b2625eed6f6795ddec2	ITSASV619	TAACTGCGTGCAGACGTGTGAACTGCAGGACACATGAACACCGACATTTTGAACGCATATGGCGGCCTGAAATAAATTTCAGGCCACGTCTGGCTGAGGGTCGGCTATGAAATAAAAACAAGAGGTGCTCTTTAATTGGAGCTGCATCGCCAAGTTGAACAGCTTGGTTAGAATACATGTGTATAAAAGCTGTATGCAAAACAGACATGAAAAATTTGATTGTCTTGTTTATTGGCACGTACACAGTAACAATTTTATATAAAATTCATTGTTACGACCTCAGAGTAGGCGAGATTACCCGCCTAATTTAA	k__Fungi	1	0	0	0	15	0	0	0	0	0	0	0	0	0	0	0	0	0	0	0	0	0	0	0	0	0	0	0	0	0	0
a081a22cf55bafa46987044600a0418e	ITSASV620	GAAATGCGATACTTGGTGTGAGTTGCAGAATCCCGTGAACCATCGAGTTTTTGAACGCAAGTTGCGCCCGAAGCCGTTAGGCCGAGGGCACGCCTGCCTGGGTGTCACACATCGTTGCCCCAATGCCAATCGCCTCACTTTGTAGGTATTTGCTTGGGGTGAATGTTGGCCTCCCGTGAGCTTTGTCTCACGGTTGGTTGAAAATCGAGTGCATGGTGTCGGGTGTACCATGATGGATGGTGGTTGAGTGATGATGCTCGAGACCAATCATGGGTAACTCCACCAGAATTGGGCTCGGTGACCCACATGCGTCCCTTGGATGCTCCCTAAGGAGACCTCAGGTCAGGCGGGGCTACCCGCTGAGTTTAA	k__Fungi	1	0	0	0	0	0	0	0	0	0	0	0	0	0	0	0	0	0	15	0	0	0	0	0	0	0	0	0	0	0	0
fb7aa3464ab1aabcf20f61438c1c4e35	ITSASV621	AAACTGCGATAAGTAATGCGAATTGCAATGCCTACGCGAGTCATCCAATTTTCGAACGCAGCATGCACCAAGGAGCTTCATATCTCCTAGGTAGGCTTGGTTCAGTGCCTCTTGATCATACCAAAGCTGAATGTCCCTGAATCTTCAAACAAAAAACCTCATGAAATTTTTTGCAAAATTTTATATTTTTTTGATTCTTGGATTAAACCTGATTGAGACCCAAAAGTAGCATCCTTCGAATGGTCACCGTTTGTACTGATCCAAAAAATCAAAAAAAACTGGTGGTTCGTCGGCTCTGCTCTTCCAAATCTCAAAGAGAGGATAGTCTTTAACGATTGTAATGGCCTGATCTCAAGCCGGATAACCCGCTGAACTTAA	k__Fungi	1	0	0	0	0	0	0	0	0	0	0	0	0	0	0	0	0	0	0	0	0	0	0	0	0	15	0	0	0	0	0
e61cb6ebdcacd966b3ba4cff94f6db01	ITSASV622	GAAATGCGATAAGTAATGTGAATTGCAGAGATTTGTGAATCATCAAGTTTTTGAACGCATATTGCACCCTTTGGCATTCCAAGGGGTATGCCTGTCTGAGTGTCTGTACTCGCAAATCAGATATTTTTTCTCTTTGGAGATTTTTGTCTGGTTCTGGACAATTGCCACATTGGCGCCATGGCGCTTGTGTTGTGTGGCTTGTCTTTAATGAGTGTCTATGTACATCGTGCGCAAGCGGCGTCTTGTGAGCGAATGCTGTCAGTTGCAGTGGAATGTTGTAACTGGTGTGTATGCGTGAGCAGAGATGCCTTTGCGTCTATATATTTTTCTGTACCTCAGATCAGGTAGGAGGACCCGCTGAACTTAA	k__Fungi	1	0	0	0	0	0	0	0	0	0	0	0	0	0	0	0	0	0	0	0	0	0	0	0	0	0	0	15	0	0	0
082b6b5a54059529115263d508d5efe3	ITSASV623	GAAGTGCGATAAGCAATGCGAATTGCAGAACCGTGAGTCATCAGATTTTTGAACGCAACTGGCGCTGGTTGGTTATCCAATCAGCATGCTTGTTTCAGTGTCTCTTTATCCCCTCACCCAAATCTTAATGCGAGAGATGCCCTTCTCTTGCCAAGCAAGAAAGCACTCTGCGCTCTGCGAGTGGCTTCGACTCGATCGAGGGCCGCACTCAATGCAGCAGTCACATTGCTCACAATGTGAACTCATTGAGAGCAGAGGCAGTGCAGCAGCCGCTGCCAGTGCTTAGTCACGCAAACTTTCTTTGCATCTGAAATCAAGCAGGACCACCCGCTGAACTTAA	k__Fungi	1	0	0	0	0	0	0	0	0	0	0	0	0	0	0	0	0	0	0	0	0	0	0	0	0	0	0	0	0	15	0
55500b1544aaaf824a7dd3a54f1fb7a6	ITSASV624	GAAATGCGATACGTAATGTGAATTGCAGAATTCCGTGAATCATCGAATCTTTGAACGCATCTTGCGCCCTCTGGTATTCCGGAGGGCATGTCTGTCTAAGTGTTACGCCACTCTCATTCCCTTGGGATTTCTTGTACAAAGATTTTCCTTGTTCGAATGGATCGTGGCCTTTGCCGTTCCTATTACGGCTGGGCTTAAATGCATGCGGCTGCCTCGATTCGTGGCTTTATCCGATCAGTAAGCTTCTTGCCCATCGGAAACACGTTTCTTGCAGTCCATTCCCTCCTCACGTCTCGTTCGTTCGTTCGTGAGAGAACACACACACATAAATGACCTCAGATCAGGCAGGATTACCCGCTGAACTTAA	k__Fungi	1	0	0	0	0	0	0	0	0	0	0	0	0	0	0	0	0	0	0	0	0	0	0	0	0	0	0	0	0	0	15
c36394f0937916087c927b794852ab86	ITSASV625	GAAACGCGATATTTAGTGCGAATTGCAGAATTCAGTGAATCATCAAAACTTTGAACGCAAGTTGCGCTCTTGGGTATCCCTGGGAGCATGCCTCTTTCAGTGCCGGCAACCCATCCAACAATCAATTGTTGGGATTCGCGTGTTTCCAAGAGATTCATGCTAGACTGCAGGCTTTGTGCGTATTTGGGTACGAGTTGTATTGGAAATAGAGACAGTAAAATGTCGATTGGAACAGTGCAAATTGGATTCGGATGCGAATAACACAGAGTGCATCGTATGAAAATACAATATCTGAAAATAGACCTGAGAGAGGTAAGATTACCCGCTTGACTTAA	k__Fungi	1	0	0	0	0	0	0	0	0	0	0	0	0	0	0	0	0	0	0	0	0	0	0	0	0	0	0	0	0	0	15
361669fe56685cfc4be5bc43e22ece95	ITSASV626	GAATTGCGATAAGTAATGTGAATTGCAGAATTACGTGAATCATCGAATTTTTGAACGCATATTGCACTCCCTGGTGATCCGGGGAGTATGCCTGTTTGAGGGTCAGTAAAAAATAAAACATTATCATGTGATTTCTTTATGGGATTTTTCATGGAATTGGATTTTTCAAAGGTTTCTCCTTTGATGATCTTAAATTTATGTTATGGCTAATTTATATAAATTGAAGTAAAAAGAGCAATTATTTTATAATACTCGAATTTTAGTGATGTTTATAGGCCAAATATGATTTTTTGGTGTTAATAAAATACCAAAAGTTCATAAATAATTTTTAAAATTTGACCTCAAATCAGGTAAGAATACCCGCTGAACTTAA	k__Fungi	1	14	0	0	0	0	0	0	0	0	0	0	0	0	0	0	0	0	0	0	0	0	0	0	0	0	0	0	0	0	0
fe4d64ea5d3f0d96441f11354a401c7c	ITSASV627	AATCCGCGAAAAGTGGTGCGACGTGCAATCTTTGAGAGTCACTGAATATTTGAACGCAAATGGCACTGCATGCAGATGCAGAGTGCTTGGCTGAGCATTGGACAGAATGAGAAATCGACATGGATGCTGCGATGCGGTGTCTGAAAAGCAAGCGTGGCCGTGTGCGACTGGAATGGGGAAATGAGTCGTGCAAGGGGGACTGCGAGTTTGTGGGGATGGATGTGAATCAATCTCAGCTCAAGCAAGATGACCCGCTGAACTTAA	k__Fungi	1	0	14	0	0	0	0	0	0	0	0	0	0	0	0	0	0	0	0	0	0	0	0	0	0	0	0	0	0	0	0
15765d2e7b4a58671e5f1c4ac23ff96b	ITSASV628	GAAATGCGAAAAGTAATGTGAATTGCAACCTGTGAATCATCGAATATTTGAACGCAAATTGCACCCTCTGGTAATCCGGAGGGTATGCCTGTTTGAGTGTCTTAAGTAATTATTGACATATGCCTATGTAATAATGTCAGAATTGAGCTATCTATCTACGTACCAAGAATAGTGGCTTTAAATAAGACCATGTCATACATATATCTTTACGTTATGTATACATATTTATCAAATTGACCTCAAATCGGGTGGGACTACCCGCTGAACTTAA	k__Fungi	1	0	14	0	0	0	0	0	0	0	0	0	0	0	0	0	0	0	0	0	0	0	0	0	0	0	0	0	0	0	0
2813516fde8bbd818d8127f794eb1e76	ITSASV629	TTGCAATCATTGGTTACTCCTTTGATTGTGCTTTCTTGACATGCACACTCAACAACAACTGGTGTCCTCAGCCAGTTTTTACTGTTCTTGATGAACAAGTGGAGTTCTCTCCACTTGTCCTCGAAAGATTTGCATGAGATCGTTGCCGATAGGGTGTACTGGAGGATTTTCCCAGTTGCAGACTGTGTCTACAATTTGCAGGATTTTTGGGAGAATTCTTGAGAGCACATCTACAATTTGGCACGAACCGGCATATGAATGTATTTTGGTTCTCAAACGACAAAATATATTACAAACCCTTTCCTTTTTTTTGTGTCAAGCAAAGCACGGCAACCCCCTGAATTTAA	k__Fungi	1	0	14	0	0	0	0	0	0	0	0	0	0	0	0	0	0	0	0	0	0	0	0	0	0	0	0	0	0	0	0
dcaec368938433694ac57668f9651b12	ITSASV630	AAAGGGCGATACTTGATGAGAATCGCAGACTGTGAATCATTGAATATTTGAACGCATCCTGCGTCTTATCCCTTAAAAAGATAAGACATGGTGAGACGAGATGGTAGTTTTTTTCTTTTGTGGGGTCAGAGCGAAGTTGTCGCTTGCACAATTTGGACGACCATGATCAGTATGGTTTAGAAGATATTAACTGGGATTTAAGACATCCTATAGGGGATCCTGTAGGGATGCTTTGACAACAGTGTAATCATCACTCGTCTCACCAAGACTACCCGCTGAATTTAA	k__Fungi	1	0	14	0	0	0	0	0	0	0	0	0	0	0	0	0	0	0	0	0	0	0	0	0	0	0	0	0	0	0	0
2159d64d7b61ccd2487db4ead5c586d1	ITSASV631	GAAATGCGATACGTGATGTGAATTGCAGAATCTCGTGAATCATCTAATCTTTGAACGCACATTGCACTCTAGCTTGCTAGAGTATGCCTGTTTGAGAATCTAATGTATTCATTTCCCTCTTTTGAAGGAAGATCTGGGGCAGCTTTTATAAGTGCCCTGAATTTCATTAGTCTACACCTAATTGCGTAATGACGGCCTGCAAGGCTGCCGAAAGGTATATGTATGGAACCTTGGTTTCTCATTGTGCCGTGTAAGCAGCAGTAGTGCCCAGTGCAACTCGGTGTGGATCCACCTACAAGACACTTGTGTCTGAACCATGGTCTCAAATCAGGTAGGACTACCCGCTGAACTTAA	k__Fungi	1	0	14	0	0	0	0	0	0	0	0	0	0	0	0	0	0	0	0	0	0	0	0	0	0	0	0	0	0	0	0
2f511f6ceac55b24b97613d399766948	ITSASV632	CAGGTGCGATAAGTAGTGTGAATTGCAGAATTCAGTGAATCATCGAATTTTTGAACGCAAATGGCGCTCCTTGGCTCTCCAAGGAGCATGTCTGTCTGAGGGTCGATCTAACAAACCACGCAAGCAGCTTGCTGCTAGCGGCGTTGAGAGTCCCAATTGCTGCTGCTCTAGTCAGTAGCAGCGAGATTGTGTCTCTTGAAATCTCTGAGACTGCATGCCACACTCTTGACTGTGTAGTGCGTCAGGCCACAAATTCATTTGTCTTGACTGCTAGCAATCAGTGGCATGGTCGACAACCTGTGTTTGCTGTCGTGTCTATGGCAGCATCCAATCAATCAATGACCTCAGATCAGGCAAGACTACCCGCTGAATTTAA	k__Fungi	1	0	0	0	0	0	0	0	0	0	0	0	0	0	0	0	0	0	0	0	0	0	0	0	0	0	14	0	0	0	0
503aa744bcedae45ad733be2c7da06d6	ITSASV633	GAAATGCGATAAGTAATGCGAATTGCAGAATTCAGCGAGTCATCAAATCTTTGAACGCACATTGCGCTCCCTGGTATTCCGGGGAGCATGCCTGTCTGAGCGTCATTACACGCCTTGCGCTCCGCGCAGTGTTGGGCGCAGCCCTCAGGGCTCGCCTCAAATCCAGTGGCAGCACCTCAGAGCTCCTACGCGCAGTGATCACCGCCGCCGGTGGAGTCCTGTGGGTGCTAGCTAGTCAACCCCCCCACTTGCTAGGTTGACCTCAGATCAGGCAGAGATACCCGCTGAACTTAA	k__Fungi	1	0	0	0	0	0	0	0	0	0	0	0	0	0	0	0	0	0	0	0	0	0	0	0	0	0	0	14	0	0	0
fcd0807fa1875f7081a7fbf75be06965	ITSASV634	GAAACGCGATATTTAATGCGAATTGCAGAATTCAGTGAATCATCAAAACTTTGAACGCATGTTGCGCTTTTGGGATATTCCTGGAAGCATGCCTCTTTCAGTGTCGGTTATCAAATCTAATCTTTTATGATTAGGAATATGTTGTTTGCTTTTACAAGCTTGCGATCAAATATTATATTGCTTCTGATTTGAAACAGGTGCATTTGAATTGGATTAAGATGATTCTTACGAGTTATTGGTATACGATTTGAAATATGCATCAGTTGATAATCATCAAAGAAACAATCAACGAGCGATAGGAAACTATCAATCAATCTATTCAAGACCTGAGTGAGGTAAGACTACCCGCTGAACTTAA	k__Fungi	1	0	0	0	0	0	0	0	0	0	0	0	0	0	0	0	0	0	0	0	0	0	0	0	0	0	0	0	0	0	14
94ab45971b8580f523895b21b3c00a78	ITSASV635	GAAATGCGATAAGTAATGTGAATTGCAGAATTCAGTGAATCATCGAATCTTTGAACGCAAATTGCGCCTGCGGATTCGTCCAAAGGCATGTCTGCCTCAGCGTCGGCGCACCTCTCTCGCCCCCTTTTCCTTGTTTTCACGAACAAGCGTTTTTGGGGCGTGGACCTGGCCCTCTCGGCGCGTCTACTTCCTTGTTCTCAAAGAAGCAGTTCCGGCGCCGTGTTGGCTGAAACGCAGAGGCTTGAGCAGCGACCTCGTGTTGTCACGACACCTGGGCGACGGCTTGGTAGGTCGGGCTTGTCCCACACCCCCGCCGCCGCCTTGTGGTCCTGCTGGGAGCCGCGCAGGAAATTTTTTCATTAAATTTCGACCTGAGCTCAGGCAAGGCTACCCGCTGAA…	k__Fungi	1	0	0	0	0	0	0	0	0	0	0	0	0	0	0	0	0	0	0	0	0	0	0	0	0	0	0	0	0	0	14
a2773f2fce29eb9762c9fba41daaaf2d	ITSASV636	GAAATGCGATAAGTAGTACGAATTGCAGAATCTCGTGAATCATCGAATCTTTGAACGCACATTGCGCTCTCCGCTTCTGCGGGGAGCATGCCTGTCCGAGCGTTAGAAGTCCCCCTCAGACCCTGTCTGGTAGTGGGCTAGGTCAAGTTACTGACCGGCCTTAAACCCTGTGGCTCCTAGCACGACCCCTGAGCGCAGTATATCTCTCGTTTCTGGGACCGTGGGTGGCAGACCAGAAGAATCCTTTCTAAACGTAACCTCGGATCAGGTAGGAATACCCGCTGAACTTAA	k__Fungi	1	0	0	0	0	0	0	0	0	0	0	0	0	0	0	0	0	0	0	0	0	0	0	0	0	0	0	0	0	0	14
32753a5f9e7b01fea7867b89930540b0	ITSASV637	TAGCTTCGAGATGCAGTGTGACATGCGAACTTCTGTGAATCACTAGATTTTTGAACGCAAACGGTACTTCTAAATTTATTTAGGAGTATGTTCACTTCAGTGCTTTTATTTATTTGTTAACCTAATTGGTGGTCAACGTGAATAGTTGCTGTGATTATGGCAACTGCAATCTAATGGTAACGTCTTTTAGGTGACCCTTTAGAGACTGTTACTAACTGTACTTTATTCATAAGCCTGAATTTGAGCAAGTATACCCGCTGAACTTAA	k__Fungi	1	0	0	0	0	0	0	0	0	0	0	0	0	0	0	0	0	0	0	0	0	0	0	0	0	0	0	0	0	0	14
a121b504ab21914b4ba10e2d0f0a9287	ITSASV638	GAATTGCGAAAAGTAATGTGAATTGCATAATTCCGTGAATCATCAAATCTTTGAACGCACCTTGCGCTAGCTGGAATTCCGGCTAGCATACCTATTTGAGTATAGAAATTTAATCACAATAAAGTGGACATGGGCAATGTATTAATACTTGTCATAAAAACAATAAGAGAGTTTAGGCCTCACAATAGAGCTAAATTGACTATTATGACCTAAAATAACTCTAATTTATACGCTATCTCAAATTAGGTGGGATTACCCGCTGAACTTAA	k__Fungi	1	0	13	0	0	0	0	0	0	0	0	0	0	0	0	0	0	0	0	0	0	0	0	0	0	0	0	0	0	0	0
8965509727c4fe2528e6657ccd4d3200	ITSASV639	GAAATACGATAAGTAATGTGAATTGCAGAAATCCGTGAATCATCAAATCTTTGAACGCACATTGCACTTAATGACAATCTCATTAAGTATATTTATTTGAGTGTCATCTCTTTATTATTTTTCAAAAATCTAATTTTTTTATTTTTTTACTACTATCTTTTCATATATTCCAAAAAAATATGATTGATTAATTTTACAAACTGTTTAAAAAAACCAAACCAAAAATCTATTGTTCGGTACATACATAGACAGACACACACACAAAACAAAAGACCTCAAATTAAATAACAATACCCGCTGAATTTAA	k__Fungi	1	0	13	0	0	0	0	0	0	0	0	0	0	0	0	0	0	0	0	0	0	0	0	0	0	0	0	0	0	0	0
cea9e349afddf46cd23a58aaeb641057	ITSASV640	GAAGTGCGAAAAGTGTCATGACTTGCAGATTCCCGAGAGCTGACAAACTTCTGAATGCAAATGGCGGCCGTCAAAAACGGCCATGTATGGCAGAGTGTAGTTGTTCAGACTAATCACCCCCTTCTCATCATACGTTGGTGGCCAGGAAAGGTATCTGCGTTTACTAGCTCTTTGGCCTTCACGGGTCAAAGGGAGTGAACGTGAAACATCGGGCCCTTCATTCCAGTGGGGAAACCTACTGGGGTGGGGTGACTTCGGAACAATATTATTTTTTTAACTCTTTCTTTGCGCAAGCAAAGGGGGGGGGAAAAGAGATAATGGCGATTTGAAGTTACAGCGCTCGCGAATATAGGTAATCTACCTCTGCCATGCAGGAGAACCCGCTGAACTTAA	k__Fungi	1	0	0	0	0	0	0	0	0	0	13	0	0	0	0	0	0	0	0	0	0	0	0	0	0	0	0	0	0	0	0
6ae3bd89b95b5fff7e9f237143fde2e9	ITSASV641	GAAATGCGATATTTAATGTGAATTGCAGGTGTCTGTGAATCATCAAAATTTTGAACGCAAGTGGCGCCATTAAAAGTGGCATGTTTGTTTGAGTGTTGGTAATAATAATTATCATATCATTTTTATTATTATGATGATATGGAATTGAAGATTTTGATTTGAATCAAATTCTTTTTAAAATTATAATTGATTTTAAAAAAAAAAAATTAACAAAAAGATATTTTTGTTGAGTGTTATAAAAAGCACATTTAATAATATCTTTTTTTTTATTTTTTTTTAAATCCCAATTTTTTTGGAGAAAAAACAAAACAAAAATCTCAACCTCAAATCAATCAAGATTACCCCCTGAACTTAA	k__Fungi	1	0	0	0	0	0	0	0	0	0	0	0	13	0	0	0	0	0	0	0	0	0	0	0	0	0	0	0	0	0	0
ad3be5f4824dcfd7657cec0e7b6aeb03	ITSASV642	GAATTGCGATAAGTAATGTGAATTGCAGAATTACGTGAATCATCGAATTTTTGAACGCATATTGCACTCCCTGGTGATCCGGGGAGTATGCCTGTTTGAGGGTCAGTAAAAAATAAAACATTATCATGTGATTTCTTTATGGGGGAATTTCATGGAATTGGATTTTTCAAAGGTCTTTTTTGTTCCTTTGATGATCTTAAATTTATGTTATGGCTAATTATATAAATTGAACTAAAAAGAGCAATTATTTATAATACTCGAATTTTAGTGACGTTTATAGGCCAAATATGATTTTTTTGGTGTTAATAAAATACCAAAAAGTTCATAAATAATTTTTTAAAATTGACCTCAAATCAGGTAAGAATACCCGCTGAACTTAA	k__Fungi	1	0	0	0	0	0	0	0	0	0	0	0	0	0	0	0	0	0	13	0	0	0	0	0	0	0	0	0	0	0	0
a442e17bfb46d45f2950461250bc2c71	ITSASV643	GAATTGCGATAAGTAATGTGAATTGCAGAATTACGTGAATCATCGAATTTTTGAACGCATATTGCACTCTCTGGTAATCTGGAGAGTATGCCTGTTTGAGGGTCAGTAAAAACAAAACAATGTCATGTGATCCGTTTATAAGGATTTCATGGAATTGGATTTTTCAAAGGGTCTTTTTTGTTCCTTTGATGATCTTAAATTTATGTTATGGCTAATTAATTATAGATTGAACTAAAAAAGAGCAATTATTTATAATATCTCGAATTTTAGTGACATTTATAGGCCAAATATGATTTTTTGGTTGTTTATAAAATACCAAAAGTTCATAAATAATTTTTAAAATTGACCTCAAATCAGGTAAGAATACCCGCTGAACTTAA	k__Fungi	1	0	0	0	0	0	0	0	0	0	0	0	0	0	0	0	0	0	13	0	0	0	0	0	0	0	0	0	0	0	0
40bfd8cd79abe39a906591994c3e2342	ITSASV644	GAAATGCGATATGTAATGCGAATTGCAAAATCCACGAGTCATCAAATCTTTGAACGCAAATGGCGTTGGCTACCTGCCAACATATTTGTATCAGTGTGTAAGGAAATCACAGAACTCAGTGTGGTTGAGCCTCTCAAAGGGCTCTCCCATTAAACACGAGGGGTGGAGGTAATCTCCGCCGGACGAAGTAGTCGCTAGCTATCTAGTGATCTCGTTTGGTAGGGGTCCTCGATAACACCTTTAAATCTAAAATTTCTCCATCCATACCTGATATAAGTAAGACCACCCGCTGAACTTAA	k__Fungi	1	0	0	0	0	0	0	0	0	0	0	0	0	0	0	0	0	0	13	0	0	0	0	0	0	0	0	0	0	0	0
f730d783fe49f7d8fda7dbcbfd1f40bc	ITSASV645	GAAATGCGATAAGTAATGTGAATTGCAGAATTCAGTGAATCATCGAATTTTTGAACGCATATTGCGCCCTTTGGTATTCCGAAGGGCATGCCTGTTCGAGCGTCATTACACCCCTCAAGCCTAGGCTTGATGTTGGGCGTTACCTGCGGAAGGCACGCCTTAAAGACAGTGACGGTTACCCTTAACCTCAGGCGCACAAATGTTGCCATGGTGGAAGAGGGAGGCTGGTCTTTTTAATAATTTCAAAAAATTGACCTCGGATCAGGTAGGAATACCCGCTGAACTTAA	k__Fungi	1	0	0	0	0	0	0	0	0	0	0	0	0	0	0	0	0	0	13	0	0	0	0	0	0	0	0	0	0	0	0
ce3b1cf677a935c992878cd35f6082fe	ITSASV646	CAGTTGCGATAAGTAGTGTGAATTGCAGAATTCAGTGAATCATCGAATCTTTGAACGCAAATTGCGCTTCCTCTCCAGGGAGCATGCCTGTCTGAGTGTCATGTTAAAAACCACATACAATATAGTATGGCTAGAGAGCTTCATGTGATATAACTTCATATGGCTTTCCATTTCTCTGTGCTCTTGTTACAGTTTAACAGTAGCCTGAGTAAGAAGACTTAACTAGCTTCTGTACTTCTTCTCTAGTTGCTAAACTGTAATGTACAGCTAAATAGTTCTTCAATGAACAATTTTCAATCTTTGACCTCAGATCAGACAAGACTACCCGCTGAATTTAA	k__Fungi	1	0	0	0	0	0	0	0	0	0	0	0	0	0	0	0	0	0	0	13	0	0	0	0	0	0	0	0	0	0	0
c5d79c84f7ac9a9b1451488914906df9	ITSASV647	GAAATGCGATACGTCATGCGAATTGCAAAACTTAGTGAGTCATCAAAATTTTGAACGCATCTTGCACTTCCGCTTACGCGGGAGTATGTCTGTTGGAGTGTCTGTTCATCCCCACACCCTTTCCAACTTGATTGTTGGTTGAGGCTGAGGCAGCCATTGAATTCAGTTATTGATTTCAATGCGCGTAGATGTAACACACCCCCGACCTCGCCCCTGCTCTGTTGGAGTCACGAGAGCGCGACGTAGGTATGAATGAGTAAAATCACGCAATACACACACGCGCTTTCTTTAGTTTTAACGCGAAGGAGCCCCGGCGAGAATCCGTTCGGACCTCCAATCAGTCAAGATTACCCGCTGAATTTAA	k__Fungi	1	0	0	0	0	0	0	0	0	0	0	0	0	0	0	0	0	0	0	0	13	0	0	0	0	0	0	0	0	0	0
5473c8bea4141f294eb1021d9da16bda	ITSASV648	GAAATGTGATACGTAATGTGAATTGCAGAACTCAGTGAATCATCAAATCTTTGAACGCAAATTGCGCTAGTAGTAATACTAGCACACTTGTTTGAGTGTCGTTTATACAATTATCATAAATTATATAAAATGAATGATCAATGATCATTTTAAATATAACAAAAGTATAATCATATCTTTATTTATAATTTGTAGTAACATACACTATTATGAATGCAGACTATACGAACATAATGTATATCGAACATCGACCTCAAATCAAGTGAGATTACCCGCTGAATTTAA	k__Fungi	1	0	0	0	0	0	0	0	0	0	0	0	0	0	0	0	0	0	0	0	0	0	0	13	0	0	0	0	0	0	0
d2442277558362c4d15eba03468446a0	ITSASV649	GAAGTGCGATAAGCAGTGCGAATTGCAGAACCGTGAGTCATCAGATTTTTGAACGCAACTGGCGCCGTACGGGGTAACTCGTCGGCACGCCTGGTCCAGTGTCTTGTTCTCTCCTCACCTAAATCCTTATGCAAGAGATGCCCTTCTCTTGCCAAGCATGAAAGCACTCTGCATTCTGCGAGCAACCTTCTGGTTGCACTCCATGCAGCAGTCACATTTTCATAATGTGAACTCATGGGGAGTAGAGGTAGTGCGGCGACAGCTGCCAGTGCTTCGACACACCAACTTAGGTACAGTATCTGGGCTCAGGCGGGACCACCCGCTGAACTTAA	k__Fungi	1	0	0	0	0	0	0	0	0	0	0	0	0	0	0	0	0	0	0	0	0	0	0	0	0	13	0	0	0	0	0
69465bff6b612da7cb5e32ed8bd93598	ITSASV650	TAACTGCGTGTCGGAATGTGAACTGCAGGACACATGAACATCGACATTTTGAACGCATATTGCGGACCGTGGCTCGTCTACTGTCCATGCCTGGCTCAGGGTCGGTTAAACATCCATCCAGCATGTTGATTAATTTCAGTGTGCTGGCATTGGGCTCTCTTGGGCTAACGCTCAAGTGGCTTTCAGGTGTTTGACTGGTGGCCCCGCTCTTGGCCTCGCCGATCCTAGGGAGCAATCCCGGGTTGGCACTGCCACTAGCAGGAATCTACCAGCAGTTGGGAGACTTTAGCTTCTCTCTTACTGCGACCCTTAATACTTTCTCGACCTGAGAGTAGGCAAGATTACCCGCCGAATTTAA	k__Fungi	1	0	0	0	0	0	0	0	0	0	0	0	0	0	0	0	0	0	0	0	0	0	0	0	0	13	0	0	0	0	0
c493ea48338f8700f9e6532010445ad7	ITSASV651	AAAGTACGATATCTTAAGTGAATCGCAACTAGCGCGACTCTTTAAAATTTTGAACGCATAGTGTGCCCTTGTGTAACAGCTTGGGCGTATTTGTATGAGCGCCATTTATAAAATATCATAGCTTCTTGCTGTGGCAGTGGATGTTGCAATCTTTTGATTGAATCATCTGAAAACATTGAGAAAGCAATGGGAGTGGTCTTAACAGGTCATAACCTTGCAATTCTTTCAGTGGTAAGAGTCTTCTCATTATACTGAAGAGTTGTCTGAGTAAACTATTGCTGTATCAGTTCAGTTACATATTGATCATTCAGTTGGTCTGTGTAGTTGACAACCTACAATCTTGGCTTCATATCAAGTACGATTACCCGCTGAATTTAA	k__Fungi	1	0	0	0	0	0	0	0	0	0	0	0	0	0	0	0	0	0	0	0	0	0	0	0	0	0	0	0	0	0	13
631780dc7f2b52969903617fadc85b2c	ITSASV652	GAAGTGCGATAAGCAGTGCGAATTGCAGAACCGTGAGTCATCAGATTTTTGAACGCAACTGGCGCCAGCTGGCTCTCCAGCTGGCATGCTTGTTTCAGTGTCTTGTTATCTCATCACCAAAATCATAATGCTGGAGATACCCTTCTCTTGCTAAGTATGAATGCACTCTACACTCTGCAGGCAGCTTGGACTTGTCCAAGGTTGCACTCAATGCAGCAGTCACATTTCTAATGTGAACTCATTGAGAGTTGAGGTAGCGCAGCTTGTCTGCCAGTGCATAGTCAACCAAACTTTTCTTGTATCTGAAATCAAGCAGGATAACCCGCTGAACTTAA	k__Fungi	1	0	0	0	0	0	0	0	0	0	0	0	0	0	0	0	0	0	0	0	0	0	0	0	0	0	0	0	0	0	13
c3056f71667a331dfdfbdaf8f3303ec5	ITSASV653	AAAGTGCGATAAGTGCCGCGACTTGCAAGATCTCGTGAATCATCAAAATTTTGAACGCAAATTGTGCTTCTGGATCTTTTTCTGGAAGCATGCTTGTATGAGTGTCAGTAAACCTCACTTGACATGTGTAAAAGCATAGTCAGATTTAGGTATTGCCGCAAGGCTCTACTGTTTGCATGCTGTAGTAGGTTCATTCTACTTCGTTTGCCTCAAATGCAGACTTTTGAGTAAAGCGAATCTAATATCTACAGTGGCTTAGTTTTATGGCTAAGCTCCATTCTGATCTCATATCAAGCACGAGGACCCGCTGGATTTAA	k__Fungi	1	0	12	0	0	0	0	0	0	0	0	0	0	0	0	0	0	0	0	0	0	0	0	0	0	0	0	0	0	0	0
a947eafd288a4e4b798e29ab059852bb	ITSASV654	GAAATGCGATACGTAATGTGAATTGCAGAATTCCGTGAATCATCGAATCTTTGAACGCACCTTGCGCTTCTTGGCATTCCAGGAAGCATGCCTGTTTGAGTCTCAGTTGACTCTCACTCTGTGGATCTGGGCGACTCGGCAACGACCGCCTGAAATGCATCAAGCTGGCCTCTAGAGTGCTCAACACTTGTGGCTCGATAATACTCCGGTTTATTAGTCGGTCGTGTGGATGCGTCTCTAAAGGACATGTGTATCATACCCTCAGCGGTATCTGACACCTTGAGCTCAAATCAGGCAAGACTACCCGCTGAACTTAA	k__Fungi	1	0	12	0	0	0	0	0	0	0	0	0	0	0	0	0	0	0	0	0	0	0	0	0	0	0	0	0	0	0	0
d0e8635a870c92a95d0602915a79125f	ITSASV655	GAATCATCGAAACCTTGAACGCATCTTGCGCCTTCTGGAAACGGAAGGTATGTCTGTTTGAGTGTTGGTTCATTAATATCACAAAACCTTCAATGGTTTTAGTGGAATTTGTCCATTGAAAGTATACCTCTCATTGGATCAAGTAAAGAACGGGTCTCGAGATCGATCGACCGATTTCTTTTGACTGTAAGACACGCTGTAGGTGTAACAACCCCTCGTGTTGACTCTGTCTAGGTAAAATCATTGATCGTCTTGAATCAAGACACCATTCAACGTCGTTCAATCGACCATCATCTCATCTATCAACCTCAAATCAGTCAAGATCACCCCCTGAACTTAA	k__Fungi	1	0	12	0	0	0	0	0	0	0	0	0	0	0	0	0	0	0	0	0	0	0	0	0	0	0	0	0	0	0	0
b19dac543110df5331363ab10c848dac	ITSASV656	TGCGATACGTAATGTGAATTGCAGAAATCAGTGAATCATCGAATTTTTGAACGCAAATTGCGCTCTTGGGTCCACCTGGGAGCATGCCTGTCTGAGTGTCACGTACACCTATGCTCGGCGACCAAGAACCCAGCGATGGGAGAAATGGCACGCCGGAAATGAGCCTTTTGTCGCGAACAACAAGAAGTTCGGGAGGCTTTCAATGAGGAGCTTGAGGAGATTTGATAAACGTATCTGATCACACAGCACTAGAGAGACAAAACATTGGAACTCTAGGGCGACGAAAGTGTTGATTGGAGTTTGATGTTTGTTGGATTGTAATTGATCAAGCGAAAGGTCATTTTTCTTAGATGAAAAGGACAAACCATTAATTTTTGACCTCAGATCAGACAAGACTAC…	k__Fungi	1	0	0	0	0	0	0	12	0	0	0	0	0	0	0	0	0	0	0	0	0	0	0	0	0	0	0	0	0	0	0
28fdfcd857a558fe7279ef51e94adc7b	ITSASV657	GAAATGCGATACTTAATGTGAAACGCAACGCAGTGTGAATCATCAAGGTTTCGAACGCACATTGCGCTGTTCCAGTCTTCTGGGACAGCATGCCTGTTTGAGCATCGTTTCAAAACTCAACCCCCTCCTCTACGGTGGTGGCGTTGGACGTTGAGTGTCCTACCGACTATCAAATGTTGGTAGGTCACTTGAAATGGAGACCCCTTTCTGGATGCTGGCACGTTAGTGCTTGCTTCTTGTGCTGTGACGAAACACGCTTTCGCAAGAAGGTGTATTTCCCCGACACTCGAAGATCTCGCATGGTGACGGTATCAATAATACATTAAAGGAAAGGACCGAGAAACATCCTACCACGCACAACCTTTGTGTTGTGCGTGCTCAAATCGCGATCTCAAATCA…	k__Fungi	1	0	0	0	0	0	0	0	0	0	12	0	0	0	0	0	0	0	0	0	0	0	0	0	0	0	0	0	0	0	0
cfb372b55b060683fa3c41a9c326df31	ITSASV658	AAAATACGATAAGTAGTATAAATTATAGAATTTAGTAAATTATTAAATCTTTAAACGTATATTACGCCCTATAGTATTCCGTAGGGTATGCCTATTTAAGTATTATTTACCCCCTTAAGCTTCGCTTAGTATTAGGCGTCTATCCTACTTCGCGCGTAGACTCGTCCTAAAGGTATTAGTAGCGGTTGTACTAGCTTCTCGCGTAGTATATTGCGCTTCTTAAGATACTAGTAGGCCCGCGTCTATTAAGCTCTACCCCCTAGTTTAACCTTAGATTAGGTAGGGATACCCGCTGAACTTAA	k__Fungi	1	0	0	0	0	0	0	0	0	0	12	0	0	0	0	0	0	0	0	0	0	0	0	0	0	0	0	0	0	0	0
024b2e0c96862eecc0b6137830f87543	ITSASV659	GAAACGCGATAGCTAGTGTGAATCGCAGAATTCAGTGAATCATCGAGTCTTTGAACGCACATTGCGCCTACTGGTATCCCAGCAGGCATGCCCGTTCGAGCGTCATTTCAATCCTCAGGCCCTGCCTGGTATTGGAGTTTTCTACTTCTGTAGGCTCCCAAGTCTAGTAGCATGGTTGTTATTTCACCAAGTGCAGTAAATTATCACTTTGGTGTAGTAGTAATCGTAGCTATAACTACCCTATAAGTTGACCTCGGATCGGGTAGGGTTACCCGCTGAACTTAA	k__Fungi	1	0	0	0	0	0	0	0	0	0	12	0	0	0	0	0	0	0	0	0	0	0	0	0	0	0	0	0	0	0	0
9b96ad9fac4d6ac40fe1e223294f2186	ITSASV660	GAAACGCGATATGTAGTGCGAATTGCAACATTCAGTGAATCATCGAATCTTTGAACGCAAGTTGTGCTCCTGGGTAATCCTGGGAGCATGCCTCTTTCAGTGTCGGTACTCAATTCAAATCATCTTTGATTTGGAAAGTGAGAGTTTCAATTGAATCTCTTTAAATTTCAAGTGTATTCTCAAATGGACTTGAGGTGGTGTTGATGGACTAAAACAATCATTGATCGTTGAACATTCATTAAAAACATCCCAAGCACCCATTTGACCCAAGAATCCACCCTGCAAACCAAAATTAAGACCTGAGAGAGGTAAGATTACCCGCTGAACTTAA	k__Fungi	1	0	0	0	0	0	0	0	0	0	0	0	0	0	12	0	0	0	0	0	0	0	0	0	0	0	0	0	0	0	0
4e34739ed6c2a8f1ab94f989f349751c	ITSASV661	GAAATGCGAAATGTAATGTGAATTGCAGAATTCAGTGAATCATCGAATCTTTGAACGCATATTGCGCTCCTTGGTATTCCGAGGAGCATGCCTGTTTCAGTATCAGATTACAAATAAAGTTTCTCTTTCTTGACTGAAAGGCTACTGTTATTGAGTGTTCTATTTCTACTTGGAGAAAGTCACTTGAAATTTAGAGAACGGCAGACTTTTCTCTGTTAAAACCTAATTCTTGGTGTAATATTGTAGCCTTTATGGACCTACTTTTACATTTGCCCTGAGTTTGTAGAGATTAGACTGGCCCGTCGCCTCTCGTAGTGTACGAGAATATTTACGATTTCTTCTCTAGAAGAATTCTAATCACTTGATCTGAAATCAGGCAAGACTACCCGCTGAACTTAA	k__Fungi	1	0	0	0	0	0	0	0	0	0	0	0	0	0	0	0	0	0	12	0	0	0	0	0	0	0	0	0	0	0	0
83787ac0acaa617d542daedc8cd2a37d	ITSASV662	GAATTGCGACAAGTAGTGTGAATTGCAGAATTCCGTGAATCATCGAATCTTTGAACGCATATTGCACTTTTTGGTATTCCGAAAAGTATGCCTGTTTGAGGGTCATTGAATTAATCGTGCATACTCGTAATGGGTATGGTACGGAAAGATGAGCATTTCGTAATATTTTTATTATGATTGCTAGAAATTGAAGCAGTGGTCTCGGCCTAATATAGAGACGCGTTTACGGTGGCTTGCCTCCAATATTTCGCAACTTTTTGGTCGAATTCCATGGTAGTTTGAGCTATTTCTCTTTGAGGAAAAGCGCATACAATTTTTTAATCTTGACCTCAAATCAAGCAAGAATACCCGCTGAACTTAA	k__Fungi	1	0	0	0	0	0	0	0	0	0	0	0	0	0	0	0	0	0	0	0	0	0	0	0	12	0	0	0	0	0	0
ff190d21f80d4f92b51037fee94a924b	ITSASV663	GAAATGCGATACGTAATGTGAATTGCAGAATTAGTGAATCATCAAAACTTTGAACGCACATTGCGCTCCTTTGTATCCCAGAGGAGCATTCTTGTTTGAGTGTTTGTTCTTTCCTCTTGACACTGTCAGTTTTTGGATGTACTTTTTCCTATTATTTAACTATAATAGGTCATCTGAAGAAGAACAACATAACAAAAATAATTCTTTTTGTAGAATCTTTTTTAATAAAACAAAAAATATTCTATTCCAAAGAAAATACATTTTATTACTTTTTAAACCTCAAATCAAGAAAGAAGACCCGCTGAATTTAA	k__Fungi	1	0	0	0	0	0	0	0	0	0	0	0	0	0	0	0	0	0	0	0	0	0	0	0	0	12	0	0	0	0	0
2f19609f40f1fd89bf8b621ccbf1965e	ITSASV664	GAATTGCGATAAGTAATGTGACTTGCATTCATTTGTGAATCATCGAATCTTTGAACGCACCTTGCACTTGAAAAGTCAATTTTCAAGTATACCTGTTTGAGTATCATAAACATTTATCCAATTTAGTTGGGATTTGAGAGGCTAGTGTTGCGGCACTATCTCTTTAAATGTAGGAAGGAAATCAAGGTGGAAAGCGCTTTATTCTTGAATGAGGATATTTACTCTTGCAGTAGACTAATCATGGGAGGATGGAGAGGCAACGCGTTGAGTCCTAGCTTTAGTTTTAGTTTTAGCTTTAGCTTTAGCTGTCATCTCCAGACTTGTCTGGGGGACAATTTGTACAAATGTGATCTCAAATCAGGCAAGACTACCCGCCGAACTTAA	k__Fungi	1	0	0	0	0	0	0	0	0	0	0	0	0	0	0	0	0	0	0	0	0	0	0	0	0	0	0	0	0	0	12
4ed20d22681caf20679381bdd6d37cb5	ITSASV665	GAACTGCGATACGTAATGTGAATTGCAGAATTCAGTGAATCATCGAATCTTTGAACGCACCTTGCGCCGCTCGGTTTTCCGAGAGGCACGTCTGTTTGAGCGTCAGCAAAACCCTCCGGTCCCCGGTTTATTTCGGGGGCACGGGCGTGCTGGCGCGGGGACTGACCGCTGGCGCTTCGGTGCCGGTAGGTCTTCCCCCGCTTAAAGGTGTGGAAGCTTGCGGGGTGTGCCCCGGATCGCGACGACTCGTAAGCACTTACTGTCGAATGCATCCGCGGAAGCCCCCGCCTTGTAACCTTGGTCAATTCATTTTGGCCTTGAACCCTTGACCTCAGATCAGACGAGGATACCCGCTGAACTTAA	k__Fungi	1	0	0	0	0	0	0	0	0	0	0	0	0	0	0	0	0	0	0	0	0	0	0	0	0	0	0	0	0	0	12
a0578e95351b355392867fbfbba1913d	ITSASV666	GAAATGCGATACGTAATGTGAATTGCAGAATTCAGTGAATCATCGAATCTTTGAACGCATATTGCGCTCTTTGGTATTCCGAAGAGCATGCTTGTTTGAGTATCAGTAATAAACCTCAACCAAAATATTATTTTTTGGATGGATTTGAGCAATCTCAATATCATTTTTTTAAAAATGAGTGCGAGTTGTTTTAAATTTTGGTTTAGTCAATTTGAAATACAATGGACTTGCTAAACATATCTTAATTAATCTTTCTAAGATTATTATTTCTGTGAAGCTTGATTATTGGTTAATATTTCTTATCAGGCTAACTGATGCAGTAATTACGAAAGATGTCAAAAGTCTTTTGTTAACTCGATCTCAAATCAAGTAAGACTACCCGCTGAACTTAA	k__Fungi	1	11	0	0	0	0	0	0	0	0	0	0	0	0	0	0	0	0	0	0	0	0	0	0	0	0	0	0	0	0	0
c9f492af89a229035992d6bd6938f07d	ITSASV667	GAAATGCGATAATTAGTGTGAATTGCAGAACTCAGCGAATCATCGAAACCTTGAACGCATCTTGCGCCTTCTGGAAACGGAAGGTATGTCTGTTTGAGTGTTGGTTCATTAATATCATCAAACCTTTATTGGTTTAATGGAGTTTGTTCGTTGGAAGTATACCTCCCATCGGATCAAGCAAAGAACGAGTCTCGAGATCGATTCGACCGATTTCTTTTGACTGTAAGACATGCTGTAGGTTTAACAACCCCTCATGTTGACTCTGTCTAAGTAAAATCATCAATCTTCTTGAACAAAGACCTCGTTTAAACGTCGAAATGTTCGACCATTTCTCACCTCATCAACCTCAAATCAGTCAAGATCACCCCCTGAACTTAA	k__Fungi	1	0	11	0	0	0	0	0	0	0	0	0	0	0	0	0	0	0	0	0	0	0	0	0	0	0	0	0	0	0	0
6798003b3db6372e929efd809c884bff	ITSASV668	GAAATGCGATAAGTAATGTGAATTGCAGAATTCAGTGAATCATCGAATCTTTGAACGCACATTGCGCCCGCCAGTATTCTGGCGGGCATGCCTGTTCGAGCGTCATTAAAAACCACTCAAGCGAAGCGATTTTGCTTGGTCTTGGAAGAAGAGTGCCTGTGGCTCTCCCTTCTGAAATTCATCGGCGGAAAATCTCGTGAGTCCCGGCGTAGTACGTCTCTTTCGCTTGGACTCTGCAAGTTTTCTTGCCCTCAATCCCCACATTCTTTCGGTTGACCTCGGATCAGGTAGGGATACCCGCTGAACTTAA	k__Fungi	1	0	11	0	0	0	0	0	0	0	0	0	0	0	0	0	0	0	0	0	0	0	0	0	0	0	0	0	0	0	0
450026602a235eec84e659934892714f	ITSASV669	AAACTGCGATACGTAATGTGAATTGCAGAATTCAGTGAATCATCGAACCTTTGAACGCAAATTGCGCTGTTGGGTATTCCTGACAGCATGCTTGGCTGAGTATCATCTGGATAAATCACAAAGATTTTTTTTTGTGGAGTTGAGGTGTCACATTGGCGACAATGGGTCCCTTTAAATGCAGTTAGGTGAAGAGGATTAGCGTCCTTGCAACCACTAGTGTGTCAATTGTCCTCTGGGCATCATACGCTATGTCGGTTCTTGGGCATAAAGCTAGTATCTCGGAGCTTTTATAATTATTCTTTTGAAACTTTGATCTCAGCTCAAGTAAGACTACCCGCTGAATTTAA	k__Fungi	1	0	0	0	0	0	0	11	0	0	0	0	0	0	0	0	0	0	0	0	0	0	0	0	0	0	0	0	0	0	0
de836d6ad2a953cbb2e236fe13b7c20f	ITSASV670	GAAATGCGATACGTAGTGTGAATTGCAGAATTCAGTGAATCATCGAAACCTTGAACGCACCTTGCGCTTGCGGTCACCCGCAAGCATGCCTGTTTGAGTGTCGTTTATCCATCCTCATCAGATTCAGAGATACCCTCTCTGATTTCTGGTGGTACTGAGCATTTGCATCATTGCAATCGCTTGAAAAGGAGAGAGGCTACAGGGTATCGGATTCAGCATCCGGCAGCTTCTGCAGTCCACAGGTGTCTCTAGCATGCTCTGTCATGATTCACATCCGTGCTGCAACCAAGGAGCTCCAAAGCAGAAATCGTACTCTCGCCTTAATCTGCTACCTGCCCCTCAAAAGGGCAGATAGATCACATCCAAAACTGCGACCTCAAATCAGACAAGATTACCCGC…	k__Fungi	1	0	0	0	0	0	0	0	0	0	11	0	0	0	0	0	0	0	0	0	0	0	0	0	0	0	0	0	0	0	0
8c994b55c59cfc04e8fa28013365c2f7	ITSASV671	TAACTGCGTGCAGACGTGTGAACTGCAGGACACATGAACACCGACGTTTTGAACGCATATGGCGGCCTGAAATAAATTTCAGGCCATGTCTGGCTGAGGGTCGGATATGAAACAAAACTCAAAGTTGCCATACAACTCGATTGTTGTTAGTACTAATCGCCGGGTTTGTCTCACAACTGGAAAATGTAAAAGTTTTCTCAGGACTGAGTAAGCTTGGTTAGAATGTTAATGTGCTTGTGCGAATCTAGTTAAAGGCTTCTCCAGTTCTCTTATTGCTAGACTGTGCTGGTGTTTTGCTACTAGCCACAAAGTTACATTAGATAAAATTTTTCAAAACGAAAAATTATTTATCATACTTGCGACCTCAGAGCAGGCAAGATTACCCGCTAAATTTAA	k__Fungi	1	0	0	0	0	0	0	0	0	0	11	0	0	0	0	0	0	0	0	0	0	0	0	0	0	0	0	0	0	0	0
386cae8f7d0258af6d42659be4363cf0	ITSASV672	GAAGTGCGATAAGCAATGCGAATTGCAGAACCGTGAGTCATCAGATTTTTGAACGCATCTGGCGCCGGCTGGGTCTCCAGTCGGCATGCTTGTTTCAGTGTCTTGTTTTCTCCTCACCCAGATCTTAATGCGAGAGATGCCCTTCTCTTGCCAAGCAAGAAAGCACTCTGCGCTCTGCGAGCGACTTCGACTCGATCGAGGGTCGCACTCAATGCAGCAGTCACATTGCTCACAATGTGAACTCATTGAGAGCAGAGGCAGTGCAGCAGCCGCTGCCAGTGCTTAGTCACGCAAACTTTCTTTGCATCTGAAATCAAGCAGGATCACCCGCTGAACTTAA	k__Fungi	1	0	0	0	0	0	0	0	0	0	0	0	0	0	0	0	0	11	0	0	0	0	0	0	0	0	0	0	0	0	0
132760f613cc648db045912a231727f8	ITSASV673	GAAATGCGATACGTAATGTGAATTGCAGAACTTCGTGAATCATCAAATTGTCTAACGCACATTGCACTCTTGAGTAATCAGGAGTATGCCTGTTTGAGAATCTTTACATTTCTCATTTCTTCTTTTTTAAAGCTGAAATGGAATATGAGTTATTCAACTACTTTCTTTCTCTTGTAGTTTGAAAGAGTTGTAACTTGAAATAAATGAAGAATATTTATTCATATATATTCTCATCATGTGTTAATGAAATTTCTTTATTTCACTATCCTTGATAAGAAGAAAAAACTTTATCTTCAACAGAGTTTCTTCATGATCTTCTTTTAGTTCATAAGAAATTCAATTTATTTAAATTCTTGATCTCAAATCAGGTAAGACTACCCGCTGAATTTAA	k__Fungi	1	0	0	0	0	0	0	0	0	0	0	0	0	0	0	0	0	0	0	0	11	0	0	0	0	0	0	0	0	0	0
a4ef06c954f8b4aa399843df5705df31	ITSASV674	GAAATGCGATACGCAGTGCGAATTGCAGAATTCAGTGAATCATCAGAATTTTGAACGCAAATTGCGCCATTTGGTCATCCTTTTGGCATGCTTGTTTCAGTGTCTTGTTACTCACTCAAGGCATAACTTAATGTAATTGAGGTTCTCTTCTGGAAAACTTCTCTTACCAAGTGCAGTCTATCAAAATGCGATCTCTTGCAGAACGATGCAAATTCAGTGTAAACATTGAATGGGCTCGTTGTAATCCAGGAAATCCACTCAGGGAATCTCAGGATTCCTCACTTCTTTTGAATCTGTATCTGAAATCAAGCAAGATTACCCGCTGAACTTAA	k__Fungi	1	0	0	0	0	0	0	0	0	0	0	0	0	0	0	0	0	0	0	0	0	0	11	0	0	0	0	0	0	0	0
54ef0811cda9a2cead3491d965fb4ca5	ITSASV675	GAAATGCGATAAGTAATGTGAATTGCAGAATTCAGTGAATCATCGAATCTTTGAACGCACATTGCGCCCCTTGGTATTCCGAGGGGCATGCCTATTCGAGCGTCATTATCACCCCTCAAGCCTAGCTTGGTGTTGAGACCTGCTGTCAAGGCAGTCTCCCTTTCTTGCTGAAATCAATATGTTAAAATCTACTAGTCGAGCGACCAAGTAGATGGCAGTTTTAGCGGTGAGCAGCCCGAGTGTCGTGAAGCTTAGTTTCAAGTAGTGAAGACCAGTGTTTTCACCCAATTAAAGGCTTCAAATCAGGTAGGATTACCCGCTGAACTTAA	k__Fungi	1	0	0	0	0	0	0	0	0	0	0	0	0	0	0	0	0	0	0	0	0	0	0	0	11	0	0	0	0	0	0
c860cdad42a535ad28666750a98f91c0	ITSASV676	GAATTGCGATAAGTAATGTGAATTGCAGAATTCAGTGAATCATCAAATCTTTGAACGCACATTGCGCTCCCTGGTATTCCGGGGAGCATGCCTGTTTGAGAATCAATAAATCTCTCACCACCTATTCTGTTTGGTAAAACTCTCAGATAAGGAGGTGGATATGAGTCCTTTGCGTTCTCACGAACGCAATGACTTTAAATTCAATGTCTGCAGCTTTCTTCTAGGTAAGGAATTGCTTCGAGTGCATGAACTGTTTTCATTAACTAAGAATTCACTCTTTCAAGCGTTTCCTTTGTCCTAGGGAAAATTGTTGTCAGACCCAACCATTACATCTTTGGGAGCTTCCGGCTCGCATCGAATACTTGGTCTCAAATCAGGTAGGAAAACCCGCTGAACTTAA	k__Fungi	1	0	0	0	0	0	0	0	0	0	0	0	0	0	0	0	0	0	0	0	0	0	0	0	0	0	0	0	0	0	11
78c88300bdb4fab59ca80108f4b2ab18	ITSASV677	GAAGTGCGATAAGCAATGCGAATTGCAGAACCGTGAGTCATCAGATTTTTGAACGCATCTGGCGCCGGCTGGGTCTCCAGTCGGCATGCTTGTTTCAGTGCCTTGTTTTCTCCTCACCCAAATCTTAATGCGAGAGATGCCCTTCTCTTGCCAAGCAAGAAAGCACTCTGCGCTCTGCGAGCGGCTTCGACTCGATCGAGGGCCGCACTCAATGCAGCAGTCACATTGCTCACAATGTGAACTCATTGAGAGCAGAGGCAGTGCAGCAGCCGCTGCCAGTGCTTAGTCACGCAAACTTTCTTTGCATCTGAAATCAAGCAGGACCACCCGCTGAACTTAA	k__Fungi	1	0	0	0	0	0	0	0	0	0	0	0	0	0	0	0	0	0	0	0	0	0	0	0	0	0	0	0	0	0	11
a54e71c5a13e5ff9923b25efa51ed7e3	ITSASV678	GAATCGCGATAGGAATTGCGAATTGCAGAATTCAGTGAATCATCGTAACTTTGAACGCAAACTGCGCTTGGAGGTTGACTCTGAGCATGCCTCTTTGAGTGTCGGTCAAACCATCTAATTGGTTTTCCAATAGGTTTTGAGAGTCGTATTTCGTCTCTTTAAGTATGTGTAGCACCACTTCGGTGGTCTTATCATGTGCATGTTAGTTGTATATATCACATGCGAGTGGAGATGAAAGTTTTCATAAGCGATATATTCCGACTATGTGTAGTGGTGAGTGCTCTAACGTCTGCAAAGACACACTTCTGACCATCGACCTCAGATGAGGCAGGATTACCCGCTGAACTTAA	k__Fungi	1	0	0	0	0	0	0	0	0	0	0	0	0	0	0	0	0	0	0	0	0	0	0	0	0	0	0	0	0	0	11
3b69a262d4a1019e36654c43ce6c9d5f	ITSASV679	TAACTGCGATAAGTAGTGTGAATTGCAGAATTCTGTGAAACACTTTACTTCTTGAACGCATACGGCACCTGGGATTCCGTCCCAGGTCCATCTGGTCGAGTATAGTTTCCTTCTTCTTCTATTCATCATTTGAAAAAATGGGATTAGAAAGGTGTTGATGCGCAAGGGAAAAATTTCCTCGCATTTAAATTGTGAAAATTCGAGACCAAAAGTGGCAACTCGTCAAATCTAATTGGAAGGATTTTTCTTTCAGTCTGATGACGCGAGCTTTCGTCTTTTTCTCTCGATCAATTTTCTTTCTGGGAATTTTTTTTTCATGCTATCTCGACTCAGGTGGGAAAACCCGCTGAACTTAA	k__Fungi	1	0	0	0	0	0	0	0	0	0	0	0	0	0	0	0	0	0	0	0	0	0	0	0	0	0	0	0	0	0	11
6ae858f20898204db6cacf0dced4abfa	ITSASV680	GAAATGCGATACGTAATGTGAATTGCAGAATCCCGTGAATCATCAAATTTTCGAACGCACATTGCGCTCTTGGGTATTCCTGAGAGCATGCCTGTTTGAGTGTCAGTATCAATTCTCAAACCTTTGGGTTTGGATCTGGACCTTTTTCTCAGACTTGCAAAAATCTGAGTGGTCTTAAATTGATAGGAGAATTAGCAATATTCCCGCTTGAAGGCGTGATAATGGTGTGCTATACATCTTTTATTCGTCGATCCTGGTGAATCGCTAAGTTTTTCTCCCTAATCGCCTTATTGCTAGGCAACCAAGGTGCAAACCTTGAAACTTGACCTCAAATCAAGCAAGACTACCCGCTGAACTTAA	k__Fungi	1	0	10	0	0	0	0	0	0	0	0	0	0	0	0	0	0	0	0	0	0	0	0	0	0	0	0	0	0	0	0
2e67e34009313aedb4a8deff31a6f683	ITSASV681	TAACTGCGTGTCGGAATGTGAACTGCAGGACACATGAACATCGACACTTTGAACGCATATTGCGGACCGTGGCTCGTCCACTGTCCATGCCTGGCTCAGGGTCGGTTAAACATCCATGCATTTTTGGCTAACGAAAATGTCATTGGGCTTTCTCGGAGTAAAACACGAGTGGCTCTAAATTCTTCGGACTTTGCTTCTCGCAAATTCGGACAGCTCTCGGGGTAAAACCTGAGTTGGCCGTGCTTGGAGCTTCAGTTCACGGTTTGAAGTTGAAATGAAAACTACAAACTATATATTTTATTTTCGACCTGAGAGTAGGCAAGATTACCCGCCGAATTTAA	k__Fungi	1	0	0	0	10	0	0	0	0	0	0	0	0	0	0	0	0	0	0	0	0	0	0	0	0	0	0	0	0	0	0
a37f4c85722a41c69074b82aa4784328	ITSASV682	GAAATGCGATACGCAATGCGAATTGCAGAATCCGCGAGTCATCAGATCTTTGAACGCAGCCCGCGCTTGAAGGATATCCTTCGAGCATATATGTATCAGTGTGTTTGGTTGACTTCAGAAACCTAAGTGTGATTTTGGCGCTCGCGCCAATCTCATGAAGAACGGAGACGCGGGGGACGCCTCTCAGCAGAGTGGTCACTTTTAAGTGATTTTGCTGACTCGGGCCTCCCGACGAACGCGGCTGGACCAAAGCATCTTCAATCAGCACCTGATATCATATAAGACCACCCGCTGAACTTAA	k__Fungi	1	0	0	0	0	0	0	10	0	0	0	0	0	0	0	0	0	0	0	0	0	0	0	0	0	0	0	0	0	0	0
baaf8d02a1b1c2c9d57cb2616da233ad	ITSASV683	GAAGTGCGATAAGTAATGTGAATTGCAGAATCCAGTGAATCATCAAATCTTTGAACGCATATTGCGCCTAGGGTTCACCTTAGGCATGCTTGTTTGAGTGTCACTTTATTCATTCATACCTTATAATTCTCTTTTGGATTACTAAGTGATGGACATTGGTTTGTCACAGTTTATCTGTGTCAACTTAAAGTGACTTGTAGAGATTCTTGTTCATGATGTTGAACGTCTTGAAATGTAGTGAGTTGTCTTCAACAAACTCTTTTCTTTGTTTCGATGTCTGCTTGAATCATTCCTACATAATGTGTAATATCAGATCTTGCATCTGAAACAACAACACCATTCTGACCTCAAATCAAGTAACACTACCCGCTGAATTTAA	k__Fungi	1	0	0	0	0	0	0	0	0	0	10	0	0	0	0	0	0	0	0	0	0	0	0	0	0	0	0	0	0	0	0
743cc69529d78820c17fb1abe185ab6a	ITSASV684	GAAACGCGATATTTAGTGCGAATTGCAGAATTCAGTGAATCATCAAAACTTTGAACGCAAGTTGCGCTCTTGGGTATCCCTGGGAGCATGCCTCTTTCAGTGTCGGCAACCCATCCAACAATCAATTGTTGGGATTCGCGTGTTTCCAAGAGATTCATGCTAGACTGCAGGCTTTGTGCGTATTTGGGTACGAGTTGTATTGGAAATAGAGACAGTAAAATGTCGATTGGAACAGTGCAAATTGGATTCGGATGCGAATAACACAGAGTGCATCGTATGAAAATACAATATCTGAAAATAGACCTGAGAGAGGTAAGATTACCCGCTTGACTTAA	k__Fungi	1	0	0	0	0	0	0	0	0	0	10	0	0	0	0	0	0	0	0	0	0	0	0	0	0	0	0	0	0	0	0
abf756c0f5dc2c70f2ca81fedb8bb8b3	ITSASV685	GAAATGCGATACTTGGTGTGAATTGTAGAATCCCGTGAACCATCATGTCTTTGAATGCAAGTTGCGCACGAGGCCATTAGGTCGAGTGCACATCTGTTTGGGCGTCATGTATACCGTCATACCAATCTCCCACATGCGATGAGTGTGGTTAGGGTGATGATGGATATGGAAAATGACCTTTTGTGCTTTAATTGTACGGTAGGTTTAAGTGATTGTCGTTGCCCGGTATATGCGAGGCGAATGGTGTATCGAGTTAACGCACGATGTCTCTAATCGCGTCCATGAGACCTACGCATGAATTAGAAACAGTCAAAACCGATTTCGATGTTTTCATTTGTAGCATGCTCCAACCATGACCTCAGATCAGATGGGGTGACCGCTGAGTTTAA	k__Fungi	1	0	0	0	0	0	0	0	0	0	10	0	0	0	0	0	0	0	0	0	0	0	0	0	0	0	0	0	0	0	0
b51c52c77bd48b44b13326471167f730	ITSASV686	TGCGATACGTAATGTGAATTGCAGAAATCAGTGAATCATCGAATTTTTGAACGCAAATTGCGCTCTTGGGTCCACCTGGGAGCATGCCTGTCTGAGTGTCACGTACACCTATGCTCGGCGACCGACACCGTGTTTACATGGAGTTGTGTGCACGCCGGAAATGAGCCTTGACGCGAACAACGAGATGTTCGGGAGGCTTTCAATGTGGAGCTTGAGGTGGTTTGATAAACGTATCTGATCACATAGCACTAGAGAGACAAAACAAATTGGAACTCTAGGGCAAGTAATGTGTTGATTGGAGCCTGATGTTTATTGAGCCAGTTTGTGATCAAGCGAAAGGTTTTCGGACATATTATTAATTTTTGACCTCAGATCAGACAAGACTACCCGCTGAATTTAA	k__Fungi	1	0	0	0	0	0	0	0	0	0	0	0	0	0	0	0	0	0	10	0	0	0	0	0	0	0	0	0	0	0	0
1065da76d12f86b0ad160fd1842d98a1	ITSASV687	GAAATGCGATACGTCATGCGAATTGCAAAACTTAGTGAGTCATCAAAATTTTGAACGCATCTTGCACTTCCGCTTACGCGGGAGTATGTCTGTTGGAGTGTCTGTTCATCCCCACACCCCTTCCAACTTGATTGTTGTTGAGGCTGAGGCAGCCATTGATTTCTTCATTCATTTGATGATTTCAATGCGCGTAGATGTAACACACCCCCGACCTCGCCCCTGCTCTGTTGGAGTCAGGAGAGCGCGACGTAGGTATGAATGATTCAATTCGAATCATATAATACACACACGCGCTTTCTTTAGCTTTAACGCGAAGGAGCCCCGACGAGAATCCGTTCGGACCTCCAATCAGTCAAGATTACCCGCTGAATTTAA	k__Fungi	1	0	0	0	0	0	0	0	0	0	0	0	0	0	0	0	0	0	10	0	0	0	0	0	0	0	0	0	0	0	0
609acd55168ea8dd419623490c3d2773	ITSASV688	GAAATGCGATAAGTAATGTGAATTGCAGAATTCAGTGAATCATCGAATCTTTGAACGCACATTGCGCCCGGCAGCACTCTGCCGGGCATGCCTGTTCGAGCGTCATTCCTCAACCCTCAAATCAACTTTTGTTGGTTTGGTGTTGGAGGTTCTGCGGGACCGTCTTGTTTTCGGACAAGATGCCGCAGCCTCTGAAAAGGAGTGGCGGCCCCGTCGTTTTGGCGCCCCCTGCGAAGTAGTAGCTGTCTACCGCGCTTACGCATTGGGACCCGACGGGTAGTCTGTCGAAACCCCTGACCCTTTTCGAAGGGTCTCTCTTTCGTACGGTTGACCTCGAATCAGGTAGGAATACCCGCTGAACTTAA	k__Fungi	1	0	0	0	0	0	0	0	0	0	0	0	0	0	0	0	0	0	10	0	0	0	0	0	0	0	0	0	0	0	0
b0de768a941c220619cff0a6195e8add	ITSASV689	GAAATGCGATAAGTAATATGATACGCAGAAATCGTGAATAGAAAAAGAAGAATTTGAACGCAAGTAGCATTTCAGATCTCTATAAAATAAATGGAAAGATTTGGAATATTATTGTATCAGTGTGTTAATAAGAAAAAGGAAGATGTGAGGAAGGAGTAGTCGATGTAGTAGTCGATGTAGTCGATGTAGTAGTCGATGTAGTTGATGATAATGTTGATGTTACCCCTCCTCATGAAGAAATAGAAAGAGAAGTGATTAAGGTGAATAATGTAATGTATGGATCTGAGTAGTCAGAGAAAGACAGATAGTCAGAGAAAGACAGATAGTCAGAGATAGACAGATACACAGTCACACACAGTCACACACACACAGAATAACATCTGATATAATAAAGATAAC…	k__Fungi	1	0	0	0	0	0	0	0	0	0	0	0	0	0	0	0	0	0	0	0	0	0	0	0	10	0	0	0	0	0	0
edca6482bf19952e7c6f4378a21696c4	ITSASV690	GAATTGCGATAAGTAGTGTGAATTGCAGATCACAGAATCATTAAATCTTTGAACGCACATTGCGCTCCGTAGGAGCATGTCTGTTTGAGAATCTGTTTAATTGTCGCTGTGCCGGTGAGTAGCTGGCATGGGCGAATTTGGGACGTGTCTCTTGGACGAGAGACTGGCCTGGAAGGCATGTGGCCGAGCGGCGGCGGAAAGGCATGACCAAGAACGCAAGTTCGCGATTGCTGACTAGGCCGGCAGCGCGGGCACCGCATATCAAGCACGGGGCCGCGCGCCCCAAGACTTTGATCTCAAATCAGACAAGACTACCCGCTGAACTTAA	k__Fungi	1	0	0	0	0	0	0	0	0	0	0	0	0	0	0	0	0	0	0	0	0	0	0	0	0	0	10	0	0	0	0
3781fdd8a43cccf1753fc4eaf641b2cf	ITSASV691	GAAATGCGATACGTAGTGTGAATTGCAGAATTCCGTGAATCATCGAATCTTTGAACGCATATTGCGCCCACGGCCTCGGCTAAGGGCATGCCTGTCTCAGCGTCCGCTCACCCCCTCGCCCACCCTTTCCTTGTTGAAAGCGGTTTGGACGGATGTGGCCGTCTCGCTCTCCTTTTGAAGAGCGGGTCGGCTGAAGCGCAGGGCTCGCGGCGGGACCCCATTCGATCGGGGCGCCAGCATGGTAGGTGGCTCACGCTCACATACTAGCTGTCGTCTCCCATATCACCGGGCGCTCCGCCTGCTGTCACAGCAGGAAACCAATCAAACCTTGGACCTGAGATCAGACAAGACCACCCGCTGAACTTAA	k__Fungi	1	0	0	0	0	0	0	0	0	0	0	0	0	0	0	0	0	0	0	0	0	0	0	0	0	0	10	0	0	0	0
b38cb21a995c8aaba83973276c1e3704	ITSASV692	AAATTGCGATAAGTAGTGTGAATTGCAGATCTGCTTGTGAATCATCGAAATTTTGAACGCAATGCGCCTTTGGGCAACCTTGGGCACGCCAGGTTGAGTGACACTATTTTCTATTTACCTTCTTGGTAAGAATTGGCATTGTAATGCAAAGCTTTTTCAAAGCTGGAATTACTATGCTAAAATGCTATTGAATTGCATTGAGAAGCTGCATTAATGAACGCTTGAAGTGAGGCAAGTTCTGGCTAGTAATCTGCAGCATCGAAATGCATTGTAAATCCGCATTAGAAAAAAGACTTGTGCAATATGCAGAGACCAAACTGCCTAAAACTTGGTTAACAATCGTGTCCTCAGCTCTGGCGGGATTACCTGCTGAACTTAA	k__Fungi	1	0	9	0	0	0	0	0	0	0	0	0	0	0	0	0	0	0	0	0	0	0	0	0	0	0	0	0	0	0	0
84f57efc8c90fb253ba39d511e1413c5	ITSASV693	GAAGTGCGATAAGCAATGCGAATTGCAGAACCGTGAGTCATCAGATTTTTGAACGCAACTGGCGCCGACTGGCTCTCCAGTCGGCATGCTTGTTTCAGTGTCTCTTTATCTCATCACCCAGATCATAATGCGAGAGATACCCTTCTCTTGCTAAGCATGAAAGCACTCTGCGCTCTGCGAGCGACTTCGGCTAGTTCGAGGTCGCACTCAATGCAGCAGTCACATTGCTCACAATGTGAACTCATTGAGAGCTGAGGCAGTGCGGTGCAAACCGCCAGTGCTTAGTCACCCAAACTTTCTTTGCATCTGAAATCAAGCAGGACCACCCGCTGAACTTAA	k__Fungi	1	0	9	0	0	0	0	0	0	0	0	0	0	0	0	0	0	0	0	0	0	0	0	0	0	0	0	0	0	0	0
6d3c13b726d6dbc57cc11a1e58a210ff	ITSASV694	GAAATGCGATAAGTAATGTGAATTGCAGAATTCAGTGAATCATCGAATCTTTGAACGCACATTGCGCCCGGTGGCATTCTGCCGGGCATGCCTGTTCGAGCGTCATTTCTTCCCTCAGGCCTTGCCGCTCCAGCGGTTACAGGTTCTGGTTTTGGGGCGTGCAGCATGGGTATCTCCCACCGCTGCAGTCCCTAATTTCATCGGCGTACACGCTGTATGCTGCTCCTTGCGTAGTGGTTAACTTCTCGCATCGGGCCGTACCGTAGTGCTGCCGCAACCACTAATTTTTTTTCTAAGTTTGACCTCGGATCAGGTAGGGTTACCCGCTGAACTTAA	k__Fungi	1	0	9	0	0	0	0	0	0	0	0	0	0	0	0	0	0	0	0	0	0	0	0	0	0	0	0	0	0	0	0
66e29be3bd565cec4c6f0bea9be57ea8	ITSASV695	GAAATGCGATAAGTAATGTGAATTGCATAATTCCGTGAATCATCAAATCTTTGAACGCATCTTGCGCTAGCTGGAATTCCGGCTAGCATGCCTGTTTGAGTATCAGTTTAAAAAACTTACCATTATATGGTAGATTTGGGCAACGATTTATCATGCCTTAAAAACATGAGTGCTAAACCAAGTGCAATTAGAGCCAGTCCGCAAGGAATGTCTAAATGTAACTAGTCCAATCCTCAAACTCTCTGAATTTATGATCTCAAATCAGGCAAGATAACCCGCTGAACTTAA	k__Fungi	1	0	9	0	0	0	0	0	0	0	0	0	0	0	0	0	0	0	0	0	0	0	0	0	0	0	0	0	0	0	0
0892e990d9103e5f40c22b335e91309a	ITSASV696	GAAATGCGATAAGTAATGTGAATTGCAGAATTCAGTGAATCATCGAATCTTTGAACGCACCTTGCGCTCCTTGGTATTCCGAGGAGCATGCCTGTTTGAGGGTCGCCAAATCAACATCGAAATTCATTTGCTTTTTGTAAATGTTTATCGGATTTGAGCCGTCTTTCAAATGTTAATTCATGTCAAAGTGGCTTAAAATTCATCCATCCGGTACGATTAAAGCGTATTTAAGATCAATTTTGATTAAGAACGCGCGATGAACGTACCATCTCATGTAGTACGATTGACTTGACATCGTCAGGATCATTCGTATACGATACTCAAACTTTTGACCTCAAATCAGGTAAGAATACCCGCTGAACTTAA	k__Fungi	1	0	9	0	0	0	0	0	0	0	0	0	0	0	0	0	0	0	0	0	0	0	0	0	0	0	0	0	0	0	0
15d72933a88db85f5fb9256a68de9186	ITSASV697	GAATTGCGATAAGTAATGTGAATTGCAGAATTACGTGAATCATCGAATTTTTGAACGCATATTGCACTCCCTGGTGATCCGGGGAGTATACCTGTTTGAGGGTCAGTAAAAAATAAAACATTATCATGTGATTTCTTTATGGGGAATTTCATGGAATTGGATTTTTTAAAGGTCTTTTTTGTTCCTTTGATGATCTTAAATTTTATGTTATGGCTAATTATATAAATTGAACTAAAAAGAGCAATTATTTATAATACTCGAATTTTAGTGACGTTTATAGGCCAAATATGATTTTTTTGGTGTTAATAAAATACCAAAAAAGTTCATAAATAATTTTTAAAATTGACCTCAAATCAAGTAAGAATACCCGCTGAACTTAA	k__Fungi	1	0	9	0	0	0	0	0	0	0	0	0	0	0	0	0	0	0	0	0	0	0	0	0	0	0	0	0	0	0	0
e2ded44ab7c414e83fbd13081b06032a	ITSASV698	GAAATGCGAAAAGTGATGTGACTTGCAATCCGTGAATCATCGAATTTTTGAACGCAACTTGCACCCTTTGGTAATCCGGAGGGTATGCCTGTTTGAGTGTAATAAATAATCATCTACATTATGTAGGAATTGAGCTATCTATATGCAAGTAGTGGCTTTAAATTAAGGAAATGATTATAAATGTATTTGTTATTTATAGATATCTCTGATCATTATCAGTGACTAAGAAAAAAATACACCTGTAAGATCCTTTTCTTGTTATCTATGTAATATATATTTCTTCGATGTATATATACTTAATTATCAAACTGACCTCAAATCAGGCAAGACTACCCGCTAGACTTAA	k__Fungi	1	0	9	0	0	0	0	0	0	0	0	0	0	0	0	0	0	0	0	0	0	0	0	0	0	0	0	0	0	0	0
838016e8f5d6420bbf5fb1fd80f9923a	ITSASV699	GAAGTGCGATAAGCAATGCGAATTGCAGAACCGTGAGTCATCAGATTTTTGAACGCAACTGGCGCTGGCTGGGTCTCCAGCCAGCATGCTTGTTTCAGTGTCTTGTTTTCTCCTCACCCAAACCTTAATGCGAGAGATACCCTTCTCTTGCCAAGCACGAAAGCACTCTGCGCTCTGCGAGCGACTTCCTGACTAGCTCAGGGGTCGCACTCAATGCAGCCGTCACATTTCTAACAATGTGAACTCATTGAGAGCAGAGGCTGTCAGCTCACGCTGTCAGTGCTTAGTCACTTAACCTTTCTTTGCATCTGAAATCAAGCAGGATCACCCGCTGAACTTAA	k__Fungi	1	0	9	0	0	0	0	0	0	0	0	0	0	0	0	0	0	0	0	0	0	0	0	0	0	0	0	0	0	0	0
8f0081ed9080e498ab36f199191daed2	ITSASV700	GAAGTGCGAAAAGCAGTGCGAATTGCAGAACCGTGAGTCATCAGATCTTTGAACGCAACCGGCGCCAGGTGGCCCGCCAGCTGGCATGCTTGTTTCAGTGTTTTATTTCCCTCTCACCTAAACTTCAATGAGAGAGATACCCTTCTCTCTTTAAGAATGAAAGCACTCTATGCTCTGCAGGCAGCCTTCGGGTTGCACTCAATGCAGCAGTCACATTGCTTACAATGTGAACTCATTGAGAGTAGAGATAGTATCGGCGAAAGCTGAGTTAGTGCTTAGACTTCTAAACTTCTCTTCTATCTGAAATCAAGTAGGACTACCCGCTGAACTTAA	k__Fungi	1	0	0	0	9	0	0	0	0	0	0	0	0	0	0	0	0	0	0	0	0	0	0	0	0	0	0	0	0	0	0
cdd093b7ef9aef6ed602a8e85682c7c0	ITSASV701	GAAGTGCGATAAGCAATGCGAATTGCAGAACCGTGAGTCATCAGATTTTTGAACGCAACTGGCGCCGGTTGGTCCTCCAGCCGGCATGCTTGTTTCAGTGTCTCTTTTTCTCATCACCCAAATCATAATGCGAGAGATACCCTTCTCTTGTTAAGCATGAAAGCACTCTGCGCTCTGCGAGCGGCTTCGACTTGTTCGATGGTCGCACTCAATGCAGCAGTCACATTGCTCACAATGTGAACTCATTGAGAGCTGAGGCAGTGCAGCGAAAGCTGTAAGTGCTTAGTCACACAAACTTACTTGCATCTGAAATCAAGCAGGATCACCCGCTGAACTTAA	k__Fungi	1	0	0	0	0	0	0	9	0	0	0	0	0	0	0	0	0	0	0	0	0	0	0	0	0	0	0	0	0	0	0
7b7a46b680cc5045c43d60d3de686352	ITSASV702	AAAATGCGATAATTCATGTGAATTGTTTGGTTTTGTGAATCATTGAAACTTTGAACGCATTCGTACTGTTCAGCTTAAAAAACTGAATAGTATACTTGTTCGAGCGCCGAATATAATTGTTTCTCTTGTATGAAAATGTAAGGGAAAATGGACAATGAATGTAATTCATTGTTGACGTAAACTGCTGATCCTCAATCAATCAGTTGTGTTAATTGTTAATCGTGATGGCTTAAACTGATTGTGCGAAACTTTAATCACGGCCTCGAATCAAGTAAGACTACCCGCTGAATTTAA	k__Fungi	1	0	0	0	0	0	0	0	0	9	0	0	0	0	0	0	0	0	0	0	0	0	0	0	0	0	0	0	0	0	0
346af22fe8f08d0ab2c2ae02ce256dbc	ITSASV703	AAAGTGCGATAACTCAGGTGAATTGCAACTGGCGCGAATCCTTGATACTTTGAACGCATACTGTGCCCCGGTGTAACAGCTGGGGCGTGTTTGTTTGAGCGTCTTATACAAAATATCACTGCTAATGCACGTGGACATGGACCTTGCAGTTTGCTCTGCATAGTCTCAAATACATTGGTGAATTACCACGGCGACACATCACGTTAAGTCGGTCGTTGATAGGAAGTACAACTTCTCAAAAGCGGCAGGTTTTCTGTGAATGCTGGGGATTCGTATACCATTCTGTTCCCTCAATTTCTCGACCTCAAATCAAGCATGATTACCCGCTGAATTTAA	k__Fungi	1	0	0	0	0	0	0	0	0	0	9	0	0	0	0	0	0	0	0	0	0	0	0	0	0	0	0	0	0	0	0
53a2edad92761aca2865f2da5bf8141a	ITSASV704	GAAATGCGATACGTAATGTGAATTGCAGAACTCAGTGAATCATCGAATCTTTGAACGCAAATTGCGCTTTTGGGTATTCCCAAAAGCACGCCTGTTTGAGAATCGTCAAAACATACTAATGACCTGTCTATTGTTGTGTAGTCGGTTGAAATATTTAGAGCAATGAATGATCCTATACTTTTTTGTTCAACAAGGTTGAGAAATCGAATTGAATAAAAATATCAATGATTTTTGCTAGATAATGCAACTTAATAAATTTGATCTCAAATCAGACGAGACTACCCGCTGAATTTAA	k__Fungi	1	0	0	0	0	0	0	0	0	0	0	0	0	0	0	0	0	0	0	0	0	0	0	0	9	0	0	0	0	0	0
f6db68ace5dbcae0766fd63091e813ab	ITSASV705	GAACTGCGATAAGCAATGCGAATTGCAGAATCCGTGAGTCATCAGATTTTCGAACGCAGCATGCGCCTTGGGGTAAGTCCCTGGGGCAGGTTTGTTTCAGTGCAGCGAATTATCCTAAAACAAAATGTGATTGAACTTCGGTTCTCTCATTAAACATGAGTGTCAGGTTATACGACCCAGTGAAGTGGTCACTGCCTTTTGGCTGGTGATTTCGCTGGCTCTCGGATTACTGCAGCACAGACTTGTTAGTCTTTAACGATAATATTTGCCTGAAATCAAGCCAGATAACCCGCTGAACTTAA	k__Fungi	1	0	0	0	0	0	0	0	0	0	0	0	0	0	0	0	0	0	0	0	0	0	0	0	0	9	0	0	0	0	0
c6a25aeec94a956bf795c6aa4fd799b7	ITSASV706	GAAATGCGATACGTAATGTGAAATGCAGAACTCAGTGAATCATCGAATCTTTGAACGCAAATTGCGCTTTCGGGTATTCCCGGGAGCACGCCTGTTTGAGAATCGTAATTATATCACAATTTCATTATTGTGGCGTTGGAGTGTTTTGTTGTTTCAGCAAATCCTCTGAAATACCCGAAGATCGTGATGTATCTCGTTATACAATGGTTTACATGACATAATTCAATATCTCGGTGAATAACTCTATATTGACATGATGTTGTGGACAACTATGAGATTGCGCAATCTACAAAAAACCCATATCTTTATAAAATAAGATCTCAAATCAGACGAGACTACCCGCTGAATTTAA	k__Fungi	1	0	0	0	0	0	0	0	0	0	0	0	0	0	0	0	0	0	0	0	0	0	0	0	0	0	9	0	0	0	0
c06b0645d033991786c85292651371a4	ITSASV707	GAAATGCGATAATTAGTGTGAATTGCAGATACCGTGAATCATCAAGTCTTTGAACGCACATTGCACTGCCTGGAACTCCGGGCAGTATACCTGTTTGAGTATCAGTAAACACTCCTAATAAACTTCCTTTTTTAAGGGTTATTAGGGATTTGAGTTATCATCTGTTACTGTTGTAACGGATGTGACTTTAAATGTAGTCACTAGCAGGTCATTGACCTACATAACTAGATGACAGAGTTAATGGGCTTTAGCCTGTCACTGTCTTCACTAGATATGCAAGGTGTATTGATTTTGCTTAGTTTGAAACACACTACAGTATTTATTTACTGTGACTTTGATCTCAAATCAGGTAAGATTACCCGCTGAACTTAA	k__Fungi	1	0	0	0	0	0	0	0	0	0	0	0	0	0	0	0	0	0	0	0	0	0	0	0	0	0	0	0	0	0	9
c8763929db174f39e290de8ca31b29a8	ITSASV708	GAGGTGCGAAACGTGGCGCGATACGCACAATCTGTGAGACGTCTAATCTTTGAATGCAGCATGCACCCGCGGGGCAACCCGCGGGTATGTCTGTCTGGGCGTTATGGTCCTCCTCGTGGTCGCAAGTGCCGGCCATTTGTGCGCGAGTCTCTTGCCCCAGGCGAGTCTGCGCTGGCACCAGCGTCAATCCCAGGGTCTGCCGTGTGCTAAGCCATCGCGCCAGTCAACATCCTCCAGCAGGAACAAGACACAACCCCAGGTCAGATAAGACCACCCGCTGAACTTAA	k__Fungi	1	0	0	0	0	0	0	0	0	0	0	0	0	0	0	0	0	0	0	0	0	0	0	0	0	0	0	0	0	0	9
da1a5de81219819b7a24b1d6d4807f3b	ITSASV709	GAAATGCGATAGTTAATGTGAATTGCAGAATTACGCGAATCATCAAACCTTTGAACGCAAATTGCACTTCTGGGCTCTTCCCAGGAGTACGCCTGTCTGAGTATCTTGTAATCCTTTATAATAATAATAATTATATTATTATTATTATACTATGAAGGTTGGGTAGTCTTACTCATCCTTTAAAATTCAAGTTGTTGATGTTTAAGGGAATTTCCTTCGTTCCTTTCTAACATTCGCGCCCACGATGCGTTAATAAATCTAATTTTTTTTCACATCGGACTTGGACGAGGATGGGATTGGTTCGAACCTCAAGGTTATTCTTCTTGCATCAATGTTATTGCATAACTATTTACTTTATGCATCTCAGATCAGGTGAGATTACCCGCTGAACTTAA	k__Fungi	1	8	0	0	0	0	0	0	0	0	0	0	0	0	0	0	0	0	0	0	0	0	0	0	0	0	0	0	0	0	0
3b32e5cd186a7f760fc0f2d090aa0ee3	ITSASV710	GAAGGGCGATACATAGTGTGAATTGCAGAACGTCGTGAACCACTAAGACCTTGAACGTAACTTACGGTCTTGACCGAGTCAAGATCAGTGACAACCGAGTATGGACTTAATATAACTTACTCTGGCTATACAGAGGTATTGATCGATGGAAGTCCTCCGTCGGTTTAAATTAAAATACCACCGTGTTGGTTTACTCTTGGCTTACTAAGGGTAGGCGATGGTATTGATTTAACTTACTATGTCATCTCGGTTGTCTCAGATGACCCGCTGAATTTAA	k__Fungi	1	0	8	0	0	0	0	0	0	0	0	0	0	0	0	0	0	0	0	0	0	0	0	0	0	0	0	0	0	0	0
a8b1171af086df365eb74e23ce4bb835	ITSASV711	GAAATGCGATAAGTAATGTGAATTGCAGAATTCAGTGAATCATCGAATCTTTGAACGCACATTGCACCTCATGGTATTCCGTGAGGTATACATGTTCGAGCGTCGTTTGAACTCTTAAGACTATGTCTTGTGTTGACATTCCTGGGGTAAAACCCAGGATGTTGAAAATGATTGGCGCATGCAACGTTGAGGCACCCAATAAAATGGGCTGAAATCAAACGGTGCGGGCCGCCACAAAACCTTATTTAAACGTTCGACCTCGAATCATGTAGGATTACCCGCTGAACTTAA	k__Fungi	1	0	8	0	0	0	0	0	0	0	0	0	0	0	0	0	0	0	0	0	0	0	0	0	0	0	0	0	0	0	0
90ce8870153fbab5a9b6a741d9860a1f	ITSASV712	GAAATGCGATAAGTAATGTGAATTGCAGATGTCTGTGAATCATCAAGTCTTTGAACGCAAGTTGCGCCACCAAAAGTGGCATATTTGTTGGAGTGATGGTTAAAATCTAAAACAAAAAAAGATTTTCTTTTCTTTAAAAAGAAAAGGTGATAAGAATCTAATGAAAATTAAATTCATTAGTTTCTTTCAATTAAATTATTATTACTTTAATATTAACAAAGTAGATATTGTTGGATAGTACCTTTTTCTTTCTTTCTTAATTTTATTAAGAGGAAAATAAAGTAGTACAATTATTTCAATATCAAAAAGTTAAAAAAGGTTTTAATACATCGGAACATGTGGATATATTATCACTAATATACCCACCTCTTTAACATCATCCTCCAATCAAATAAGACT…	k__Fungi	1	0	8	0	0	0	0	0	0	0	0	0	0	0	0	0	0	0	0	0	0	0	0	0	0	0	0	0	0	0	0
d7c9956357749c0e4a7e1bb2a2b1486e	ITSASV713	GAAATGCGATACGTGGTGTGAATTGCAGGACACGTGAACCATCAAATTCTTGAACGCAAGTTGCGCCCTCGGGTCAGCCTGGGGGCACACTCGTTTGAGCGTCACCAATAAACTTAAAATCCAACTGACTCAAGTTGGGAAACGATTGTTGACTTGTATGAGTCATCAATTGAGAAAGAGAATAGATAACCAACTCATAGAACATGTTGGCATCAGTGAATTGGAGTTGAGAAATCAACAACAAGTAAACTGACAGACTTCATGAACTTGAGTATGAAAGTCTAACAAACATACTCTTTAAACAGTGACCTCAAATCGAGTGGAGATACCCGCCGAATTTAA	k__Fungi	1	0	0	0	0	0	0	0	0	0	8	0	0	0	0	0	0	0	0	0	0	0	0	0	0	0	0	0	0	0	0
273e4df7384b4fb187a828f9ae7be5fb	ITSASV714	GAAGTGCGATAAGCAATGCGAATTGCAGAACCGTGAGTCATCAGATTTTTGAACGCAACTGGCGCCGGCTGGCTCTCCAGTCGGCATGCTTGTTTCAGTGTCTCTTTTTCTCCTAACCCATATCATAATGCGAGAGATACCCTTCTCTTGCTAAGCATGAAAGCACTCTGCGTTCTGCGAGCGGCTTCGACTTGTTCGAGGGTCGCACTCAATGCAGCAGTCACATTGCTCACAATGTGAACTCATTGAGAGCTGAGGCAGTGCAGCGTAAGCTGCCAGTGCTTAGTCACACAAACTTACTTGCATCTGAAATCAAGCAGGATCACCCGCTGAACTTAA	k__Fungi	1	0	0	0	0	0	0	0	0	0	0	0	0	0	0	0	0	0	8	0	0	0	0	0	0	0	0	0	0	0	0
10530a0c1b620d2f45c51efc37e23d88	ITSASV715	GAAATGCGATACGTAATGTGAATTGCAACGCAAGTGAATCATCAAATTTTTGAACGCATATTGCGCTTGGGGGTATTCCCCCAAGCACATCTGTTTGAGTGTCTGTACAACCCCTTCCCCACACGCGGACTGTTTTTGCTATGGTCGACGCGGGCGGGAGAGCGAGTGAGCGTTGCGCGCAAGCGGGTCGCTTCAAGTGTTGTATGAGCCAGTGGCGTAGGTTATTTGTTAGTTTTGGGCGGAGATTTGTTGAGGATCTTTTGTGACATGACTGATGTGACGTAGTAAGTACTCCGGCACGTAGTGTTATTTTACGGTTCTTCACACCCTCCCACAAAACTAGACCGCACCACAATACAACGGCTTTGACAATCTCCATTTTTGGACCTCAAATCAGAT…	k__Fungi	1	0	0	0	0	0	0	0	0	0	0	0	0	0	0	0	0	0	0	0	0	0	8	0	0	0	0	0	0	0	0
63eb415795c08a62cd0b1c5dbb5dc579	ITSASV716	GAAATGTGATACGTAATGTGAATTGCAGAACTCAGTGAATCATCAAATCTTTGAACGCAAATTGCGCTAGTAGTAATACTAGCACACTTGTTTGAGTGTCGTTTATACAATTATCATAAATAATATAAAATGAATGATCAATGATCATTTTAAATATAACAAAAGTATAATCATATCTTTATTTATAATTTGTAGTAACATACACTATTATGAATGCTGACTATACAAACATAATGTATATCGAATATCGACCTCAAATCAAGTGAGATTACCCGCTGAATTTAA	k__Fungi	1	0	0	0	0	0	0	0	0	0	0	0	0	0	0	0	0	0	0	0	0	0	0	0	0	8	0	0	0	0	0
d0317523d4ccc7b8cf1f8cd708b6cd7a	ITSASV717	CAGGTGCGATAAGTAGTGTGAATTGCAGAATTCAGTGAATCATCGAATTTTTGAACGCAAATGGCGCTCCTTGGCTCTCCAAGGAGCATGTCTGTCTGAGGGTCGATCTAACAAACCACGCAAGCAGCTTGCTGCTAGCGGCGTTGAGAGTCCCAATTGCTGCTGCTCTAGTCAGTAGCAGCGAGATTGTGTCTCTTGAAATCTCTGAGACTGCATGCCACACTCTTGACTGTGTAGTGCGTCAGGCCACAAATTCATTTGTCTTGACTGCTAGCAATCAGTGGCATGGTCGACAACCTGCGTTTGCTGTCGTGTCTATGGCAGCATCCAATCAATCAATGACCTCAGATCAGGCAAGACTACCCGCTGAATTTAA	k__Fungi	1	0	0	0	0	0	0	0	0	0	0	0	0	0	0	0	0	0	0	0	0	0	0	0	0	0	0	0	8	0	0
f9bc045561033d3fcea4a28408c5ce92	ITSASV718	AAAGTGCGACAAGTGTCATGACTTGCAGATACCCGAGAGCTGACAAATTTCTGAATGCAAATTGCAGCCAAGTTAATCTGGCTATGTATTGCAGAGAGTACTTCGCGTATGCGCTCCATCCAGAGATGCTTGCTCATCCTGGGACGTGCACCGTCAATTTCGGTTCGCCGGAACACGGAATGTCAAAGATAGAAAACTTCGTGTTTTCCCGGATTTATATTGAGAAAAGACCTAATCTTCTCTTCTCAACATTTACCTCTGCAATGCAGGAGAACCCGCTGAACTTAA	k__Fungi	1	0	7	0	0	0	0	0	0	0	0	0	0	0	0	0	0	0	0	0	0	0	0	0	0	0	0	0	0	0	0
63f858f15fa94b9d6521f07d4b7cc782	ITSASV719	GAAGTGCGATAAGTAATGTGAATTGCAGAATTCAGTGAATCATCGAATCCTCGAACGCACATTGCGCTCCTTTGGTCATCCTGGGAGCATGCCTGTTTGAGCATCAGATCAAAACGTCAACAACGAATTTTTTTGTTGTTGGAATTGGACTTTTACACACGATGTAACAATCGCGCGAAGTCCGAAATATATAATCGTAGGGCTATTGCTGGCTCACAGTACTTGGTTATTTGCTTTTTGCAATTTTCTAAACATACTTGGGCTCTCCAGCGTAAAAAAAATAGTCTTGCGGAATATTTCTGGTGGTAAGGTTTAAAACCCTTGTCCAGGCCGGAAAAAATTACAAGGGTATTTTTATCCTTGAACTTTGGTCTCAAATCAGGCAAGATTACCCGCTGA…	k__Fungi	1	0	7	0	0	0	0	0	0	0	0	0	0	0	0	0	0	0	0	0	0	0	0	0	0	0	0	0	0	0	0
76e5f178470e37ff75b59751c7a37289	ITSASV720	GAAATGCGATAAGTGATGTGACTTGCAATCTGTGAATCATCGAATTTTTGAACGCAACTTGCACCCTTTGGTAATCCGGAGGGTATGCCTGTTTGAGTGTAATAAAAATTATCTACATTAAAAATATGTAGGAATTGAGCTATCTATTGTGATGGTAGTGGCTTTAAATTAAGGAAATGATTATAACTGTATTTGGTATTTATAGATATCCCTGATCATTATCTGTGACTAAAAAAAATACACCTGTATGATCCTTTTCTTAACCATGTAATACTTTTCCTTTTATGGGGTATACATAATTATCAACTTAACCTCAAATCAGGCAAGACTACCCGCTGGACTTAA	k__Fungi	1	0	7	0	0	0	0	0	0	0	0	0	0	0	0	0	0	0	0	0	0	0	0	0	0	0	0	0	0	0	0
b504138ea34079e551cc28610b6f3277	ITSASV721	GAAATGCGATACGTAGTGTGAATTGCAGAAATACGTGAACCATCGAATCTTTGAACGCAAATTGCGCTCGAGGCTTCGGCCAAGAGCATGTCTGCCTCAGCGTCGCTTTAAACCCTCACACCATTCTCCCTTGTGGAGCATGTGATTGTGGAACTGGCTTTCCCAGCTTTCCTTAAACCGAAGGCTGGGTTTGCTGAAGAGCAGAGGTTGATGCATGGACCCGTCATGGGCCTCAGCTGGGTAGGTAATTTATTACTAATGCTTTAGCTGTTGGCTTGGATCTGTGCTGTCGACCCTAACCAGGAATTGAGGGAGCTTTACCGCTCTCTCAAACTCTTCTAATTTCGACCTGAGCTCAGGCAAGAACACCCGCTGAACTTAA	k__Fungi	1	0	0	0	7	0	0	0	0	0	0	0	0	0	0	0	0	0	0	0	0	0	0	0	0	0	0	0	0	0	0
c283f8f66e9988f445286fdcf5fbbd5d	ITSASV722	AAAGTGTGATAATCATGCTGAATCGCAGATACCAGCGAAGCATCAGGGTTTTGAACGCATACTGCGCTGTCCAGTTCGCTGGTCAGCACATACTACTCGGTGTCAGTTGGAGAACTGGCTGACTTTCCAGTCCAGGGTGTCTTAAAGGGACTGCCTTTGTCTAGGAAGGCTTATCAATCACTGCTGGCCGATACAGCATGAGAACGCCTCGTATGAGCGGTAGCCGTATGAGTGCTTGTCATGAAGTATGCGCCAAAACGATCAAGCTCTCAATACGCCAGGCCTTCAGTGTGAGCCATTCTATTGGACAGGCGGATGTCATTCAATGACAATACGAAGGGACTCCACAACCCTTCACCCTTTGACCCGAGTGGTGTGGGAAAACCCGCTGAACTTAA	k__Fungi	1	0	0	0	7	0	0	0	0	0	0	0	0	0	0	0	0	0	0	0	0	0	0	0	0	0	0	0	0	0	0
fa9e5454a30878f2471029659c21f889	ITSASV723	GAAGTGCGATAAGCATTGCGAATTGCAGAACCGTGAGTCATCAGATTTTTGAACGCAACTGGCTCCGCAGGGCTCTCCCTGCGGAATGCTTCCTTCAGTGTCTTATTATCTCGTCACCAAAAGCATAATGCGAGAGATACCCTTCTCTTGTTAAGCTCGAAAGCACTCTGCAACCGCGGTGTCACCCTCGGGTGATACACTCAATGCAGCAGTCACATTTTACGATGTGAACTCATTGAGAGTGGAGGCAGCACAGTTCGCTGTAAGTGCTTGGACAAACAAATTCTTTAGCATCTGAAGTGAAGTAGGACCACCCGCTGAACTTAA	k__Fungi	1	0	0	0	0	0	0	7	0	0	0	0	0	0	0	0	0	0	0	0	0	0	0	0	0	0	0	0	0	0	0
18bd8a565c534869e213c120512908d5	ITSASV724	GAAATGCGATAAGTTGTGTGATTTGCAGATACCGTGAATCATCAAATCTTTGAACGCACATTGCACTGCCTGGAATTCCGGGCAGTATACCTTTTTTGAGTATCAGTAAACACTCTCACCGTCATCTATTTTGTAGATGGCGCGAGAGGAGATGAGTTTTCATTTACCAGCGCGGTAAATGTTACTTTAAATGTAGTTGCTGGTGGGGCGTTCGCTTTTCTGCCTGCTGACCGAGTTAATGGGCACTTACAAGTGCCTGTTACTGTCAAGCGTTGGTGGAATTTAGGCGGGCGTTTTTGCTTGCAGATTTACAAATACTCCAGCTTTGGGTTTACAACCAAGGCGTGGCGTGATTTTGATCTCAAATCAGGTAAGATTACCCGCTGAATTTAA	k__Fungi	1	0	0	0	0	0	0	0	0	0	7	0	0	0	0	0	0	0	0	0	0	0	0	0	0	0	0	0	0	0	0
176bc8de187f8d3a7bdd9c9ac3fd9c36	ITSASV725	GAAATGCGACACTTGGTGTGAATTGTAGAATCCCGTGAACCATCATGTCTTTGAATGCAAGTTGCGCACGAGGCCATTAGGTCGAGTGCACATCTGTTTGGGCGTCATGTATACCGTCATACCAATCTCCCACATGCGATGAGTGTGGTTAGGGTGATGATGGATATGGAAAATGACCTTTTGTGCTTTAATTGTACGGTAGGTTTAAGTGATTGTCGTTGCCCGGTATATGCGAGGCGAATGGTGTATCGAGTTAACGCACGATGTCTCTAATCGCGTCCATGAGACCTACGCATGAATTAGAAACAATCAAAACCGATTTCGATGTTTTCATTTGTAGCATGCTCCAACCATGACCTCAGATCAGATGGGGTGACCGCTGAGTTTAA	k__Fungi	1	0	0	0	0	0	0	0	0	0	0	0	0	0	0	0	0	0	7	0	0	0	0	0	0	0	0	0	0	0	0
f9ffdf0460d2372daa79ddcf592e1125	ITSASV726	TGCGATACGTAATGTGAATTGCAGAAATCAGTGAATCATCGAATTTTTGAACGCAAATTGCGCTCTTGGGCCCACCTAAGAGCATGCCTGTCTGAGTGTCACGTACACCTATGCTCAACGGAGAACACACTTTTGTTTTCACGTTGGAAATGAGCCTAATAAAACATAAACAACACGAAGTTTGTGAGGCTTTCAAAGCAGTTGTGCATTTGATATATCTGAACTTTATGATATACTTTTTGTTGCACTAGAGTGACAAAACCATTTTGATCTCTAACACTTGCAATTTAAAAGATAATCTCAGAAGAATCAAAAATATGTACAGAACGTTTTTATAAAATTTTTTTTTATTTTGACCTCAGATCAGACAAGACTACCCGCTGAATTTAA	k__Fungi	1	0	0	0	0	0	0	0	0	0	0	0	0	0	0	0	0	0	0	0	7	0	0	0	0	0	0	0	0	0	0
77a506da7addea27048dc287de26bf8d	ITSASV727	GAAGTGCGATAAGCAATGCGAATTGCAGAACCGTGAGTCATCAGATTTTTGAACGCAACTAGCGCCGGTTGGGTCTCCAGCCGGCATGCTTGTCTCAGTGTCTTGTTCAACCTCACCCAAATCTTAATGCTTGAGATACCCTTCTCTTGCTAAGCATGAAGGCGTTCTGCCCCTGCACGTGGCTTCGGTCACACCTCAATGCAGTAGTCACATTGCTCACAATGTGAACTCATTGAGAGCGGAGGTAGTGTAAAGGCTCTAGTAGCCCTTGCGATCGCCTAGTCAATCAAACTCTAAATTGTACCTGAGATCAAGTAGGACCACCCGCTGAACTTAA	k__Fungi	1	0	0	0	0	0	0	0	0	0	0	0	0	0	0	0	0	0	0	0	7	0	0	0	0	0	0	0	0	0	0
4b028b40616fd63fadf224db8e462135	ITSASV728	GAAATGCGATACGTGATGTGAATTGCAGAACTCAGTGAATCATCGAATCTTTGAACGCAAATTGCGCTTTTGGGTATTCCCAAAAGCACGCCTGTTTGAGAATCGTCAAAACATATTAATGACCTGTCTATTGTTGTGTAGTCGGTTGAAATATTTAGAGCAATGAATGATCCTATACTTTTTTGTTCAACAAGGTTGAGAAATCGAATTGAATAAAAATATCAAATTTTTGCTAGATAATGCAACTTAATAAATTTGATCTCAAATCAGACGAGACTACCCGCTGAATTTAA	k__Fungi	1	0	0	0	0	0	0	0	0	0	0	0	0	0	0	0	0	0	0	0	0	0	0	0	0	0	7	0	0	0	0
7c81c5e4bca0b25577ee2fb0e0aad30e	ITSASV729	AAAGTGTGATAATTGTGCTGAATCGCAGATACCAGCGAAGCATCAGATCAGGGTTTTGAACGCCTACTGTGCTGTCCAGTTTGCTGGTCAGCACGTACAAGTCAGTGTCAGTTGTATTCTGCAGGGGTGTGTTGACTTGACGGCATGGTCCGGCCTTCCGGCTGACCAAACCGTTCAAGTGCAATCGGTGCCTCAATCCTATGTATGAGATTGTGTCCGCCAGATGTCGCCCGTCCTTTGAGAATCAAGGGGCCATATGAGTGCTTGTCATGAAGTATGCGCCCCGCTCTCGCTGGAACGAACGGACGACGGACACGACCCTCTCGTACTTGCCCGACTTATCACAAGAGCGAGCGGTGCCCGCCACCAAAACCTTTGACCTGACTCGTGCGGAATTAC…	k__Fungi	1	0	0	0	0	0	0	0	0	0	0	0	0	0	0	0	0	0	0	0	0	0	0	0	0	0	7	0	0	0	0
2a047d6ae9a23146768ed3999ce4355a	ITSASV730	TAACTGCGCGTCGGAATGTGAACTGCAGAACACATGAACATCGACACTTTGAACGCATATTGCGGACCGTGGCTCGTCCACTGTCCATGCCTGGCTCAAAATCGATTAAACATCCATCCGCTGTTCTGCAATAACATTGAACTCTCGCGAAAACTCTGCTCCCGACGTGGCTTTCAGATATTTGACTGCGCCGACCGCCCTCCGGCTCTGCTGACTCTTAAGAACTCGCTTCCTGAATCGGCGTCCGATCGACGACTGACCTCCTAAATCCTGGACTGCTCTTGTCCGGACCCTACCCCTCTCTATTTCGACCTGAGAGTAGGCAAGATTACCCGCCGAATTTAA	k__Fungi	1	0	0	0	0	0	0	0	0	0	0	0	0	0	0	0	0	0	0	0	0	0	0	0	0	0	0	0	7	0	0
53b201c7b1118eb0898a0694199b5df2	ITSASV731	AAAGTGCGATATGTACTGCGCTGTGCGCGAAATGCGCAGTCATTCTTCGAATACACATTGTCCTGTCTGGCGAACAGTCGGCAGGGCATCTGCTTCAGGGTTGTTGATCAGTTTTTCGCCGCTTTTGTGGTGTCATTCAGGGGGTGTCGCCGTACGTGCGTCCCCCCTTCTTTGTGTCCCCGATGCTCTTGCTTCTGTGGACTTGGGTGTGCAGTCCGGTTCAGTGCTTGCATTGCTCCTTGCACCCCTACTATCTTGTTGACCCGACCTGAAGTCAGGTGTGACTACCCGCTGAACTTAA	k__Fungi	1	0	0	0	0	0	0	0	0	0	0	0	0	0	0	0	0	0	0	0	0	0	0	0	0	0	0	0	0	0	7
b8e41a1da17689479304bf568f6fe8f2	ITSASV732	TAACTGCGTGCAGACGTGTGAACTGCAGGACACATGAACACCGATGTTTTGAACGCAAATGGCGGCTTGAAGTAATGCTCAAGCCACGTCTGGCTGAGGGTCGGATATAACATCAAAACTACAAATGCTTAGTAAATTTACTCTTTATAAGAGTTTCTGACTAAGTTTGATCGTCAAGTTCTGTGGAGCTTGATTAGAATAAAGCATGACTTGATTTGCCAAGTTTGATCTAAATGTTAAAGATTGAACAGCAAATTCATGTAAAAAAGAGTTGAATTTGTGAAGAGAAGGCCAAGACATGCTTAGAAATTGTTTACATGTAAAAGTGTAAATAAATTTTCATAAATACGACCTCAGAGTAGGCGAGATTACCCGCTAAATTTAA	k__Fungi	1	0	0	0	0	0	0	0	0	0	0	0	0	0	0	0	0	0	0	0	0	0	0	0	0	0	0	0	0	0	7
3695e73e3c3b1004bb2700cedf20fa6e	ITSASV733	TAACTGCGTGCAGACGTGTGAACTGCAGGACACATGAACACCGATGTTTTGAACGCAAATGGCGGCTTGAAGTAATGCTCAAGCCACGTCTGGCTGAGGGTCGGATATAACATCAAAACTACAAATGCTTAGTAAATTTACTCTTTATAAGAGTTTCTGACTAAGTTTGATCGTCAAGTTCTGTGGAGCTTGATTAGAATAAAGCATGACTTGATTTGCCAAGTTTGATCTAAATGTTAAAGATTGAACAGCAAATTCATGTAATAAGAGTTGCATTTGTGAAGAGAAGGCCAAGACATGCTTAGAAATTGTTTACATGTAAAAGTGTAAATTAATTTTCATAAATACGACCTCAGAGTAGGCGAGATTACCCGCTAAATTTAA	k__Fungi	1	0	0	0	0	0	0	0	0	0	0	0	0	0	0	0	0	0	0	0	0	0	0	0	0	0	0	0	0	0	7
55c30544996886134aeabf89e9fe2e42	ITSASV734	GAAATGCGATACTTGGTGATAATTATAGAATCCCGTGAACCATCGATTTTTTGAACGTAAGTTGCGCCTAAAGCCACTAAGCTGAGGGCATGTTTGTTTGGGCATCACGCATTGCATCGCCCCCACACCCCGTGTACCCAAGGGGCATTGGGCGAGGGCCGGATATTGGCCTCCTGTGCTTTTGGGTGCGGTTGGCCCAAAAGCGAGTCCCCGACAACGGATGTTACGACAAGTGGTGGTTGAAAAGTTTTCTTATTATGTCGTGCGCTCCTTTGCTGCCATTGGACACTTCTTTGACCCTAATGCACCGTTCCTGATGACACTATGACTGCGACCCCAGATCAGGCTGCATTACCTGCTAAGTTTAA	k__Fungi	1	6	0	0	0	0	0	0	0	0	0	0	0	0	0	0	0	0	0	0	0	0	0	0	0	0	0	0	0	0	0
dffad8971cc578fc22903a40a768d3a7	ITSASV735	GAACTGCGAAATTTAATGCGACCCGCAACACGTGAGTCATCGAGTTTTTGAACGCATATTGCGCCCACGGCCTCGGCTAAGGGCATGCCTGTCTCAGCGTCCGCTCACCCCCTCGCCCACCCTTTCCTTGTTGAAAGCGGTTTGGACGGATGTGGCCGTCTCGCTCTCCTTTTGAAGAGCGGGTCGGCTGAAGCGCAGGGCTCGCGGCGGGACCCCATTCGATCGGGGCGCCAGCATGGTAGGTGGCTCACGCTCACATACTAGCTGTCGTCTCCCATATCACCGGGCGCTCCGCCTGCTGCCACAGCAGGAAACCAATCAAACCTTGGACCTGAGATCAGACAAGACCACCCGCTGAACTTAA	k__Fungi	1	0	6	0	0	0	0	0	0	0	0	0	0	0	0	0	0	0	0	0	0	0	0	0	0	0	0	0	0	0	0
96d4b1564eb868b0af3fbd6c34b9a529	ITSASV736	GAAATGCGATACGTAGTGCGAATTGCAAAGCTCAGTGAGACATCGAATTTTTGAACGCAAGTTGCGCTATCTGATGATTAGATTGGATAGCATGTGTGTTTGTGTGTTGTTTTATCTATATATATATATATTGTTTGTTTTTTCCACAATTTATGGAATCAAACGAAATACAAGAGGGGGAACCGTTACTATTTTTAGCTTTTTTCGCTTTTCTCAAATCGAGTACGTTTATACCTGCCAACCTGAGAAAAAAGAAAAGTACAAAAGCTGGTGTAGTGCGCCCCACACGACAATTTTAATTTTTTTAACCACAAATCAGACAAGATTACCCGCCGAACTTAA	k__Fungi	1	0	6	0	0	0	0	0	0	0	0	0	0	0	0	0	0	0	0	0	0	0	0	0	0	0	0	0	0	0	0
88530c37a427e0b6154804b143d843d2	ITSASV737	GAAATGCGATAAGTAGTGTGAATTATAGAATTTAGTAAATTATTGAATCTTTGAACGCACATTACGCCCCTTGGTATTCTATAGGGTATGCCTGTTTGAGCGTTATTTGTACCTTTAAGCTCTGCTTGGTGTTAGGTGTTTGTCCTTGCTCTAGTGGCGGGACTCGCCTTAAAGTAATTAGCAGCTAGTGTTTTGGTTTTAAAGCGTAGCATAAGTCGCGATTTAAGTCTATACGCTAGTTTCTATAAGTCTTTTATTACTTTTGACCTCGGATTAGGTAGGGATACCTGCTGAACTTAA	k__Fungi	1	0	6	0	0	0	0	0	0	0	0	0	0	0	0	0	0	0	0	0	0	0	0	0	0	0	0	0	0	0	0
aa360b17b9920f8dc4a970b1bd18809a	ITSASV738	GAAATGCGATAAGTAATGTGAATTGCAGAATTCAGTGAATCATCGAATCTTTGAACGCACATTGCGCCCTCTGGAATTCCGGGGGGCATGCCTGTCCGAGCGTCACGAAATCCCCGTCACACTCGTTGTGGTCATGGCAGCAGTGAGTCGTCTCCAGCTGGAGAGGGCCACGCCGCTGAAAGGAATGGTGCAGATGAGTCTCGATCGCCGCACGTAGTACTTGACAACCGTCGGCCGATCGGACCCTCCATCTCGCCCTGACGATGGACCCCCGTCGTACCCTCAAAAAGGTGGACCTCGGATCAGGTAGGGATACCCGCTGAACTTAA	k__Fungi	1	0	6	0	0	0	0	0	0	0	0	0	0	0	0	0	0	0	0	0	0	0	0	0	0	0	0	0	0	0	0
2c5ec46b1c82082d44f7a3dc3ab44360	ITSASV739	AAATTGCGATAATTATTGTGAATTGCGGAACCCGTGAATCATCGAGTTTTTGAACGCAAATGGCGCCGATGCTTGCATTGGCACATCTATTTGAGTGTTGGTAATTATATTCTAAATTTCTCCTAGAGAAAAATAGATATTATGAATGTCCATTATTTATTTAATGGTCATTTTAAATTGAGAACTCATTAACAGATTCTTCAGCGACTTTAAGTAGTGTTTGGAATTGACCTTAATGAATTCACAAAAAATACTCTACCATCATTATTCAACCTCAAATTAGATGAGAGTACCCGCTGAATTTAA	k__Fungi	1	0	6	0	0	0	0	0	0	0	0	0	0	0	0	0	0	0	0	0	0	0	0	0	0	0	0	0	0	0	0
71c994926b15b198baa42142755b6506	ITSASV740	GAAACGCGATATTTAGTGCGAATTGCAGAATTCAGTGAATCATCGAATCTTTGAACGCAAGTTACGCTCTCTGGTATTCCGGAGAGCATGCCTCTTTCAGTGTCGGTTCATCCTTCAAATCCTCGTTGATTTGGATAGTGAGAGTTTCGGAAGAATCTCTTCAAACTTTGTGAGGTTGCAGTAAACTTTGAAGAAAGGAAAAATTTAAGACAGTTTCGATTGTCCTGATTTAAACCAATCAACAGAGCACTTGCTGAGCAACAACAACACCAATTTTTAATTCAAGACCTGAGAGAGGTAAGATTACCCGCTGAACTTAA	k__Fungi	1	0	0	0	6	0	0	0	0	0	0	0	0	0	0	0	0	0	0	0	0	0	0	0	0	0	0	0	0	0	0
6e1a53da5e69354a94d39e7b18c92538	ITSASV741	AAAATGCGATACGTAGTGTGAATTGCAGAATTCAGTGAATCATCGAATCTTTGAACGCAAATTGCGCTTCTGGGCATTCCTGGGAGCACGTCTGCTTGAGTGACTCGAAAACCTATGCTCGCCCCAAGGGTTGCCCACCTCATCTGGTGAACGACGCCTGGGGCGGAAATGAGGCGTTCGTGCACATCCACATCCAGTGCACGTGTCTTAAAGTACGGTTTGACGCGTTGTATACCTCGACACGCCAAAAGACGGTACCGGGTTGAAACACACTCTTTACTTCCTTTTGATGCGTGTGCCGTGTTCTTTAGCGTTCCGACACACCACACAAACATAGTCCTCAAATCAGACGAGATCACCCGCTGAATTTAA	k__Fungi	1	0	0	0	6	0	0	0	0	0	0	0	0	0	0	0	0	0	0	0	0	0	0	0	0	0	0	0	0	0	0
d873625d5eb28254aa049ce5779f89d1	ITSASV742	GAAATGCGATACGTAATGTGAATTGCAGAATTCAGTGAATCATCGAATCTTTGAACGCACATTGCGCCCCCTGGTACTCCGGGGAGCATGCCCGTTTCAGAATCATTAAACATCTCACCGTCCACTGGCGAAAGCCTGGGGATTTGGTGGAGTGTGGAGGTGTTTGTTCCCCCTCGGTGCAATCCTCTGAATGTGATTGTACGTCCAGTTGTCTTGCTCGACTGGCTTCAAAGTGCAACAGAGTCATATCTATTCACTGGGAAGCTGCTCAAGTGTGATGGTCTGTGTCGTGCTCTAAGATTTACACGGTCTGGTGGTGGATGCCACTGGATTAGTAACTTGGTCTGAAATCGGGCAAGAAAACCCGCTGAACTTAA	k__Fungi	1	0	0	0	0	0	0	0	0	0	6	0	0	0	0	0	0	0	0	0	0	0	0	0	0	0	0	0	0	0	0
fda61e2f8aad46dcdc7b9190b38b9c99	ITSASV743	GAGGTGCGAAATCTGGCGCGATACGCACCACATGTGAGACGTCGAGTTTTTGAACGCAGCTTGCACCCACTGGGCAACCAGAGGGTGTATCTGCCTGGGTGTTAAAACATTGCTTTTGCATCAACAGTAACATGATGATGCGGATGCATCTTGAGCGAAAAGGGTTTTTTAAACGTTTTTTGCTCGTGTGTGCGCTGTGTTGACTAACAGTGTTAATTTCGTAGGATTTGCAATGAAGAAGTTGCATGCTTTTGTGTGTGAGTGTTGTCATGTGCGTCTAATCCTGGTCAGTAAGCCCCGGCTTGGTGATCGTTTGTTGCGAACAAAAATTTTCATTTATGTGCGAACAAAAATGAAAAAAAATATTCGCATAAAATATTTACCTCAGGTCAGATAAGA…	k__Fungi	1	0	0	0	0	0	0	0	0	0	6	0	0	0	0	0	0	0	0	0	0	0	0	0	0	0	0	0	0	0	0
c447c0d1ca704f87986cc06adcbb6e65	ITSASV744	AAAGTGCGATAACTCGTGTGAATTGCGGAATTCGTGAATCATCAACTTTTTGAACGCAAATGGCGCCGATACTTGTATTGGCACACCTATTTGAGTGTTGGCTAAAATCTTCTCAATCTAACCATTGATTGAGAGATGATGAATGTCTATTCTTTCTTCATGAAGTGATAGTCATTTTAAATGGATTCATTGAAACCTTTCACTGTGACTTGTATGAGAAACATAGAGGTAATTCATTGTGTAATTTGATCTTTTCAAATCTTTCGAGATAGAATTGACAATCAACCTCAAATTAGGTGAGAGTACCCGCTGAATTTAA	k__Fungi	1	0	0	0	0	0	0	0	0	0	0	0	6	0	0	0	0	0	0	0	0	0	0	0	0	0	0	0	0	0	0
be7d76cd208f54f8e4aa405bf6e15ea7	ITSASV745	GAACAAACTGAGGAACGTGGTTTTGAATCTCATTTTAGCCTCCTGGGAAATGATAGTTATCGGGGTGACTAGACCGATCAAACGATGATGCCCATCCTATTTGAGCGTGATGCAGCTATCGAACTGAGGCATCTCGATTTGCAAGTGTTATGCCCCTTAATCCAAAGCGCGCGAATACTTTAAAACTCGAACTTTATTGGACGGTTTGAACCCTGCAATGGCTTTACACTCTTCAGAAAAATGGTTATTCATCCAGAATTCAAGGCCCTGAGCGCTTCCCTGGCGGCGGGTGATCATCAAAATTAAACACTTTTGGA	k__Fungi	1	0	0	0	0	0	0	0	0	0	0	0	0	0	0	0	0	0	6	0	0	0	0	0	0	0	0	0	0	0	0
d6c3147174010a502c11c3b863b41785	ITSASV746	AAACTGCGATACGTAATGTGAATTGCAGATTTCAGTGAATCATCGAAACTTTGAACGCATATTGCGCTGTGTGCCTCGGTGCACAGCACGCCTGTTTGAGTGTCTGTAATACTCTCTCTCACACCCCACTTGTGGAGTGTTCGTGAGGATTTGGGCGTTGTGCCTTGCGGCTTGGCTTTCGGGCCGGCTGTGGCACATTGCCTGAAGTACAGACCTGCAGCGAGCATTGTGCGCGCGCCCTAGTGTGGTAGCCTTTTAAAGGACGATCGCTAGAGTGTGTGCCTTTGCGAGACTCGATGCGGGAACAGAAAACTCTCTTCTTGCTAGATCTCAAATCAGGCGTGGCTACCCGCTGAACTTAA	k__Fungi	1	0	0	0	0	0	0	0	0	0	0	0	0	0	0	0	0	0	0	0	0	0	0	0	0	0	6	0	0	0	0
8cb1516ae5c971480c1c922cda8d411e	ITSASV747	GAAATGCGATACGCAGTGCGAATTGCAGAATTCAGTGAATCATCAGAATTTTGAACGCAAATTGCGCCATTTGGTCATCCTTTTGGCATGCTTGTTTCAGTGTCTTGTTACTCACTCAAGGCATAACTTAATGTAATTGAGGTTCTCTTCTGGAGGACTTCTCTTACCAAGTGCAGTCTATCAAAATGCGATCTCTTGCAGAACGATGCAAATTCAGTGTAAACATTGAATGGGCTCGTTGTAATCCAGGAAATCCACTCAGGGAATTTTAGGATTCCTCACTTCTTTTGAATCTGTATCTGAAATCAAGCAAGATTACCCGCTGAACTTAA	k__Fungi	1	0	0	0	0	0	0	0	0	0	0	0	0	0	0	0	0	0	0	0	0	0	0	0	0	0	6	0	0	0	0
0e77e5ae9ada593b5b3f10ff5a596ee7	ITSASV748	TAACTGCGCGTCAAAATGTGAACTGCAGGACACATGAACATTGACACTTTGAACGCATATTGCAGTAGACGGCTCGTCTGTCTACTATGCCTGGCTCAGGGTCGGTTCAACATCCATCAGGCTTTTGCTTGCATTGGGCTTCTCTCGAGGGGATACCTCGAGTGGCCTCAAAATGTTGGAGCTGCACTGGCAACTGCCTGCTGACTCTCGGGGAATTTACTTTTCCTGGGTCTGCGTGGTAAGTCAGAGCGGCTTTCGGAGGTGGAACCTCAGTTCCCTTCCGGACCTAAACAATCTTCGACCTGAGATTAGGCAAGGCTACCCGCCGAATTTAA	k__Fungi	1	0	0	0	0	0	0	0	0	0	0	0	0	0	0	0	0	0	0	0	0	0	0	0	0	0	0	0	0	6	0
5660f3c9e08d0d3c891099a1dd2e3feb	ITSASV749	GAAGTGCGATAAGCAGTGCGAATTGCAGAACCGTGAGTCATCAGATTTTTGAACGCAACTGGCGCCGGCTGGTCATCCAGTCGGCATGCTTGTTTCAGTGTCTTGTCAACTCCTCACCCAAACCTTAATGCGAGAGATGCCCTTCTCTTGCAAAGTGTGAAAGCACTCTGCTCCCTGCAAGCGATCTCGGCTTCGGTCGAGGGTTGCACTCAATGCAGCAGTCACATTGTTCACAGTGTGAACTCATTGAGAGTAGAGGCAGTGCAGGCATGTCCTGCAAGTGCTTAGGCAAGCAAACTTTCATTGCATCTGAAATCAAGCAGGACTACCCGCTGAACTTAA	k__Fungi	1	0	0	0	0	0	0	0	0	0	0	0	0	0	0	0	0	0	0	0	0	0	0	0	0	0	0	0	0	0	6
08228c68c04ebbdfd117f002faafbd9a	ITSASV750	GAACTGCGATAAGCAGTGTGAATTGCAGACTTCAGAGAATCACTAGATTACTGAACGCAAATGGCACTTCAACCTCTAGTTGGAGTATGTTCATTTCAGTGGCCTTCACTACTATTGAACTTCCATTCGGAAGCTTCGATGTGAGTAGATGTTATGTGTATGCATGACATCATAAGTGTAGCGCAGATATAATCTCATGAGGAAAAGGGAATCCCGTATCCTTGCTGAGATGTTTCTGCTTTCTTTCTATTGGTCCTGAAATTGAGCAAGGATACCCGCTGAACTTAA	k__Fungi	1	0	0	0	0	0	0	0	0	0	0	0	0	0	0	0	0	0	0	0	0	0	0	0	0	0	0	0	0	0	6
4c7ddd1ad12ee6e3126ba5e64a9d2a42	ITSASV751	GAAATGCGATACGTAATGTGAATTGCAGAATTCCGTGAATCATCGAATCTTTGAACGCACCTTGCACTCTGTTCCGCAGAGTATGCCTGTTTGAGAATCTTTTTAACCGTTGCCCCCCCTTTCTTTTGAGAGGACGAGGCAGATTGGTCGTTCCACTCGCAAGGGTGGATTGGCTGGAAAAGATCGAGGGCTCTGTTTGAATGACACGCAAGTCTCGACCTAGCAGAGAGCTACCCTCACCACCTTTCAATAATAATGGTCTCAAATCAGGCAGGAGGACCCGCTGAACTTAA	k__Fungi	1	0	0	0	0	0	0	0	0	0	0	0	0	0	0	0	0	0	0	0	0	0	0	0	0	0	0	0	0	0	6
0fa4d53f517723cc0ca9e54f533d4618	ITSASV752	TAACTGCGCGTCGGAATGCGAACTGCGGGACATGTGAGCATCGACACTTTGAACGCATATTGCGGACCGTGGCTTGTCTACTGTCCATGTCTGGCTCAGGGTCGGTTAAACATCCATCCTCTTTGGGCTCGTAAGAGACCGAAGCGGCATTGGGCTTTCGCGGGGCTCGTCCCCGCGTGGCTTTCAGGTGCTTTGGGCGGTGCGTGTGTGCCACGCCGACTCTCGGGACTCGTTCCTGGGTTGGCAGGCTAGCTCGCTAGCTCGCGGGGGTCGGGACTTTGTCTCCCTTCCCTCCACCACACTTTAACTTTCGACCTGAGATTAGGCAAGATTACCCGCCGAATTTAA	k__Fungi	1	5	0	0	0	0	0	0	0	0	0	0	0	0	0	0	0	0	0	0	0	0	0	0	0	0	0	0	0	0	0
7f4bb2a834bec74561e01b1bbd0173b8	ITSASV753	GAAATGCGATACGTAGTGTGAATTGCAGACTTCCGTGAATCATCGAATCTTTGAACGCACATTGCGCCCTCTGGTATTCCGGAGGGCATGCCTGTCTGAGCGTCAATATAACATCAAACACCAGTTTGGTCTTGGAAGAGGAGATGGCAACATCTCCCTTCTGTAAATCATTGAGCAGCGGTCCAAGCTATGCGACGTAGTAAGCACAAATCTCGTCGAACTGTAGCCTTGTGACTGTTTGCCATAACCCAAATATATCATTGTTTGACCTCAGATCAGGTAGGGATACCCCCTGAACTTAA	k__Fungi	1	0	5	0	0	0	0	0	0	0	0	0	0	0	0	0	0	0	0	0	0	0	0	0	0	0	0	0	0	0	0
8222459f2674c73135d649fc29d761f7	ITSASV754	AAAATGCGATAAGTCATGTGAATTGCAGATATCAGTGAATCATCGAATTTTTGAACGCAGCACGCACTTTTAGGGTTTACTCTAAAGTATGTCCGTTCGAGTGTCACATTTATAATAATCAAATAAATTTATTTATTTGAAGTTGAAAGTTCAAGATTCTATTTTGATCTTTTTAAATATATAATTAGAGTTTTTTTTAATTAAAAAAATCTAAAATATAGTTAATTAAGTATTAAATTACTTTAATACACTATTTCTATATATTCTTTTTTAATTTTTAAAGAAAAATTCCTAATTCATCATAATTTAATATTTTTCACAAATATTGACATCGAATTAGACAAGGCTACCCGCTGAACTTAA	k__Fungi	1	0	0	0	5	0	0	0	0	0	0	0	0	0	0	0	0	0	0	0	0	0	0	0	0	0	0	0	0	0	0
4cbf7ba286b4c0a2c1594a1c4466795c	ITSASV755	GAATTGCGATACGTAATGTGACTTGCATACACTTGTGAATCATCGAATCTTTGAACGCACCTTGCACTTTTGGAGTCTATTCAAAAGTATACCTGTTTGAGTATCATAAACATTTATCTAATCCTTCAGGGATTAGGATTTGAAGTTCAGTACCGTACCCTTGGTTTGGTGTTGTTCTTTTAAATGCAGTAAAGATTAGGATAAATTCTATTTTATTCTCAGTGAGGATGTTTACATTCGTGTAAAATAATCGCGGCGAGTGATTGAAGGTTTAAACTATTCCTTTATCGTAAACAGTAGAAATATTGTTCACAACCACTGTACAAATGTGATCTCAAATCAGGCAAGACTACCCGCTGAACTTAA	k__Fungi	1	0	0	0	0	0	0	0	0	0	5	0	0	0	0	0	0	0	0	0	0	0	0	0	0	0	0	0	0	0	0
610f3f2ca9c471e3d9cf29e9141c292b	ITSASV756	GAAATGCGACATTTGGTGTGAGTGGCAGAATCTCGTAAACCATCGAGTCTTTGAATGAAAGTTGCGCACAAGGTCATTAGGTCGAGTGCACGTCTGTTTGGGCGTCATATATAGCGTCATTCCAATCTCCCACATGCGATGAGTGCAGTCTGGGTGATGATGGATATGGAGAATGACCTTCCGTGCTTTAGTTATACGGTAGGTTTAAGTGATTGTCGTTGCCAAGTATATGCGAGGCGAATGGTGTGTCGAGTTAACACACAATGTCTCTAATCACGTCCGTGAGACCTAGGCATGACTTAGCACTAATCAAAACCAATTTCGACGTTTGGTTCAGTAGCAAGCTCAGTCCATGACCTCAGATCAGACGGGGCGATCCGCTGATTTTAA	k__Fungi	1	0	0	0	0	0	0	0	0	0	0	0	0	0	0	0	0	0	5	0	0	0	0	0	0	0	0	0	0	0	0
86a7e423befda7e88880d7fe85187980	ITSASV757	GAAGTGCGATAAGCAATGCGAATTGCAGAACCGTGAGTCATCAGATCTTTGAACGCAACTGGCGCCGATTGGTCCTCCAGTCGGCATGCTTGTTTCAGTGTCTCTTTACCCCATCCACCAGATCATAATGCGAGAGACGCCCCTCTCTCGCCAAGACCGAAAGCGCAACGCTCTCTGCAAAGTGGGCCTCGGCCCGCTGCCCAATGCAGCCGTCACATTGTTGCCAATGTGGACTCATTGGGTGCTGGGATGCACGAAGCGGCGTCACCGCTGCTGCTGCGCTACGATCCACCAACTCTACTTGCATCTGAAATCAAGCAGGACCACCCGCTGAACTTAA	k__Fungi	1	0	0	0	0	0	0	0	0	0	0	0	0	0	0	0	0	0	0	0	5	0	0	0	0	0	0	0	0	0	0
fe678b9ff983e0031f3dec498d798409	ITSASV758	GAAATGTGATACGTAATGTGAATTGCAGAACTCAGTGAATCATCAAATCTTTGAACGCAAATTGCGCTAGTAGTAATACTAGCACACTTGTTTGAGTGTCGTTTATACAATTATCATAAATAATAAAAAATGAATGATCAATGATCATTTTAAGTATAACAAAAGTATAATCATATCTTTATTTATAATTTGTAGTAATACACTATTATGAATGTTGAAAATACGAATATAATGTATATCGAACATCGACCTCAAATCAAGTGAGATTACCCGCTGAATTTAA	k__Fungi	1	0	0	0	0	0	0	0	0	0	0	0	0	0	0	0	0	0	0	0	0	0	0	0	0	5	0	0	0	0	0
0317a5d649163b09673f7c2463fef234	ITSASV759	GAAATGCGATACGTAGTGCGAATTGCAGAACTCAGTGAATCATCAAATTTTTGAACGCAAGTTGCGCTTTTGGGTATCCCCGAAAGCATGCCTCTTTGAGTATCGTTACTTTTCTCTTCTCCACTTCTCTCTCTCTGAGCGAGTGTGTGTGATGAAGGTGATTGGTCGGTTCTTTCTCCCTTTCAAGGGTGGAAAGCCGACTCAAGTAGAACATGACAAATCGTCAGTTGTGATGTGCGAGTTGGATAATACTTCTCTCTCTTCCATTTAGTTGGTGTGTGAAAGATCAGTATCAATCTACTCTCTAAAACAACAAAATGTTCGATCGACATTATTCAATGTCAACAAGAAACGTAATTTAACTACCCGATCTCAAATGAGGTAAGAGGACCCGCTGAA…	k__Fungi	1	0	0	0	0	0	0	0	0	0	0	0	0	0	0	0	0	0	0	0	0	0	0	0	0	5	0	0	0	0	0
6467d77cd13eee3e8ba19a789150f7cc	ITSASV760	TAACTGCGCGTCGGAATGTGAACTGCAGGACACATGAACATCGACACTTTGAACGCATATTGCGGACCGTGGCTCGTCCACTGTCCATGCCTAGCTCAGGATCGGTTAAACATCCATCCGCTGTTCTGCAATGGCATTGAACTCTCGCGAGAACTCTGCTCCCGACATGACTTTCAGGTGTTTAACTACACCAACCGCCCTCCGGCTCTGCTGACTCTTGAGAACTCGCTTCCTGGATCGACGTCCGATCGGCGGCTGACCTCCTGGGTCCTGGACTGCTCTTGTCCGGACCCTACCCCTCTCTATTTCGACCTGAGAGTAGGCAAGATTACCCGCCGAATTTAA	k__Fungi	1	0	0	0	0	0	0	0	0	0	0	0	0	0	0	0	0	0	0	0	0	0	0	0	0	0	0	0	5	0	0
4045808530621d7cbf7a556f08287042	ITSASV761	CAGTTGCGATAATTAGTGTGAATTGCAGAATTCAGTGAATCATCAAATCTTTGAACGCAAATTGCGCTCTCTGGATATCCAGGGAGCATGCCTGTCTGAGTGTCGTGTTCAAATCTACACACTGCGTGCAGTGTGGCTAGGGAGCTCAAGCATACTAGCATATGCTTGTCTCTCCATGTGCCTGAACCCGGCCGCGAGTCGATACGACTGGCACCGTTGGGAAGACTCAACTTGCTTCTGCCTTCCCCGGTGCTGGCTCGCTTCGCTCCTAGGTGCTTGGTTCCCAGTCGTTCTCGGACGACAACTTACCAACTTTGACCTCAGATCAGACAAGACTACCCGCTGAATTTAA	k__Fungi	1	0	0	0	0	0	0	0	0	0	0	0	0	0	0	0	0	0	0	0	0	0	0	0	0	0	0	0	5	0	0
655a4db9d10b95fd2c0b2257ed636d3a	ITSASV762	GAAATGCGATACGTAATGTGAATTGCAGAATTCGGTGAATCATCAAATCTTTGAACGCAAATTGCGCCATTCGTGGCATATTTGTTTCAGTGTATAACAAAAATACTTCACAACTCGAAATGTGATTAAGGTTTTCCTTTCTCATTAAATTCAGACCTGCACTGGAAATCTATTCACGTGCCGGACTTAAGCGGTCACATTTACTGTGATCTTAGGTCCAAAGCATGATGGTTTCATCAAGTCAGGAAACTAATTTTTGTACCTGAAATCAAGTAAGATTACCCGCTGAACTTAA	k__Fungi	1	0	0	0	0	0	0	0	0	0	0	0	0	0	0	0	0	0	0	0	0	0	0	0	0	0	0	0	0	5	0
90f04b7b95244cfeb9474bd1f721858d	ITSASV763	AAAATGCGAAAAGGGATGCGAATTGCAGAAACTCGTGAGTCATCACTTTCTTGAACGCAATAGGCACCCAGGCGATGAGCTTGGGTATGAATGAAGGAGTGAGGGTTCAATTCATCTGAAGAGTTAACCCTTCAGGAGTATGAGAGTGGGTAGGTTAAGTCCTTCCCTTTCTTAAAATGAATATTTGTCCAAGTCACTTGAAGAGGGTACTTCCCCTCTACTCGTAACTTAGACCTTCTTATTCACACTACTCAACTACCCCTCCTCCTTTCATTCAAGACTACCCGCCGAATTTAA	k__Fungi	1	0	0	0	0	0	0	0	0	0	0	0	0	0	0	0	0	0	0	0	0	0	0	0	0	0	0	0	0	5	0
85d214ae5aa8fcace016d29ba0b386c9	ITSASV764	GAAATGCGATACGTGATGTGAATTGCAGATTTTGTGAATCATCGAAACTTTGAACGCACATTGCGCCTGTTGGTACTCCGACAGGCACGTCTGTTTGAGCGTTGTTCAAAACTCGGGAAACCGGTTGTGGGAGAGGTCCCTAGTTAAAAAGCCAATAAACTGGCTTTTGGGACCCTTCTGGAATGCCCTCAGCAAATCTGAACGTTTAAGCACAGCGACTCTGTGTAGCTGCGGGAGGATGCGCTTGTAACCACATTTTGTCACTCTCAACCTCAAATCAGATGGGGATACCCGCTGAACTTAA	k__Fungi	1	0	0	0	0	0	0	0	0	0	0	0	0	0	0	0	0	0	0	0	0	0	0	0	0	0	0	0	0	0	5
1b2aab7a3a3b2ffb00967314b8ade335	ITSASV765	CAGGTGCGATAAGTAGTGTGAATTGCAGAACTCAGTGAATCATCGAATCTTTGAACGCAAATGGCGCTCCCGGGCTTTCCCGAGAGCATGTCTGTCTGAGTGTCGGTTTCCAAAGCATTTCCTGCAGCACCTTTGTGGTGCGGCGGGGCGTTGGGGCGTCGCGGCCTACTAACCTGCTGGTACTTTACCTGCTGGCTGGCCGCGTCCCTCTAAGTGCATCCGGATCCGACCCGCCCGCATCTCGCGGCGTCTCGGGGTGGCCAAAATTACCTTAACGCCTTTTTGACCCATCCTCGAGCGCCGGCTTGATCGCGGCGGTCGTCCAACAACGTGTTAACCCTCGACCTCAGATCAGGCAAGACTACCCGCTGAATTTAA	k__Fungi	1	4	0	0	0	0	0	0	0	0	0	0	0	0	0	0	0	0	0	0	0	0	0	0	0	0	0	0	0	0	0
aa66aa9f08c073395e9dcb983e0958d9	ITSASV766	GAAATGCGATAAGTAGTGTGAATTGCAGAATTCAGTGAATCATCGAATCTTTGAACGCACATTGCGCTCTCTTGGATTCATCCTGGGAGCATGCCTGTTTGACAACATGTATCGATGGTATAAAGCAGTAGCCCATGAAGGTGTCGATAGCTTATCCAACCGCTGAGAGTTTTCTTTGATCGATATTCAAAGTCTCTTGAAATCATACGGAACCCTATTTCGATCTGCTCCGATGTAATAGTTACTGTTCGTCGACAGCTTTAGAGTAGAGGTTGCACAAATCCTTTGTCGCGAGACAAAATAAGGTTTTACAGATTGTTGTCAAATCAGGTAGGATTACCCGCTGAACTTAA	k__Fungi	1	0	4	0	0	0	0	0	0	0	0	0	0	0	0	0	0	0	0	0	0	0	0	0	0	0	0	0	0	0	0
aa26c1c95fff241fbb73cc7224a753c5	ITSASV767	GAAATGCGATAAGTAATGTGAATTGCAGAATTCAGTGAATCATCGAATCTTTGAACGCATATTGCACTCCCTGGTAATCCGGGGAGTATGCCTGTTTGAGGGTCAGTAAAAAAAATATTATCATGATCTAATAATTGGATCGTGGAATTGGATCATTTCGAAGGTGTATTTTATAATATCTTTGATGATCTTAAATTTAAGGCTGCATTATAAATTGAACTAAAAAGAGCAATTATTTATAATTTATCTCGAACTTTAGTGATGTTTATAGGCCTAATATGATTTTTTTGGTGTTTACGCCAAGAGTCATAAAACCTTTTTAACTATGGCCTCAAATCAGGTAAGAGTACCCGCTGAACTTAA	k__Fungi	1	0	4	0	0	0	0	0	0	0	0	0	0	0	0	0	0	0	0	0	0	0	0	0	0	0	0	0	0	0	0
4a4b5a6801dfa84f2763834e8b21d79f	ITSASV768	TGCGATACGTAATGTGAATTGCAGAAATCAGTGAATCATCGAATCTTTGAACGCAAATTGCGCTTCTGGGCCCACCTGGGAGCATGCCTGTCTGAGTGTCACGAACACCTATGCTCGGCGAACTTCCTGCCTTTGCAACTGCAAAGGGAGTGAAGGTTAACCCCGCCGGAAATGAGCCTGTTTTGTCGCGGGCGACGGCAATTGTCGTTGTCTGGGAGGCTTTCAATACGGAGAGCTGCCAACGGATTGAAGATTTGATTTGATTCTGGCACTGAAGTGACAAACACTGTTTACCTCTTTAGGGCCATTGTCGAGTTGTCAATGTGTTGGAAATTCAGCGAAACGAAATCAGATTTCTTATAATTTTGACCTCAGATCAGACAAGACTACCCGCTGAAT…	k__Fungi	1	0	0	0	0	0	0	4	0	0	0	0	0	0	0	0	0	0	0	0	0	0	0	0	0	0	0	0	0	0	0
d70f4e6c91d897652d80a407ab4edb8c	ITSASV769	GAATCGCGAAATGTATTGTGAATTGCAGAATTCAGTGAATCATCAAATCTTTGAACGCACATTGCACTTTTTGGTATTCCATAAAGTATGCTTGTTTGAGCATCAATAACACCTCCAACCACTTGTGGATGGGAATTGCGACATTGACTGGCCGCTTGCGGTAACACGTCGGTGACGTTAAATACTACGCACAAATCGATTTTGACGCCGACCATTATAATTCTAACAAATTTTCTGGTTTTGGGCAGTCTCACATGTTTCGTGCTGAAAAACATAGAATTCGCGTGCGCTTGCTTACCGCAGCGCCGCGGCCTCTTAACAATTGATCTCAAATCAAGCAAGACTACCCGCTGAACTTAA	k__Fungi	1	0	0	0	0	0	0	0	0	0	4	0	0	0	0	0	0	0	0	0	0	0	0	0	0	0	0	0	0	0	0
d57c1469f8f801ac906296fa1d73c111	ITSASV770	GAAATGCGATACGTAACGCGAATTGCGAGACCTTGTGAATCATTAAAACTTTGAACGCACATTGTGCTCCCGGGAATCTCCTGGGAGCATGCTTGTCTGAGTGTCAGTGAACCTCTTTCAGAATGAGTGCTTTTGCTTTATTGCATAGTGCTTGTTACTGGTACTGTGAAAATCAATGGTTGATTTTTAGAATTTTCTGCTGTTTGTTACCAACCAGCAGGCAACGGCTAGCTTGCCTAGCGCAGTTTTCACTGGTAGAAATACTCGCGAACTTGCGCCTCGCATAAAAGCAGTGCCAATAAAGCAAATATGTAAAACACACGTTGCTGATCTCAGCTCAAGCAAGAAGACCCGCTGAATTTAA	k__Fungi	1	0	0	0	0	0	0	0	0	0	0	0	0	0	0	0	0	0	0	0	0	0	0	4	0	0	0	0	0	0	0
245e7b45584095c0a4ea91c6e4e64553	ITSASV771	GAACTGCGATAAGCAATGCGAATTGCAGAATCCGTGAGTCATTTGATTTTCGAACGCAAGTGGCGCAGTGGACTAACAGTCCTCTGCAGATTTGCTTCAGTGCCGTTGATAATCACACACCTAAATGTGACTGAACTCCGGTTCTTTCATTAAACATGAACGTGTTGTTCTTTCAACCTGATGAAGTAGTCACTCTTGTAGTGATTTCGTCAGCTCTTGGAGAATTAAGACGCAGAGCTAGTGGTCATTCAACATACTAAGGCCTGAAGTCAAGTCGGAGCACCCGCTGAACTTAA	k__Fungi	1	0	0	0	0	0	0	0	0	0	0	0	0	0	0	0	0	0	0	0	0	0	0	0	0	0	0	0	4	0	0
867a5f37d9bcd6756774edd2c467d811	ITSASV772	GAAACGCGAAATGTAATGTGAATTGCAGAATCTCAGTGAATCATCGAATCTTTGAACGCATCTTGCGCCCAGTGGTATTCCGCTGGGCATGCCTGTCTGAGTGTCGTTACTTCTCATACTTGACACTTTTGTGTTATGTTATGGATGGTGGGTGTTTGTAAGGCATACGCTTTACACACCTCAAATGTAATCCGGTTTATACTTGATTTTACGGCTTGACCGAATGTTGTAGATTGTACACTTCATTTGGGACGTGAAAATAAAGATGAGACCTAAACGACACGTAACTTTCAATTTTGACCTCAGATCAGGTAGGATTACCCGCTGAACTTAA	k__Fungi	1	0	0	0	0	0	0	0	0	0	0	0	0	0	0	0	0	0	0	0	0	0	0	0	0	0	0	0	0	0	4
fc6af9c65082b30a25e6cdd3b4669a62	ITSASV773	GAAACGCGATAATTAATGTAAATTACAAAATTTAGTAAATCATCGAATCTTTGAACGCATATTGCGTCCATTAGTATTCCTTTAAACATGTCTGTTTAAACGTCATTATAACCCTCAGCTAACCACTAATTTTAAACTTGAACAGTTAATACCGTGCCAGTTTTAAAGTTATAAGTTTTGCTAGCTGCTCCACTTAATTAGAACATAATAAGCACTACTTGTCTTAGTAAAACTAAATAGTACGACCTAAACAAAACCTACCTATTCTTAAGGTTTGATCTCAGATTAGACAAGGATATTCGCTGAACTTAA	k__Fungi	1	0	3	0	0	0	0	0	0	0	0	0	0	0	0	0	0	0	0	0	0	0	0	0	0	0	0	0	0	0	0
794130f5a54c0e289125c26e49297756	ITSASV774	GAAACGCGATATGTAGTGCGAATTGCAACATTCAGTGAATCATCGAATCTTTGAACGCAAGTTGTGCTCCTGGGTAATCCTGGGAGCATGCCTCTTTCAGTGTCGGTACTCAATTCAAATCATCTTTGATTTGGACAGTGAGAGTTTCAATTGAATCTCTTTAAATTGCACGTGAATTCTCAAATGGACTTGAGGTGGTGTTGATGGACTAAAACAATCATTGATCGTTGAACATTCATTACAATCATCCCAAGCACCCATTTGACCCAAGAATCCACCCTTCAAACCAAAATTAAGACCTGAGAGAGGTAAGATTACCCGCTGAACTTAA	k__Fungi	1	0	0	0	3	0	0	0	0	0	0	0	0	0	0	0	0	0	0	0	0	0	0	0	0	0	0	0	0	0	0
416aaf89836cb22717c4864fc0805ed1	ITSASV775	GAAATGCGACACTTGGTGTGAATTGCAGAATCCTGTGAACCATCGAGTCTTTGAATGCAAGTTGCGCACGAGGCCATTAGGTCGAGTGCACGTCTGTTTGGGCGTCATGTATAGCGTCATTCCAATCTCCCACATGCGATGAGTGTGGTTTGGGTGATGATGGATATGGAGAATGACCTTCCGTGCTTTAATTGTATGGTAGGTTTAAGTGATTGTCGTTGCCCGGTATATGCGAGGCGAATGGTGTATCGAGTTAACGCACGATGTCTCTAATCGCGTCCATGAGACCTACGCATGAATTAGAAACAATCAAAACCGATTTCGATGTTTTCATTTGTAGCATGCTCCAACCATGACCTCAGATCAGATGGGGTGACCGCTGAGTTTAA	k__Fungi	1	0	0	0	0	0	0	0	0	0	0	0	0	0	0	0	0	0	3	0	0	0	0	0	0	0	0	0	0	0	0
9c9f1d5c0b3cbfeb75dc8be315b0a35b	ITSASV776	GAAATGCGATACGTAATGTGAATTGCAGAACTCAGTGAATCATCGAATTTTCGAACGCATATTGCGCTTCAGGGTAGTCCTTGAAGCATACTTGTTTGAGTGTCCGTAAAAATAATCAAAACCATTATTTTGTGTTTTGGATAATGAATGTAATTTTTTTTAACAAAAAAAAAATTATGTTTGAAATATAAAAATTTAAAACTCTTTCTAATAGAAATATCTAGTAGAATGTAGAAAAAAAACGAAAAATGAAATTAAGAAATAGAGTTTGTAAAAAAAACTCTTTTCCATTTTCTTTTTCACATTTTTCATATTCTCTTATTTCTTGTAAAGATTAGAAAGAAAATTCATTAACCTATTGGACCTCAAATCAAGTAAGATTACCCGCTGAATTTAA	k__Fungi	1	0	0	0	0	0	0	0	0	0	0	0	0	0	0	0	0	0	0	3	0	0	0	0	0	0	0	0	0	0	0
6b37fa47f5379e191a0d8b390d576d44	ITSASV777	GAAATGCGATACGTCATGCGAATTGCAAAACTTAGTGAGTCATCAAAATTTTGAACGCATCTTGCACTTCCGCTTACGCGGGAGTATGTCTGTTGGAGTGTCTGTTCATCCCCACACCTTCTACTTACTTTTGTAGGTGGAGGCTGAGGCAGCCATTGGTTTCTATTGAGTTAGTAGTCAATGCGCGTAGATGTAACACACCCCCGACCTCGCCCCTGCTCTGTTGGAGTCAGGAGAGCGCGACGTAGCAGTTTTCTAAACTGAATTACACGCGCTTTCTAGCTTCAGCGCGAAGGAGCCCCGGTGAGAATCCGTTCGGACCTCCAATCAGTCAAGATTACCCGCTGAATTTAA	k__Fungi	1	0	0	0	0	0	0	0	0	0	0	0	0	0	0	0	0	0	0	0	0	0	3	0	0	0	0	0	0	0	0
11232428c38d60947cca4c86b9ee566f	ITSASV778	GAAATGCGATACGTCATGCGAATTGCAAAACTTAGTGAGTCATCAAAATTTTGAACGCATCTTGCACTTCCGCTTACGCGGGAGTATGTCTGTTGGAGTGTCTGTTCATCCCCACACCCTCTGCACTTGTGCAGCGGCTGAGGCAGCCTTTGTCTTGTCCTTCTTAATTGAAGTGGTGAGTCAATGCGCGCAGATGTAACACACCCCCGACCTCGCCCCTGCTCTGTTGGAGCCAGGAGAGCGCGACGTAGCAGTGTCAAAGCTGAATACACGCGCTTGACTGATCTAGCGCGAAGGAGCCCCGGCGAGAATCCGTTCGGACCTCCAATCAGTCAAGATTACCCGCTGAATTTAA	k__Fungi	1	0	0	0	0	0	0	0	0	0	0	0	0	0	0	0	0	0	0	0	0	0	0	0	3	0	0	0	0	0	0
089e9dc53d2fd75a469810bd443422b6	ITSASV779	GAAATGCGATACGTAGTGCGAATTGCAATACCTCGTGAATCATCAAGATTTTGAACGCACATTGCGCTGCCGGGAATTCCTGGCAGCATGTTTGTCTGAGTGTCAGTGGCACCCCACTTGCCTGGTTGGCCCATGCTGCAAAGCTGGTCTCCACGGCAGAATGCCGGCATCAATTAATGATCCCGCAGACTATGGCCTTTGAGGCCACACTAGGGTGCTGGAAATATGCTGCTGCTTTTTCTCCTCACTCCACGAGTAATTTTATTACAAGTGAAGTAGGGAATGACAACGGACTAGTCCCACATTCTACACACACACACTTTAAACCCTGATCTCAGCTCAAACAAGAGGACCCGCTGAATTTAA	k__Fungi	1	0	0	0	0	0	0	0	0	0	0	0	0	0	0	0	0	0	0	0	0	0	0	0	0	3	0	0	0	0	0
da704e562ce2b8790c209491879981a8	ITSASV780	GAAATGTGATACGTAATGTGAATTGCAGAACTCAGTGAATCATCAAATCTTTGAACGCAAATTGCGCTAGTAGCAATACTAGCACACTTGTTTGAGTATCGTTTCAATATAATCACTAATAAGTAAAATTATTAATGATTGAGAATGAATGTCTTATCAAGTCATTTTAATCATAATCACAAGTATTTTATTGTAAATCTTACATATAGTACTATTCAATGTGAACAATTGATAATATATCTTGATCGATCTCAAATCAAGTGAGATTACCCGCTGAATTTAA	k__Fungi	1	0	0	0	0	0	0	0	0	0	0	0	0	0	0	0	0	0	0	0	0	0	0	0	0	0	0	0	3	0	0
aab6ca44d002cc22b878b13bb15a207d	ITSASV781	GAAATGCGATACGTAATGCGAATTGCAGAATTTCGAGAATCATCAAAACTTTGAACGCACCTTGCGCTTCCGGGATATTCCTGGGAGCATGCCTGTTGGAGTGTCTGCTAACACCTCTCATCTGAGTTTGCTGTTCGTGCAACAGTGGTCTCATGATGGACTTTGATTTGTGAGAGTATCACAAGTCGAAGAGCAGACCTGACATGTGTAACAGCAGCCGAATCTGACTGTATTTGGTGGAGCATGAAAGGTTCCAAGGTCACAGTACCGACAGAACTGAGCCCGACTGAGTCGATAGATGAGGTGAGTCAGGAGACACTACACACGGAGCCATCATAAGCTTCATGTGAACCAATCTTGGATCTCCAATCAGGCAAGAGGACCCGCTGAATTTAA	k__Fungi	1	0	0	0	0	0	0	0	0	0	0	0	0	0	0	0	0	0	0	0	0	0	2	0	0	0	0	0	0	0	0
f774cdc3b45ca969c9ce1da6726d1a37	ITSASV782	GAAATGCGATACGTAATGTGAAATGCAGAACTCAGTGAATCATCAAATCTTTGAACGCAAATTGCGCTTTCGGGTATTCCCGGGAGCACGCCTGTTTGAGAATCGTAATTATATCACAATTTCATTATTGTGGCGTTGGAGTGTTTTGTTGTTTCAACAAATCCTCTGAAATACCCGAAGATCGTGATGTATCTCGTTATACAATGGTTTACATGACATTATTCAATATCTCGGTGAATAACTCTATATTGACATGATGTTGTGGACAACTATGAGATTGCGCAATCTACAAAAAAACCAAATCTTTATAAAATAAGATCTCAAATCAGACGAGACTACCCGCTGAATTTAA	k__Fungi	1	0	0	0	0	0	0	0	0	0	0	0	0	0	0	0	0	0	0	0	0	0	0	0	2	0	0	0	0	0	0
d07ef62a439f4fac1577958bde261f28	ITSASV783	GAAATGCGATAAGTAGTGTGAATTGCAGAAATTGTGAATCATCGAATTTTTGAACGCATATTGCACTCCCTGGTGATCCGGGGAGTATGCCTGTTTGAGGGTCAGTAAAAAATAAAACATTATCATTGTGATTTCTTTATGGGAATTTCATGGAATTGGATTTTTCAAAGGTCTTTTTTGTTCCTTTGATGATCTTAAATTTATGTTATGGCTTAATTATATAAATTGAACTTAAAAAGAGCAATTATTTTATAATACTCGAATTTTAGTGACGTTTATAGGCCAAATATGATTTTTTTTTTTTGGTGTTAATAAAATACCAAAAGTTCATAAATAATTTTTAAAAATGACCTCAAATCAAGTAAGAATACACGCTGAACTTAA	k__Fungi	1	0	0	0	0	0	0	0	0	0	0	0	0	0	0	0	0	0	0	0	0	0	0	0	2	0	0	0	0	0	0
e0cee742a6e954c6c53b41c41168888d	ITSASV784	GAAATGCGATAAGTAGTGTGAATTGCAGATACCGTGAATCATCAAATCTTTGAACGCACATTGCACTGTCTGGAATTCCGGACAGTATACCTGTTTGAGTATCAGTAAATCCTCCTACAAAAGTCTTTTTATTAAGACCTTGTAGGGAATTGAGTCAACACGTTAAAACGCGTGACTTTAAATACATTTGCTGGTGCACTACCCTTAAAGTTACTACTAGCTGAACAGAGTTAAAAGGCCTAGTGTCTTACGCTGTCTAGCTACTGAAACTACCGGTAGCAAACCGATTCATAAACATACAGCTAACGACTGTGACTATGATCTCAAATCAGGTAAGATTACCCGCTGAACTTAA	k__Fungi;p__Aphelidiomycota;c__Aphelidiomycetes;o__GS16;f__unidentified;g__unidentified;s__unidentified	0.999992	0	0	0	0	0	0	0	0	0	80	0	0	0	0	0	0	0	0	0	0	0	0	0	0	0	0	0	0	0	27
bbbebbe2e36e21d547fa378b8ce8f210	ITSASV785	GAAATGCGATAGGTAGTGTGAATTGCAGATACCGTGAATCATCAAATCTTTGAACGCACATTGCACTGTCTGGAACTCCGGGCAGTATACCTGTTTGAGTATCAGCTACTACTCTCACTATCAGCTACCTTGGTAGCCTAGTGAGGACTTGAGTTATCATGGACTATCCCCGGATAGCCTGTGCGACTTTAAATAGCAGTACCAGCGTCCCTAGGATCGCTGTTATCTTGCAGAGTTGATGGCCTTGTGCCTAATCCTGTTAGGGTAACTGATCGTATACCTAGTGGTTAATCGTAGCTGGCTTACCAAACCATACAGTGGTCAGTAGTTACTGATCGACTGTGACTTTGATCTCAAATCAGGTAAGATTACCCGCTGAACTTAA	k__Fungi;p__Aphelidiomycota;c__Aphelidiomycetes;o__GS16;f__unidentified;g__unidentified;s__unidentified	1	0	0	0	0	0	0	4	0	0	0	0	89	0	0	0	0	0	0	0	0	0	0	0	0	0	0	0	0	0	0
a3800947b174d1a1e9b3b35f33d4b169	ITSASV786	GAAATGCGATAAGTAGTGTGAATTGCAGAATTCAGTGAATCATCAAATCTTTGAACGCACATTGCACTGTCTGGAATTCCGGACAGTATACCTGTTTGAGTATCAGTAAATCCTCCTACAAAAGTCTTTTTATTAAGACCTTGTAGGGAATTGAGTCAACACGTTAAAACGCGTGACTTTAAATACATTTGCTGGTGCACTACCCTTAAAGTTACTACTAGCTGAACAGAGTTAAAAGGCCTAGTGTCTTACGCTGTCTAGCTACTGAAACTACCGGTAGCAAACCGATTCATAAACATACAGCTAACGACTGTGACTATGATCTCAAATCAGGTAAGATTACCCGCTGAACTTAA	k__Fungi;p__Aphelidiomycota;c__Aphelidiomycetes;o__GS16;f__unidentified;g__unidentified;s__unidentified	0.999631	0	0	0	0	0	0	0	64	0	0	0	0	0	0	0	0	0	0	0	0	0	0	0	0	0	0	0	0	0	0
a04d069baa7535a6a01ad6bbeed3b963	ITSASV787	GAAATGCGATAGGTAGTGTGAATTGCAGATACCGTGAATCATCAAATCTTTGAACGCACATTGCACTGTCTGGAACTCCGGGCAGTATACCTGTTTGAGTATCAGCTACTCCTCTCACTATCAGTTACCTTGGTAGCCTAGTGAGGACTTGAGTTATCATGGACTATCCTCGGATAGCCTGTGCAACTTTAAATAGCAGTACCAGCGTCCCTAGGATCGCTGTTATCTTGCAGAGTTGATGGCCTTGTGCCTAATCCTGTTAGGGTAACAGATCGTATACCTAGTGGTTAAACGTAGCTGGCTTACCAAACCATACAGTGATCAGTAGTTAACTGATTGACTGTGACTTTGATCTCAAATCAGGTAAGATTACCCGCTGAACTTAA	k__Fungi;p__Aphelidiomycota;c__Aphelidiomycetes;o__GS16;f__unidentified;g__unidentified;s__unidentified	0.999975	0	0	0	42	0	0	0	0	0	0	0	0	0	0	0	0	0	0	0	0	0	0	0	0	0	0	0	0	0	0
23a6cc5808f7c2e97189f2ad8725f82c	ITSASV788	GAAATGCGATAGGTAGTGTGGATTGCAGATACCGTGAATCATCAAATCTTTGAACGCACATTGCACTGTCTGGAACTCCGGGCAGTATACCTGTTTGAGTATCAGCTACTACTCTCACTATCAGTTACCTTGGTAGCCTAGTGAGGATTTGAGTTATCATGGACTATCCTTGGATAGGCTGTGCGACTTTAAATAGCAGTACCAGCGTCCCTAGGACCGCTGTTATCTTGCAGAGTTGATGGCCTTGTGCCTAATCCTGTTAGGATAACTGACCGTGTATCTAGTGGTTAATCGTAGCTGGCTTACTAAACCATACAGTGGTCAGTAGTTAACTGATCGACTGTGACTTTGATCTCAAATCAGGTAAGATTACCCGCTGAACTTAA	k__Fungi;p__Aphelidiomycota;c__Aphelidiomycetes;o__GS16;f__unidentified;g__unidentified;s__unidentified	0.999987	0	0	0	0	0	0	0	0	0	32	0	0	0	0	0	0	0	0	0	0	0	0	0	0	0	0	0	0	0	0
d96034aec6dcfff6b207cffaac9116bb	ITSASV789	GAAATGCGATAGGTAGTGTGAATTGCAGATACCGTGAATCATCAAATCTTTGAACGCACATTGCACTGTCTGGAACTCCGGGCAGTATACCTGTTTGAGTATCAGCTACCTCTCTCACTATCAATTACCTTGGTAATCTAGTGAGGATTTGAGTTATCATGGCCGCCTACCTTAGGGTAGACAACTGTGTGACTTTAAATAGTAGCACCAGCGTCCCTAGGATCGCTGTTACCTTGCAGAGTTGATGGCCTTGTGCCTAATCCTGTTAAGGTAGCTGATCGCATACCTAGTGGTTAGTCGTAGCTGGCTTACCAAACCATACAGTGGTCAGTAGTTAACTGATCGACTGTGACTTTGATCTCAAATCAGGTAAGATCACCCGCTGAACTTAA	k__Fungi;p__Aphelidiomycota;c__Aphelidiomycetes;o__GS16;f__unidentified;g__unidentified;s__unidentified	0.997994	0	0	0	0	0	0	0	0	0	0	0	0	0	0	0	0	0	0	0	0	0	0	0	0	0	0	29	0	0	0
69810adc561b7497e2b52f81abaa4ea6	ITSASV790	GAAATGCGATAGGTAGTGTGAATTGCAGATACCGTGAATCATCAAATCTTTGAACGCACATTGCACTGTCTGGAACTCCGGGCAGTATACCTGTTTGAGTATCAGCTACTCCTCTCACTATCAGTTACCTTGGTAGCCTAGTGAGGACTTGAGTCATCATGGATTATCCTCGGATAGCCTGTGCGACTTTAAATAGCAGTACCAGCGTCCCTAGGATCGCTGTTATCTTGCAGAGTTGATGGCCTTGTGCCTAATCCTGTTAGGGTAACAGACCGTATACCTAGTGGTTAATTGTAGCTGGCTTACTAAACCATACAGTGATCAGTAGTTAACTGATCGACTGTGACTTTGATCTCAAATCAGGTAAGATTACCCGCTGAACTTAA	k__Fungi;p__Aphelidiomycota;c__Aphelidiomycetes;o__GS16;f__unidentified;g__unidentified;s__unidentified	0.999953	0	0	0	0	0	0	0	0	0	0	0	0	0	0	0	0	0	0	0	0	0	0	0	0	0	0	0	0	29	0
989ea271c2c6ad2951bdfc984826761a	ITSASV791	GAAATGCGATAAGTAGTGTGAATTGCAGATACCGTGAATCATCAAATCTTTGAACGCACATTGCACTGTCTGGAATTCCGGACAGTATACCTGTTTGAGTATCAGTAAATCCTCTTACAAAAGTCTCTTCACTGTAGACCTTGTAGGGAATTGAGTTAACACCTGTATAGGCGTGACTTTAAATATATTTGCTGGTGCACTACCGTGTGTGTTACTACTAGCTGAACAGAGTTAAAAGGCCTAGTGTCTTACGCTGTCTAGCTACTGTAACTACCGTTAGCAAACCGACTTGAATCAACGTACAGTTAACGACTGTGACTATGATCTCAAATCAGGTAAGATTACCCGCTGAACTTAA	k__Fungi;p__Aphelidiomycota;c__Aphelidiomycetes;o__GS16;f__unidentified;g__unidentified;s__unidentified	0.999999	0	0	0	0	0	0	0	0	0	0	0	0	0	0	0	0	0	0	0	0	0	0	0	0	0	0	0	0	0	25
d5ff7a31797feddf91d35f1deae21318	ITSASV792	GAAATGCGATAGGTAGTGTGAATTGCAGATACCGTGAATCATCAAATCTTTGAACGCACATTGCACTGTCTGGAACTCCGGGCAGTATACCTGTTTGAGTATCAGCTACTCCTCTCACTATCAGTTACCTTGGTAGCCTAGTGAGGACTTGAGTCATCATGGACTATCCTCGGATAGCCTGTGCGACTTTAAATAGCAGTACCAGCGTCCCTAGGATCGCTGTTATCTTGCAGAGTTGATGGCCTTGTGCCTAATCCTGTTAGGGTAACAGATCGTATACCTAGTGGTTAATCGTAGCTGGCTTACTAAACCATACAGTGATCAGTAGTTAACTGATCGACTGTGACTTTGATCTCAAATCAGGTAAGATTACCCGCTGAACTTAA	k__Fungi;p__Aphelidiomycota;c__Aphelidiomycetes;o__GS16;f__unidentified;g__unidentified;s__unidentified	0.999996	0	0	20	0	0	0	0	0	0	0	0	0	0	0	0	0	0	0	0	0	0	0	0	0	0	0	0	0	0	0
716571f7460f4cfc73ff7bd7bf9c4a16	ITSASV793	GAAATGCGATAAGTAATGTGAATTGCAGAATTCAGTGAATCATCGAATCTTTGAACGCACATTGCACTGTCTGGAATTCCGGACAGTATACCTGTTTAAGTATCAGTAAATCCTCCTACAAAAGTCTTTTTATTAAGACCTTGTAGGGAATTGAGTCAACACGTTAAAACGCGTGACTTTAAATACATTTGCTGGTGCACTACCCTTAAAGTTACTACTAGCTGAACAGAGTTAAAAGGCCTAGTGTCTTACGCTGTCTAGCTACTGAAACTACCGGTAGCAAACCGATTCATAAACATACAGCTAACGACTGTGACTATGATCTCAAATCAGGTAAGATTACCCGCTGAACTTAA	k__Fungi;p__Aphelidiomycota;c__Aphelidiomycetes;o__GS16;f__unidentified;g__unidentified;s__unidentified	0.9608	0	0	0	0	0	0	0	0	0	0	0	0	0	0	0	0	0	0	0	0	0	0	0	0	0	0	0	0	0	18
c61ff65f33edbc69f001da1801edbdf0	ITSASV794	GAAATGCGATAGGTAGTGTGAATTGCAGATACCGTGAATCATCAAATCTTTGAACGCACATTGCACTGTCTGGAACTCCGGGCAGTATACCTGTTTGAGTATCAGCTACTCCTCTCACTATCAGTTACCTTGGTAGCCTAGTGAGGACTTGAGTTATCATGGACTATCTCCGGATAGCCTGTGCGACTTTAAATAGCAGTACCAGCGTCCCTAGGATCGCTGTTATCTTGCAGAGTTGATGGCCTTGTGCCTAATCCTGTTAGGGTAACAGATCGTATACCTAGTGGTTAATCGTAGCTGGCTTACTAAAACCATACAGTGATCAGTAGTCAACTGATCGACTGTGACTTTGATCTCAAATCAGGTAAGATTACCCGCTGAACTTAA	k__Fungi;p__Aphelidiomycota;c__Aphelidiomycetes;o__GS16;f__unidentified;g__unidentified;s__unidentified	0.999996	0	0	0	0	0	0	0	0	0	16	0	0	0	0	0	0	0	0	0	0	0	0	0	0	0	0	0	0	0	0
4d72ecbf9cd2fad86a97ea7b195ce8a9	ITSASV795	GAAATGCGATAGGTAGTGTGAATTGCAGATACCGTGAATCATCAAATCTTTGAACGCACATTGCACTGTCTGGAACTCCGGGCAGTATACCTGTTTGAGTATCAGCTACTCCTCTCACTATCAGTTACCTTGGTAGCCTAGTGAGGACTTGAGTCATCATGGACTATCCTCGGATAGCCTGTGCGACTTTAAATAGCAGTACCAGCGTCCCTAGGATCGCTGTTATCTTGCAGAGTTGATGGCCTTGTGCCTAATCCTGTTAGGGTAACAGATCGTATACCTAGTGGTTAAACGTAGCTGGCTTACCAAACCATACAGTGATCAGTAGTTAACTGATTGACTGTGACTTTGATCTCAAATCAGGTAAGATTACCCGCTGAACTTAA	k__Fungi;p__Aphelidiomycota;c__Aphelidiomycetes;o__GS16;f__unidentified;g__unidentified;s__unidentified	0.999989	0	0	15	0	0	0	0	0	0	0	0	0	0	0	0	0	0	0	0	0	0	0	0	0	0	0	0	0	0	0
82a3c1f5c8a6ecac9b8d67f21c62e820	ITSASV796	GAAATGCGATAGGTAGTGTGAATTGCAGATACCGTGAATCATCAAATCTTTGAACGCACATTGCACTGTCTGGAACTCCGGGCAGTATACCTGTTTGAGTATCAGCTACTCCTCTCACTATCAGTTACCTTGGTAGCCTAGTGAGGACTTGAGTTATCATGGACTATCCTCGGATAGCCTGTGCGACTTTAAATAGCAGTACCAGCGTCCCTAGGATCGCTGTTATCTTGCAGAGTTGATGGCCTTGTGCCTAATCCTGTTAGGGTAACAGATCATATACCTAGTGGTTAAACGTAGCTGGCTTACCAAACCATACAGTGATCAGTAGTTAACTGATTGACTGTGACTTTGATCTCAAATCAGGTAAGATTACCCGCTGAACTTAA	k__Fungi;p__Aphelidiomycota;c__Aphelidiomycetes;o__GS16;f__unidentified;g__unidentified;s__unidentified	0.999989	14	0	0	0	0	0	0	0	0	0	0	0	0	0	0	0	0	0	0	0	0	0	0	0	0	0	0	0	0	0
43786839af10d0bc0c3cf4d44ed7d04f	ITSASV797	GAAATGCGATAGGTAGTGTGAATTGCAGATACCGTGAATCATCAAATCTTTGAACGCACATTGCACTGTCTGGAACTCCGGGCAGTATACCTGTTTGAGTATCAGCTACTCCTCTCACTATCAGTTACCTTGGTAGCCTAGTGAGGACTTGAGTTATCATGGACTATCCTCGGATAGCCTGTGCGACTTTAAATAGCAGTACCAGCGTCCCTAGGATCGCTGTTATCTTGCAGAGTTGATGGCCTTGTGCCTAATCCTGTTAGGGTAACAGATCGTATACCTAGTGGTTAAACGTAGCTGGCTTACCAAACCATACAGTGATCAGTAGTTAACTGATTGACTGTGACTTTGATCTCAAATCAGGTAAGATTACCCGCTGAACTTAA	k__Fungi;p__Aphelidiomycota;c__Aphelidiomycetes;o__GS16;f__unidentified;g__unidentified;s__unidentified	0.999994	0	14	0	0	0	0	0	0	0	0	0	0	0	0	0	0	0	0	0	0	0	0	0	0	0	0	0	0	0	0
9aa7b356caf0bac26276d6e3a069567d	ITSASV798	GAAATGCGATAGGTAGTGTGAATTGCAGATACCGTGAATCATCAAATCTTTGAACGCACATTGCACTGTCTGGAACTCCGGGCAGTATACCTGTTTGAGTATCAGCTACTACTCTCACTAAAAGTTACTTAGGTAGCCTAGTGAGGATTTGAGTTATCATGGACTACCCCTGGGTAGACTGTGCGACTTTAAATAGCAGTACCAGCGTCCCTAGGACCGCTGTTGCCGTGCAGAGTTGATGGCCTTGTGCCTACTTCCTGTAATGGTAGCAGACCGTGTATCTAGTGGTTAATCGTAGCTGGTTCACTAAAACCATACAGTGGTCAGTAGTTAACTGATCGACTGTGACTTTGATCTCAAATCAGGTAAGATTACCCGCTGAACTTAA	k__Fungi;p__Aphelidiomycota;c__Aphelidiomycetes;o__GS16;f__unidentified;g__unidentified;s__unidentified	0.994598	0	0	0	0	0	0	0	0	0	0	0	12	0	0	0	0	0	0	0	0	0	0	0	0	0	0	0	0	0	0
615cac5c4599e50a376e74c086f76ff9	ITSASV799	GAAATGCGATAGGTAGTGTGAATTGCAGATACCGTGAATCATCAAATCTTTGAACGCACATTGCACTGTCTGGAACTCCGGGCAGTATACCTGTTTGAGTATCAGCTACTACTCTCACTATCAGTTACCTTGGTAGCCTAGTGAGGATTTGAGTTATCATGGACTATCCTTGGATAGGCTGTGCGACTTTAAATAGCAGTACCAGCGTCCCTAGGACCGCTGTTATCTTGCAGAGTTGATGGCCTTGTGCCTAATCCTGTTAGGATAACTGACCGTGTATCTAGTGGTTAATCGTAGCTGGTTTACTAAACCATACAGTGGTCAGTAGTTAACTGATCGACTGTGACTTTGATCTCAAATCAGGTAAGATTACCCGCTGAACTTAA	k__Fungi;p__Aphelidiomycota;c__Aphelidiomycetes;o__GS16;f__unidentified;g__unidentified;s__unidentified	0.999972	0	0	0	0	0	0	0	0	0	0	0	0	0	0	0	0	0	0	0	0	0	0	0	0	0	0	0	0	11	0
4b1fa880591fddc89a817e5e9b77b9d7	ITSASV800	GAAATGCGATAAGTAGTGTGAATTGCATAATTTTGTGAATCATCGAATCTTTGAACGCACATTGCACTGTCTGGAACTCCGGGCAGTATACCTGTTTGAGTATCAGCTACTCCTCTCACTATCAGTTACCTTGGTAGCCTAGTGAGGACTTGAGTCATCATGGACTATCCTCGGATAGCCTGTGCGACTTTAAATAGCAGTACCAGCGTCCCTAGGATCGCTGTTATCTTGCAGAGTTGATGGCCTTGTGCCTAATCCTGTTAGGGTAACAGATCGCATATCTAGTGGTTAATCGTAGCTGGCTTACTAAACCATACAGTGATCAGTAGTTAACTGATCGACTGTGACTTTGATCTCAAATCAGGTAAGATTACCCGCTGAACTTAA	k__Fungi;p__Aphelidiomycota;c__Aphelidiomycetes;o__GS16;f__unidentified;g__unidentified;s__unidentified	0.997988	0	10	0	0	0	0	0	0	0	0	0	0	0	0	0	0	0	0	0	0	0	0	0	0	0	0	0	0	0	0
4dbb1574f57fe7fe5f8a454e737dd8b2	ITSASV801	GAAATGCGATAGGTAGTGTGAATTGCAGATACCGTGAATCATCAAATCTTTGAACGCACATTGCACTGTCTGGAACTCCGGGCAGTATACCTGTTTGAGTATCAGCTACTACTCTCACTATCAGCTACCTTGGTAGCCTAGTGAGGACTTGAGTTATCATGGACTATCCCCGGATAGCCTGTGCGACTTTAAATAGCAGTACCAGCGTCCCTAGGATCGCTGTTATCTTGCAGAGTTGATGGCCTTGTGCCTAATCCTGTTAGGGTAACAGATCGTATACCTAGTGGTTAATCGTAGCTGGCTTACTAAACCATACAGTGATCAGTAGTTAACTGATCGACTGTGACTTTGATCTCAAATCAGGTAAGATTACCCGCTGAACTTAA	k__Fungi;p__Aphelidiomycota;c__Aphelidiomycetes;o__GS16;f__unidentified;g__unidentified;s__unidentified	1	0	0	3	0	0	0	0	0	0	0	0	0	0	0	0	0	0	0	0	0	0	0	0	0	0	0	0	0	0	0
62c4e8a5427202a26ac22e7667c31cce	ITSASV802	GAAATGCGATACGTAATGTGAATTGCAGAATTCCGTGAATCATCGAATCTTTGAACGCACATTGCACCCGGTGGTATTCCGCCGGGTATGCCTGTCTGAGCGTCATTTCTACCCTCAAGCCTCGCTTGGTGTTGGCGGATCGCCCGCTGCGGCGACCGCTAAAAATCAACGGCGGTAGCGCCCGTGTCCCCTGTATAGTACATTTCTTGCAGCGGTCTGCGGGGGCCCACCAGCCTCGTACCCCACCAAAACGAAAGTTGACCTCAGATCAGGTAGGAATACCCGCTGAACTTAA	k__Fungi;p__Ascomycota	0.829661	20	377	392	351	0	399	46	0	0	0	373	0	69	50	0	0	34	0	0	0	0	196	313	0	0	0	16	0	272	17
e1e5dc896aed00b1082cf1e0419b874e	ITSASV803	GAAATGCGATAAGTAATGTGAATTGCAGAATTCAGTGAATCATCGAATCTTTGAACGCACATTGCGCCCTCTGGTATTCCGGGGGGCATGCCTGTTCGAGCGTCATTATAACCACTCAAGCTCTCGCTTGGTATTGGGGTTCGCGGTTTCGCGGCCCCTAAAATCAGTGGCGGTGCCTGTCGGCTCTACGCGTAGTAATACTCCTCGCGATTGAGTCCGGTAGGTCTACTTGCCAGCAACCCCTAATTTTTTTAAGGTTGACCTCGGATCAGGTAGGGATACCCGCTGAACTTAA	k__Fungi;p__Ascomycota	1	138	0	0	0	0	0	0	0	0	0	0	0	58	0	0	2224	0	0	0	0	0	0	0	0	0	0	0	0	0	0
39e0792d5e867f0d23b03733df08576f	ITSASV804	GAAATGCGATAAGTAGTGTGAATTGCAGAATTCAGTGAATCATCGAATCTTTGAACGCACATTGCGCCCTTCGGTATTCCGTTGGGCATGCCTGTTCGAGCGTCATTTAATCATTCAAGCTCTGCTTGGTGTTGGGTGTTTGTTCCGCCTCAGCGCGTGGACTCGCCTTAAATTCATTGGCAGCCGGTATGTTGGCTTCGTGCGCAGCACATTGCGTCGCGATTCTGGCAGGCCTCCTCCCATTAAGCTTCTTTTAAGTTTGACCTCGGATCAGGTAGGGATACCCGCTGAACTTAA	k__Fungi;p__Ascomycota	1	0	317	99	198	227	187	66	0	0	58	0	0	0	0	0	415	0	48	0	0	150	86	0	54	0	0	0	0	394	34
f6ddbeb2f88bd9b7d1c84add7a989cc8	ITSASV805	GAAATGCGATAAGTAATGTGAATTGCAGAATTCAGTGAATCATCGAATCTTTGAACGCACATTGCGCCCTCTGGTATTCCGGGGGGCATGCCTGTTCGAGCGTCATTATAACCACTCAAGCTCTCGCTTGGTATTGGGGCTCGCGGTTCCGCGGCCCCTAAAATCAGTGGCGGTGCCTGTCGGCTCTACGCGTAGTAATACTCCTCGCGATTGAGTCCGGTAGGTCTACTTGCCAGCAACCCCCAATTTTTACAGGTTGACCTCGGATCAGGTAGGGATACCCGCTGAACTTAA	k__Fungi;p__Ascomycota	1	0	73	0	0	0	380	0	0	0	147	0	143	0	0	0	0	0	0	0	0	0	0	0	87	0	0	0	0	54	160
6c7aebbebbee4c14a8463f15745bc1fa	ITSASV806	GAAATGCGATACGTAATGTGAATTGCAGAATTCCGTGAATCATCGAATCTTTGAACGCACATTGCACCCGGTGGTATTCCGCCGGGTATGCCTGTCTGAGCGTCATTTCTACCCTCAAGCCCAGCTTGGTGTTGGCGGATCGCCCGCTTGCGGCGACCGCTAAAAATCAACGGCGGTAGCGCCCGTGTCCCCTGTATAGTATATTTCTTGCAGCGGTCTGCGGGGGCCCACCAGCCTCGTACCCACCAAAAACGAAAGTTGACCTCAGATCAGGTAGGAATACCCGCTGAACTTAA	k__Fungi;p__Ascomycota	0.819389	0	105	147	0	0	0	30	0	0	0	0	0	0	0	0	0	0	0	0	0	0	0	89	0	0	0	19	0	129	0
21dd6f6e6eca8f1f6f6fb9e22368c09a	ITSASV807	GAAATGCGATAAGTAATGTGAATTGCAGAATTCAGTGAATCATCGAATCTTTGAACGCACATTGCGCCCCTTGGTATTCCGAGGGGCATGCCTGTTCGAGCGTCATTATCAACCATCAAGCCCGGCTTGTTATTGGGCACCTATCGCTCTTAGGGGTGATTGGCCCGAAAGATAATGGCGGTGTCAAGATTAGACCCCAGGTGCAGCGAGCTCTAAGCATACACTGAGGTGGTCGTTTTGGCCCAGCTTTTAACTATTGAATTTTTCAAGGTTGACCTCGGATCAGGTAGGATTACCCGCTGAACTTAA	k__Fungi;p__Ascomycota	0.77889	0	0	43	0	0	199	0	0	0	0	0	0	0	0	0	0	0	0	0	0	0	0	0	118	0	0	0	0	39	38
cbcf77b0efe4ed56804c01e7a77b4160	ITSASV808	GAAATGCGATAAGTAATGTGAATTGCAGAATTTAGTGAATCATCGAATCTTTGAACGCACATTGCGCCCTGTGGTATTCCGCAGGGCATGCCTGTTCGAGCGTCATAACAACCACTCTAGCTCTGCTAGGACTTGGGCACCTGCCAGTTCATTTTGGCATGCCTTAAAACCTCACAGTAGCGCCGTCAAGCCTGAGCGTAGTAAACATACCACCGCTAAAGGATTGATGGATGTCCAACTGTCTAAGCCTTTCTTTAGGTTGACCTCGGATCAGGTAGGGATACCCGCTGAACTTAA	k__Fungi;p__Ascomycota	0.859365	0	0	0	0	0	0	0	0	0	205	0	0	0	0	0	0	0	0	0	0	0	0	0	0	0	0	0	0	0	226
28fe6021206cac219c1ee842c0193f08	ITSASV809	GAAATGCGATAAGTAGTGTGAATTGCAGAATTCAGTGAATCATCGAATCTTTGAACGCACATTGCGCCCTTCGGTATTCCGTTGGGCATGCCTGTTCGAGCATCATTTAATCATTCAAGCTCTGCTTGGTGTTGGGTGTTTGTTCCGCCTCAGCGCGTGGACTCGCCTTAAATTCATTGGCAGCCGGTATGTTGGCTTCGTGCGCAGCACATTGCGTCGCGATTCTGGCAGGCCTCCTCCCATTAAGCTTCTTTTAAGTTTGACCTCGGATCAGGTAGGGATACCCGCTGAACTTAA	k__Fungi;p__Ascomycota	1	0	0	0	0	0	0	0	0	0	0	0	0	0	0	0	0	0	0	0	0	411	0	0	0	0	0	0	0	0	0
4730fcca59f32b4ce3a25f381b3585e7	ITSASV810	GAAATGCGATAAGTAGTGTGAATTGCAGAATTCAGTGAATCATCGAATCTTTGAACGCACATTGCGCCCTCTGGTATTCCGGGGGGCATGCCTGTTCGAGCGTCATTAAAACTACTCAAGCTAAGGTCTTACCTTCTGCTTGGTCTCGGGCCTGAGGAGTCAAATCCTCTGTCCGAAATTCAGTGGCGAATTGTTTGAGCTTGTGGACGTAGTAAAACTTTCTACCCGTTGCAAGCGAGAATCTATTCTGCCATAAACCCCCATACTTTTCTAGTTTGACCTCGGATCAGGTAGGGATACCCGCTGAACTTAA	k__Fungi;p__Ascomycota	0.808676	0	174	152	0	4	0	48	0	0	12	0	0	0	0	0	0	0	0	0	0	0	0	0	0	0	0	0	0	0	0
1301eb675b226d810d7068a79b313762	ITSASV811	GAAATGCGATAAGTAATGTGAATTGCAGAATTCAGTGAATCATCGAATCTTTGAACGCACATTGCGCCCTCTGGTATTCCGGGGGGCATGCCTGTTCGAGCGTCATTATAACCACTCAAGCTCTCGCTTGGTATTGGGGTTCGCGGTTTCGCGGCCCCTAAAATCAGTGGCGGTGCCTGTCGGCTCTACGCGTAGTAATACTTCTCGCGATTGAATCCGATAGGTCTACTTGCCAGTAACCCCCAATTTTTACAGGTTGACCTCGGATCAGGTAGGGATACCCGCTGAACTTAA	k__Fungi;p__Ascomycota	0.999999	0	0	0	0	0	0	0	345	0	0	0	0	0	0	0	0	0	0	0	0	0	0	0	0	0	0	0	0	0	0
1e577f87c3eb0e6c830e5e9087d2df50	ITSASV812	GAAATGCGATAAGTAATGTGAATTGCAGAATTCAGTGAATCATCGAATCTTTGAACGCACATTGCGCCCCTTGGTATTCCGGGGGGCATGCCTGTCCGAGCGTCATGAAAACCCTTCAAGCTCTGCTTGGTGTTGAGCTATGTCAGCGATGGCAGGCTTTAAAATTAGTGGCGGAGCCGCTGGGCCCTGAACGTAGTAACTGCTCTCGTTACAGGACCCCGCGTGCCCTCGCCAAAACCTAAACTCTCTCATGATTGACCTCGGATCAGGTAGGGATACCCGCTGAACTTAA	k__Fungi;p__Ascomycota	0.848345	0	0	0	0	0	0	0	314	0	0	0	0	0	0	0	0	0	0	0	0	0	0	0	0	0	0	0	0	0	0
a15640f0ca383170aee2841151b9267c	ITSASV813	GAAGTGCGATAAGCAATGCGAATTGCAGAACCGTGAGTCATCAGATCTTTGAACGCAACTGGCGCCGATCGGTCCTCCGGTCGGCATGCTTGTTTCAGTGTCTTATTTCTCCTTCACCCAGATCACAATGCAAGAGATGCCCTTCTCCTGCCAAGATCGGAAGCACTCTGCTCTCTGCAAAGCGACTTCTTCGGAAGTTGCTGCTCGATGCAGTCGTCACATTGCTTACAATGTGAAGCTCATTGAGTGTTGAGGCAGTCTGTGGTTTACCACTGCAAGTGCTTAGTCTCTCAAACTATTCTTTGATCTGAAATCAAGCAGGACCACCCGCTGAACTTAA	k__Fungi;p__Ascomycota	0.700543	0	0	0	0	0	0	0	0	0	0	0	0	0	0	0	0	0	0	79	221	0	0	0	0	0	0	0	0	0	0
0eb96ad5413331b7623caffc1cccb7d1	ITSASV814	GAAATGCGATAAGTAATGTGAATTGCAGAATTAGTGAACCATCGAATCTTTGAACGCATATTGCGCCCGCCAGTACTCTGGTGGGCATACCTATCCGAGCGTCATATCAACCCTCAAGCCTAGCTTGGTGTTGGGGATCCCGCAGAGACGCGGGCCCCCGAAACGCATTGGCGGTCCTGACCGTAGCCCGAGCGTAGTAGAATCTCGCTAGGCCTACGTGGAAGGCTCTAGCCGTTAAACACCTAACGTAAACGTGGTTGACCTCGGATTAGGTAGGAATACCCGCTGAACTTAA	k__Fungi;p__Ascomycota	0.83341	0	0	0	0	258	0	0	0	0	0	0	0	0	0	0	0	0	0	0	0	0	0	0	0	0	0	0	0	0	0
7ff0c7336b93a911b1207fad5ed33b21	ITSASV815	GAAATGCGATAAGTAATGTGAATTGCAGAATTTAGTGAATCATCGAATCTTTGAACGCACATTGCGCCCTGTGGTATTCCGCAGGGCATGCCTGTTTGAGCGTCATAACAACCACTCTAGCTCTGCTAGGACTTGGGCACCTGCCAGTTCATTTTGGCATGCCTTAAAACCTCACAGTAGCGCCGTCAAGCCTGAGCGTAGTAAACATACCACCGCTAAAGGATTGATGGATGTCCAACTGTCTAAGCCTTTCTTTAGGTTGACCTCGGATCAGGTAGGGATACCCGCTGAACTTAA	k__Fungi;p__Ascomycota	0.771454	0	0	0	0	0	0	0	0	0	108	0	0	0	0	0	0	0	0	0	0	0	0	0	0	0	0	0	0	0	136
e2301c5ff407243cec3c76e56d3ea320	ITSASV816	GAAATGCGATAAGTAATGTGAATTGCAGAATTCAGTGAATCATCGAATCTTTGAACGCACATTGCGCCCGCTGGTATTCCGGCGGGCATGCCTGTTCGAGCGTCATTTCAACCCTCAAGCTCCCCAGAGTTTGGCGTTGGGGCGCCTGGAGTTTTTCAACCTCAGGGCCCTCAAGTCCATCGGCGGGACCGCCCGGACACTGAGCGCAGTAGTATTATTTCGCTCGGTGAAATCATCCGCGGTGGGTCTATCCGGCCGCTAAACCCCCTAAATCTAACCAAAGGTTGACCTCGGATCAGGTAGGAATACCCGCTGAACTTAA	k__Fungi;p__Ascomycota	0.928401	0	84	13	66	0	0	0	0	0	0	0	0	0	0	0	0	0	0	0	0	0	0	0	0	72	0	0	0	0	0
3e8d7f235a46c953833a1b044d74e55b	ITSASV817	GAAATGCGATAAGTAATGTGAATTGCAGAATTCAGTGAATCATCGAATCTTTGAACGCACATTGCGCCCGCCAGTATTCTGGCGGGCATGCCTGTTCGAGCGTCATTTCAACCCTCAAGCCCGGCTTGTTATTGGGCACCTATCGCTCTTAGGGGTGATTGGCCCGAAAGATAATGGCGGTGTCAAGATTAGACCCCAGGTGCAGCGAGCTCTAAGCATACACTGAGGTGGTCGTTTTGGCCCAGCTTTTAACTATTGAATTTTTCAAGGTTGACCTCGGATCAGGTAGGATTACCCGCTGAACTTAA	k__Fungi;p__Ascomycota	0.720317	0	0	0	0	0	0	0	0	0	0	0	0	0	0	0	0	0	0	0	0	234	0	0	0	0	0	0	0	0	0
1c17cb429038f0f0077a9dee939801f8	ITSASV818	GAAATGCGATAAGTAATGTGAATTGCAGAATTTAGTGAATCATCGAATCTTTGAACGCATATTGCGCCTTCCGGCATTCCGGAGAGCATGCCTGTTCGAGCGTCATATAAACATCTCAAGCATGAATTCATTGTTGCTTGGTATTGGTCAAGGAATGAGCTTGTCTCGTTCCAGTCCGAAATGTAATGGCGAAGTCATGTGTTCCATTCAGTGTAGTGATCAACTTTGTGTTTCACTGGTGGACATATCAGGCTTCCGTCACAAATTGACCCCCCAATTCTAAAGTTTGACCTCGGATCAGGTAGGGATACCCGCTGAACTTAA	k__Fungi;p__Ascomycota	0.706515	0	0	0	0	0	0	0	0	0	0	233	0	0	0	0	0	0	0	0	0	0	0	0	0	0	0	0	0	0	0
e08ae09386fb3c068ba4f3ebfda31f8a	ITSASV819	GAAATGCGATAAGTAATGTGAATTGCAGAATTCAGCGAATCATCGAATCTTTGAACGCACATTGCGCCTCCGGGTATTCCTGGAGGCATGCTTGTTCGAGCGTCGTTAAAGACCATGAGGCTTTGCCTTGCGATGAGCCGCCGATCGACAGATCGGTGGCTTCAAACCGATTGGCGTCTGAAGTTTAGCCCAAGCACAGCAAAATGTGTCTGCAAGCCCAACTGAAGGATTGCCTATCCATTCATACAAAGGTCGACCTCGGATCAAGCAAGACTACCCGCTGAACTTAA	k__Fungi;p__Ascomycota	0.938131	45	0	0	0	0	0	0	0	0	0	0	0	0	142	0	0	0	0	0	0	0	0	0	0	0	0	0	0	0	44
b25c4670fab326d9cda40903e6a1c20a	ITSASV820	GAAATGCGATAAGTAATGTGAATTGCAGAATTCAGTGAATCATCGAATCTTTGAACGCATATTGCGCCCTTTGGCATTCCGGAGGGCACACCTGTTCGAGCGCCGTCGCAACACTGAGGCTCAGCCTTGTGTTGGTGGATGACATTAGAGTCACCGCCCAAACTTAGACGGCGTCGCCCCGTGGCCGACGATGCGCAAAAGCAAAAGTCAGTCGCGGAGGTGGCAGCCTTGTGTGACATCAAGCTTGGCCTCGAATCAGGTGGGGATACCCGCTGAACTTAA	k__Fungi;p__Ascomycota	0.741968	0	0	0	0	0	0	0	222	0	0	0	0	0	0	0	0	0	0	0	0	0	0	0	0	0	0	0	0	0	0
a359b1e144dcaf82eb9dde5bcab8ee1d	ITSASV821	GAAATGCGATAAGTAATGTGAATTGCAGAATTCAGTGAATCATCGAATCTTTGAACGCACATTGCGCCCTCTGGTATTCCGGGGGGCATGCCTGTTCGAGCGTCATTACAACCCTCAAGCGCTGCTTGGTGTTGGGCGACACCGCCTGGCGGTGCGCCCCAAAGTCAGTGGCGGCGCCACCCGGCTTCGAGCGTAGTAGCAACCTCTCGCTCTGGGGCCGGGCGCGCGCCCGCCAGCAACCCACACTCCTAAGGTTGACCTCGGATCAGGTAGGGATACCCGCTGAACTTAA	k__Fungi;p__Ascomycota	0.983563	0	0	0	209	0	0	0	0	0	0	0	0	0	0	0	0	0	0	0	0	0	0	0	0	0	0	0	0	0	0
065e42c0474862a0103be30c45b824b2	ITSASV822	GAAATGCGATAAGTAATGTGAATTGCAGAATTCAGTGAATCATCGAATCTTTGAACGCACATTGCGCCCTCTGGTATTCCGGGGGGCATGCCTGTTCGAGCGTCATTATAACCACTCAAGCTCTCGCTTGGTATTGGAGTTCGCGGTTCCGCGGCCCCTAAAATCAGTGGCGGTGCCTGTCGGCTCTACGCGTAGTAATACTCCTCGCGATTGAGTCCGGTAGGTCTACTTGCCAGCAACCCCCAATTTTTACAGGTTGACCTCGGATCAGGTAGGGATACCCGCTGAACTTAA	k__Fungi;p__Ascomycota	1	21	0	0	0	0	0	0	0	0	0	0	0	0	0	0	0	0	0	0	0	0	0	0	149	0	0	0	0	36	0
39a4626d56996e0d9f542ece43b19ab7	ITSASV823	GAAATGCGATAACTAATGTGAATTGCAGAATTCCGTGAATCATCGAGTCTTTGAACGCACATTGCGCCCCCTGGTATTCCGGGGGGCATGCCTGTCCGAGCGTCATTACAACCCTCAAGCCCGGCTTGTGTAATGGGCGGCCGTCTCCCCCCTCGAGGGGAGACGCCCCCGAAAGTCAGTGGGGATGTCGCGATACCGAAGCCTCAGCTAATGGGTAAACCAGAGCTGCAATGGCCGCGGCCGGCGTCCGCCTTCCACGGTCCGTCCGCCTAGTGCGGGTGGCCTCTCAAGGTTGACCTCGGATCAGGTAGGGATACCCGCTGAACTTAA	k__Fungi;p__Ascomycota	0.967966	0	0	0	0	0	0	0	188	0	0	0	0	0	0	0	0	0	0	0	0	0	0	0	0	0	0	0	0	0	17
b2c39cdfc319b6ada074639b844a589d	ITSASV824	GAAATGCGATAAGTAATGTGAATTGCAGAATTCAGTGAATCATCGAATCTTTGAACGCACATTGCGCCCTTTGGTATTCCGGAGGGCATGCCTGTTCGAGCGTCATTTCAACCCTCAAGCCCGGCTTGGTATTGGGCGACCTCCCCAACCGGAGGTGCCCGAAAATCAATGGCGGCGAACCCAAACCTTTGAGCGCAGTAAAATATTTCGTTCTGCAAGGGGAAGTGACGTCTGCCAGCCACAAATATTTTCTATGGTTGACCTCGGATCAGGTAGGATTACCCGCTGAACTTAA	k__Fungi;p__Ascomycota	0.883448	0	0	0	0	0	0	0	202	0	0	0	0	0	0	0	0	0	0	0	0	0	0	0	0	0	0	0	0	0	0
ac1254d2176d6c6a8239204ce4ee09ce	ITSASV825	GAAATGCGATAAGTAATGTGAATTGCAGAATTCAGTGAATCATCGAATCTTTGAACGCACATTGCGCCCTCTGGTACTCCGGGGGGCATACCTGTCCAAGCGCCGTTGTACTACTGAGGCTCAGCCTTGCGGTGGCCGTTCCTCTGCCCGGTTGCGGGCGGGGGATGGCCCAAACAGATCGGCGTGCGTGGGGTCGGCCCGGCGTAGCAAAGTCTTTCGTCGCGGCGCGAGTCCCAGGGACGCCAGTGCAAACGACACTTGGCCTCGGATCAGGTAGGGATACCCGCTGAACTTAA	k__Fungi;p__Ascomycota	0.72405	0	0	0	0	0	0	0	0	0	0	0	0	0	198	0	0	0	0	0	0	0	0	0	0	0	0	0	0	0	0
6cb6824e0b4af1ad18f6da96c73689f0	ITSASV826	GAAATGCGATACGTAATGTGAATTGCAGAATTCCGCGAATCATCGAATCTTTGAACGCACATTGCACCCGGTGGTATTCCGCCGGGTATGCCTGTCTGAGCGTCATTTCTACCCTCGAGCACTGCTCGGTGTTGGCGGATTGCCTAGCAACCGCTGAAAATCAACGGCGGTGACCCCTATGTCCCTGTATAGTACTATTCTTGCAGCGGTTATAGCGGTCTACCAGTCTCCTGTCGGCGCCGTCACAAGCGCTACACCTTGAAACTCGACCTCAGATCAGGTAGGAATACCCGCTGAACTTAA	k__Fungi;p__Ascomycota	0.784567	0	58	0	15	0	0	0	0	0	0	0	0	0	0	0	0	0	0	0	0	0	0	0	0	0	0	0	0	121	0
bce7355209bd69d19d0852db1cd91585	ITSASV827	GAAATGCGATAAGTAGTGTGAATTGCAGAATTCAGTGAATCATCGAATCTTTGAACGCACATTGCGCCTCCTGGTATTCCGGGGGGCATGCCTGTCCGAGCGTCATGAAAACCCTTCAAGCTCTGCTTGGTGTTGAGCTATGTCAGCGATGGCAGGCTTTAAAATTAGTGGCGGAGCCGCTGGGCCCTGAACGTAGTAACTGCTCTCGTTACAGGACCCCGCGTGCCCTCGCCAAAACCTAAACTCTCTCATGATTGACCTCGGATCAGGTAGGGATACCCGCTGAACTTAA	k__Fungi;p__Ascomycota	0.784464	0	0	0	0	0	0	0	0	0	0	0	184	0	0	0	0	0	0	0	0	0	0	0	0	0	0	0	0	0	0
ed752d88972f4aae344ae16aae8ac848	ITSASV828	GAAATGCGATAAGTAATGCGAATTGCAGAATTCAGTGAGTCATCGAATCTTTGAACGCACATTGCGCCCTTTAGTATTCTGAAGGGCATGCCTGTTCGAGCGTCATTATCACTAATCAAGCCTGGCTTGCTGTTGGACCTCTTGTCGTTAACAGACAGGTTCCAAAGATAATGACGGCGTCAATTGGACCCTAGATGCAACGAGCTTTCATTAGCACGCATGTTAGAAGCCTTTTGACCCGGTCTTTAACCAATTTTCTCAGGTTGACCTCGGATCAGGTAGGAATACCCGCTGAACTTAA	k__Fungi;p__Ascomycota	0.999994	0	0	0	0	181	0	0	0	0	0	0	0	0	0	0	0	0	0	0	0	0	0	0	0	0	0	0	0	0	0
be6710e7e98ae21f95a8d2a952e5cca5	ITSASV829	GAAATGCGATAAGTAGTGTGAATTGCAGAATTCAGTGAATCATCGAATCTTTGAACGCACATTGCGCCCGCTGGTATTCCGGCGGGCATGCCTGTTCGAGCGTCATTTCAACCCTCAAGCTCCCCAGAGTTTGGCGTTGGGGCGCCTGGAGTTTTTCAACCTCAGGGCCCTCAAGTCCATCGGCGGGACCGCCCGGACACTGAGCGCAGTAGTATTATTTCGCTCGGTGAAATCATCCGCGGTGGGTCTATCCGGCCGCTAAACCCCCTAAATCTAACCAAAGGTTGACCTCGGATCAGGTAGGAATACCCGCTGAACTTAA	k__Fungi;p__Ascomycota	0.891845	0	0	0	0	176	0	0	0	0	0	0	0	0	0	0	0	0	0	0	0	0	0	0	0	0	0	0	0	0	0
b1e631e532106242b18c369f167d4903	ITSASV830	GAAATGCGATAAGTAATGTGAATTGCAGAATTCAGTGAATCATCGAATCTTTGAACGCACATTGCGCCCTCTGGTATTCCGGGGGGCATGCCTGTTCGAGCGTCATTATAACCACTCAAGCTCTCGCTTGGTATTGGGGTTCGCGGTTCCGCGGCCCCTAAAATCAGTGGCGGTGCCTGTCGGCTCTACGCGTAGTAATACTCCTCGCGATTGAGTCCGGCGGGTCTACTTGCCAGCAACCCCCAATTTTTACAGGTTGACCTCGGATCAGGTAGGGATACCCGCTGAACTTAA	k__Fungi;p__Ascomycota	1	0	0	0	0	0	0	0	172	0	0	0	0	0	0	0	0	0	0	0	0	0	0	0	0	0	0	0	0	0	0
1c448023cc0ac37d70733149e23bfd7e	ITSASV831	GAAATGCGATAAGTAGTGTGAATTGCAGAATTCAGTGAATCATCGAATCTTTGGACGCACATTGCGCCCTTCGGTATTCCGTTGGGCATGCCTGTTCGAGCGTCATTTAATCATTCAAGCTCTGCTTGGTGTTGGGTGTTTGTTCCGCCTCAGCGCGTGGACTCGCCTTAAATTCATTGGCAGCCGGTATGTTGGCTTCGTGCGCAGCACATTGCGTCGCGATTCTGGCAGGCCTCCTCCCATTAAGCTTCTTTTAAGTTTGACCTCGGATCAGGTAGGGATACCCGCTGAACTTAA	k__Fungi;p__Ascomycota	1	0	0	0	0	0	0	0	0	0	0	0	0	0	0	0	0	0	0	0	0	0	172	0	0	0	0	0	0	0	0
164af11f0574a415618beac3738c67fe	ITSASV832	GAAATGCGATAATTAATGTGAATTGCAGAATTTAGTGAATCATCGAATCTTTGAACGCACATTGCGCCCCTTGGTATTCCGGGGGGCATGCCTGTTCGAGCGTCATTTAAACAACCTCAAGCACTGCTTGGCATTGGGTCTCTCGTCCCCGCTGTGGACGGACCCTAAAGACCTCGGCGGCGGCGCGAAGCCTCAAGCGTAGTAGAAATATCCCGCTTTGGAGACTCCGTGACCGCTCGCTCCTAAAACCCACACCTCAAATGTTGACCTCGGATCAGGTAGGGATACCCGCTGAACTTAA	k__Fungi;p__Ascomycota	0.85463	0	0	0	0	0	0	0	0	0	0	0	168	0	0	0	0	0	0	0	0	0	0	0	0	0	0	0	0	0	0
69bee0e81b941b793ea05d4d23979f18	ITSASV833	GAAATGCGATACGTAATGTGAATTGCAGAATTCCGCGAATCATCGAATCTTTGAACGCACATTGCACCCGGTGGTATTCCGCCGGGTATGCCTGTCTGAGCGTCATTTCTACCCTCGAGCACTGCTCGGTGTTGGCGGATTGCCTAGCAACCGCTGAAAATCAACGGCGGTGACCCCTATGTCCCTGTATAGTACTATTCTTGCAGTGGTTATAGCGGCCTACCAGTCTCCTGTTGGCGCCGTAAGAAGCGCTACACCTTGAAACTCGACCTCAGATCAGGTAGGAATACCCGCTGAACTTAA	k__Fungi;p__Ascomycota	0.775061	0	0	0	0	0	0	0	0	0	0	0	0	0	0	0	0	0	0	0	0	0	162	0	0	0	0	0	0	0	0
6fa0d6cd85687990e265518297500631	ITSASV834	GAAATGCGATAAGTAATGTGAATTGCAGAATTCAGTGAATCATCGAATCTTTGAACGCACATTGCGCCCCTTGGTATTCCGGAAGGCATGCCTGTTCGAGCGTCATCAAACCTCTCAGAAACAGCTTTATGTTGTGTCTGGAATTGAAGTAAGAGAGTCACAAGTTGATTCTCTGCTTTGAAACTCAATGGCAAATTATGCTCTGCATTTTTAACGTAGTAACATTACAATCGTTAGAAAGCACAGATGTGTAGCCGAAACCCTCTATATTTCTTTAGGTTGACCTCGGATCAGGTAGGGATACCCGCTGAACTTAA	k__Fungi;p__Ascomycota	0.748175	0	0	0	0	0	157	0	0	0	0	0	0	0	0	0	0	0	0	0	0	0	0	0	0	0	0	0	0	0	0
317e7c6a640839c6738d1748f4624d58	ITSASV835	GAAATGCGATAAGTAATGTGAATTGCAGAATTCAGTGAATCATCGAATCTTTGAACGCACATTGCGCCCTTTGGTATTCCACAGGGCACACCCGTTCGAGCGTCATTACAACACTCAGGCCCGGCCTGGTATTGGGTGCCGCCCCGTAAAAGGGGCGCTCCTCAAACACCTCGGCGTCGCCGTCCGTCCTCAAACGCAGCGAGAAACACCTTTCGGCGTTGTAGAGGCGGGCCGTGACCGCCGGAACCACACAAATTCAAACGTTTGACCTCGGATCGGGTGGGGATACCCGCTGAACTTAA	k__Fungi;p__Ascomycota	0.761815	0	0	0	0	0	0	0	0	0	0	0	155	0	0	0	0	0	0	0	0	0	0	0	0	0	0	0	0	0	0
1a2dbb5b4a86863d81abc17c3c24da26	ITSASV836	GAAATGCGATAAGTAATGTGAATTGCAGAATTCAGTGAATCATCGAATCTTTGAACGCACATTGCGCCCCTTGGCATTCCGAGGGGCATGCCTGTTCGAGCGTCATTACAACCCTCAAGCTCTGCTTGGTATTGGGCGACGTCCTCTCTGCGGACGCGCCTCAAAGACCTCGGCGGCGGCTGTTCAGCCCTCAAGCGTAGTAGAATACACCTCGCTTTGGAGCGGTTGGCGTCGCCCGCCGGACGAACCTTCTGAACTTTTCTCAAGGTTGACCTCGGATCAGGTAGGGATACCCGCTGAACTTAA	k__Fungi;p__Ascomycota	1	0	0	0	0	0	0	0	0	0	0	0	0	0	0	0	0	0	0	0	0	0	0	0	153	0	0	0	0	0	0
f77688cb0e50b128105ca36e63493618	ITSASV837	GAAATGCGATAAGTAGTGTGAATTGCAGAATTCAGTGAATCATCGAATCTTTGAACGCACATTGCGCCTCCTGGTATTCCTGGAGGCATGCTTGTTCGAGCGTCGTTAAAGGCCATGAGGCTTTGCCTTGCGATGAGCCGTCCGATCGATTGATCGGTGGCTTCAAACCGATTGGCGTCTGAAGTTTAGCCCAAGCACAGCAAAATGTGACTGTAAGCCGAGCGAAGGATTGCCTGTTCTCATACATTTTGAAGGTCGACCTCGGATCAAGCAAGATTACCCGCTGAACTTAA	k__Fungi;p__Ascomycota	0.854626	0	0	0	0	0	0	0	0	0	0	0	0	0	147	0	0	0	0	0	0	0	0	0	0	0	0	0	0	0	0
76afc859a6ebce44d67119c172dd2146	ITSASV838	GAAATGCGATAAGTAATGTGAATTGCAGAATTCAGTGAATCATCGAATCTTTGAACGCACATTGCGCCCTCTGGTATTCCGGGGGGCATGCCTGTTCGAGCGTCATTATAACCACTCAAGCTCACGCTTGGTATTGGGGTTCGCGGTTTCACGGCCCCTAAAATCAGTGGCGGTGCCTATCGGCTCTACGCGTAGTAATACTCCTCGCGATTGAGTCCGGTAGGTCTACTTGCCAACAACCCCCAATTTTTTTCAGGTTGACCTCGGATCAGGTAGGGATACCCGCTGAACTTAA	k__Fungi;p__Ascomycota	0.999998	0	10	0	95	0	0	0	0	0	0	0	0	0	0	0	0	0	0	0	0	0	0	0	8	0	0	0	0	32	0
4ffd197ea1aba2e4e7a7ecc3bba210ea	ITSASV839	GAAATGCGATAAGTAATGTGAATTGCAGAATTCAGTGAATCATCGAATCTTTGAACGCACATTGCGCCCCCTGGTATTCCGGCGGGCATGCCTGTTCGAGCGTCATTTCTACACTCAAGCTCTGCTTGGTATTGGGACCTGGCTGCTAAGCCTTCCCGAAAAACAGCGGCGGTGCGGCCGGAATCACAGCGCAGTGACTTTTTATTCTCGCTGATTTGATTTCCGGACGATACCAGCCGGGCAACAAACCATTTTTCTTTTGATTGACCTCGGATCAGGTAGGGATACCCGCTGAACTTAA	k__Fungi;p__Ascomycota	0.773397	0	0	0	0	0	0	0	0	0	0	0	0	0	143	0	0	0	0	0	0	0	0	0	0	0	0	0	0	0	0
b2cb4e8669504391bc70a43807071cdf	ITSASV840	GAAATGCGATAAGTAGTGTGAATTGCAGAATTCAGTGAATCATCGAATCTTTGAACGCACATTGCGCCTCCTGGTATTCCGGGAGGCATGCCTGTTCGAGCGTCATCAAAAACCCTCAATCATTTTTTGATTTTTCAATTCATGGTTGGTGCTGCATCGGAGGCGCGCACTGCGTCTCCCCTGCGAAATCCAGTGGCGAAGAGCCTTACGACCTGAGCGTAGTAATTCATTCTCGCGTAGGACGTATGGTCTTCTTCTGCCGTAACCCCCTCAATTTTACCTAGTTTTTGACCTCGGATCAGGTAGGGATACCCGCTGAACTTAA	k__Fungi;p__Ascomycota	0.810972	0	0	0	0	0	0	0	0	0	0	0	0	0	0	0	0	0	0	0	0	0	0	0	140	0	0	0	0	0	0
da275629dc61eb68760f1485613f4898	ITSASV841	GAAATGCGATAAGTAATGTGAATTGCAGAATTCAGTGAATCATCGAATCTTTGAACGCACATTGCGCCCCTTGGCATTCCGAGGGGCATGCCTGTTCGAGCGTCATTACAACCCTCAAGCTCTGCTTGGTATTGGGCGACGTCCTCTCTGCGGACGCGCCTCAAAGACCTCGGCGGTGGCTGTTCAGCCCTCAAGCGTAGTAGAATACACCTCGCTTTGGAGCGGTTGGCGTCGCCCGCCGGACGAACCTTCTGAACTTTTCTCAAGGTTGACCTCGGATCAGGTAGGGATACCCGCTGAACTTAA	k__Fungi;p__Ascomycota	1	0	0	0	67	72	0	0	0	0	0	0	0	0	0	0	0	0	0	0	0	0	0	0	0	0	0	0	0	0	0
c7bd3402cf89722bdf397ec673b59e67	ITSASV842	GAAATGCGATAAGTAATGTGAATTGCAGAATTCAGTGAATCATCGAATCTTTGAACGCACATTGCGCCCCTTGGCATTCCGAGGGGCATGCCTGTCCGAGCGTCATATACACCCCTCAAGCCCAGCTTGGTCGTGGACCTAGCCAGCGATGGCTGGTCTCAAACCCAGTGGTGACCGTCTTTGGAGCCTTGGCGAAGTAGTAACCTCCTCGCCAGTGGTGCCATAGGGGGGCGCCGACCACCCCATCATCAATTGACCTCGGATCAGGTAGGGCTACCCGCTGAACTTAA	k__Fungi;p__Ascomycota	0.81345	0	0	0	0	0	0	0	0	0	0	0	0	0	0	0	0	0	0	0	0	0	0	0	139	0	0	0	0	0	0
37d7db240f042c31b3d088a4b0a47f52	ITSASV843	GAAATGCGATAAGTAGTGTGAATTGCAGAATTCAGTGAATCATCGAATCTTTGAACGCACATTGCGCCCTTTGGTATTCCACAGGGCATGCCTATTCGAGCGTCATTTTACTCTTCAAGCTCTGCTTGGTGTTGGGTGGCTGATTGCACTATATGTGTAACTCGCCTTAAATTTATTGGCAGCTAGTATATTGGCTTTAAGCGCAGTAGAATTGCGTCTTTTAAATCTAGTAAACTGGTATCCAAAAGCAATTTTATTATCTTGACCTCGGACTAGGTAGGGATACCCGCTGAACTTAA	k__Fungi;p__Ascomycota	0.776929	0	0	0	0	0	0	0	0	0	0	0	0	0	0	0	0	134	0	0	0	0	0	0	0	0	0	0	0	0	0
c6215caf8bd6129c714504643f81dc71	ITSASV844	GAAGTGCGATAAGCAATGCGAATTGCAGAACCGTGAGTCATCAGATTTTTGAACGCAACTGGCGCCGACTGTTCTCAGCCGGCAAGCTTGTTTCAGTGTCTTCTTTTTCCCTAACCTAAATCATAATGCGAGAGATACCCTTCTCTTGTTAAGCATGAAAGCACTCTGCGCTCCGCGAGCTACAGTCTAACGGCAGTAGCGCTCAATGCAGCGGTCACATTGCTCACAATGTGAACTCATTGAGAGCGGGGGCAGTCAGTGAGGGCGCAAGCCTTTGCTGGAGAGCTTAGCCAACCAAACTTCTATTGTAATCTGAAATCAAGCTGGAGGACCCGCTGAACTTAA	k__Fungi;p__Ascomycota	0.71629	0	0	0	0	0	0	0	0	0	0	0	0	0	0	0	0	0	0	0	0	0	0	0	0	134	0	0	0	0	0
799ad3b6b4f7daedc064be284affd698	ITSASV845	GAAATGCGATAAGTAATGTGAATCGCAGAGTTCAGTGAATCATCGAATCTTTGAACGCACATTGCGCCCCTTGGTATTCCGAGGGGCATGCCTGTTCGAGCGTCATTATCACCACTCAAGCACTGCTTGGTTCTGGATCGCGCCGGCGACGGCTGGTCCTAAATTCAGTGGCGGCCCCTACGGGTTCTTCGCGTAGTAAATCTCTCGCGTGGACGCCGTAGGTACGTCGACCAAAACCCTTTTCTTCGGTTGACCTCGGATCAGGTAGGAGTACCCGCTGAACTTAA	k__Fungi;p__Ascomycota	0.889127	0	0	0	0	0	0	0	0	0	0	0	133	0	0	0	0	0	0	0	0	0	0	0	0	0	0	0	0	0	0
29fd4c1481905a6d1480263ab602a764	ITSASV846	GAAATGCGATAAGTAATGTGAATTGCAGAATTCAGTGAATCATCGAATCTTTGAACGCACATTGCGCCCTTTGGTATTCCGAAGGGCATGCCTGTTCGAGCGTCATTATAACCACTCAAGCCTTCGCTTGGTATTGGGGTTCGCGGTTCCGCGGCCTCTAAAATCAGTGGCGGTGCCTGTCGGCTCTACGCGTAGTAATACTCCTCGCGTCTGGGTCCGGTAGGTTGCTTGCCAACAACCCCCAAATTTTTTACAGGTTGACCTCGGATCAGGTAGGGATACCCGCTGAACTTAA	k__Fungi;p__Ascomycota	0.99999	45	0	0	0	0	0	0	0	0	53	0	0	0	0	0	0	0	0	0	0	0	0	0	0	0	0	32	0	0	0
6c61d8933d121a70c6dc4f79acb2e96e	ITSASV847	GAAATGCGATAAGTAATGTGAATTGCAGAATTCAGTGAATCATCGAATCTTTGAACGCACATTGCGCCCTCTGGTATTCCGGGGGGCATGCCTGTTCGAGCGTCATTATAACCACTCAAGCTCTCGCTTGGTATTGGGGCTCGCGGTTCCGCGGCCCCTAAAATCAGTGGCGGTGCCTGTCGGCTCTACGCGTAGTAATACTCCTCGCGATTGAGTCCGGTAGGTCTACTTGCCAGCAACCCCCAATTTTTACAGGTTGACCTCGGATCAGGTAGGACTACCCGCTGAACTTAA	k__Fungi;p__Ascomycota	1	0	0	0	0	0	0	0	0	0	0	130	0	0	0	0	0	0	0	0	0	0	0	0	0	0	0	0	0	0	0
dee035f41d22318ebd83e5774a9b16f4	ITSASV848	GAAATGCGATAAGTAGTGTGAATTGCAGAATTCAGTGAATCATCGAATCTTTGAACGCACATTGCGCCTCCTGGTATTCCGGGGGGCATGCCTGTTCGAGCGTCATTAGACACCACTCAAGCTCTGCTTGGTCCTGGGCCGCGCCAGCGATGGCTGTCCCCAAACTCAGTGGCGGCACCGCTAGGTCCCGAGCGTAGTACATCTCTCGCTGCGGGCGCTGGCGGCTGGCGACCAGCAACCCCAACCCACACCAGGTTGACCTCGGATCAGGTAGGAATACCCGCTGAACTTAA	k__Fungi;p__Ascomycota	0.936628	0	0	0	0	0	0	0	0	0	0	0	0	0	0	0	0	0	0	0	128	0	0	0	0	0	0	0	0	0	0
b81e62eb0439d45827e973d603b38bea	ITSASV849	GAAATGCGATAAGTAATGTGAATTGCAGAATTCAGTGAATCATCGAATCTTTGAACGCACATTGCGCCCTTTGGTATTCCGAAGGGCATGCCTGTTCGAGCGTCATTATCAACCCTCAAGCCTTGCTTGTTGTTGGATCTCATCTCGTTAAAGAGATGGGTCCGAAAGGTATTGACGGCGTCGTGATCGACCCCCGGTGCAACGAGCTTTACGGCACGCACGGTGGCGGTCGGCCCGGCCCGGCCTTAACTGTATTATTTCTCAAGGTTGACCTCGGATCAGGTAGGAATACCCGCTGAACTTAA	k__Fungi;p__Ascomycota	0.852129	0	0	0	0	0	0	0	0	0	0	0	0	0	0	0	0	0	0	0	0	0	0	126	0	0	0	0	0	0	0
ea3d1b2c18b6509a7441ebba0b8e82b2	ITSASV850	GAAACGCGATAGGTAATGTGAATTGCAGAATTCCGTGAATCATCGAATCTTTGAACGCACATTGCGCCTTCTGGTATTCCGGTAGGCATGCCTGTCTGAGCGTCAGCAATAAACCTCAACCTGTACTTTTACTAGTTCAGCGCTGGTCTTGGGTTGCGATTGCCGGGACTTGATTTACTTCTCGTCCGCTGCGCCCACCCTAAAGTTGCTGTACGACCGCGAGCCCCCCTGCCGGCTGGGTCAATGGAGTGGTGTTACAATCTTCCAGAAAAACCTGCCGATCGGACAGCTACGCGGCGTTAAACCTGGTCATCTCCCTGCTTCCCGCGGGAGACTGAAGTTTTGACCTCAGATCAGACAAGGATACCCGCTGAACTTAA	k__Fungi;p__Ascomycota	0.73498	0	0	0	0	0	0	0	0	0	64	0	0	0	0	0	0	0	0	0	61	0	0	0	0	0	0	0	0	0	0
990a668d77d4b914d44842e39380a9f9	ITSASV851	GAAATGCGATACGTAGTGTGAATTGCAGACTTCCGTGAATCATCGAATCTTTGAACGCACATTGCGCCCTCTGGTATTCCGGAGGGCATGCCTGTCTGAGCGTCAATATAACATCAAACACCAGTTTGGTCTTGGAAGAAGAGATGGCAACGTCTCCCTTCTGTAAATCATTGAGCAGCGGTCCAAGCTATGCGACGTAGTAAGCACAAATCTCGTCGAACTGTAGCCTTGAGACTGTTTGCCATAACCCAAATATATCATTGTTTGACCTCAGACCAGGTAGGGATACCCCCTGAACTTAA	k__Fungi;p__Ascomycota	0.708931	0	0	0	0	0	0	0	0	0	0	0	0	0	114	0	0	0	0	0	0	0	0	0	0	0	0	0	0	0	0
fd81013abf7b987849a6dafd429bc448	ITSASV852	GAAATGCGATAAGTAATGTGAATTGCAGAATTCAGTGAATCATCGAATCTTTGAACGCACATTGCGCCCTCTGGTATTCCGGGGGGCATGCCTGTTCGAGCGTCATTATAACCACTCAAGCTCTCGCTTGGTATTGGGGTTCGCGGTTTCGCGGCCCCTAAAATCAGTGGCGGTGCCTGTCGGCTCTACGCGTAGTAATACTCCTCGCGATTGAGTCCGGCAGGTCTACTTGCCAGCAACCCCTAATTTTTTTAAGGTTGACCTCGGATCAGGTAGGGATACCCGCTGAACTTAA	k__Fungi;p__Ascomycota	1	0	0	0	113	0	0	0	0	0	0	0	0	0	0	0	0	0	0	0	0	0	0	0	0	0	0	0	0	0	0
17f17ab531edbda1e7c7cdb720856c9a	ITSASV853	GAAATGCGATAAGTAATGTGAATTGCAGAATTCAGTGAATCATCGAATCTTTGAACGCACATTGCGCCCTTTGGTATTCCGAAGGGCATGCCTGTTCGAGCGTCATTATAACCACTCAAGCCTTCGCTTGGTATTGGGGTTCGCGGTTCCGCGGCCTCTAAAATCAGTGGCGGTGCCTGTCGGCTCTACGCGTAGTAATACTCCTCGCGTCTGGGTCCGGTAGGTTGCTTGCCAACAACCCCCAATTTTTTTTACAGGTTGACCTCGGATCAGGTAGGGATACCCGCTGAACTTAA	k__Fungi;p__Ascomycota	0.999986	0	0	0	0	0	0	0	0	0	0	0	0	0	0	0	0	0	0	0	0	0	0	0	0	0	0	0	0	0	112
98264f5c67e0b350cc22aff95a8865c5	ITSASV854	GAAATGCGATAAGTAATGTGAATTGCAGAATTCAGTGAATCATCGAATCTTTGAACGCACATTGCGCCCTCTGGTATTCCGGGGGGCATGCCTGTTCGAGCGTCATTATAACCACTCAAGCTCTCGCTTGGTATTGGGGTTCGCGGTTTCGCGGCCCCTAAATTCAGTGGCGGTGCCTATCGGCTCTACGCGTAGTAATACTCCTCGCGATTGAGTCCGGTAGGTCTACTTGCCAGTAACCCCTAATTTTTTAAGGTTGACCTCGGATCAGGTAGGGATACCCGCTGAACTTAA	k__Fungi;p__Ascomycota	0.999998	0	0	0	0	0	0	0	0	0	0	0	0	0	0	0	0	0	0	0	0	0	0	0	109	0	0	0	0	0	0
df5314e95b83da8a0d2d9a2a1fd72ea9	ITSASV855	GAAATGCGATAAGTAATGTGAATTGCAGAATTCAGTGAATCATCGAATCTTTGAACGCACATTGCGCCCTCTGGTATTCCGGGGGGCATGCCTGTTCGAGCGTCATTATAACCACTCAAGCTCTCGCTTGGTATTGGAGTTCGCGGTTTCGCGGCCCCTAAAATCAGTGGCGGTGCTTATCGGCTCTACGCGTAGTAATACTCCTCGCGATTGAGTCCGGTAGGTCTACTTGCCAGCAACCCCTAATTTTTTAAGGTTGACCTCGGATCAGGTAGGGATACCCGCTGAACTTAA	k__Fungi;p__Ascomycota	0.999999	0	0	0	0	0	0	0	0	0	0	0	0	104	0	0	0	0	0	0	0	0	0	0	0	0	0	0	0	0	0
54f94337d723d9bb6ea173543e4272e2	ITSASV856	GAAATGCGATAAGTAATGTGAATTGCAGAATTCAGTGAATCATCGAATCTTTGAACGCACATTGCGCCCCTTGGTTATTCCGAAGGGCATGCCTGTTCGAGCGTCATTATCACCCCTCAAGCCCTGGCTTGGTGTTGGACTTTAGTTATAGCTTTGCCTATCAACTGGTCTCAAAGATAGTGACGGCGCCCCAGAGGGAACCGGGTACGAGGAGCTTTTTACTAAGCATGTATCTGGGACGACTCTGGGCGACGGTCTTGTTATACTTTTTACCTAAGTGTTGACCTCGGATCAGGTAGGAATACCCGCTGAACTTAA	k__Fungi;p__Ascomycota	0.813229	0	0	0	0	0	0	0	0	0	0	0	98	0	0	0	0	0	0	0	0	0	0	0	0	0	0	0	0	0	0
c1813352f2e23ff986a07ce86e9e82d9	ITSASV857	GAAATGCGATAAGTAGTGTGAATTGCAGAATTCAGTGAATCATCGAATCTTTGAACGCACATTGCGCCCTTCGGTATTCCGTTGGGCATGCCTGTTCGAGCGTCATTTAATCATTCAAGCTTTGCTTGGTGTTGGGTGTTTGTTCCGCCTCAGCGCGTGGACTCGCCTTAAATTCATTGGCAGCCGGTATGTTGGCTTCGTGCGCAGCACATTGCGTCGCGATTCTGGCAGGCCTCCTCCCATTAAGCTTCTTTTAAGTTTGACCTCGGATCAGGTAGGAATACCCGCTGAACTTAA	k__Fungi;p__Ascomycota	1	0	0	0	0	0	0	0	0	0	0	0	0	0	98	0	0	0	0	0	0	0	0	0	0	0	0	0	0	0	0
7875bad3f82d6f1cbd6b90166a5d8ce3	ITSASV858	GAAATGCGATAAGTAATGTGAGTTGCAGAATTCAGCGAATCATCGAATCTTTGAACGCACATTGCGCCTCCGGGTATTCCTGGAGGCATGCCTGTTCGAGCGTCGTTTAGACCATAAGGCTTTGCCTTGCGATGATATTTGGAGTTTTCCTTCGGGGAAGTCCATCTGTTTAAACATATTGGCATCTGAAATTGGCCCGGCACAGCAAAATGTGTAGTGACTCAATGGAAAGATGGCCCGTATTCCAATGTTTTAGCAATAGAACATGTATTGGTCGACCTCGGATCAGGCAAGATTACCCGCTGAACTTAA	k__Fungi;p__Ascomycota	0.84916	0	0	0	0	0	0	0	0	0	0	0	0	0	0	0	0	0	0	0	98	0	0	0	0	0	0	0	0	0	0
ff4adb76df4a3f8eecd31dffe00d058c	ITSASV859	GAAATGCGATAAGTAATGTGAATTGCAGAATTCAGTGAACCATCGAATCTTTGAACGCACATTGCGCCCGCCAGTACTCTGGCGGGCATGCCTGTTCGAGCGTCATTATAACCACTCAAGCTCTCGCTTGGTATTGGGGTTCGCGGTTCCGCGGCCCCTAAAATCAGTGGCGGTGCCTGTCGGCTCTACGCGTAGTAATACTCCTCGCGATTGAGTCCGGCAGGTCTACTTGCCAGTAACCCCCAATTTTTACAGGTTGACCTCGGATCAGGTAGGGATACCCGCTGAACTTAA	k__Fungi;p__Ascomycota	0.999993	0	0	0	0	96	0	0	0	0	0	0	0	0	0	0	0	0	0	0	0	0	0	0	0	0	0	0	0	0	0
36d2a06db6df3ddf3a08453882c5a064	ITSASV860	GAAATGCGATAAGTAATGTGAATTGCAGAATTCAGTGAATCATCGAATCTTTGAACGCACATTGCGCCCTCTGGTATTCCGGGGGGCATGCCTGTTCGAGCGTCATTTAATCATTCAAGCTCTGCTTGGTGTTGGGTGTTTGTTCCGCCTCAGCGCGTGGACTCGCCTTAAATTCATTGGCAGCCGGTATGTTGGCTTCGTGCGCAGCACATTGCGTCGCGATTCTGGCAGGCCTCCTCCCATTAAGCTTCTTTTAAGTTTGACCTCGGATCAGGTAGGGATACCCGCTGAACTTAA	k__Fungi;p__Ascomycota	0.999999	0	0	0	0	0	0	0	0	0	0	0	0	0	96	0	0	0	0	0	0	0	0	0	0	0	0	0	0	0	0
ce82a995d944739f74cb8e081a055769	ITSASV861	GAAATGCGATAAGTAGTGTGAATTGCAGAATTCAGTGAATCATCGAATCTTTGAACGCACATTGCGCCCTCTGGTATTCCGCCGGGCATGCCTGTTCGAGCGTCATTTCAACCCTCAAGCCCTTCCCGGCTTGGCGTTGGGAGGCCTACGGCACCACGCCGTAGCCCCCTGAAATATAGTGGCGGTCCCCCTGCGGATCCCCCTGCGTAGTAGCTAAAAACATCTCGCATCGGGACGCGGGGGAGGCCTGCCGTAAAAGAACACGGGGAAGCCCCTAGGGGCGCCCCCCTCTGAAAAGTTGACCTCGGATCAAGTAGGGATACCCGCTGAACTTAA	k__Fungi;p__Ascomycota	0.921548	0	0	0	95	0	0	0	0	0	0	0	0	0	0	0	0	0	0	0	0	0	0	0	0	0	0	0	0	0	0
9a8a1daa454ca40be606ab9007dc9dda	ITSASV862	GAAATGCGATACGTAGTGTGAATTGCAGACTTCCGTGAATCATCGAATCTTTGAACGCACATTGCGCCCTCTGGTATTCCGGAGGGCATGCCTGTCTGAGCGTCAATATAACATCAAACACCAGTCTGGTCTTGGAAGAAGAGATGGCAACGTCTCCCTTCTGTAAATCATTGAGCAGCGGTCCAAGCTATGCGACGTAGTAAGCACAAATCTCGTCGAACTGTAGCCTTGTGACTGTTTGCCATAACCCAAATATATCATTGTTTGACCTCAGATCAGGTAGGGATACCCCCTGAACTTAA	k__Fungi;p__Ascomycota	0.72536	0	0	0	94	0	0	0	0	0	0	0	0	0	0	0	0	0	0	0	0	0	0	0	0	0	0	0	0	0	0
76e1954d035ac90e903d0253b977b9da	ITSASV863	GAAATGCGATGAGTAATGTGAATTGCAGAATTCAGTGAATCATCGAATCTTTGAACGCACATTGCGCCTCCTGGTACTCCGGGAGGCATGCCTGTCCGAGCGTCATTAAAACCCTCTCAAGCTTAATTGCTTGGTCTTGGGGCTGGAGCGTCCTCCGCGGCGGTCCGTCCCGAATTCGAATGGCAGACGACGGTGTCGACGTCAGCGTAGTGAGCATTTTGCATCGCGAAGCGTAGTCACCCGTCCCGCCGAAACAAACCCTTCTTTCTAGTGTTGACCTCGGATCAGGTAGGAATACCCGCTGAACTTAA	k__Fungi;p__Ascomycota	0.918977	0	0	0	0	93	0	0	0	0	0	0	0	0	0	0	0	0	0	0	0	0	0	0	0	0	0	0	0	0	0
fbadfb329ab61ea756b7e4f012d219a0	ITSASV864	GAAATGCGATAAGTAGTGTGAATTGCAGAATTCAGTGAATCATCGAATCTTTGAACGCACATTGCGCCTCCTGGTATTCCGGGAGGCATGCCTGTTCGAGCGTCATTAAAAACCACTCAAGCCTAGCTTGGTGTTGAGACCTGCTGTCAAGGCAGTCTCTAAAATCAGTGGCAGTGCTGTCAGGCTCTAAGCGTAGTAAATTCATCGCTATAGACACCTGGTGGCCACTCGCCAGAACCCCCCCATTTTTTAATGATTGACCTCGGATTAGGTAGGGATACCCGCTGAACTTAA	k__Fungi;p__Ascomycota	0.917847	0	0	0	0	0	0	0	0	0	0	0	0	0	0	0	0	0	0	0	0	0	0	93	0	0	0	0	0	0	0
[truncated: 8,683 more rows]
