# Supplementary material for: Loggerhead Sea Turtles as Hosts of Diverse Bacterial and Fungal Communities
Source: Microb Ecol. 2024 May 30;87(1):79. doi: 10.1007/s00248-024-02388-x (PMC11139726; doi:10.1007/s00248-024-02388-x)
Supplement: Supplementary file 8 — Supplementary Material 8 [file 248_2024_2388_MOESM8_ESM.xlsx]

## Sheet: metadata
taxon	ASVno	Sequence	Taxon	Confidence	16S0064C	16S0064O	16S0064W	16S0073C	16S0073O	16S0073W	16S0074C	16S0074O	16S0084C	16S0084W	16S0087C	16S0087O	16S0088C	16S0088O	16S0089C	16S0089O	16S0090C	16S0090O	16S0092C	16S0092O	16S0093C	16S0093O	16S0093W	16S0094C	16S0094O	16S0113C	16S0113O	16S0117C	16S0117O	16S0117W	16S0118C	16S0118O	16S0118W	16S0119C	16S0119O	16S0119W	16S0120C	16S0120O	16S0120W	16S0123C	16S0123O	16S0123W	16S0141C	16S0141O	16S0142C
4c1e404ed55b2959e7efd95dc79e6ff9	v4ASV1	TACCAGCGGTCCAAGTCGCAGCCACTTTTATTGGGTCTAAAACATCCGTAGCTTGTCTTATCAGTCTCTTGTGAAATCTGACTCCTCAAGGGTTGGGCGTGCAAGAGATACTGTAAGACTAGAGACTGGGAGACGTAAGAAGTACGGTTAGGGTAGCGGTCAAATGCGTTGATCCTTACTGGACTAACGATAGCGAAGGCATCTTACGAGAACAGATCTGACAGTGAGGGATGAAGGCTAGGGTCGCAAAAC	d__Archaea	1	0	0	4	0	0	0	0	0	0	0	0	0	0	0	0	0	0	0	0	0	0	0	0	0	0	0	0	0	0	0	0	0	0	0	0	0	0	0	0	0	0	0	0	0	0
47978d4fb1975a80efb99e1cf9a6a900	v4ASV2	TACCAGCTCCCCGAGTGGTGGGGATGATTATTGGGCCTAAAGCGTTCGTAGCTTGCTCAAAAAGTCTTCTGTTAAATCCAGCGACCTAATCGTTGGTCTGCAAAAGATACTTTTGGGCTAGAGGGCGGAAGAAGCCGACGGTACTCTTGGGGTAGGGGTGAAATCCTATAATCCTAAGAGGACCACCAGTGGCGAAGGCGGTCGGCTAGAACGCGCCTGACGGTGAGGGACGAAAGCTGGGGGAGCGATCC	d__Archaea; p__Crenarchaeota; c__Bathyarchaeia; o__Bathyarchaeia; f__Bathyarchaeia; g__Bathyarchaeia; s__uncultured_archaeon	0.89362	0	0	0	0	0	0	0	0	0	0	0	0	0	0	0	0	0	0	0	0	0	0	0	0	0	0	0	0	0	0	0	0	0	0	0	0	0	0	0	0	0	0	0	0	3
b952babd2b91bd5067518d24c7edbb91	v4ASV3	TACCAGCTCTCCGAGTAGTAAGGATGTTTATTGGGCTTAAAGCGTCCGTAGCCGGCTCAGCAAGTCCTCCGTTAAATCCAGCGATTTAATCGTTGGCCTGCGGGGGATACTGTTGAGCTAGGGGACGGGAGAGGCCGACGGTATTTCCGGAGTAGGGGTGAAATCCTATAATTCCGGGAGGACCACCAGTGGCGAAGGCTGTCGGCTAGAACGAGCTCAACGGTGAGGGACGAAAGCTGGGGGAGCGAACC	d__Archaea; p__Crenarchaeota; c__Bathyarchaeia; o__Bathyarchaeia; f__Bathyarchaeia; g__Bathyarchaeia; s__uncultured_archaeon	0.713473	0	0	0	0	0	0	0	0	0	0	0	0	0	0	0	0	0	0	0	0	0	0	0	0	0	0	0	0	0	0	0	0	7	0	0	0	0	0	0	0	0	0	0	0	0
c8c7316f4908b5c6ebe3904839da01e2	v4ASV4	CACCAGCCCCTCGAGTGGTGGGGATGATTATTGGGCCTAAAGCGTCCGTAGCCTGCCGTGTAAGTTTCCCGTTAAATCCAGCGTCTTAAGCGTTGGACCGCGGGAAATACTGTACGGCTAGAGAGTGGGAGAGGTCAGCGGTATTCTGGGGGTAGGGGCGAAATCCTTTGATCCCCGGAGGACCACCAGTGGCGAAGGCTGCTGTCTAGAACACGTCTGACGGTCAGGGACGAAAGCTGGGGTAGCGAACC	d__Archaea; p__Crenarchaeota; c__Bathyarchaeia; o__Bathyarchaeia; f__Bathyarchaeia; g__Bathyarchaeia; s__uncultured_crenarchaeote	0.878338	0	0	0	0	0	0	0	0	0	4	0	0	0	0	0	0	0	0	0	0	0	0	0	0	0	0	0	0	0	0	0	0	0	0	0	0	0	0	0	0	0	0	0	0	0
26c06b0978eeb7d2009876e9924251ca	v4ASV5	AACCAGCACCTCAAGTGGTCAGGATGATTATTGGGCCTAAAGCATCCGTAGCCTGTTCTGAAAGTTTCCGGTTAAATCCATTAACTCAACTAATGGGCTGCCGAAAATACTGCAGAACTAGGGAGTGGGAGAGGTAGACGGTACTCGGTAGGAAGGGGTAAAATCCTTTGATCTATTGATGACCACCTGTGGCGAAGGCGGTCTACCAGAACACGTTCGACGGTGAGGGATGAAAGCTGGGGGAGCAAACC	d__Archaea; p__Crenarchaeota; c__Nitrososphaeria; o__Nitrosopumilales; f__Nitrosopumilaceae; g__Candidatus_Nitrosopelagicus; s__uncultured_archaeon	0.837752	0	0	0	0	0	0	0	0	0	0	0	5	0	0	0	0	0	0	0	0	0	0	0	0	0	0	0	0	0	0	0	0	0	0	0	0	0	0	0	0	0	0	0	0	0
1327cceb17b2f708ae99a5c16fc8ad2c	v4ASV6	AACCAGCACCTCAAGTGGTCAGGATGATTATTGGGCCTAAAGCATCCGTAGCCGGCTCTGTAAGTTTTCGGTTAAATCTGTATGCTCAACATACAGGCTGCCGGGAATACTGCAGAGCTAGGGAGTGGGAGAGGTAGACGGTACTCGGTAGGAAGGGGTAAAATCCTTTGATCTATTGATGACCACCTGTGGCGAAGGCGGTCTACCAGAACACGTCCGACGGTGAGGGATGAAAGCTGGGGGAGCAAACC	d__Archaea; p__Crenarchaeota; c__Nitrososphaeria; o__Nitrosopumilales; f__Nitrosopumilaceae; g__Candidatus_Nitrosopumilus	0.980901	0	0	0	0	0	0	0	0	0	0	0	0	0	0	0	0	0	0	0	0	0	0	0	0	0	9	0	0	0	0	0	0	0	0	0	0	0	0	0	0	0	0	0	3	0
5366544a5d9ad6e79054a5a6cc22f2f0	v4ASV7	AACCAGCACCTCAAGTGGTCAGGATGATTATTGGGCCTAAAGCATCCGTAGCCTGCTTTGCCAGTTTTCGGTTAAATCCATACGCTTAACGTATGGGCTGCCGGAAATACTACAAAGCTAGGGAGTGGGAGAGGTAGACGGTACTCGGGAGGAAGTGGTAAAATGCTTTGATCTCTCGATGACCACCTGTGGCGAAGGCGGTCTACCAGAACACGTCCGACGGTGAGGGATGAAAGCTGGGGGAGCAAACC	d__Archaea; p__Crenarchaeota; c__Nitrososphaeria; o__Nitrosopumilales; f__Nitrosopumilaceae; g__Candidatus_Nitrosopumilus	0.999108	0	0	0	0	0	0	0	2	0	0	0	0	0	0	0	0	0	0	0	0	0	0	0	0	0	0	0	0	0	0	0	0	0	0	0	0	0	0	0	0	0	0	0	0	0
563077721d767c6a928fada68a9aba51	v4ASV8	AACCAGCACCTCAAGTGGTCAGGATGATTATTGGGCCTAAAGCATCCGTAGCCTGCTTTGTCAGTTTTCGGTTAAATCCATACGCTCAACGTATGGGCCGCCGGAAATACTGCAAAGCTAGGGAGTGGGAGAGGTAGACGGTACTCGGGAGGAAGGGGTAAAATCCTTTGATCTCTCGATGACCACCTGTGGCGAAGGCGGTCTACCAGAACACGTCCGACGGTGAGGGATGAAAGCTGGGGGAGCAAACC	d__Archaea; p__Crenarchaeota; c__Nitrososphaeria; o__Nitrosopumilales; f__Nitrosopumilaceae; g__Candidatus_Nitrosopumilus	0.989078	0	0	0	0	0	0	0	0	0	0	0	0	0	0	0	0	0	0	0	0	0	0	0	0	0	9	0	0	0	0	0	0	0	9	0	0	0	0	0	0	0	0	0	0	0
5f56cd4b1f5ccdacd790a66d9a1987ec	v4ASV9	AACCAGCACCTCAAGTGGTCAGGATGATTATTGGGCCTAAAGCATCCGTAGCCTGCTTTGTTAGTTTTCGGTTAAATCCATACGCTCAACGTATGGGCTGCCGGGAATACTGCAAAGCTAGGGAGTGGGAGAGGTAGACGGTACTCGGTAGGAAGGGGTAAAATCCTTTGATCTATTGATGACCACCTGTGGCGAAGGCGGTCTACCAGAACACGTCCGACGGTGAGGGATGAAAGCTGGGGGAGCAAACC	d__Archaea; p__Crenarchaeota; c__Nitrososphaeria; o__Nitrosopumilales; f__Nitrosopumilaceae; g__Candidatus_Nitrosopumilus	0.940449	0	0	0	0	0	0	0	0	0	0	0	0	0	0	0	0	0	0	0	0	0	0	0	0	4	0	0	0	0	0	0	0	0	0	0	0	0	0	0	0	0	0	0	0	0
746f351792fbd3ddb749a82153a032e4	v4ASV10	AACCAGCACCTCAAGTGGTCAGGATGATTATTGGGCCTAAAGCATCCGTAGCCGGCTCTGTAAGTTTTCGGTTAAATCTGTACGCTCAACGTACAGGCTGCCGGGAATACTGCAGAGCTAGGGAGTGGGAGAGGTAGACGGTACTCGGTAGGAAGGGGTAAAATCCTTTGATCTATTGATGACCACCTGTGGCGAAGGCGGTCTACCAGAACACGTCCGACGGTGAGGGATGAAAGCTGGGGGAGCAAACC	d__Archaea; p__Crenarchaeota; c__Nitrososphaeria; o__Nitrosopumilales; f__Nitrosopumilaceae; g__Candidatus_Nitrosopumilus	0.996983	0	0	32	0	0	41	0	0	0	0	0	0	0	0	0	0	0	0	0	0	0	0	19	0	0	0	0	0	0	4	0	0	0	0	0	0	0	0	0	0	0	0	0	0	0
788c29243c0e42aba6179e564cc4d85f	v4ASV11	AACCAGCACCTCAAGTGGTCAGGATGATTATTGGGCCTAAAGCATCCGTAGCCGGCTTTGTTAGTTTTCGGTTAAATCCATACGCTCAACGTATGGGCTGCCGGGAATACTACAAAGCTAGGGAGTGGGAGAGGTAGACGGTACTCGGTAGGAAGGGGTAAAATCCTTTGATCTATTGATGACCACCTGTGGCGAAGGCGGTCTACCAGAACACGTCCGACGGTGAGGGATGAAAGCTGGGGGAGCAAACC	d__Archaea; p__Crenarchaeota; c__Nitrososphaeria; o__Nitrosopumilales; f__Nitrosopumilaceae; g__Candidatus_Nitrosopumilus	0.939452	0	0	0	0	0	0	0	0	0	0	0	0	0	0	0	0	0	0	0	0	0	0	0	0	0	0	0	0	0	0	0	0	0	19	0	0	0	0	0	0	0	0	0	0	0
8a5145fbbbd9581779d93d53146490b4	v4ASV12	AACCAGCACCTCAAGTGGTCAGGATGATTATTGGGCCTAAAGCATCCGTAGCCTGCTTTGTAAGTTTTCGGTTAAATCCATACGCTCAACGTATGGGCTGCCGGGAATACTGCACAGCTAGGGAGTGGGAGAGGTAGACGGTACTCGGTAGGAAGGGGTAAAATCCTTTGATCTATCGATGACCACCTGTGGCGAAGGCGGTCTACCAGAACACGTCCGACGGTGAGGGATGAAAGCTGGGGGAGCAAACC	d__Archaea; p__Crenarchaeota; c__Nitrososphaeria; o__Nitrosopumilales; f__Nitrosopumilaceae; g__Candidatus_Nitrosopumilus	0.812767	0	0	0	0	0	0	0	0	0	0	0	0	0	0	0	0	0	0	0	0	0	0	0	0	0	0	0	0	0	0	0	0	0	0	0	0	0	0	0	0	0	0	0	0	0
9ecee4f2712abdd8ca9663637d29ed3c	v4ASV13	AACCAGCACCTCAAGTGGTCAGGATGATTATTGGGCCTAAAGCATCCGTAGCCTGCTTTGTCAGTTTTCGGTTAAATCCATACGCTCAACGTATGGGCTGCCGGAAATACTGCAAAGCTAGGGAGTGGGAGAGGTAGACGGTACTCGGGAGGAAGGGGTAAAATCCTTTGATCTCTCGATGACCACCTGTGGCGAAGGCGGTCTACCAGAACACGTCCGACGGTGAGGGATGAAAGCTGGGGGAGCAAACC	d__Archaea; p__Crenarchaeota; c__Nitrososphaeria; o__Nitrosopumilales; f__Nitrosopumilaceae; g__Candidatus_Nitrosopumilus	0.988796	0	0	0	0	0	0	0	0	0	0	0	0	0	5	0	0	0	0	0	0	0	0	0	0	0	0	0	0	0	0	0	0	0	0	0	0	0	0	0	0	0	0	0	0	0
b793062dca2e97a5da5b1e7f55c0f840	v4ASV14	AACCAGCACCTCAAGTGGTCAGGATGATTATTGGGCCTAAAGCATCCGTAGCCGGCTCTGTAAGTTTTCGGTTAAATCTGTACGCTTAACGTACAGGCTGCCGGGAATACTGCAGAGCTAGGGAGTGGGAGAGGTAGACGGTACTCGGTAGGAAGGGGTAAAATCCTTTGATCTATTGATGACCACCTGTGGCGAAGGCGGTCTACCAGAACACGTCCGACGGTGAGGGATGAAAGCTGGGGGAGCAAACC	d__Archaea; p__Crenarchaeota; c__Nitrososphaeria; o__Nitrosopumilales; f__Nitrosopumilaceae; g__Candidatus_Nitrosopumilus	0.996737	0	0	0	0	0	0	0	0	0	0	0	0	0	0	0	0	0	0	0	0	0	0	0	0	0	0	0	0	0	0	0	0	0	0	0	0	0	0	0	0	0	0	0	0	0
e14b76727f7c107b57b4c49276d42edb	v4ASV15	AACCAGCACCTCAAGTGGTCAGGATGATTATTGGGCCTAAAGCATCCGTAGCCGGCTTTGTTAGTTTTCGGTTAAATCTGTACGCTCAACGTACAGGCTGCCGGGAATACTGCAGAGCTAGGGAGTGGGAGAGGTAGACGGTACTCGGTAGGAAGGGGTAAAATCCTTTGATCTATTGATGACCACCTGTGGCGAAGGCGGTCTACCAGAACACGTCCGACGGTGAGGGATGAAAGCTGGGGGAGCAAACC	d__Archaea; p__Crenarchaeota; c__Nitrososphaeria; o__Nitrosopumilales; f__Nitrosopumilaceae; g__Candidatus_Nitrosopumilus	0.992182	0	0	0	0	0	0	0	0	0	0	0	0	0	0	0	0	0	0	0	0	0	0	0	0	0	0	0	0	0	0	0	0	0	0	0	0	0	0	0	0	0	0	0	0	0
1904e6e99a91298260f283030a12f684	v4ASV16	AACCAGCACCTCAAGTGGTCAGGATGATTATTGGGCCTAAAGCATCCGTAGCCTGCTTTATCAGTTTTCGGTTAAATCCACACGCTCAACGTATGGGCTGCCGGGAATACTGTAAAGCTAGGGAGTGGGAGAGGTAGACGGTACTCGGGAGGAAGGGGTAAAATCCTTTGATCTCTCGATGACCACCTGTGGCGAAGGCGGTCTACCAGAACACGTCCGACGGTGAGGGATGAAAGCTGGGGGAGCAAACC	d__Archaea; p__Crenarchaeota; c__Nitrososphaeria; o__Nitrosopumilales; f__Nitrosopumilaceae; g__Candidatus_Nitrosopumilus; s__uncultured_archaeon	0.891813	0	0	0	0	0	0	0	0	0	0	0	0	0	0	0	0	0	0	0	0	0	0	0	0	0	0	0	0	0	0	7	0	0	0	0	0	0	0	0	0	0	0	0	0	0
21019498a77f282edbd089b6e529ddd1	v4ASV17	AACCAGCACCTCAAGTGGTCAGGAGGATTATTGGGCCTAAAGCATCCGTAGCCTGCTCTGTAAGTTTCCGGTTAAATCCATTAGCTTAACTGATGGGCCGCCGGAAAAACTGCAAAGCTAGGGAGTGGGAGAGGTAGACGGTACTCGGTAGGAAGGGGTAAAATCCTTTGATCTATTGATGACCACCAGTGGCGAAGGCGGTCTACCAGAACACGTTCGACGGTGAGGGATGAAAGCTGGGGGAGCAAACC	d__Archaea; p__Crenarchaeota; c__Nitrososphaeria; o__Nitrosopumilales; f__Nitrosopumilaceae; g__Nitrosopumilaceae	0.9875	0	0	0	0	0	0	0	0	0	0	0	0	0	0	0	0	0	0	0	0	0	0	0	0	0	0	0	0	0	0	0	0	0	0	0	0	0	0	0	0	0	0	0	0	0
b0fd67eed3619f85e9a493d10b92f867	v4ASV18	AACCAGCACCTCAAGTGGTCAGGATGATTATTGGGCCTAAAGCATCCGTAGCCGGCTCTGTTAGTTTTCGGTTAAATCCATATGCTCAACATATGGGCCGCCGGGAATACTACAAAGCTAGGGAGTGGGAGAGGTAGACGGTACTCCGTAGGAAGGGGTAAAATCCTTTGATCTATGGATGACCACCAGTGGCGAAGGCGGTCTACCAGAACACGTTCGACGGTGAGGGATGAAAGCTGGGGGAGCAAACC	d__Archaea; p__Crenarchaeota; c__Nitrososphaeria; o__Nitrosopumilales; f__Nitrosopumilaceae; g__Nitrosopumilaceae	0.998162	0	0	0	0	0	0	0	0	0	0	0	0	0	0	0	0	0	0	0	0	0	0	0	0	0	0	0	0	0	0	0	0	0	0	0	0	0	0	0	0	0	0	0	0	0
f8b5adace0426f6796665dc12170f921	v4ASV19	AACCAGCACCTCAAGTGGTCAGGAGGATTATTGGGCCTAAAGCATCCGTAGCCTGCTTTGTAAGTTTCCGGTTAAATCCATTAGCTTAACTGATGGGCCGCCGAAAAAACTGCAAAGCTAGGGAGTGGGAGAGGTAGACGGTACTCGGTAGGAAGGGGTAAAATCCTTTGATCTATTGATGACCACCAGTGGCGAAGGCGGTCTACCAGAACACGTTCGACGGTGAGGGATGAAAGCTGGGGGAGCAAACC	d__Archaea; p__Crenarchaeota; c__Nitrososphaeria; o__Nitrosopumilales; f__Nitrosopumilaceae; g__Nitrosopumilaceae	0.998082	0	0	0	0	0	0	0	0	0	0	0	0	0	0	0	0	0	0	0	0	0	0	5	0	0	0	0	0	0	0	0	0	0	0	0	0	0	0	0	0	0	0	0	0	0
55092ac39ad30be13f2741fc354179d7	v4ASV20	AACCAGCACCTCAAGTTGTCAGGAGGATTATTGGGCCTAAAGCATCCGTAGCCTGCTCTGTAAGTTTCCGGTTAAATCCATTTGCTCAACAAATGGGCTGCCGGAAAAACTGCAAAGCTAGGGAGTGGGAGAGGTAGACGGTACTCGGTAGGAAGGGGTAAAATCCTTTGATCTATTGATGACCACCTGTGGCGAAGGCGGTCTACCAGAACACGTCCGACGGTGAGGGATGAAAGCTGGGGGAGCAAACC	d__Archaea; p__Crenarchaeota; c__Nitrososphaeria; o__Nitrosopumilales; f__Nitrosopumilaceae; g__Nitrosopumilaceae; s__uncultured_archaeon	0.785817	0	0	0	0	0	0	0	0	0	0	0	0	0	0	0	0	0	0	0	0	0	0	0	0	0	0	0	0	0	0	17	0	0	0	0	0	0	0	0	0	0	0	0	0	0
9eb88d11e742118fa5c876ca5ef32c0a	v4ASV21	AACCAGCACCTCAAGTGGTCAGGAGGATTATTGGGCCTAAAGCATCCGTAGCTTGCTCTGTAAGTCTCCGGTTAAATCCATTAGCTCAACTAATGGTCTGCCGGAAATACTGCAGAACTAGGAAGTGGGAGAGGTAGACGGTACTCGGTAGGAAGGGGTAAAATCCTTTGATCTATTGATGACCACCAGTGGCGAAGGCGGTCTACCAGAACACGTTCGACAGTGAGGGATGAAAGCTGGGGGAGCAAACC	d__Archaea; p__Crenarchaeota; c__Nitrososphaeria; o__Nitrosopumilales; f__Nitrosopumilaceae; g__Nitrosopumilaceae; s__uncultured_archaeon	0.962638	0	0	0	0	0	0	0	0	0	0	0	0	0	0	0	4	0	0	0	0	0	0	0	0	0	0	0	0	0	0	0	0	0	0	0	0	0	0	0	0	0	0	0	0	0
64ecce1ba4811d406fb43072a88c040d	v4ASV22	AACCAGCACCTCAAGTGGTCAGGAGGATTATTGGGCCTAAAGCATCCGTAGCCTGTTCTATAAGTTTCCGGTTAAATCCACTAGCTCAACTAGTGGGCTGCCGAAAATACTGTAGAACTAGGGAGTGGGAGAGGTAGACGGTATTCGGTAGGAAGGGGTAAAATCCTTTGATCTATTGAGGACCACCTGTGGCGAAGGCGGTCTACCAGAACACGTTCGACGGTGAGGGATGAAAGCTGGGGGAGCAAACC	d__Archaea; p__Crenarchaeota; c__Nitrososphaeria; o__Nitrosopumilales; f__Nitrosopumilaceae; g__Nitrosopumilaceae; s__uncultured_Nitrosopumilales	0.970241	0	0	0	0	0	0	0	0	0	0	0	0	0	0	0	0	0	0	0	0	0	0	0	0	0	0	0	0	0	0	0	0	0	0	0	0	0	0	0	0	0	0	0	0	0
7c1b73961cdd72a9e43cec4335ce5b09	v4ASV23	AACCAGCACCTCAAGTGGTCAGGAGGTTTATTGGGCCTAAAGCATCCGTAGCCTGATCTATAAGTTTCCGGTTAAATCCACATGCTCAACATTTGGGCTGCCGGAAAAACTGTAGATCTAGGGAGTGGGAGAGGTAGACGGTACTCGGTAGGAAGGGGTAAAATCCTTTGATCTATTGATGACCACCAGTGGCGAAGGCGGTCTACCAGAACACGTTCGACGGTGAGGGATGAAAGCTGGGGGAGCAAACC	d__Archaea; p__Crenarchaeota; c__Nitrososphaeria; o__Nitrosopumilales; f__Nitrosopumilaceae; g__Nitrosopumilaceae; s__uncultured_sediment	0.971556	0	0	0	0	0	0	0	0	0	0	0	0	0	6	0	0	0	0	0	0	0	0	0	0	0	0	0	0	0	0	0	0	0	0	0	0	0	0	0	0	0	0	0	0	0
6b802417fccba1dbb20c111d526898c7	v4ASV24	CACCGGCAGCTCAAGTGGTGGCCATTTTTATTGGGCCTAAAGCGTTCGTAGCCGGCTTGATAAGTCTCTGGTGAAATCCCACAGCTTAACTGTGGGAATTGCTGGAGATACTATTAGGCTTGAGGCCGGGAGAGGCTGGAGGTACTCCCAGGGTAGGGGTGAAATCCTATAATCCTGGGAGGACCACCTGTGGCGAAGGCGTCCAGCTGGAACGGACCTGACGGTGAGTAACGAAAGCCAGGGGCGCGAACC	d__Archaea; p__Euryarchaeota; c__Methanobacteria; o__Methanobacteriales; f__Methanobacteriaceae; g__Methanobacterium	0.999999	0	0	0	0	0	0	0	0	0	0	0	0	0	0	0	0	0	0	0	0	0	0	0	0	0	6	0	0	0	0	0	0	0	0	0	0	0	0	0	0	0	0	0	0	0
aa6998ebccce5756a590e6d328cfe92b	v4ASV25	CACCGGCAGCTCAAGTGGTGGCCATTTTTATTGGGCCTAAAGCGTTCGTAGCCGGCTTGATAAGTCTCTGGTGAAATCCCATAGCTTAACTGTGGGAATTGCTGGAGATACTATTAGGCTTGAGGCCGGGAGAGGTTAGGGGTACTCCCAGGGTAGGGGTGAAATCCTATAATCCTGGGAGGACCACCTGTGGCGAAGGCGCCTAACTGGAACGGACCTGACGGTGAGTAACGAAAGCCAGGGGCGCGAACC	d__Archaea; p__Euryarchaeota; c__Methanobacteria; o__Methanobacteriales; f__Methanobacteriaceae; g__Methanobacterium	1	0	0	0	0	0	5	0	0	0	0	0	0	0	0	0	0	0	0	0	0	0	5	0	0	0	0	0	0	0	0	0	0	0	0	0	0	0	0	0	0	0	0	0	0	0
dd44061e6d26942ad84851d750645894	v4ASV26	CACCGGCAGCTCGAGTGGTGGCCATTTTTATTGGGCCTAAAGCGTTCGTAGCCGGCTTGATAAGTCTCTGGTGAAATCCTACAGCTTAACTGTGGGAATTGCTGGAGATACTATTAGGCTTGAGGTCGGGAGAGGTTAGCGGTACTCCCAGGGTAGGGGTGAAATCCTATAATCCTGGGAGGACCACCTGTGGCGAAGGCGGCTAACTGGAACGAACCTGACGGTGAGTAACGAAAGCCAGGGGCGCGAACC	d__Archaea; p__Euryarchaeota; c__Methanobacteria; o__Methanobacteriales; f__Methanobacteriaceae; g__Methanobacterium	0.999965	0	0	0	0	0	0	0	0	0	0	0	0	0	0	0	0	0	0	0	0	0	0	0	0	0	0	0	0	0	0	0	0	0	0	0	0	0	0	0	0	0	0	0	0	0
814b49973ffcb1d7b81a403c3f3c3d41	v4ASV27	CACCGGCGGCCCGAGTGGTGACCACTTTTATTGGGCCTAAAGCGTCCGTAGCCGGTCCAGTAAGTCCCTGTTTAAATCCTACGGCTTAACCGTAGGGCTGGCAGGGATACTGCTGGACTTGGGACCGGGAGAGGGCGAGGGTACTTCAGGGGTAGCGGTGAAATGTGTTGATCCCTGGAGGACCACCTATGGCGAAGGCACTCGCCTGGAACGGGTCCGACGGTGAGGGACGAAAGCCAGGGGCGCGAACC	d__Archaea; p__Euryarchaeota; c__Methanococci; o__Methanococcales; f__Methanococcaceae; g__Methanothermococcus	0.999967	0	0	0	0	0	0	5	0	0	0	0	0	0	0	0	0	0	0	0	0	0	0	0	0	0	3	0	0	0	0	0	0	0	0	0	0	0	0	0	0	0	0	0	0	0
2a3d67a152e0d1bfad26b622e85352ab	v4ASV28	TACCGGCAGCTCGAGTGATAGCCACTTTTATTGGGCCTAAAGCGTCCGTAGCCGGCCGAACAGGTCCGTCGGGAAATCCACTCGCTCAACGAGTGGACGTCCGGCGGAAACCAGTCGGCTTGGGGCCGGGAGACCAGAGAGGTACGTCCGGGGTAGGAGTGAAATCCTGTAATCCTGGACGGACCGCCGGTAGCGAAAGCGTCTCTGGAGAACGGACCCGACGGTGAGGGACGAAAGCTTGGGTCTCGAACC	d__Archaea; p__Halobacterota; c__Halobacteria; o__Halobacterales; f__Halococcaceae; g__Halococcus; s__Halobacterium_sp.	0.838545	0	0	0	0	0	0	0	0	0	0	0	0	0	0	0	0	0	0	0	0	0	0	0	0	0	0	0	0	0	0	0	0	0	0	0	0	0	0	0	0	0	0	0	0	0
d8fc9e2daf703d2d525bf230e098ac32	v4ASV29	TACCGGCAGCTCGAGTGATAGCCACTTTTATTGGGCCTAAAGCGTCCGTAGCCGGCCGAACGGGTCCGTCGGGAAATCCACTCGCTCAACGAGTGGACGTCCGGCGGAAACCAGTCGGCTTGGGGCCGGGAGACCAGAGAGGTACGTCCGGGGTAGGAGTGAAATCCCGTAATCCTGGACGGACCGCCGGTAGCGAAAGCGTCTCTGGAGAACGGACCCGACGGTGAGGGACGAAAGCTTGGGTCTCGAACC	d__Archaea; p__Halobacterota; c__Halobacteria; o__Halobacterales; f__Halococcaceae; g__Halococcus; s__Halobacterium_sp.	0.965843	0	0	0	0	0	0	0	0	0	0	0	0	0	0	0	0	0	0	0	0	0	0	0	0	0	0	0	0	0	0	0	0	0	0	0	0	0	0	0	0	0	0	0	0	0
695570345bf3e192ed2ce109f03cfef4	v4ASV30	TACCGGCAGCCCGAGTGATAGCCAATTTTATTGGGCCTAAAGCGTCCGTAGCTGGCCGAACAGGTCCGTCGGGAAATCCACCCGCTTAACGGGTGGGCGTCCGGCGGAAACCAGTTGGCTTGGGGCCGAGAGACCAAAGGGGTACGTCCGGGGTAGGAGTGAAATCCTGTAATCCTGGACGGACCACCGGTTGCGAAAGCGCCTTTGGAGAACGGACCCGACAGTGAGGGACGAAAGCTAGGGTCTCGAACC	d__Archaea; p__Halobacterota; c__Halobacteria; o__Halobacterales; f__Halococcaceae; g__Halococcus; s__Halococcus_sp.	0.995584	0	0	0	0	0	0	0	0	0	0	0	0	0	0	0	0	0	0	0	0	0	0	0	0	0	0	0	0	0	0	0	0	0	0	0	0	0	0	0	0	0	0	0	0	0
2f4bc670a3cfa4467774c0b26211cc9e	v4ASV31	TACCGGCAGCTCAAGTGATGGCCAATCTTATTGGGCCTAAAGCGTCCGTAGCTGGCCGTGAAAGTTCGTCGGGAAATCCATCCGCTCAACGGATGGGCGTCCGGCGAAAACTTCACGGCTTGGGACCGGAAGGCTCGAGGGGTACGTCTGGGGTAGGAGTGAAATCCTGTAATCCTGGACGGACCGCCGATGGCGAAAGCACCTCGAGAAGACGGATCCGACAGTGAGGGACGAAAGCTAGGGTCTCGAACC	d__Archaea; p__Halobacterota; c__Halobacteria; o__Halobacterales; f__Haloferacaceae; g__Halogeometricum; s__Halogeometricum_sp.	0.860045	0	0	0	0	0	0	0	0	0	0	0	0	0	0	0	0	0	0	0	0	0	0	0	0	0	0	0	0	0	0	0	0	0	0	0	0	0	0	0	0	0	0	0	0	0
8f112c1be023ddfd300c76ab0c1513f4	v4ASV32	TACCGGCAGCCCGAGTGATGACCGATCTTATTGGGCCTAAAGCGTCCGTAGCTGGCTGCGCAAGTCCGTCGGGAAATCCACTCGCCCAACGAGTGGGCGTCCGACGGAAACTGCACAGCTTGGGACCGGAAGGCTCGAAGGGTACGTGCGGGGTAGGAGTGAAATCCTATAATCCCGCACGGACCACCGATGGCGAAAGCACTTCGAGAAAACGGATCCGACAGTGAGGGACGAAAGCCAGGGTCTCCAACC	d__Archaea; p__Halobacterota; c__Halobacteria; o__Halobacterales; f__Haloferacaceae; g__Haloquadratum	0.999997	0	0	0	0	0	0	0	14	0	0	0	0	0	0	0	0	0	0	0	0	0	0	0	0	0	0	0	0	0	0	0	0	0	0	0	0	0	0	0	0	0	0	0	0	0
48e5f713fa92241b11e1570ff4e0b962	v4ASV33	TACCGGCAGCCCGAGTGATGGCCGATCTTATTGGGCCTAAAGCGTCCGTAGCTGGCCGCGCAAGTCCATCGGGAAATCCACCTGCTCAACAGGTGGGCGCCCGGTGGAAACTGTGCGGCTTGGGACCGGAAGGCGCGACGGGTACGTCCGGGGTAGGAGTGAAATCCCGTAATCCTGGACGGACCGCCGATGGCGAAAGCACGTCGCGAGAACGGATCCGACAGTGAGGGACGAAAGCCAGGGTCTCGAACC	d__Archaea; p__Halobacterota; c__Halobacteria; o__Halobacterales; f__Haloferacaceae; g__Halorubrum	0.999992	0	0	0	0	0	0	0	11	0	0	0	0	0	0	0	0	0	0	0	0	0	0	0	0	0	0	0	0	0	0	0	0	0	0	0	0	0	0	0	0	0	0	0	0	0
080b993f60da1bf14c7633744a9cc84b	v4ASV34	TACCGGCAGCTCGAGTGATGGCCACTATTATTGGGCCTAAAGCGTCCGTAGCTTGCTAGACAGGTCCGTCGGGAAATCCACTCGCTCAACGGGTGGGCGTCCGGCGGAAACCAGCTAGCTTGGGACCGAGCGACCTGAGGGGTACGTCCGGGGTAGGAGTGAAATCCCGTAATCCCGGACGGACCATCGGTGGCGAAAGCGCCTCAGGAGAGCGGATCCGACAGTGAGGGACGAAAGCTAGGGTCTCGAACC	d__Archaea; p__Halobacterota; c__Halobacteria; o__Halobacterales; f__Halomicrobiaceae; g__Halomarina; s__uncultured_archaeon	1	0	0	0	0	0	0	0	0	0	0	0	0	0	0	0	0	0	0	0	0	0	0	0	0	0	0	0	0	0	0	0	0	0	0	0	0	0	0	0	0	0	0	0	0	0
b27402d969ba1a9888924fe5209c878e	v4ASV35	TACCGGCGGCTCGAGTGGTGGCCACTTTTATTGGGCTTAAAGCGTTCGTAGCTGGGTTGTTAAGTCTCTTGGGAAATCTGACGGCTTAACCGTCAGGCGTCTAAGAGATACTGGCAATCTTGGAACCGGGAGAGGTGAGGGGTACTTCGGGGGTAGGAGTGAAATCCTGTAATCCTCGAGGGACCACCTGTGGCGAAGGCGCCTCACCAGAACGGCTTCGACAGTGAGGGACGAAAGCTGGGGGAGCAAACC	d__Archaea; p__Halobacterota; c__Methanomicrobia; o__Methanomicrobiales; f__Methanomicrobiaceae; g__Methanoculleus	0.999916	0	0	0	0	0	0	0	2	0	0	0	0	5	0	0	0	0	0	0	0	2	8	0	0	6	0	0	0	0	0	10	0	0	10	0	0	0	0	0	0	0	0	0	0	0
37980ec22ffdf02a91862280546f930e	v4ASV36	CACCGGCGGCCCGAGTGGTAGCCGTTTTTATTGGGTCTAAAGGGTCCGTAGCCGGCCTGATAAGTCCTTTGGGAAATCTGGCAGCTTAACTGTCAGGCTTCTAAGGGATACTGTCAGGCTTGGGACCGGAAGAGGTAAGGGGTACTCCAGGGGTAGGAGTGAAATCTTGTAATCCCTGGGGGACCATCTGTGGCGAAGGCGCCTTACCAGAACGGGTCCGACGGTGAGGGACGAAAGCTAGGGGAGCAAACC	d__Archaea; p__Halobacterota; c__Methanosarcinia; o__Methanosarciniales; f__ANME-2a-2b; g__ANME-2a-2b	0.999798	0	0	0	0	0	0	0	0	0	0	0	0	0	0	0	0	0	0	0	0	0	0	5	0	0	0	0	0	0	0	0	0	0	21	0	0	0	0	0	0	0	0	0	0	0
16c2ef4f17ba24ee497a5359ba4f9bfe	v4ASV37	CACCGGCGGCCCGAGTGGTGATCGTGATTATTGGGTCTAAAGGGTCCGTAGCCGGTTTGGTCAGTCCTCCGGGAAATCTGATAGCTCAACTATTAGGCTTTCGGGGGATACTGCCAGACTTGGAACCGGGAGAGGTAAGAGGTACTACAGGGGTAGGAGTGAAATCTTGTAATCCCTGTGGGACCACCTGTGGCGAAGGCGTCTTACCAGAACGGGTTCGACGGTGAGGGACGAAAGCTGGGGGCACGAACC	d__Archaea; p__Halobacterota; c__Methanosarcinia; o__Methanosarciniales; f__Methanosarcinaceae; g__Methanosarcina	0.999902	0	0	0	0	0	0	0	0	0	0	0	0	0	0	0	0	0	0	0	0	0	0	0	0	0	0	0	0	0	0	0	0	0	0	0	0	0	0	0	0	0	0	0	0	0
3f865b0be1ae6cb6be3251e2c2548525	v4ASV38	TACCGGCGGTCCGAGTTGCATCCACATTTATTGGGTCTAAAACATTCGTAGCTTGTTTTGATAGTCTCTTGTGAAATCTCATGTCTCAAGCATGAGGCGTGCAAGAGATACTTCATTACTAGAGACCGGAAGACGCAAAGAGTATGATTGAGGTAGCGGTAAAATGTATTAATCTTGATCAGACTAACAATGGCGAAGGCACTTTGCGAGTACGGATCTGACAGTGAGGAATGAAGGCTAGGGTCGCGAAAG	d__Archaea; p__Nanoarchaeota; c__Nanoarchaeia; o__Woesearchaeales	0.991202	0	0	0	0	0	0	0	0	0	0	0	0	0	0	0	0	0	0	0	0	0	0	7	0	0	0	0	0	0	0	0	0	0	0	0	0	0	0	0	0	0	0	0	0	0
8075d10bcf1ccc668c153f39d302a20a	v4ASV39	TACCGGCGGTCCAAGTAGTATCCACATTTATTGGGTCTAAAACATTCGTAGCTTGTTTTGTCAGTCTCTTGTGAAATCTCATGTCTCAAGCATGAGGCGTGCAAGAGATACTGCATTACTAGAGACCGGAAGATGCAAAGAGTATGGTTGAGGTAACGGTAAAATGTGTTAATCTCAATTAGACTAACAATGGCGAAGGCACTTTGCAAGTACGGATCTGACAGTGAGGGATGAAGGCTAGGGTCGCGAAAG	d__Archaea; p__Nanoarchaeota; c__Nanoarchaeia; o__Woesearchaeales	0.984362	0	0	0	0	0	0	0	0	0	0	0	0	0	0	0	0	0	0	0	0	0	0	0	0	0	0	0	0	0	0	0	0	0	0	0	14	0	0	0	0	0	0	0	0	0
729e8ed2a9c149a9c82ff4c01dc5a32d	v4ASV40	TACCGGCGGTCCAAGTCGTATCCACATTTATTGGGTCTAAAACATTCGTAGCTTGTTCTATAAGTTTCTTGTGAAATCTGATGTCTCAAGCATCAGGCGTGCAAGAAATACTGTAGTACTAGAGACCGGAAGACGTACTGAGTACGATTGAGGTAGCGGTAAAATGCGTTAATCTTGATCGGACTAACAATGGCGAAGGCACAGTACGAGTACGGATCTGACAGTGAGGGATGAAGGCCAGGGTCGCGAAAG	d__Archaea; p__Nanoarchaeota; c__Nanoarchaeia; o__Woesearchaeales; f__GW2011_GWC1_47_15; g__GW2011_GWC1_47_15; s__uncultured_archaeon	0.762377	0	0	0	0	0	0	0	0	0	0	0	0	0	0	0	0	0	0	0	0	0	0	0	0	0	0	0	0	0	0	0	0	0	0	0	0	0	0	0	0	0	10	0	0	0
7e99e3fcc97fbe01119611304736d3f3	v4ASV41	TACCAGCGGTCCAAGTCGCAGCCACATTTGTTGGGTCTAAAACATCCGTAGCTTGTTTGGTAAGTCTTTTGTTAAATCTGGCTTCTTAAAAGTCGGGCCGCAAAAGATACTGCCAAGCTAGAGACCGGGAGACGTAAAGAGTACGGTTAGGGTAGTGGTTAAATACGTTGATCCTTTCTGGACTAACAATAGCGAAGGCACTTTACGAGAACGGATCTGACAGTGAGGGATGAAGGCTAGGGGCGCAAAAC	d__Archaea; p__Nanoarchaeota; c__Nanoarchaeia; o__Woesearchaeales; f__GW2011_GWC1_47_15; g__GW2011_GWC1_47_15; s__uncultured_archaeon	0.819264	0	0	0	0	0	0	0	0	0	0	0	0	0	0	0	0	0	0	0	0	0	0	102	0	0	0	0	0	0	0	0	0	0	0	0	0	0	0	0	0	0	0	0	0	0
8e96c25e10706ff6c3c34148872046d6	v4ASV42	TACCGGCGGTCCAAGTCGTATCCACATTTATTGGGTCTAAAACATTCGTAGCTTGTTCTATAAGTTTCTTGTGAAATCTGATGTCTCAAGCATCAGGCGTGCAAGAAATACTGTAGTACTAGAGACCGGAAGACGTAAGGAGTACGATTGAGGTAGCGGTAAAATGCGTTAATCTTGATCGGACTAACAATGGCGAAGGCACCTTACGAGTACGGATCTGACAGTGAGGGATGAAGGCCAGGGTCGCGAAAG	d__Archaea; p__Nanoarchaeota; c__Nanoarchaeia; o__Woesearchaeales; f__SCGC_AAA011-D5; g__SCGC_AAA011-D5	0.926618	0	0	0	0	0	0	0	0	0	0	0	0	0	0	0	0	0	0	0	0	0	0	0	0	0	0	0	0	0	0	0	0	0	0	0	0	0	0	15	0	0	0	0	0	0
a48a9feecd4ab122eecf8b5cb78d43e1	v4ASV43	TACCGGCGGTCCAAGTCGTATCCACATTTATTGGGTCTAAAACATTCGTAGCTTGTCTTGTAAGTTTCTTGTGAAATCTGATGTCTCAAGCATCAGGCGTGCAAGAAATACTGCAAGACTTTGAGACCGGAAGACGTAAGGAGTACGATTGAGGTAGCGGTAAAATGCGTTAATCTTGATCGGACTAACAATGGCGAAGGCACCTTACGAGTACGGATCTGACAGTGAGGGATGAAGGCCAGGGTCGCGAAAG	d__Archaea; p__Nanoarchaeota; c__Nanoarchaeia; o__Woesearchaeales; f__SCGC_AAA011-D5; g__SCGC_AAA011-D5	0.793102	0	0	3	0	0	0	0	0	0	0	0	0	0	0	0	0	0	0	0	0	0	0	0	0	0	0	0	0	0	0	0	0	0	0	0	0	0	0	0	0	0	0	0	0	0
d3a85b0818e521eb8efad46f672ac20a	v4ASV44	TACCGGCGGTCCAAGTCGTATCCACATTTATTGGGTCTAAAACATTCGTAGCTTGTTCTGTAAGTTTCTTGTGAAATCTGATGTCTCAAGCATCAGGCGTGCAAGAAATACTGCAGTACTAGAGACCGGAAGACGTAAGGAGTACGATTGAGGTAGCGGTAAAATGCGTTAATCTTGATCGGACTAACAATGGCGAAGGCACCTTACGAGTACGGATCTGACAGTGAGGGATGAAGGCCAGGGTCGCGAAAG	d__Archaea; p__Nanoarchaeota; c__Nanoarchaeia; o__Woesearchaeales; f__SCGC_AAA011-D5; g__SCGC_AAA011-D5	0.945421	0	0	0	0	0	10	0	0	0	0	0	0	0	0	0	0	0	0	0	0	0	0	4	0	0	0	0	0	0	0	0	0	0	0	0	0	0	0	0	0	0	0	0	0	0
3090321c9a824da53dda26e1f4d65552	v4ASV45	TACTAGCGGTCCGAGTCGCAGCCATTTTTATTGGGTCTAAAACATCCGTAGCTTGTTTGGTAAGTCTCTTGTGAAATTTTATGTCTTAAACATAAAGCGTGCAAGAGGTACTGCCAAGCTAGAGACTGGGAGACGTAAGAAGTACGTTCGAAGTAGCGGTAAAATGTTTTAATCTCGAGCGGACTCACAACAGCGAAGGCATCTTACGAGAACAGTTCTGACAGTAAGGGATGAAGGCTAGGGGCGCAAAAC	d__Archaea; p__Nanoarchaeota; c__Nanoarchaeia; o__Woesearchaeales; f__SCGC_AAA011-D5; g__SCGC_AAA011-D5; s__uncultured_archaeon	0.998432	0	0	0	0	0	0	0	0	0	0	0	0	0	0	0	0	0	0	0	0	0	0	0	0	0	0	0	0	0	0	0	0	0	0	0	0	0	0	0	0	0	3	0	0	0
f9dd679f11abb7b81615500aafbb055e	v4ASV46	TACTCGCGGTCCAAGTCGCAGCCATTTTTATTGGGTCTAAAACATCCGTAGCTTGCTTAATAAGTTCCTTGTGAAATTCTATGTCTTGAGCATAGAGCGGGCAAGGAGTACTGTTAAGCTAGAGACTGGGAGACGTTAGAAGTACGTTTAAAGTAGCGGTTGAATGTGTTAATCTTAAACGGACTCACAATAGCGAAGGCATCTAACGAGAACAGATCTGACAGTAAGGGATGAAAGCTAGGGGCGCAAACA	d__Archaea; p__Nanoarchaeota; c__Nanoarchaeia; o__Woesearchaeales; f__SCGC_AAA011-D5; g__SCGC_AAA011-D5; s__uncultured_archaeon	0.717169	0	0	0	0	0	0	0	0	0	0	0	0	0	0	0	0	0	0	0	0	0	0	0	0	0	0	0	0	0	0	0	0	0	0	0	0	0	0	0	0	0	0	0	0	0
112ed7fb58dfec9fb85749dc5a02ba41	v4ASV47	TACTCGCGGTCCAAGTCGCAGCCATTTTTATTGGGTCTAAAACATCCGTAGCTTGCTTCTTAAGTTCCTTGTGAAATTCTATATCTCAAATATAGAGCGGGCAAGGAGTACTGGGAAGCTAGAGACCGGAAGACGTAACGAGTACGTTCAAAGTAGTGGTAAAATATGTTAATCTTGGACGGACTAACAACAGCGAAGGCACGTTACGAGGACGGTTCTGACAGTAAGGGATGAAGGCTAGGGGCGCAAAAC	d__Archaea; p__Nanoarchaeota; c__Nanoarchaeia; o__Woesearchaeales; f__SCGC_AAA011-D5; g__SCGC_AAA011-D5; s__uncultured_euryarchaeote	0.971815	0	0	0	0	0	0	0	0	0	0	0	0	0	0	0	0	0	0	0	0	0	0	0	0	0	0	0	0	0	0	0	0	0	0	0	0	0	0	0	0	0	0	0	0	0
869b8f3446dea0c07147b4b16b4f5a14	v4ASV48	TACTAGCGGTCCAAGTCGCAATCACTTTTATTGGGTCTAAAACATCCGTAGCTTGTTTGATCAGTCTCTTGTGAAATCCTACGTCTTAAGCGTAGAAGTGCGAGAGATACTGTCAAGCTAGAGACCGGGAGACGTAAGGAGTACGATTAGGGTAGCGGTTAAATGCGTTGATCCTTTTTGGACTATCAATAGCGAAGGCACCTTACGAGAACGGATCTGACAGTGAGGGATGAAGGCTAGGGGCGCAAAAC	d__Archaea; p__Nanoarchaeota; c__Nanoarchaeia; o__Woesearchaeales; f__SCGC_AAA011-D5; g__SCGC_AAA011-D5; s__uncultured_euryarchaeote	0.935576	0	0	0	0	0	0	0	0	0	0	0	0	0	0	0	0	0	0	0	0	0	0	88	0	0	0	0	0	0	0	0	0	0	0	0	0	0	0	0	0	0	0	0	0	0
e111f5459094dec24316acd18d506e02	v4ASV49	TACTAGCGGTCCAAGTCGCAGCCATCTTTATTGGGTCTAAAACATCCGTAGCTTGTTTGGTAAGTTCCTTGTGAAATCCCACATCTTAAGTGTGGGGCGGGCAAGGAGTACTGCCAGGCTAGAGACCGGGAGACGTAATGAGTACAGTAGAAGTAGCGGTAAAATGTTTTAATCTCTACTGGACTTACAATAGCGAAGGCACGTTACGAGAACGGTTCTGACAGTCAGGGATGAAGGCTAGGGGCGCAAAAC	d__Archaea; p__Nanoarchaeota; c__Nanoarchaeia; o__Woesearchaeales; f__SCGC_AAA011-D5; g__SCGC_AAA011-D5; s__uncultured_euryarchaeote	0.999819	0	0	2	0	0	0	0	0	0	0	0	0	0	0	0	0	0	0	0	0	0	0	0	0	0	0	0	0	0	0	0	0	0	0	0	0	0	0	0	0	0	0	0	0	0
4c1716d2563ad757114b0e00e1be552d	v4ASV50	TACCGGCGCCACAAGTGGAGATCGTTTTTATTGGGTCTAAAGTGTTCGTAGCTGGTTTGGAAAGTCTCTTGTGAAAGTTCCGTTGCTTAACTCGGAATTTGCAAGAGATACTACCAGACTCGAGACCGGAAGAGGTAAGAGGTATTGTTTGGGTAGCGGTAAAATGCTATAATCCTTACAAGACCAACTAAGGCGAAGGCATCTTACTTGGACGGATCTGACAGTGAGGAACGAGAGCTGGGGGAGCGAACC	d__Archaea; p__Nanoarchaeota; c__Nanoarchaeia; o__Woesearchaeales; f__SCGC_AAA286-E23; g__SCGC_AAA286-E23	1	0	0	0	0	0	0	0	0	0	0	0	0	0	0	0	0	0	0	0	0	0	0	0	0	0	0	0	0	0	0	0	9	0	0	0	0	0	0	0	0	0	0	0	0	0
f4c5fecee6a8e2ee1b9b5e5493f06b5a	v4ASV51	TACCAGCGCCACAAGTGGAGATCATGTTTACTGGGTCTAAAGTGTTCGTAGCTGGTTATGTAAGTCTTTTGTGAAAGTTCTCTAGCTTAACTGAGAATTTGCAAGAGATACTGCATGACTTGAGACCGGAAGAGATAAGAGGTATTAATTGGGTAGCGGTAAAATGCTATAATCCTTTTAAGATCAACTAAGGCGAAGGCATCTTATTTGGACGGATCTGACAGTGAGGAACGAGAGCCAGGGGAGCGAACC	d__Archaea; p__Nanoarchaeota; c__Nanoarchaeia; o__Woesearchaeales; f__SCGC_AAA286-E23; g__SCGC_AAA286-E23	0.999998	0	0	0	0	0	0	0	0	0	0	0	0	0	0	0	0	0	0	0	0	0	0	0	0	0	0	0	0	0	0	0	0	0	0	0	0	0	0	0	0	0	0	0	0	0
23e1283802c25d72fa995568925ac5cd	v4ASV52	TACCGGCGCCACAAGTGGAGTTCACTATTATTGGGTCTAAAGTGTTCGTAGCTGGTTTGTTAAGTCTCTTGTGAAATTTCTGTTGCTTAACTCAGAAATTGCAAGAGATACTGGCAAACTTGAGACCGGAAGAGGTAACAAGTATTGTTTGGGTAGCGGTAAAATGCTATAATCCTTACAAGACTAACTAAGGCGAAGGCATGTTACTTGGACGGATCTGACAGTGAGGAACGAGAGCTGGGGGAGCGAACC	d__Archaea; p__Nanoarchaeota; c__Nanoarchaeia; o__Woesearchaeales; f__SCGC_AAA286-E23; g__SCGC_AAA286-E23; s__Euryarchaeota_archaeon	1	0	0	0	0	0	0	0	0	0	0	0	0	0	0	0	0	0	0	0	0	0	0	0	0	0	0	0	0	13	0	0	0	0	0	0	0	0	0	0	0	0	0	0	0	0
836b7a6d369b340b075437189025d882	v4ASV53	TACCGGCGCCACGAGTGGAGTTCACTATTATTGGGTCTAAAGTGTTCGTAGCTGGTTTGTTAAGTCTCTTGTGAAATTTCTGTTGCTTAACTCAGAAATTGCAAGAGATACTGGCAAACTTGAGACCGGAAGAGGTTGCAAGTATTGTTTGGGTAGCGGTAAAATGCTATAATCCTTACAAGACTAACTAAGGCGAAGGCATGCAACTTGGACGGATCTGACAGTGAGGAACGAGAGCTGGGGGAGCGAACC	d__Archaea; p__Nanoarchaeota; c__Nanoarchaeia; o__Woesearchaeales; f__SCGC_AAA286-E23; g__SCGC_AAA286-E23; s__Euryarchaeota_archaeon	1	0	0	0	0	0	0	0	0	0	0	0	0	0	0	0	0	0	0	0	0	0	0	0	0	0	0	0	0	0	0	0	0	0	0	0	0	0	0	0	0	0	0	0	0	0
18a57efd643da7493976517a3717e9a1	v4ASV54	TACCGGCGCCACAAGTGGAGATCATGTTTATTGGGTCTAAAGTGTTCGTAGCTGGTTTGATAAGTTTCTTGTGAAAGCTCTGTGGCTTAACTCAGAAATTGCAAGAAATACTGTCAAACTTGAGACCGGAAGGGGTGTAAAGTATTATTTGGGTAGCGGTAAAATGTTATAATCCTAATAGGACTAACTAAGGCGAAGGCATTACACTTGGACGGATCTGACAGTGAGGAACGAGAGCTGGGGGAGCGAACC	d__Archaea; p__Nanoarchaeota; c__Nanoarchaeia; o__Woesearchaeales; f__SCGC_AAA286-E23; g__SCGC_AAA286-E23; s__uncultured_archaeon	0.989983	0	0	3	0	0	0	0	0	0	0	0	0	0	0	0	0	0	0	0	0	0	0	0	0	0	0	0	0	0	0	0	0	0	0	0	0	0	0	0	0	0	0	0	0	0
1b96bd78c895464daa268dfb0124fa2c	v4ASV55	TACCGGCGCCACAAGTGGAGATCATGATTATTGGGTCTAAAGTGTTCGTAGCTGGTTGTATAAGTTTCTTGTTAAAGTTCTATGGCTTAACCTAGAATTGCAAGAAATACTGTCCAACTTGAGACCGGAAGAGGTGTAAAGTATGAATTGGGTAGCGGTAAAATGCTATAATCCTATTCAGACTAACTAAGGCGAAGGCATTACACTAAGACGGATCTGACAGTGAGGAACGAAAGCTGGGGGAGCGAACC	d__Archaea; p__Nanoarchaeota; c__Nanoarchaeia; o__Woesearchaeales; f__SCGC_AAA286-E23; g__SCGC_AAA286-E23; s__uncultured_archaeon	0.732825	0	0	0	0	0	0	0	0	0	0	0	0	0	0	0	0	0	0	0	0	0	0	0	0	0	0	0	0	0	0	0	0	0	0	0	0	0	0	0	0	0	0	0	0	0
62138417e639fa70b30e342988a08c38	v4ASV56	TACCGGCGCCACTAGTGGAAATCATGATTACTGGGTCTAAAGTGACCGTAGCCGGTTAAATAAGTCTTTTGTGAAAGTTCTGTAGCTTAACTCAGAATTTGCAAAAGATACTGTTTAACTTGAGGCCGGGAGGGGTATGAGGTATTGATTGGGTAGCGGTAAAATGTTATAATCCTTTCAAGACCAACTAAGGCGAAGGCATCATACTTGAACGGACCTGACGGTGAGGGTCGAGAGCTAGGGGAGCGAACC	d__Archaea; p__Nanoarchaeota; c__Nanoarchaeia; o__Woesearchaeales; f__SCGC_AAA286-E23; g__SCGC_AAA286-E23; s__uncultured_archaeon	0.985022	0	0	0	0	0	0	0	0	0	0	0	0	0	0	0	0	0	0	0	0	0	0	0	0	0	0	0	0	0	0	0	0	0	0	0	0	0	0	0	0	0	0	0	0	0
7ee7abb5420ca54a8f52d35c3ed17a19	v4ASV57	TACCGGCGCCACAAGTGGAAATCATGTTTACTGGGTCTAAAGTGTTCGTAGCCGGTTTTTTAAGTCTCTTGTGAAAGTTCAGCAGCTTAACTCTGAATTTGCAAGAGATACTGGAAAACTCGAGGCCGGGAGAGGTATGAGGTATTGTTTGGGTAGCGGTAAAATGTTATAATCCTTACAAGACCAACTAAGGCGAAGGCATCATACTTGAACGGACCTGACGGTGAGGAACGAGAGCTGGGGGAGCGAACC	d__Archaea; p__Nanoarchaeota; c__Nanoarchaeia; o__Woesearchaeales; f__SCGC_AAA286-E23; g__SCGC_AAA286-E23; s__uncultured_archaeon	0.999301	0	0	0	0	0	0	0	0	0	0	0	0	0	0	0	0	0	0	0	0	0	0	0	0	0	0	0	0	0	0	0	0	0	0	0	0	0	0	0	0	0	0	0	0	0
950adb9a3dae603fc21931e2f4243666	v4ASV58	TACCGGCGCCACAAGTGGAAATCATGTTTACTGGGTCTAAAGTGTTCGTAGCCGGTTTTTTAAGTCTCTTGTGAAAGTTCAGCAGCTTAACTCTGAATTTGCAAGAGATACTGGGAAACTCGAGGCCGGGAGAGGTATGAGGTATTGTTTGGGTAGCGGTAAAATGTTATAATCCTTACAAGACCAACTAAGGCGAAGGCATCATACTTGAACGGACCTGACGGTGAGGAACGAGAGCTGGGGGAGCGAACC	d__Archaea; p__Nanoarchaeota; c__Nanoarchaeia; o__Woesearchaeales; f__SCGC_AAA286-E23; g__SCGC_AAA286-E23; s__uncultured_archaeon	0.999175	0	0	0	0	0	0	0	0	0	0	0	0	0	0	0	0	0	0	0	0	0	0	0	0	0	0	0	0	0	0	0	0	0	0	0	0	0	0	0	0	0	0	0	0	0
2b6395d59c3bc8a90864f5961262c2dc	v4ASV59	TACCGGCGTCACAAGTGGAGATCACGATTACTGGGTCTAAAGTGTTCGTAGCTGGTTGTATAAGTTTCTTGTTAAAGTTCTGTAGCTTAACTCGGAATTGCAAGAAATACTGTACAACTTGAGACCGGAAGAGGTGTAAAGTATGAATTGGGTAGCGGTAAAATGCTATAATCCTTTTCAGACTAACTAAGGCGAAGGCATTACACTAAGACGGATCTGACAGTGAGGAACGAAAGCTGGGGGAGCGAACC	d__Archaea; p__Nanoarchaeota; c__Nanoarchaeia; o__Woesearchaeales; f__SCGC_AAA286-E23; g__SCGC_AAA286-E23; s__uncultured_euryarchaeote	0.747168	0	0	0	0	0	0	0	0	0	0	0	0	0	0	0	0	0	0	0	0	0	0	0	0	0	0	0	0	0	0	0	0	0	0	0	0	0	0	0	0	0	0	0	0	0
0e136ed3f0e7cf141c411db0a0406351	v4ASV60	CACCAGCGCCATAAGTGGCAATCATAATTATTGGGCCTAAAGCGTCCGTAGCCTGTTTGATAAGTCTTTTGTGAAATCGTTGTGCTTAACATAACGGTATGCAAGAGATACTGTTGAACTCGGAACCGGTAGGAGTCAGAGGTATTCTGGGGGGAGCGGTAAAATGCTATAATCCCCGGAAGACCACCTGTGGCGAAAGCGTCTGACTAGAACGGCTTCGACGGTGAGGGACGAAAGCCAGGGGAGCGAACC	d__Archaea; p__Nanoarchaeota; c__Nanoarchaeia; o__Woesearchaeales; f__Woesearchaeales; g__Woesearchaeales	0.999999	0	0	0	0	0	0	0	0	0	0	0	0	0	0	0	0	0	0	0	0	0	0	0	0	0	0	0	0	0	0	4	0	0	0	0	0	0	0	0	0	0	0	0	0	0
1b89aa8739819c03bdb83fad091535fc	v4ASV61	CACCTGCGCCACGAGTGGCAATCGGTTTTATTGGGCCTAAAGCGTCCGTAGCCTGTTTGTTAAATCTTCTGTGAAATCGTAGTGCTTAACATTACGGCGTGCAGGAGAGACTGGCAGACTAGAGACCGGGAGAAGTCAGAGGAATTTTTGGGGGAGCGGTAAAATGTTATAATCCCAAGAAGACCACCAGTGGCGAAAGCGTCTGACTAGAACGGATCTGACGGTGAGGGACGAAAGCCAGGGGAGCGATCC	d__Archaea; p__Nanoarchaeota; c__Nanoarchaeia; o__Woesearchaeales; f__Woesearchaeales; g__Woesearchaeales	0.999994	0	0	0	0	0	6	0	0	0	0	0	0	0	0	0	0	0	0	0	0	0	0	0	0	0	0	0	0	0	0	0	0	0	0	0	0	0	0	0	0	0	0	0	0	0
2775ccb71f2fb63cda1706b0c1f7b03f	v4ASV62	CACCAGCGCCACGAGTGGCAATCACGATTATTGGGCCTAAAGCGTTCGTAGCCGGTTTCTTAAGTTCTAAGTGAAATCGTTTCGCTCAACGAAACGGCGTGCTTAGAATACTGAGAGACTTGGGACCGGGAGGCGTCAAAGGTATTCTGTGGGGAGCGGTAAAATGCTATTATCCTCAGAGGACCACCTGTGGCGAAGGCGTTTGACGAGAACGGATCCGACGGTGAGGGACGAAAGCTAGGGGAGCAAACC	d__Archaea; p__Nanoarchaeota; c__Nanoarchaeia; o__Woesearchaeales; f__Woesearchaeales; g__Woesearchaeales	0.999754	0	0	0	0	0	13	0	0	0	0	0	0	0	0	0	0	0	0	0	0	0	0	0	0	0	0	0	0	0	0	0	0	0	0	0	0	0	0	0	0	0	0	0	0	0
3334656e5ce77d1c4279a03d7d242473	v4ASV63	CACCTGCGCCCCAAGTGGCAATCACGTTTATTGGGCCTAAAGCGTTCGTAGCCGGAATAGTCAGTCCTGGGTGAAATCGCTGCGCTTAACAAAGCGACGTGCTTGGGATACTGCTGTTCTAGAGACCGGGAGGCGTGAAGGGTATTTTTGAGGGAGCGGTAAAATGCGATAATCTCAAGAGGACCACCTGTGGCGAAGGCGCTTCACGAGAACGGGTCTGACGGTGAGGGACGAAAGCTAGGGGAGCAAACG	d__Archaea; p__Nanoarchaeota; c__Nanoarchaeia; o__Woesearchaeales; f__Woesearchaeales; g__Woesearchaeales	0.999777	0	0	0	0	0	0	0	0	0	0	0	0	0	0	0	0	0	0	0	0	0	0	0	0	0	0	0	0	0	12	0	0	0	0	0	0	0	0	0	0	0	0	0	0	0
6f0f73b401e32c34fe123353df0078fe	v4ASV64	CACAGGAGCCACGAGTGGCAACCGTCTTTATTGGGCCTAAAGCGTCCGTAGCCGGTTTTGTAAATCTTCTGTGAAATTGTTGTGCTTAACATAACAGAGTGCAGAAGAGACTGCAAGACTTGGGACCGGGAGGAGTCTGGGGTATTTTGGGGGGAGCGGTAAAATGCTATAATCCCCGAAGGACCACCTGTGGCGAAGGCGCCAGACTAGAACGGATCCGACGGTGAGGGACGAAAGCTAGGGGAGCAATCC	d__Archaea; p__Nanoarchaeota; c__Nanoarchaeia; o__Woesearchaeales; f__Woesearchaeales; g__Woesearchaeales	0.999788	0	0	0	0	0	0	0	0	0	0	0	0	0	0	0	0	0	0	0	0	0	0	9	0	0	0	0	0	0	0	0	0	0	0	0	0	0	0	0	0	0	0	0	0	0
77a0f552c8b1592abb37bc1e049380e4	v4ASV65	CACCAGCGCCACAAGTGGCAACCGCTTTTATTGGGCCTAAAGCGTCCGTAGCCGGTTTTATAAATTTTCTGTGAAATCGATGTACTCAATATATCGACGTGCAGGAAAGACTGTAAAACTAGGGACCGGGAGGCGTCAGAGGTATTCTGGAGGGAGCGGTAAAATGCTATAATCTCCAGAGGACCCCCTGTGGCGAAGGCGTCTGACGAGAACGGATCCGACGGTGAGGGACGAAAGCCAGGGGAGCGAACC	d__Archaea; p__Nanoarchaeota; c__Nanoarchaeia; o__Woesearchaeales; f__Woesearchaeales; g__Woesearchaeales	0.999949	0	0	0	0	0	0	0	0	0	0	0	0	0	0	0	0	0	0	0	0	0	0	17	0	0	0	0	0	0	0	0	0	0	0	0	0	0	0	0	0	0	0	0	0	0
98b1e517ba99281bd1803a2978cf28d1	v4ASV66	CACCGGCGCCACAAGTGGCAACCGTGTTTATTGGGCCTAAAGCGTTCGTAGCTGGTCTGTTAAATTTCTTGTGAAATCGTGGTGCTTAACATCACGGCGTGCAGGAAAGACTGGCAGACTTGGGACCGGGAGGAGTCAGGGGTATGCTTAGGGGAGCGGTAAAATGTTATAATCCTAAGTGGACCACCTGTGGCGAAGGCGCCTGACCAGAACGGATCCGACAGTGAGGAACGAAAGCTAGGGGAGCAAAAC	d__Archaea; p__Nanoarchaeota; c__Nanoarchaeia; o__Woesearchaeales; f__Woesearchaeales; g__Woesearchaeales	0.999981	0	0	0	0	0	0	0	0	0	0	0	0	0	0	0	0	0	0	0	0	0	0	0	0	0	0	0	0	0	0	0	0	0	0	0	3	0	0	0	0	0	0	0	0	0
a601a45c71276f01e1dad60328ec0c6e	v4ASV67	TACCGGCGCCACAAGTGGCAATCGCGATTATTGGGCCTAAAGCGTTCGTAGCCGGATGTATAAATTTTCTGTGAAATCGTATAGCTTAACTGTACGGCGTGCAGGAAACACTGTATATCTAGAGACCGGGAGGAGTCAGAGGTATGCTGGGGGGACCGGTAAAATGGGATAATCCTCAGTAGACCACCGATGGCGAAGGCATCTGACCAGAACGGATCTGACGGTGAGGGACGAAAGCCAGGGGAGCGATCC	d__Archaea; p__Nanoarchaeota; c__Nanoarchaeia; o__Woesearchaeales; f__Woesearchaeales; g__Woesearchaeales	0.999999	0	0	0	0	0	12	0	0	0	0	0	0	0	0	0	0	0	0	0	0	0	0	0	0	0	0	0	0	0	0	0	0	0	0	0	0	0	0	0	0	0	0	0	0	0
afc9c80edc40dc9d038033c1e0bac89b	v4ASV68	CACCAGCGCCACAAGTGGCAACCGCTTTTATTGGGCCTAAAGCGTCCGTAGCCGGTTCAGTAAATTTCCTGTGAAATCGTTGGGCTTAACCTAACGTTGTGCAGGAAAGACTACTGGACTAGGGACCGGGAGGCGTTAGAGGTATTCTTGAGGGAGCGGTAAAATGCTATAATCTCAGGAGGACCACCGATGGCGAAGGCATCTGACGAGAACGGATCCGACGGTGAGGGACGAAAGCTAGGGGAGCAAACC	d__Archaea; p__Nanoarchaeota; c__Nanoarchaeia; o__Woesearchaeales; f__Woesearchaeales; g__Woesearchaeales	1	0	0	0	0	0	10	0	0	0	0	0	0	0	0	0	0	0	0	0	0	0	0	0	0	0	0	0	0	0	0	0	0	0	0	0	0	0	0	0	0	0	0	0	0	0
d77475795ec63d167802f362be544b03	v4ASV69	TACCGACGCCACAAGTGGAGTTCGCTATTATTGGGTCTAAAGCGTTCGTAGCCGGTTTAGTAAGTCTCTTGTGAAATCTTCCAGCTTAACTGGAAAACTGCGAGAGATACTGCTTTACTTGAGACCGGGGGAGGCCAAGGGTATTCTTTGGGTAGCGGTTATATGTTATAATCCTAAGAGGACCAGCAAAGGCGAAGGCACTTGGCTAAAACGGATCTGACGGTGAGGAACGAAAGCTAGGGGAGCGAACC	d__Archaea; p__Nanoarchaeota; c__Nanoarchaeia; o__Woesearchaeales; f__Woesearchaeales; g__Woesearchaeales	0.997429	0	0	16	0	0	6	0	0	0	0	0	0	0	0	0	0	0	0	0	0	0	0	0	0	0	0	0	0	0	0	0	0	0	0	0	0	0	0	0	0	0	0	0	0	0
f1e8c103c379573ef0dfdd34be5a802f	v4ASV70	CACCTGCGCCACGAGTGGCGATCACGATTATTGGGCCTAAAGCGTTCGTAGCCGGATAAGTCAGTCTTGGGTGAAATCGTTGCGCTTAACAAAACGACGTGCTTGAGATACTGCTTGTCTAGAGACCGGGAGGCGTTAGAGGTATTCGAGGGGGAGCGGTAAAATGTTGTAATCCCTCGAGGACCACCTGTGGCGAAGGCGTCTAACGAGAACGGTTCTGACGGTGAGGAACGAAAGCTAGGGGAGCAAACC	d__Archaea; p__Nanoarchaeota; c__Nanoarchaeia; o__Woesearchaeales; f__Woesearchaeales; g__Woesearchaeales	0.999994	0	0	227	0	0	59	0	0	0	0	0	0	0	0	0	0	0	0	0	0	0	0	0	0	0	0	0	0	0	3	0	0	0	0	0	0	0	0	0	0	0	0	0	0	0
f80f5100a170d9fef7936fe48120aa1b	v4ASV71	CACCTGCGCCCCAAGTGGCAATCATGTTTATTGGGCCTAAAGCGTTCGTAGCCGGAATAGTCAGTCTTGGGTGAAATTGCTGCGCTTAACAAAGCAACGTGCTTGAGATACTGCTATTCTAGAGACCGGGAGGCGTGAAGGGTATTTTTGAGGGAGCGGTAAAATGCGATAATCTCAAGAGGACCACCTGTGGCGAAGGCGCTTCACGAGAACGGGTCTGACGGTGAGGGACGAAAGCTAGGGGAGCAAACG	d__Archaea; p__Nanoarchaeota; c__Nanoarchaeia; o__Woesearchaeales; f__Woesearchaeales; g__Woesearchaeales	0.999976	0	0	0	0	0	5	0	0	0	0	0	0	0	0	0	0	0	0	0	0	0	0	0	0	0	0	0	0	0	0	0	0	0	0	0	0	0	0	0	0	0	0	0	0	0
cd5256366a635765e8e68b9349558741	v4ASV72	CACCGGCGCCCTTGGTGGTGACCGCGTTTATTGGGCCTAAAGCATCCGTAGCCGGTTGTGTAAGTTTTTGGTGAAATCTGGCAGCTTAACTGTCAGACGTGCCAAAAATACTGTACAACTTGAGACCGGGAGGAGTCAGAGGTATTCCAGGGGGAGCGGTAAAATGTGGTAATCCTTGGAGGACCATCGGTGGCGAAGGCGTCTGACTAGAACGGGTCTGACGGTGAGGGATGAAAGCTAGGGGAGCGAACC	d__Archaea; p__Nanoarchaeota; c__Nanoarchaeia; o__Woesearchaeales; f__Woesearchaeales; g__Woesearchaeales; s__marine_metagenome	0.941345	0	0	0	0	0	0	0	0	0	0	0	0	0	0	0	0	0	0	0	0	0	0	0	0	0	0	0	0	0	0	0	0	0	0	0	2	0	0	0	0	0	0	0	0	0
33a388b5856cf558d53ba4e652459471	v4ASV73	TACCGGCAGTTCAAGTGGCATCCAACTTTATTGGGTCTAAAACATCCGTAGCTTGCTATGTAAGTCTCTTGTGAAATCTCGTGTCTCAAGCACGAGGCTTGCGGGGGATACTGCATAGCTAGAGACCGGTAGACGTAAGGAGTACGGGCAAGGTAATGGTAAAATATGTTAATCTTGCTTGGACTAACGATTGAGCGAAGGCACCTTACGAGGACGGATCTGACAGTCAGGGATGAAGGCCAGGGGCGCAAAAC	d__Archaea; p__Nanoarchaeota; c__Nanoarchaeia; o__Woesearchaeales; f__Woesearchaeales; g__Woesearchaeales; s__metagenome	0.957483	0	0	0	0	0	0	0	0	0	0	0	0	0	0	0	0	0	0	0	0	0	0	4	0	0	0	0	0	0	0	0	0	0	0	0	0	0	0	0	0	0	0	0	0	0
224247095e3b414c638df68e8843b21a	v4ASV74	CACCAGCGCCCCAAGTGGCGATCACGATTATTGGGCCTAAAGCGTCCGTAGCCGGATGGATAAATCCGCTGTGAAATCGTTCTGCTTAACGGAACGGCGTGCAGTGGAGACTGTCCATCTCGAGACCGGGAGGAGTTAGAGGTATGCCGTGGGGACTGGTAAAATGGGATAATCCACGGTAGACCACCAATGGCGAAGGCATCTAACGAGAACGGATCTGACGGTGAGGGACGAAAGCCAGGGGAGCGAACC	d__Archaea; p__Nanoarchaeota; c__Nanoarchaeia; o__Woesearchaeales; f__Woesearchaeales; g__Woesearchaeales; s__uncultured_archaeon	0.781002	0	0	0	0	0	0	0	0	0	0	0	0	0	0	0	0	0	0	0	0	0	0	0	0	0	7	0	0	0	0	0	0	0	0	0	0	0	0	0	0	0	0	0	0	0
2f1bd29394d249f4b2b7b9a26632e04f	v4ASV75	CACCGGCGCCACGAGTGGCAATCGCGATTATTGGGCCTAAAGCGTCCGTAGCATGTCAAGTAAATCTTTTGTGAAATCGTCTCGCTTAACGTGACGAATGGCAGGAGACACTGCTTGTCTTGGAACCGGGAGGGGTTAGAGGTATTCATTGGGGACCGGTAAAATGGGATAATCCAATGAGGACCACCGATGGCGAAGGCATCTAACCAGAACGGATTCGACTGTGAGGGACGAAAGCCAGGGGAGCAAACC	d__Archaea; p__Nanoarchaeota; c__Nanoarchaeia; o__Woesearchaeales; f__Woesearchaeales; g__Woesearchaeales; s__uncultured_archaeon	0.730919	0	0	4	0	0	2	0	0	0	0	0	0	0	0	0	0	0	0	0	0	0	0	0	0	0	0	0	0	0	0	0	0	0	0	0	0	0	0	0	0	0	0	0	0	0
9af96c75bb25e21f8a5c5bc643bf5549	v4ASV76	CACCAGCGCCCCGAGTGGCGGTCACGTTTATTGGGCCTAAAGCGTTCGTAGCCGGTTGAATAAATCCTTTGTGAAATCGACGTGCTTAACGCGTCGGCGTGCAGGGGACACTGTTTAACTTGGGACCGGGAGGAGTTAGAGGTATGTCGTGGGGACTGGTAAAATGGGATAATCCACGATGGACCGCCGATGGCGAAGGCATCTAACTAGAACGGATCCGACGGTGAGGAACGAAAGCCAGGGGAGCGAACC	d__Archaea; p__Nanoarchaeota; c__Nanoarchaeia; o__Woesearchaeales; f__Woesearchaeales; g__Woesearchaeales; s__uncultured_archaeon	0.866924	0	0	0	0	0	0	0	0	0	0	0	3	0	0	0	0	0	0	0	0	0	0	0	0	0	0	0	0	0	0	0	0	0	0	0	0	0	0	0	0	0	0	0	0	0
d1070e94080481c8dedcd36e20ffe369	v4ASV77	CACCTGCGCCACGAGTGGGAATCGCGTTTATTGGGCCTAAAGCGTCCGTAGCCGGTCTCGTAAATTTTCTGTGGAATCGTCCAGCTTAACTGGTCGGCGTGCAGAAAACACTGCGAGACTAGGAACCGGGAGGAGTCAGAAGTATTCCGGGGGGAGCGGTAAAATGCTATAATCCCTGGAGGACTACCTATGGCGAAGGCATCTGACCAGAATGGATTCGACGGTGAGGGACGAAAGCTAGGGGAGCGATCC	d__Archaea; p__Nanoarchaeota; c__Nanoarchaeia; o__Woesearchaeales; f__Woesearchaeales; g__Woesearchaeales; s__uncultured_archaeon	0.75654	0	0	0	0	0	0	0	0	0	0	0	0	0	0	0	0	0	0	0	0	0	0	0	0	0	0	0	0	0	0	0	0	0	0	0	0	0	0	0	0	0	0	0	0	0
dbcc843365b89033d00111a47d6d4936	v4ASV78	CACCAGCGCCACGAGTGGGCATCACGATTATTGGGCCTAAAGCGTTCGTAGCAGGTTTGGTAAATCTCTTGTGAAATTGTTCGGCTTAACCGAACAGCAGGCAGGAGACACTACCAGACTCGAGACCGGGAGGGGTTAGAGGTATTCCATGGGGACCGGTAAAATGGGATAATCCATGGAGGACCACCGATGGCGAAGGCATCTAACCAGAACGGATCTGACTGTGAGGAACGAAAGCCAGGGGAGCGAACC	d__Archaea; p__Nanoarchaeota; c__Nanoarchaeia; o__Woesearchaeales; f__Woesearchaeales; g__Woesearchaeales; s__uncultured_archaeon	0.889484	0	0	0	0	0	0	0	0	0	0	0	0	0	0	0	0	0	0	0	0	0	0	2	0	0	0	0	0	0	0	0	0	0	0	0	0	0	0	0	0	0	0	0	0	0
df4d746f9d45917aa5f087358b153288	v4ASV79	CACCAGCGCCACGAGTGGCATCCACGTTTATTGGGCCTAAAGCGTCCGTAGTCGGGTAGATAAATTCTTTGTGAAATCCTTGCGCTCAACGCAAGGGATTGCATCGAAGACTGTCTACCTTGAGACCGGGAGAAGTATGGGGTATTCCTTGGGGAGCGGTAAAATGTTATAATCCTTGGAAGACCACCTGTTGCGAAGGCGCCATACTAGAACGGATCTGACGATGAGGGACGAAAGCTGGGGGAGCGATCC	d__Archaea; p__Nanoarchaeota; c__Nanoarchaeia; o__Woesearchaeales; f__Woesearchaeales; g__Woesearchaeales; s__uncultured_archaeon	0.716827	0	0	0	0	0	4	0	0	0	0	0	0	0	0	0	0	0	0	0	0	0	0	0	0	0	0	0	0	0	0	0	0	0	0	0	0	0	0	0	0	0	0	0	0	0
f7a5bb1ad169438da075093c4dc7de45	v4ASV80	CACCTGCGCCACAAGTGGCAATCACGTTTATTGGGCCTAAAGCGTTCGTAGCCGGATCAGTCAGTCTTGGGTGAAATCCTTGCGCTTAACAAAAGGGCGTGCTTGAGATACTGCTGGTCTAGAGACCGGGAGGCGTTAGAGGTATTCGGGGGGGAGCGGTAAAATGTTGTAATCCTCCGAGGACCACCTGTGGCGAAGGCGTCTAACGAGAACGGGTCTGACGGTGAGGAACGAAAGCTAGGGGAGCAAACC	d__Archaea; p__Nanoarchaeota; c__Nanoarchaeia; o__Woesearchaeales; f__Woesearchaeales; g__Woesearchaeales; s__uncultured_archaeon	0.77777	0	0	9	0	0	7	0	0	0	0	0	0	0	0	0	0	0	0	0	0	0	0	0	0	0	0	0	0	0	0	0	0	0	0	0	0	0	0	0	0	0	0	0	0	0
923f72550d7751afc9ad436ae7ec4863	v4ASV81	TCCCAGCAGTCCGAGTCGCATCCCTTTTTATTGGGTCTAAAACATCCGTAGCTTGTCTATTAAGTCTCTTGTGAAATCCCATGTCTCAAGCATGGGGCTTGCGGGAGATACTGGTAGGCTAGAGATCGGTAGACGTAAGGAGTACGCTGGAGGTAATGGTAAAATATGTTAATCTTCGGTGGACTAACAATGAGCGAAGGCACCTTACGAGGACGAATCTGACAGTGAGGGATGAAGGCCAGGGGCGCAAAAC	d__Archaea; p__Nanoarchaeota; c__Nanoarchaeia; o__Woesearchaeales; f__Woesearchaeales; g__Woesearchaeales; s__uncultured_bacterium	0.999845	0	0	0	0	0	0	0	0	0	0	0	0	0	0	0	3	0	0	0	0	0	0	0	0	0	0	0	0	0	0	0	0	0	0	0	0	0	0	0	0	0	0	0	0	0
9d084580f39db9115e594f64eb21dcb3	v4ASV82	TACCAGCAGTTCAAGTCGCATCCCTTTTTATTGGGTCTAAAACATCCGTAGCTTGCCATATAAGTCTCTTGTGAAATCCCACGTCTCAAGCGTGGGGCTTGCAGGAGATACTGTATGGCTAGAGATCGGTAGACGTAAGCAGTACGCCGGAGGTAATGGTAAAATATGTTAATCTTCGGTGGACTAACAATGAGCGAAGGCAGCTTACGAGGACGAATCTGACAGTGAGGGATGAAGGCCAGGGGCGCAAAAC	d__Archaea; p__Nanoarchaeota; c__Nanoarchaeia; o__Woesearchaeales; f__Woesearchaeales; g__Woesearchaeales; s__uncultured_bacterium	0.999964	0	0	0	0	0	0	0	0	0	0	0	0	0	0	0	0	0	0	0	0	0	0	7	0	0	0	0	0	0	0	0	0	0	0	0	0	0	0	0	0	0	0	0	0	0
db121f81935af21710d135c5567dbce5	v4ASV83	TACCAGCAGTTCAAGTCGCATCCCTTTTTATTGGGTCTAAAACATCCGTAGCTTGTTAATTAAGTCTCTTGTGAAATCTCATGTCTCAAGCATGAGGCTTGCAGGAGATACTGATTAGCTAGAGATCGGTAGACGTAAGGAGTACGCCGGAGGTAGTGGTTAAATACGTTAATCTTCGGTGGACTAACAATGAGCGAAGGCACCTTACGAGGACGAATCTGACAGTCAGGGATGAAGGCCAGGGGCGCAAAAC	d__Archaea; p__Nanoarchaeota; c__Nanoarchaeia; o__Woesearchaeales; f__Woesearchaeales; g__Woesearchaeales; s__uncultured_bacterium	0.999975	0	0	0	0	0	0	0	0	0	0	0	0	4	0	0	0	0	0	0	0	0	0	0	0	0	0	0	0	0	0	0	0	0	0	0	0	0	0	0	0	0	0	0	0	0
04095776be9eb4d713cb15dd2c11219e	v4ASV84	CACCAGCGCCACAAGTGGCAATCAGCATTATTGGGCCTAAAGCGTTCGTAGCCGGATATATACATCCTTTGTGAAATCATCGTGCTTAACGCGATGGCTGGCAGAGGACACGGTATATCTTGGGAATAGGAGAGGTCAGAGGTACTCGATGGGGACCGGTAAAATGGTATAATCCTTCGAGGACCACCGATGGCGAAGGCATCTGACCAGAATATGTCCGACGGTGAGGAACGAAAGCTAGGGGAGCGAACC	d__Archaea; p__Nanoarchaeota; c__Nanoarchaeia; o__Woesearchaeales; f__Woesearchaeales; g__Woesearchaeales; s__uncultured_euryarchaeote	0.800041	0	0	0	0	0	0	0	0	0	0	0	0	0	0	0	0	0	0	0	0	0	0	0	0	0	0	0	0	0	0	0	0	0	0	0	2	0	0	0	0	0	0	0	0	0
0543737f9c57d3e6515abbf715fdeed6	v4ASV85	TACCTGCGCCACGAGTGGGGATCACGTTTATTGGGCCTAAAGCGTTCGTAGCTGGTTTAAAAAGTTTTAAGTGAAATCGTTGCGCTTAACAAAACGACGTGCTTAAAAAACTATTGAACTTGAGACCGGTAGGAGCTAGGAGTATTTCTGAGGGAGCGGTAAAATGCTATAATCTCAGGAGGACTATCTGTGGCGAAGGCGCCTAGCTAGAACGGGTCTGACAGTGAGGAACGAAAGCCAGGGGAGCGAAGC	d__Archaea; p__Nanoarchaeota; c__Nanoarchaeia; o__Woesearchaeales; f__Woesearchaeales; g__Woesearchaeales; s__uncultured_euryarchaeote	0.845058	0	0	0	0	0	0	0	0	0	0	0	0	0	0	0	0	0	0	0	0	0	0	2	0	0	0	0	0	0	0	0	0	0	0	0	0	0	0	0	0	0	0	0	0	0
08981117ea86739dd936872a22bae9a1	v4ASV86	CCCCGGCGCCCCGAGTGGCAATCGCGTTTATTGGGTCTAAAGCGTCCGTAGTCTGTGTGATCAATCTTTCGTGAAATCGTGGTGCTCAACATCACGGCGTGCGGGAGATATTGTCATGCTAGAGACCGGGAGGAGTGTGGGGTATTCTCAAGGGAGCGGTAAAATGTGATAATCTTGAGAAGACCACCGGTGGCGAAGGCGCCACACTAGAACGGATCTGACGATGAGGGACGAAGGCTAGGGGAGCGAACC	d__Archaea; p__Nanoarchaeota; c__Nanoarchaeia; o__Woesearchaeales; f__Woesearchaeales; g__Woesearchaeales; s__uncultured_euryarchaeote	0.937181	0	0	0	0	0	0	0	0	0	0	0	0	0	0	0	0	0	0	0	0	0	0	0	0	0	0	0	0	0	0	0	0	0	0	0	0	0	0	0	0	0	0	0	0	0
1fa25d3b7d25a5741188bf895ed5206d	v4ASV87	CACCTGCGCCACAAGTGGGAACCATTATTATTGGGTCTAAAGCGTCCGTAGCTCGCTTTGTAAATTCTCTGTGAAATTGGCTTGCTCAACAAGTCAGCGTGCAGGGAACACTGCAAGGCTTGAGACCGGGAGAGGTCAAAGGTATTTTGGGGGGAGCGGTAAAATGTTATAATCCTCAGAGGACCACCAATGGCGAAGGCATTTGACCAGAACGGATCTGACAGTGAGGGACGAAAGCCAGGGGAGCGAACC	d__Archaea; p__Nanoarchaeota; c__Nanoarchaeia; o__Woesearchaeales; f__Woesearchaeales; g__Woesearchaeales; s__uncultured_euryarchaeote	0.866904	0	0	0	0	0	0	0	0	0	0	0	0	0	0	0	0	0	0	0	0	0	0	0	0	0	0	0	0	0	0	0	0	0	0	0	0	0	0	2	0	0	0	0	0	0
3bac5e0e45209c724791c0fcd77a24a3	v4ASV88	CACCCGCGCCACAAGTGGTCATCACGTTTATTGGGCCTAAAGCGTCCGTAGCCGGTTTAGTAAATCTTTTGTGAAATCGTCTTGCTTAACAGGACGACGTGCAAGAGAGACTGCTGAACTCGAGACCGGGAGGGGTCAGAAGTATTCTCAGGGGACTGGTAAAATGGGATAATCCTGAGAAGACTACCGATGGCGAAGGCAGCTGACCAGAACGGATCTGACGGTGAGGGACGAAAGCTAGGGGAGCGAACC	d__Archaea; p__Nanoarchaeota; c__Nanoarchaeia; o__Woesearchaeales; f__Woesearchaeales; g__Woesearchaeales; s__uncultured_euryarchaeote	0.875109	0	0	2	0	0	0	0	0	0	0	0	0	0	0	0	0	0	0	0	0	0	0	0	0	0	0	0	0	0	0	0	0	0	0	0	0	0	0	0	0	0	0	0	0	0
74640e7a654c263fdc846bb8a0c41a1c	v4ASV89	CACCAGCGCCACGAGTGGGAACCACGATTATTGGGCCTAAAGCGTCCGTAGCCGGATTAATAAATCCTTTGTGAAAGTGTTATGCTTAACATAACGAATGGCAGAGGACACTGTTAATCTTGAAACCGGGAGGGGTCAGAGGTATTCCGGGGGGACTGGTAAAATGGACTAATCCTCGGAGGACCACCGATGGCGAAGGCATCTGACTAGAACGGATTTGACGGTGAGGGACGAAAGCTAGGGGAGCGAACC	d__Archaea; p__Nanoarchaeota; c__Nanoarchaeia; o__Woesearchaeales; f__Woesearchaeales; g__Woesearchaeales; s__uncultured_euryarchaeote	0.773169	0	0	0	0	0	0	0	0	0	0	0	0	0	0	0	0	0	0	0	0	0	0	3	0	0	0	0	0	0	0	0	0	0	0	0	0	0	0	0	0	0	0	0	0	0
775d2c3164f398a3b67523bb4f6886ae	v4ASV90	CACCTGCGCCACAAGTGGCAATCACGTTTATTGGGCCTAAAGCGTTCGTAGCCGGATGTATAAGTCTTGGGTGAAATCGTTGCGCTTAACAAAACGACGTGCTTGAGAAACTGTATATCTAGAGACCGGGAGGAGTTAGGGGTATTCTTGAGGGAGCGGTAAAATGCTATAATCTCAAGAGGACCACCTGTGGCGAAGGCGCCTAACTAGAACGGGTCTGACGGTGAGGAACGAAAGCTAGGGGAGCAAACC	d__Archaea; p__Nanoarchaeota; c__Nanoarchaeia; o__Woesearchaeales; f__Woesearchaeales; g__Woesearchaeales; s__uncultured_euryarchaeote	0.926343	0	0	7	0	0	0	0	0	0	0	0	0	0	0	0	0	0	0	0	0	0	0	0	0	0	0	0	0	0	0	0	0	0	0	0	0	0	0	0	0	0	0	0	0	0
798fc1cf0ee1e7c3e402aff1d9eadf6d	v4ASV91	CACCAGCGCCACAAGTGGCAACCATTTTTATTGGGCCTAAAGCGTCCGTAGCTGGTTCTGTAAATTTCCTGTGAAATCGTTAGGCTTAACCTAACGACGTGCAGGAAACACTGCAGGACTAGGGACCGGGAGGCGTCAGAGGTATTCTTGAGGGAGCGGTAAAATGCTATAATCTCAGGAAGACCACCTGTGGCGAAGGCGTCTGACGAGAACGGATCCAACGGTGAGGGACGAAAGCCAGGGGAGCGAACC	d__Archaea; p__Nanoarchaeota; c__Nanoarchaeia; o__Woesearchaeales; f__Woesearchaeales; g__Woesearchaeales; s__uncultured_euryarchaeote	0.770194	0	0	2	0	0	0	0	0	0	0	0	0	0	0	0	0	0	0	0	0	0	0	0	0	0	0	0	0	0	0	0	0	0	0	0	0	0	0	0	0	0	0	0	0	0
7fd0bc94131f95e0dad22b263bcd5c30	v4ASV92	CACCAGCGCCCCAAGTGGTGATCACGTTTATTGGGCCTAAAGCGTTCGTAGCCGGTTTAGTAAATCCTTTGTGAAATCGTTGTGCTTAACACAACGGCGTGCAGGGGACACTGCTAAACTTGGAACCGGGAGGAGTTAGAAGTATGCCGTGGGGACTGGTAAAATGGGATAATCCACGGTAGACTACCGATGGCGAAGGCATCTAACTAGAACGGATTCGACGGTGAGGAACGAAAGCCAGGGGAGCGAACC	d__Archaea; p__Nanoarchaeota; c__Nanoarchaeia; o__Woesearchaeales; f__Woesearchaeales; g__Woesearchaeales; s__uncultured_euryarchaeote	0.825253	0	0	0	0	0	0	0	0	0	0	0	0	0	0	0	0	0	0	0	0	0	0	18	0	0	0	0	0	0	0	0	0	0	0	0	0	0	0	0	0	0	0	0	0	0
a41b9f44122fe6f70720f29782572f30	v4ASV93	CACCTGCGCCACAAGTGGCAATCGCGTTTATTGGGCCTAAAGCGTCCGTAGCCGGATATATACGTCCTGGGTGAAATCGTTGCGCTCAACAAAACGACGTGCTTGGGAGACTATATATCTTGGGACCGGGAGGCGTGATGGGTATTCCGGAGGGAGCGGTAAAATGCTATAATCTCCGGAGGACCACCTGTGGCGAAGGCGCATCACGAGAACGGATCCGACGGTGAGGGACGAAAGCTAGGGGAGCAAAAC	d__Archaea; p__Nanoarchaeota; c__Nanoarchaeia; o__Woesearchaeales; f__Woesearchaeales; g__Woesearchaeales; s__uncultured_euryarchaeote	0.779877	0	0	35	0	0	0	0	0	0	0	0	0	0	0	0	0	0	0	0	0	0	0	0	0	0	0	0	0	0	0	0	0	0	0	0	0	0	0	0	0	0	0	0	0	0
a44ed4cc1bfd11490b63ad25ac79a72d	v4ASV94	CACCTGCGCCCCAAGTGGCAATCGCGTTTATTGGGCCTAAAGCGTTCGTAGCCGGATTAATCAGTCTTGGGTGAAATCGTCGCGCTCAACAAGACGGCGTGCTTGAGATACTGTTAATCTTGGGACCGGGAGGCGTCAAGGGTATTCGAGAGGGAGCGGTAAAATGCTATAATCTCTCGAGGACCACCTGTGGCGAAGGCGCTTGACGAGAACGGGTCCGACGGTCAGGGACGAAAGCTAGGGGAGCAAACC	d__Archaea; p__Nanoarchaeota; c__Nanoarchaeia; o__Woesearchaeales; f__Woesearchaeales; g__Woesearchaeales; s__uncultured_euryarchaeote	0.996723	0	0	0	0	0	0	0	0	0	0	0	0	0	0	0	0	0	0	0	0	0	0	19	0	0	0	0	0	0	0	0	0	0	0	0	0	0	0	0	0	0	0	0	0	0
b1a37f068d91e90a3be57edacd34847d	v4ASV95	CACCAGCGCCACAAGTGGCAATCGCTTTTATTGGGCCTAAAGCGTCCGTAGCCGGTTTAGCAAATTTCCTGTGAAATCGATGTACTCAATATATCGACGTGCAGGAAACACTACTAAGCTAGGGACCGGGAGGCGTCAGAGGTATTCTTGAGGGAGCGGTAAAATGCTATAATCTCAAGAGGACCCCCTGTGGCGAAGGCGTCTGACGAGAACGGATCCGACGGTGAGGGACGAAAGCCAGGGGAGCGAACC	d__Archaea; p__Nanoarchaeota; c__Nanoarchaeia; o__Woesearchaeales; f__Woesearchaeales; g__Woesearchaeales; s__uncultured_euryarchaeote	0.832797	0	0	6	0	0	9	0	0	0	0	0	0	0	0	0	0	0	0	0	0	0	0	0	0	0	0	0	0	0	0	0	0	0	0	0	0	0	0	0	0	0	0	0	0	0
ca501ff000b3df93a9ec4794c08943b1	v4ASV96	CACCTGCGCCCCAAGTGGCAATCATGATTATTGGGCCTAAAGCGTTCGTAGCCGGAAAAGTCAGTTCTGGGTGAAATCGCTGCGCTTAACAAAGCGACGTGCTTGGAATACTGCTTTTCTAGAGACCGGGAGGCGTGAAGGGTATTTTTGAGGGAGCGGTAAAATGCGATAATCTCAAGAGGACCACCTGTGGCGAAGGCGCTTCACGAGAACGGGTCTGACGGTGAGGGACGAAAGCTAGGGGAGCAAACG	d__Archaea; p__Nanoarchaeota; c__Nanoarchaeia; o__Woesearchaeales; f__Woesearchaeales; g__Woesearchaeales; s__uncultured_euryarchaeote	0.767709	0	0	0	0	0	0	0	0	0	0	0	0	0	0	0	0	0	0	0	0	0	0	4	0	0	0	0	0	0	0	0	0	0	0	0	0	0	0	0	0	0	0	0	0	0
e68998e9b0f2a9f338986fdb525f6cea	v4ASV97	TACCGGCGCCACAAGTGGCAATCATGATTATTGGGCCTAAAGCGTTCGTAGCTGGTCCGAGCCGTTCTTTGTGAAATCGTCTGACTCAATCGGACGGCGTGCAAAGAATACCCTCGGACTTGAGACTGGGAGAGGTAAGAGGTATTTCTGGGTTAGCGGTAAAATGTGTTGACCCCAGAAGGACCGCCGATAGCGAAGGCATCTTACTAGAACAGGTCTGACAGTGAGGGACGAAGGCTAGGGGAGCAAACG	d__Archaea; p__Nanoarchaeota; c__Nanoarchaeia; o__Woesearchaeales; f__Woesearchaeales; g__Woesearchaeales; s__uncultured_euryarchaeote	0.707465	0	0	0	0	0	0	0	0	0	0	0	0	0	0	0	0	0	0	0	0	0	0	3	0	0	0	0	0	0	0	0	0	0	0	0	0	0	0	0	0	0	0	0	0	0
390f24ea3294c43c03c35165014059e7	v4ASV98	TACCGGCGCCTCAAGTGGTAGTCGCTTTTATTGGGCCTAAAACGTCCGTAGCCGGTCTGATACATTCGTGGGTAAATCAACCAGCTCAACTGGTTGAATTCTGCGAGGACGGTCAGACTTGGGACCGGGAGAGGTGTGGGGTACGCTCAGGGTAGGGGTAAAATCCTGTCATCCTGAGCGGACCACCTGTTGCGAAGGCGCCACACTAGAACGGATCCGACGGTCAGGGACGAAGCCTAGGGGCACGAACC	d__Archaea; p__Thermoplasmatota; c__Thermoplasmata; o__Marine_Group_II; f__Marine_Group_II; g__Marine_Group_II	1	0	0	0	0	0	0	0	0	0	13	0	0	0	0	0	0	0	0	0	0	0	0	0	0	0	0	0	0	0	0	0	0	0	0	0	0	0	0	0	0	0	0	0	0	0
ab6286f430cf97db562cb36306becf2b	v4ASV99	TACCGGCGCCTCAAGTGGTAGTCGATTTTATTGGGCCTAAAACGTCCGTAGCCTGTTTGGTACATTCGTGGGTAAATCAACCAGCTCAACTGATTGAATTCTGCGAGCACGGCCAGACTTGGGACCGGGAGAGGTGTGGGGTACGCTCAGGGTAGGGGTAAAATCCTGTCATCCTGAGCGGACCACCTGTTGCGAAGGCGCCACACTAGAACGGATCCGACGGTCAGGGACGAAGCCTAGGGGCACGAACC	d__Archaea; p__Thermoplasmatota; c__Thermoplasmata; o__Marine_Group_II; f__Marine_Group_II; g__Marine_Group_II	1	0	0	0	0	0	0	0	0	0	0	0	0	0	0	0	0	0	0	0	0	0	0	0	0	0	0	0	0	0	0	0	0	0	0	0	0	0	0	0	0	0	3	0	0	0
63fa38bd43744262b488abda66d493c2	v4ASV100	TACCGGCAGCTCAAGTGGTCGTCGCTTTTATTGGGCCTAAAACGTCCGTAGCCTGTTTGGTAAATCTGTGGGTAAATCAACCAGCTTAACTGGTTGAATTCTGCAGAGACTGCCAGACTAGGGACCGGGAGAGGTGTGGGGTACTCTAGGGGTAGGGGTAAAATCCTGTCATCCTTAGAGGACCACCAGTTGCGAAGGCGCCACACTGGAACGGATCCGACGGTCAGGGACGAAGCCTAGGGGCACGAACC	d__Archaea; p__Thermoplasmatota; c__Thermoplasmata; o__Marine_Group_II; f__Marine_Group_II; g__Marine_Group_II; s__marine_metagenome	0.844008	0	0	0	0	0	0	0	0	0	16	0	0	0	0	0	0	0	0	0	0	0	0	0	0	0	0	0	0	0	0	0	0	0	0	0	0	0	0	0	0	0	0	0	0	0
f350bce41eb779bc07d5fe6da72478fa	v4ASV101	TACCTGCAGCCCAAGTGGTGGTCGATTTTATTGAGTCTAAAACGTTCGTAGCCGGTTTGATAAATCCTTGGGTAAATCGGAAAGCTTAACTTTCCGAATTCCGGGGAGACTGTCAAACTTGGGACCGGGAGAGGCTAGAGGTACTTCTGGGGTAGGGGTAAAATCCTGTAATCCTAGAAGGACCACCGGTGGCGAAGGCGTCTAGCTAGAACGGATCCGACGGTGAGGGACGAAGCCCTAGGTCGCAAACG	d__Archaea; p__Thermoplasmatota; c__Thermoplasmata; o__Methanomassiliicoccales; f__Methanomethylophilaceae	1	19	0	0	0	0	0	0	0	0	0	0	0	0	0	0	0	0	0	0	0	0	0	0	84	0	0	0	0	0	0	0	0	0	0	0	16	0	0	0	0	0	0	0	0	0
2cae9e07427ca44541828f37a50ba4e6	v4ASV102	TACCCGCAGCCCAAGTGGTGGTCGATTTTATTGAGTCTAAAACGTTCGTAGCCGGTTCGGTAAATCTTTGGGTAAATCGGAAAGCTTAACTTTCCGAATTCCGAGGAGACTGCCGAACTTGGGACCGGGAGAGGCAAGAGGTACTTGAGGGGTAGGGGTAAAATCCTGTAATCCTTCAAGGACCACCGGTGGCGAAGGCGTCTTGCTAGAACGGATCCGACGGTGAGGGACGAAGCCCTGGGTCGCAAACG	d__Archaea; p__Thermoplasmatota; c__Thermoplasmata; o__Methanomassiliicoccales; f__Methanomethylophilaceae; g__uncultured; s__uncultured_archaeon	0.981523	11	0	0	0	0	0	0	0	0	0	0	0	0	0	0	0	0	0	0	0	0	0	0	0	0	0	0	0	0	0	0	0	0	0	0	0	0	0	0	0	0	0	0	0	0
33ba78b8b23e6de18adbad7fd7829ddb	v4ASV103	TACCTGCAGCCCAAGTGGTGGTCGATTTTATTGAGTCTAAAACGTTCGTAGCCGGTTTGATAAATCCTTGGGTAAATCGGAAAGCTTAACTTTCCGAATTCCGAGGAGACTGTCAAACTTGGGACCGGGAGAGGCAAGAGGTACTTGGGGGGTAGGGGTAAAATCCTGTAATCCTTCAAGGACCACCGGTGGCGAAGGCGTCTTGCTAGAACGGATCCGACGGTGAGGGACGAAGCCCTGGGTCGCAAACG	d__Archaea; p__Thermoplasmatota; c__Thermoplasmata; o__Methanomassiliicoccales; f__Methanomethylophilaceae; g__uncultured; s__uncultured_archaeon	0.837672	0	0	0	0	0	0	0	0	0	0	0	0	0	0	0	0	0	0	0	0	0	0	0	0	0	0	0	0	0	0	0	0	0	0	0	0	0	0	0	0	0	0	0	0	0
481fb612600d31d52d53a1ea18e08765	v4ASV104	TACCCGCAGCCCCAGTGGTGGTCTTTGTTATTGAGCCTAAAGCGTCCGTAGCCGGACTGGTAAATCCTTGGGTAAATCGAGTGGCTTAACCAATCGAATTCCGGGGACACTGCCAGTCTAGGGACCGGGAGAGGTGGAAGGTACTCATGGGGTAGGGGTAAAATCCTGTAATCCTGTGAGGACCACCGGTGGCGAAGGCGTTCCACCAGAACGGATCTGACGGTAAGGGACGAAGCCCTGGGTCGCGAACC	d__Archaea; p__Thermoplasmatota; c__Thermoplasmata; o__Methanomassiliicoccales; f__uncultured; g__uncultured; s__uncultured_euryarchaeote	0.99145	0	0	0	0	0	0	0	0	0	0	0	0	0	0	0	0	0	0	0	0	0	0	0	0	0	0	0	0	0	0	0	0	0	0	0	0	0	0	0	0	0	0	0	0	0
304c7a14a455bea704f5459430492005	v4ASV105	TACCCGCAGCCCGAGTGGTGGTCGCTATTATTGGGCCTAAAACGTCCGTAGCCTGCCCGGTAAATTCTTGGGGAAATCGGTCAGCTCAACTGACCGAAGTCCGAGGAGACTGTCGGGCTTGGGACTGGGTGAGGTCAGAGGTACTTCAGGGGTAGGGGTAAAATCCTGTAATCCTTGAAGGACCACCAGTGGCGAAGGCGTCTGACTAGAACGGATCCGACGGTAAGGGACGAAGCCCTGGGGCACAAACG	d__Archaea; p__Thermoplasmatota; c__Thermoplasmata; o__uncultured; f__uncultured; g__uncultured; s__uncultured_eukaryote	1	0	0	0	0	0	0	0	0	0	0	0	0	0	0	0	0	0	0	0	0	0	0	0	0	0	0	0	0	0	0	0	0	0	0	2	0	0	0	0	0	0	0	0	0	0
08603d5d2668b491e983b44dae0f1fd6	v4ASV106	TACCGGCAGCTCTAGTGGTAGCCACTTTTATTGGGCCTAAAGCGTCCGTAGCCGGTCGGGTAAATCCTTGGGTAAATCGTACAGCTTAACTGTGCGGCTTCCGGGGAGACTGCTTGACTTGGGACCGGGAGAGGTTGGAGGTACTCCTGGGGTAGGGGTGAAATCCTGTAATCCTAGGTGGACCACCGGTGGCGAAGGCGTCCAACCAGAACGGCTCCGACGGTGAGGGACGAAGGCTAGGGGCGCAAACC	d__Archaea; p__Thermoplasmatota; c__Thermoplasmatota; o__Thermoplasmatota; f__Thermoplasmatota; g__uncultured	1	0	0	0	0	0	0	0	0	0	0	0	0	0	0	0	0	0	0	0	0	0	0	0	0	0	0	0	0	0	0	0	0	0	0	0	0	0	0	0	0	0	0	0	0	0
000837b2c13d0b3d5dd32ba218536672	v4ASV107	TACGGATGGTGCAAGTGTTACTCTTCCTAACTGGGCGTAAAGGGTAGGTAGGCGATAACTTAAGTTTGATTTTAAATTTCAAGAAATTGTAATTAATTTTATACTATTTTGATTAGAGTATTATAAAAGTACGTGTAGCTTATAGTTTCGAGTTAGTAACTTTTTGAAATAATAGGTTGTACCAAAGGTTAAAGCATCGTTCTATATAATACTGACGCTGATTTACTAAAGTATGGGTATCGAAAG	d__Bacteria	0.957535	0	0	0	0	0	0	0	0	0	0	0	0	0	0	0	0	0	0	0	0	0	0	0	0	0	0	0	0	0	0	0	0	0	0	0	0	0	0	0	0	0	0	0	0	0
02a94e0992416d8e286a1956d2c7052b	v4ASV108	TACGGAGAGGGCAAGTGTTATTCGCATTGACTGGGTGTAAAGGGTGCGTAGGTGGCTTGTTAAGTTTCAAAGTAAAGGTTAAACCCAAAGTTTAAAAGCTTTTTAATACTAATAGGCTAGAGTTTACTAGAAGATAGCCGAACATTAAGTGTAAAGGTGAAATTTTTCGATATTTAAAGGACATGCAATAGGCGAAGGCTGCTATCTATTTTAATACTGACACTGAGGCACAAAAGCATAGGGATCAAACA	d__Bacteria	0.993564	0	0	0	0	0	0	0	0	0	0	0	0	0	0	0	0	0	0	0	0	0	0	0	0	0	0	0	0	0	0	0	0	0	0	0	0	0	0	0	0	0	0	0	0	0
03bc5abaf2545e583770b7703a133fd9	v4ASV109	TACAGAGGGGGCTAGCGTTATTCATATTTATTAGGCGTAAAGGGTGCGTAGGTGATTGACATAATTAAATATAAATTTTAATAAATAGTTATAAAATTACTTTATAACTAATAATACTTAAAAACTATTTAAAATTGGTCAATTCGAGTTAGAAAGGGGGTAATAGAATTTTTAGTGTAGAGGTAAAATTCGGCAATACTAGAAGGAATACCAAAGGCGAAGGCATTTACCTGGTTCTAAACTGACATTGAGGCACGAAGGCATGGGTAGCAAACA	d__Bacteria	0.995027	0	0	0	0	0	0	0	0	0	0	0	0	0	0	0	0	0	0	0	0	0	0	0	0	0	0	0	0	0	0	0	0	0	0	0	0	0	0	0	0	0	0	0	0	0
049a60ede81d5eb9b087c01d1dbdadf2	v4ASV110	TACGAGGGGTGCTAGCGTTGTTCGGAATCATTGGGCGTAAAGCGCATGCAGGCGGCTAAGACAGTCAGACGTGAAAGCCCTGGGCTCAACCCAGGACGTGCGTTTGATACTTCTTAGCTTGAATGTCAAAGAGGTTCGTGGAATTCCAGGTGTAGCGGTGAAATGCGTAGATATCTGGAGGAACATCGGTGGGGAAGCCGGCGGACTGGTTGAACATTGACGCTCAGATGCGAAAGCGTGGGGAGCAAACA	d__Bacteria	1	0	0	0	0	0	0	0	0	0	0	0	0	0	0	0	0	0	0	0	0	0	0	13	0	0	0	0	0	0	0	0	0	0	0	0	0	0	0	0	0	0	0	0	0	0
0583eb2d0c0953a5b40791a03e770f83	v4ASV111	TACAGAGGGAGCGAGCGTTGTTCGGATTTATTGGGCGTAAAGGGTGCGTAGGCGGTTTTGTAAGTGGAGTGTTAAATCCCTGGGCTCAACCCAGGAATCGCATTCCAAACTGCGAAACTAAGAGTATGGTAGAGGAAAGTGGAATTCCTAGTGTAGAGGTGGAATTCGTTGATATTAGGAGGAACACCAGAGGCGAAGGCGGCTTTCTGGACCATTACTGACGCTGAGGCACGAAAGCGTGGGGAGCAAACA	d__Bacteria	1	0	0	0	0	0	0	0	0	0	0	0	0	0	0	0	0	0	0	0	0	0	0	0	0	0	0	0	0	0	0	0	0	0	0	5	0	0	0	0	0	0	0	0	0	0
05b4389b1dbe1f70d10f96eedca38242	v4ASV112	TACGGAGGGTGCAAACGTTGCTCGGATTTACTGGGCGTAAAGGGAGCGCAGGCGGCTTATTAAGTCTGATGTGAAAGCCCGGGGCTCAACCTCGGAACTGCATTGGATACTGGTAAGCTTGAGTATGTTAGAGGAGAGCGGAATACCTGGTGTAGCGGTGAAATGCGTTGAGATCAGGTGGAACACCGGTGGCGAAGGCGGCTCTCTGGGGCATTACTGACGCTGAGGCTCGAAAGCGTGGGGATCAAACA	d__Bacteria	1	0	0	0	0	0	0	0	0	0	0	0	0	0	0	0	0	0	0	0	0	0	0	0	0	0	0	0	0	0	0	0	0	0	0	19	0	0	0	0	0	0	0	0	0	0
0670729e69cdddd2760bada66b982b49	v4ASV113	TACGGAGGGGGCTAGTGTTGTTCGTCATGACTAGGTGTAAAAAGAGTGTAGGCAGTCTTTTATGTCCTTTTACAAATATTTAAATTATATCTACCAATTGATACTTTTAGACTAGAATAGTAAGGATGAGGATAGTATTTTCAGTGGAGATGTGAAATGCTTTAATATTGAACAGACTAACAAAATTAACATAGTTCTCAACAACTATTGACGCTCAAACTCTAAGGTATAGGTAGCAAATG	d__Bacteria	0.901573	0	0	0	0	0	0	0	0	0	0	0	0	0	0	0	0	0	0	0	0	0	0	0	0	0	0	0	0	0	0	0	0	0	0	0	0	0	0	0	0	0	0	0	0	0
06b8b506854ee4d027e68337bf3bb20d	v4ASV114	TACGGAGGGGGCGAGTGTTACTCATAATGACTGGGCGTAAAGGGTACGTAGACTGTTTATTAAGTTAAGTGTTAAAGGCTAGGTTAATAGCGTAGTTAAGCGCTTAATACTGGTAGACTAGAGTATAGAAGAGGAGAGTGGTATTTTTAGTGGAGAGGTGATATTCGATGATATTAAAGAGACGATCTAAGGCGAAGGCAACTCTCTGGTCTATTACTGACGTTGAGGTACTGAAGCATGGGTAGCAAATC	d__Bacteria	0.980279	0	0	0	0	0	0	0	0	0	0	0	0	0	0	0	0	0	0	0	0	0	0	0	0	0	0	0	0	0	0	0	0	0	0	0	0	0	0	0	0	0	0	0	0	0
08a0eb4c945e77e7f223364fc5c6db78	v4ASV115	TACGGAGGGGGCAAGCGTTGTTCGGATTTACTGGGCGTAAAGGGCGTCTAGGTGGCTTTATTAGTTGGATGTGAAATCCCTCGGCCTAACCGAGGAACTGCATCCAAAACTGTAGAGCTTGAGTGTGGGAGAGGAAAGCGGAATTCCTAGTGTAGCGGTGAAATGCGTAGATATTAGGAGGAACACCGATGGCGAAGGCAGCTTTCTGGACCAACACTGACACTAAAGCGCGAAGGCTAGGGGAGCGAACG	d__Bacteria	1	0	0	0	0	0	0	0	0	0	0	0	0	0	0	0	0	0	0	0	0	0	0	0	0	0	0	0	0	0	0	0	0	0	0	0	0	0	0	0	0	0	0	0	0	0
08bb481acaa4f73dd22becacd3444463	v4ASV116	TACGTGAGGGGCGTGTGTTATTCGACCTAATTGGGCGTAAAGGGTGTGTAGGTGGTCAAATACGCTAAAATTGAAAATTTACTGAAAAGTAAAATTGGTTTTATTACGGTTTGACTAGAGTTTTAAAGAGGTTAATAGTATTTCTGGTGGAGAGTTAATATTTCTAGATATCACGAAGGACTTACAAAGGTGAAGACAATTAACTGGTTAAAACTGACATTGAGACACGAAAGCATAGGGAGCAAACA	d__Bacteria	0.971241	0	0	0	0	0	0	0	0	0	0	0	0	0	0	0	0	0	0	0	0	0	0	0	0	0	0	0	0	0	0	0	0	0	0	0	0	0	0	0	0	0	0	0	0	0
09abaa93d55c83862b91aa79e0d6a82a	v4ASV117	TACGAATGGTGCAAGCGTTGTTCGGAATCATTGGGCGTAAAGCGTGTGCAGGCGGTTTGCCAAGTCTGATGTGAAAGCCCAGAGCTCAACTCTGGAACTGCATTGGAAACTGGCAGACTTGAGGACGAGAGGGGCTTGTGGAATTCCAGGTGTAGGGGTGAAATCCGTAGAGATCTGGAGGAACACCGGTGGCGAAGGCGACAAGCTGGATCGTACCTGACGCTCAAGCACGAAAGCATGGTTAGCAAACA	d__Bacteria	1	0	0	0	0	0	0	0	0	0	0	0	0	0	0	0	0	0	0	0	0	0	0	0	0	0	0	0	0	0	0	0	0	0	0	0	0	0	6	0	0	0	0	0	0	0
0ab1f40603cfe62a88edfde72e0ce4f4	v4ASV118	AACGGGGGGGGCAAGTGTTACTCGTCGTGATTGGGCGTAAAGGGTACGTAGTTGTTTTTTTTGTTAAGGGCTAAATGTAAAAGCTAAACTTTTAATAAGGCTTATTAATACAATCAAACTAGAGTCTAGAAAAGGATAGTAGTATTTTTAGTGGAGAGGTAAAATTTGTAGATATTAAAAAGACTCGCACTCGCGAAGGCGACTATCTAGGCTAGCACTGACACTGAGGTACAAAAGTATAGGGAGCAAAT	d__Bacteria	0.9776	0	0	0	0	0	0	0	0	0	0	0	0	0	0	0	0	0	0	0	0	0	0	0	0	0	0	0	0	0	0	0	0	0	0	0	0	0	0	0	0	0	0	0	0	0
0d12e51d6979d8e3d1734f1bce0d9504	v4ASV119	TACGAGGGGGGCAGGCGTTATTCGTGATAACTGGGCGTTAAGGGCAAGTAGGTGGCTTTTTGAAAAAAATATAAAAGAACGATAACATCGTAATGTATTTTTAATATTTAAGCTTGAGTATAGTAGAAAATAATAGTATTTTTAATTTAGAGGTAGTAATCATAGATATTAAAGAGACTTTCAATAGCGAAGGCAATTATTTATATTATACTGACACTGAGATGCGAAGGTATGGGTATCGAAGG	d__Bacteria	0.87232	0	0	0	0	0	0	0	0	0	0	0	0	0	0	0	0	0	0	0	0	0	0	0	0	0	0	0	0	0	0	0	0	0	0	0	0	0	0	0	0	0	0	0	0	0
0e2e632763c04d33d3f4fdfd754d4988	v4ASV120	AGACAGATAGGATTTAGCATTGTTGATCTTAAATAGGCTGCGTGTTTAGGTTGATAAGTTTTTAAAGAAATAAAAAACTTTAAAAAAAATCTGGAGGAATTTAGAAGAGCAAAGAATATTATGAAAGAGGGGTAAAATACTAAGAAATCTAATGGAAGAACTAAAAAAGGCTACAGCCTTGCTCTATTTATTTCCTGACACTGATGCACTAAAGTGTAGGTAGCAAAAG	d__Bacteria	0.807579	0	0	0	0	0	0	0	0	0	0	0	0	0	0	0	0	0	0	0	0	0	0	0	0	0	0	0	0	0	0	0	0	0	0	0	0	0	0	0	0	0	0	0	0	0
0e96e96275d19acd99bc27794e9f4aa1	v4ASV121	TACGGAGGGTGCAAGCGTTGTTCGGAATTACTGGGCGTAAAGCGTGCGCAGGCGGCTTCATAAGTCAGACGTGAAAGCCCGGGGCTCAACCCCGGGAGGTCGTTTGATACTGTGGAGCTTGAGTACGGGAGAGGGGTGTGGAATTCCCAGTGTAGAAGTGAAATTCGTAGATATTGGGAGGAACACCAGTGGCGAAGGCGACACCCTGGCCCGAGACTGACGCTCAGGCACGAAAGCGTGGGGAGCAAACA	d__Bacteria	1	0	0	0	0	0	0	0	0	0	0	0	0	0	0	0	0	0	0	0	0	0	0	0	0	0	0	0	0	0	0	0	0	0	0	81	0	0	8	0	0	0	0	0	0	0
101659f5e6a24cd094b418bd76f6b3ec	v4ASV122	TACGGAGGGTGCGAGCGTTAATCGGAATTACTGGGCGTAAAGCGCACGCAGGCGGCTTGTTAAGCTAGATGTGAAAGCCCCGGGCTCAACCTGGGATAGTCATTTAGAACTGGCAGACTAGAGTATGGTAGGGGTAAAGGGAATTTCCAGTGGAGCGGTGAAATGCGTAGAGATTGGAAAGAACACCGATGGCGAAGGCACTTTACTGGGCTATTACTAACACTCAGAGACGAAAGCTAGGGGAGCAAATG	d__Bacteria	1	0	0	0	0	0	0	0	0	0	0	0	0	0	0	0	0	0	0	0	0	0	0	0	0	0	0	0	0	0	0	0	0	0	0	0	0	0	0	0	0	0	0	0	0	0
105559b3ef278569ad5681d98725272a	v4ASV123	TACGGGGGGGACGAGTGTTACTCGGAATGACTGGGCGTAAAGGGTCCGTAGGTTGTTTAAAGTGTTGGAATGCAAAAAATGAGGCCTAACCTTATTATTGTTCCGAGACCTTTAAACTTGAGTTTAGAAGGGGGTGATAGAATTCACAGAGGAGGGGTGCAATCCTATGATTTTGTGAGGAACACCAGAGGCGAAGGCGATCACCTGGTATAAACTGACACTGATGGACGAAGGCGTGGGTAGCGAATG	d__Bacteria	0.99674	0	0	0	0	0	0	0	0	0	8	0	0	0	0	0	0	0	0	0	0	0	0	0	0	0	0	0	0	0	0	0	0	0	0	0	0	0	0	0	0	0	0	0	0	0
115087cff865e91401bd2e38cb33655f	v4ASV124	TACGGAGAGGGCTAGTGTTATTCGTATTGACTGGGCGTAAAGCGTATGAAGGCTGCTATCTAAGTTTCTAAGAAAATCATAATTAATTTGTATGACATTATTAATACTAGATAGCTTGAGTATCTAAGAATATAGTAGTACTTTAAGTGTAGAGGTAAAATTCTTATATATTTAAGGGACTCGCATTCGACGACGGTAACTATATATTGGGTACTGACGCTTTAGTACAAAAGCATGGGTAGCGAACT	d__Bacteria	0.960793	0	0	0	0	0	0	0	0	0	0	0	0	0	0	0	0	0	0	0	0	0	0	0	0	0	0	0	0	0	0	0	0	0	0	0	0	0	0	0	0	0	0	0	0	0
14aac90b81e8eb040c1d47f9638e1b83	v4ASV125	TACGGAGGGTGCAAGCGTTGTTCGAAATTACTGGGCGTAAAGCGCACGCAGGTTGTTTAGTAAGTTCCATGTGAAAGACTTCGGCTCAACCGGAGATGGTCATGGAAAACTACTAAACTAGAGTACGAGAGAGGAGAGCGGAATTCCAAGTGTAGAGGTGAAATTCGTAGATATTTGGAGGAACACCGGCGGCGAAAGCGGCTCTCTGGCTCGCTACTGACACTCATGTGCGAAAGCGTGGGTAGCAAACA	d__Bacteria	1	0	0	3	0	0	0	0	0	0	0	0	0	0	0	0	0	0	0	0	0	0	0	0	0	0	0	0	0	0	0	0	0	0	0	0	0	0	0	0	0	0	0	0	0	0
16fe2786b3673c79973fa59404aa5a74	v4ASV126	TACGGGGGGTGCAAGCGTTGTCCGGAATCATTGGGCGTAAAGAGAATGTAGGCGGAATTATAAGTCTGGTGTGAAATCCCACAGCTCAACTGTGGAACTGCATCGGATACTGTTTTTCTTGAGTTATAGAGGGGGTCGCGGAATTTCTGGTGTAGAGGTGAAATTTGTAGATATCAGAAAGAACACCGGTGGCGAAGGCGGCGACCTGGCTATTAACTGACGCTGAGATTCGAAAGCGTGGGGAGCGAACA	d__Bacteria	0.999999	10	0	32	0	0	27	0	0	0	0	0	0	0	0	0	0	0	0	0	0	0	0	0	0	0	0	0	0	7	26	63	0	0	0	61	0	0	7	0	0	195	0	0	196	0
1768d2e05c82d496d74a3aff0b07c988	v4ASV127	GACGAGAGGGGCAAGCGTTACCCGTAATGATTGGGCGTAAAGGGTCCGTAGACTGCTATTAGGTAGTTGTTAATCAAAGACTAGGGGCAAGCCGTAGAAAGGTTTTCAAGACACATTAGCTAGGGTATAGCAGAGGTTATCATAATTCTACGTGGAGGGGTGAAATCTGTTGATATGTGGAGGAATGCCAAAGGCGAAAGCTGTTAACTGGGCTATGACTGACGTTGAGGGACGAAGGCTTGGGGAGCAAATA	d__Bacteria	0.988047	0	0	0	0	0	0	0	0	0	0	0	0	0	0	0	0	0	0	0	0	0	0	0	0	0	0	0	0	0	0	0	0	0	0	0	0	0	0	0	0	0	0	0	0	0
176ad5b5a01a67fcb1a6a241a3aea800	v4ASV128	TACGTAAGTGGCAAACGTTGTCCGGAATCACTGGGTGTAAAGCGCATGTAGGCGGCTATCTAAGTCTGAGGTGAAATCTATGGGCTCAACCCATAAACGGCCTTGGAAACTGGAAAGCTTGAGGGTGATAGGGGAAAGTGGAATTTTGGGTGTAGCGGTGAAATGCATAGATATCCAAGAGAATATCGATGGCGAAGGCAGCTTTCTGGATCACTCCTGACGCTGAGATGCGAAAGCTAGGGTAGCGAACG	d__Bacteria	0.999968	3	0	0	0	0	0	0	0	0	0	0	0	0	0	0	0	0	0	0	0	0	0	0	0	0	0	0	0	0	0	0	0	0	0	7	5	0	4	4	0	2	0	0	0	6
17a696e202cf4d0e7b4fda20da30ecf3	v4ASV129	TACAGAGGGGGCTAGCGTTATTCATATTTATTAGGCGTAAAGGGTGCGTAGGTGATTGACATAATTAAATATAAATTTTAATCAATAGTTATAAATTTTTTTATAACTAATAATACTTAAAAACTATTTAAAATTGGTCAATTTGAGTTAGAAAGGGGGTAATAGAATTTTTAGTGTAGAGGTAAAATTCGGCAATACTAGAAGGAATACCAAAGGCGAAGGCATTTACCTGGTTCTAAACTGACATTGAGGCACGAAGGCATGGGTAGCAAACA	d__Bacteria	0.994427	0	0	0	0	0	0	0	0	0	0	0	0	0	0	0	0	0	0	0	0	0	0	0	0	0	0	0	0	0	0	0	0	0	0	0	0	0	0	0	0	0	0	0	0	0
17b0fbdecfc34e8749bd5d4166604e8d	v4ASV130	TACGGAGGGGACTAGTGTTATTCGTCGTGACTAGGTGTAAAAAGAGTGTAGGCGGTTTATTATGTTCTTCAATAAAGACTTTGATTATTTTTATGATTTATACTATTAAACTAGAATTTAAGGGATGGGAATAGTACTTTCAGTGTAGAGGTGGAATGCTTTAATATTGAACGGACTAACAAAATTAACATAGTTCCCAACCAAGATTGACGCTCAAGCTCCAAGGTATAGGTAGCCAATG	d__Bacteria	0.791863	0	0	0	0	0	0	0	0	0	0	0	0	0	0	0	0	0	0	0	0	0	0	0	0	0	0	0	0	0	0	0	0	0	0	0	0	0	0	0	0	0	0	0	0	0
188d71e41a9898ad5895b81169e668c8	v4ASV131	TACGGGGGGAGCAAGCGTTGTCCGGAATCATTGGGCGTAAAGGGTGCGTAGGTGGATTGTTAAGTCTGGTGTGAAAGTTTGCGGCTCAACCGTAAAATGCCACTGGATACTGACAATCTTGAGTCATAGAGGGGATAGCGGAATTCCAGGTGTAGCGGTGAAATGCGTAGATATCTGGAGGAACACCAGTGGCGAAGGCGGCTATCTGGCTATGTACTGACACTGATGCACGAAAGCGTGGGTAGCAAACA	d__Bacteria	1	0	0	0	0	0	0	0	0	0	0	0	0	0	0	0	0	0	0	0	0	0	0	0	0	0	0	0	0	0	0	0	0	0	0	0	0	0	0	0	0	19	0	0	0	0
1a8157f0f198df0c85c485a45202e703	v4ASV132	TACGAGGGGGGCAGGCGTTATTCGTGATAACTGGGCGTTAAGGGCAAGTAGGTGGCTTTTTGAGAAAAATATAAAATTACGAGATTTTCGTGCATGTATTTTTAATATCTAAGCTAGAGTATAGTGGAGAATAATAGTATTTTTAATTTAGAGGTAGTAATCGGATATATTAAAAGGACTCTCAGCAAGCGAAGGCAATTATTTACATTATACTGACACTGAGAGGCGAAGGTATGGGTATCAAAGG	d__Bacteria	0.958042	0	0	0	0	0	0	0	0	0	0	0	0	0	0	0	0	0	0	0	0	0	0	0	0	0	0	0	0	0	0	0	0	0	0	0	0	0	0	0	0	0	0	0	0	0
1bee941b1966efcc2f7a386b4bb160e6	v4ASV133	AACGGAGGGGGCGAGTGTTACTCATCATAACTAGGCGTAAAGGGTGTTAAGGTTGATAATGATTGTTTTAATCTAAAGAACAATTGAATTATTGTATATGGTTATTTAAACAAATTATCTGGAGTAAATTAGAGAGTAGTGTTACTAATTATTTAGGGGTAGAATCCAACAAGAAAATTGGGAGCACCAAAGGCGAAGGCAACTACTCATAATTGACTGACGCTGATATACGAAAGCTTGGGCATCAAACA	d__Bacteria	0.976101	0	0	0	0	0	0	0	0	0	0	0	0	0	0	0	0	0	0	0	0	0	0	0	0	0	0	0	0	0	0	0	0	0	0	0	0	0	0	0	0	0	0	0	0	0
1d7f4bf7429c8b66645621eeaa9ef375	v4ASV134	TACGGAGGGTGCAAGCGTTGCTCGGAATCACTGGGCGTAAAGCGTTCGTAGGCGGTTACAGAAGTTTGGTGTGAAAGCCCTAGGCTCAACCTAGGAAGTGCGCTAAAAACCATGTAACTAGAGACCTGGAGGGGAGTGAGGAATTCCGAGTGTAGAGGTGAAATTCGTAGATATTCGGAGGAACACCAGTGGCGAAGGCGTCACTCTGGACAGGTTCTGACGCTGAGGAACGACAGCGTGGGTAGCAAACA	d__Bacteria	1	0	0	6	0	0	0	0	0	0	0	0	0	0	0	0	0	0	0	0	0	0	0	0	0	0	0	0	0	0	0	0	0	0	0	0	0	0	0	0	0	0	0	0	0	0
1f424b16503cbd0cacc950fda9542e6a	v4ASV135	TACGGGGGGTGCAAGCGTTGTTCGGAATTATTGGGCGTAAAGCGGGCGTAGGCGGTCCAGCAGGTCGGATGTGAAATCCCGGGGCTTAACTCCGGAACTGCGTTCGAAACCCCTGGACTTGAGTACGAGAGAGGGTTGTGGAATTGTCAGTGTAGAGGTGAAATTCGTAGATATTGGCAAGAACATCAGTGGCGAAGGCGACAACCTGGCTCGATACTGACGCTGAGGCCCGAAAGCATGGGGAGCAAACA	d__Bacteria	1	0	0	0	0	0	0	0	0	0	0	0	0	0	0	0	0	0	0	0	0	0	0	0	0	0	0	0	0	0	0	0	0	0	0	77	0	0	0	0	0	0	0	0	0	0
21219c9ba737bd56b56530eeaa9ce0bb	v4ASV136	TACGGGGGGGGCAAGTGTTATTCGCAATGACTGGGCGTAAAGGGTGCGTAGGCTGCTTGTACTTAAGTCATTTGCGAAAGGTTAGGGCTCAACCCTAATGTGTCTTTTGGCATTGCAAGCTTGTGTTTGGCAGGGGTCGGTGGAATTCTCAGAAGAGGGGTACAATCCAGGGACACTGAGACGAACACCAGGGGCGAAGGCGACCGACTGGGCCAAACTGACGCTAAAGCACGGAAGCGCAGGTAGCAAATA	d__Bacteria	0.998876	0	0	0	0	0	0	0	0	0	0	0	0	0	0	0	0	0	0	0	0	0	0	0	0	0	0	0	0	0	0	0	0	0	0	0	0	0	0	0	0	0	0	0	0	0
21647258efa8d30942e534fa4644ea64	v4ASV137	AACGAGGGGAGCAAGTGTTATTCGGAATGATTGGGCGTAAAGGGTACGTAGGCGGTATATTCAAAAATATATGTAATTTAAACAGGTGAACCCTTTTAAAATGTATATTCTATAATTATACTTGAGTATAAGGCATGTTAGTTGTACTTTCAATGGAGAGTTAAAATTCATTACATATTGAAAAGACAATCGTTTGGTGTAAACAACTAACTGTAGTATGAACTGACGCTAATGTACAAAAGTGTGGGGAGCAAATA	d__Bacteria	0.992273	0	0	0	0	0	0	0	0	0	0	0	0	0	0	0	0	0	0	0	0	0	0	0	0	0	0	0	0	0	0	0	0	0	0	0	0	0	0	0	0	0	0	0	0	0
2231c14e218cba63c1dc3f59724aee2e	v4ASV138	TACGTAGGCGGCGAACATTATTCGGAATCACTGGGCTTAAAGGGCGTCTAGGTGGCTTATCAAGTCAGAGTTGAAAGACGGCAGCTTAACTGTCGGAACGGCTTTGATACTGATAAGCTCGAGTCATAGAGGGGGTACCGGAACTCTTGGTGTAACGGTGGAATGTGTAGATATCAAGAGGAACACCAATGGCGAAGGCAGGTACCTGGTTATGGACTGACACTGAAGCGCGAAAGCTGGGGGAGCAAACA	d__Bacteria	0.999059	0	0	0	0	0	0	0	0	0	0	0	0	0	0	0	0	0	0	0	0	0	0	0	0	0	0	0	0	0	0	0	0	0	0	0	0	0	0	0	0	0	0	0	3	0
223adc0bc98406de2ba2f5a617ed2693	v4ASV139	TACAGAGGGTGCGAGCGTTAATCGGATTTACTGGGCGTAAAGGGCGCGTAGGCGGCTTATCAAGTTGGGTGTGAAAGCCCGGGGCTTAACCTCGGAACTGCACTCAAAACTGGTGAGCTGGAGGACGAGAGAGGAAAGTGGAATACCCAGTGTAGAGGTGAAATTCGTAGATATTGGGTGGAACACCGGTGGCGAAAGCGGCTTTCTGGCTCGTATCTGACGCTGAGGCGCGAAAGCGTGGGGAGCAAACA	d__Bacteria	1	0	0	0	0	0	0	0	0	0	0	0	0	0	0	0	0	0	0	0	0	0	0	0	0	0	0	0	0	0	0	0	0	0	0	0	0	0	0	0	0	0	0	0	0	0
2259781f19b3556e2dd8ff7f9720c429	v4ASV140	TACGGGGGGTGCAAGCGTTGTCCGGAATCATTGGGCGTAAAGGGTTCGTAGGTGGAATTGTAAGTCTGGTGTGAAAGCCCACAGCTTAACTGTGGAACTGCACTGGATACTGCTTTTCTTGAATTACAGAGGGGGTTGTGGAATTTCTGGTGTAGAGGTGAAATTTGTAGAGATCAGAAAGAACACCGGTGGCGAAGGCGACAACCTGGCTGTTAATTGACACTAATGAACGAAAGCGTGGGGAGCGAACA	d__Bacteria	0.999994	5	0	10	0	0	30	0	0	0	0	0	0	0	0	0	0	0	0	0	0	0	0	0	0	0	0	0	0	0	0	0	0	0	0	73	0	0	26	2	0	85	0	0	154	0
239c8f603bbb0d0f5950022bfc361c75	v4ASV141	AACGGGGGGGGCAAGTGTTACTCGTCGTAATTGGGCGTAAAGGGTACGTAGTTGTTTTTTTTATTAGGTATTAAATGTAAAAGCTAAACTTTTAGTAAGTACACTAATATGATTAAACTTGAGTCTAAAAAAGGATAGTAGTATTTTTAGTGGAGAGGTAAAATTTGTAGATATTAAAAAGACTCGCACTCGCGTAGGCGACTATCTAGGTTAGTACTGACACTGAGGTACAAAAGTATAGGGAGCAAAT	d__Bacteria	0.973859	0	0	0	0	0	0	0	0	0	0	0	0	0	0	0	0	0	0	0	0	0	0	0	0	0	0	0	0	0	0	0	0	0	0	0	0	0	0	0	0	0	0	0	0	0
259dbf65bf6e1abb9622370383268c65	v4ASV142	TACGGAGGGGGCGAGCATTACTCTTCATGACTGGGTATAAAGCGTGTTTAGACGGTTTTTTAAGTTTTTAATGAAATCTTATGACTTAATCATAAAATAATTAAAAAATACTATTTAACTAAGAGTTTAAAGGAAAATAGTTGTATGTTCTATGTAAAGGTAAAATTTTTTAATATAGAAAAGACAGACAAGGAGTGAAAAGGACTATTTATTTTAAGACTGACGTTTATTACACAAAAGTATGGGTATCAAACA	d__Bacteria	0.863301	0	0	0	0	0	0	0	0	0	0	0	0	0	0	0	0	0	0	0	0	0	0	0	0	0	0	0	0	0	0	0	0	0	0	0	0	0	0	0	0	0	0	0	0	0
28d0973fbd02804b4bd22446da34619d	v4ASV143	CACGAGTAAGGCAAGAGTTATCCTGCGTTATTAGGCGTAAAGTGTATGTCGGCGGTTTAGACTTAAAATCTATTCTAAAAATCTAAGTTCGTTAAATGGGTAGAAGAGAATAGTATCGGTTATAAACTTGAGTTACTGGAGGTTATTGGAATTCTGAGAGTGTTCAATTCCTAAATAAGATTAGATACGACGAGGAACGCTTAATGTGAAGACGTTTAACTATATGTAACTGACGCTTAAGTACGTAGGCTTGGGTAGCAAAGT	d__Bacteria	0.985001	0	0	0	0	0	0	0	0	0	0	0	0	0	0	0	0	0	0	0	0	0	0	0	0	0	0	0	0	0	0	0	0	0	0	0	0	0	0	0	0	0	0	0	0	0
2943f24510487ad0b8e0ad18150730fa	v4ASV144	TACGGAGGGTGCAAGCGTTGTTCGGAATTACTGGGCGTAAAGCGTGCGCAGGCGGCTTCATAAGTCAGACGTGAAAGCCCGGGGCTCAACCCCGGGAGGTCGTTTGAAACTGTGGAGCTTGAGTACGGGAGAGGGGTGTGGAATTCCCAGTGTAGAAGTGAAATTCGTAGATATTGGGAGGAACACCAGTGGCGAAGGCGACACCCTGGCCCGAGACTGACGCTCAGGCACGAAAGCGTGGGGAGCAAACA	d__Bacteria	1	0	0	0	0	0	0	0	0	0	0	0	0	0	0	0	0	0	0	0	0	0	0	0	0	0	0	0	0	0	0	0	0	0	0	483	0	0	0	0	0	0	0	0	0	0
2a1fd60bf5478aaa11058802b4baaa7d	v4ASV145	GACGAAGGTGGCAAGCGTTATTCGGAATGACTGGGCTTAAAGAGCACGTAGGCGGTTTGGTAAGTTAGGTGTGAAATCTCCGGGCTCAACCCGGAAACTGCGCTTAAAACTACTAAACTAGAGAGATATAGGGGGTTGCGGAACTCACGGTGGAGCGGTGAAATGCGTAGAGATCGTGGGGAACACCTGTGGCGAAGGCGGCAACCTGGATATTTTCTGACGCTGAGGTGCGAAAGCGTGGGTATCGAACA	d__Bacteria	0.999989	0	0	3	0	0	5	0	0	0	0	0	0	0	0	0	0	0	0	0	0	0	0	0	0	0	0	0	0	0	0	0	0	0	0	0	0	0	0	0	0	0	0	0	0	0
2b625d0c246b93f31b3e2b3d003e442d	v4ASV146	TACGGGGGGTGCAAGCGTTGTTCGGAATTATTGGGCGTAAAGCGGGCGTAGGCGGTCCAGCAGGTCGGATGTGAAATCCCGGGGCTTAACCCCGGAACTGCGTCCGAAACCCCTGGACTTGAATACGAGAGAGGGTTGTGGAATTGTCAGTGTAGAGGTGAAATTCGTAGATATTGGCAAGAACATCAGTGGCGAAGGCGACAACCTGGCTCGATATTGACGCTGAGGCCCGAAAGCATGGGGAGCGAACA	d__Bacteria	1	0	0	0	0	0	0	0	0	0	0	0	0	0	0	0	0	0	0	0	0	27	0	0	0	0	0	0	0	0	0	0	0	0	0	0	0	0	0	0	0	11	0	0	0	0
2b7a80dc000ade32b15eec5eb546c186	v4ASV147	TACGGGAGGGGCGAGTGTTACCCATAATAACTGGGCGTAAAGGGTTCGTAGGCTGGTTGATAAGTCGATTCTTAAAGGGTACTTTTAACAAGTGTTTTGGGGTCGATACTGTTTTCCTAGAGTTTAAGAGGAGGGAGTGGTATTTTTCATGGAGAGGTGACATTTGACGATATGAAAGAGACGATCTAAAGCGAAGGCAACTTCCTAGCATAAAACTGACGCTGAGGGACTGAAGCATGGGTATCGAATC	d__Bacteria	0.980435	0	0	0	0	0	0	0	0	0	0	0	0	0	0	0	0	0	0	0	0	0	0	0	0	0	0	0	0	0	0	0	0	0	0	0	0	0	0	0	0	0	0	0	0	0
2b7ce88222c614a35ba4680f2fab40ab	v4ASV148	TACGGGGGGTGCAAGCGTTGTCCGGAATCATTGGGCGTAAAGAGTATGTAGGCGGAATTATAAGTCTGGTGTGAAAGCCCACAGCTCAACTGTGGAACTGCACTGGATACTGTTTTTCTTGAGTTATAGAGGGGGTCGTGGAATTTCTGGTGTAGAGGTGAAATTTGTAGATATCAGAAAGAACACCGGTGGCGAAGGCGACGACCTGGCTATTAACTGACGCTGAGATACGAAAGCGTGGGGAGCGAACA	d__Bacteria	1	0	0	0	0	0	0	0	0	0	0	0	0	0	0	0	0	0	0	0	0	0	0	0	0	0	0	0	0	0	0	0	0	0	0	0	0	0	0	0	0	0	0	0	0	11
2bf6778532a577094eff0827e6ab1984	v4ASV149	TACAGATGGTGCTAGCGTTGTTCGGAATTACTGGGCGTAAAGGGCGCGTAAGCGGGACTGCAAGTCAGAAGTGAAATCTCGGGGCTCAACTCCGAAATTGCTTTTGAAACTGCAGACCTAGAGTACATTAGAGGCAAGTGGAATTCCTAGTGGAGAGGTGAAATTCGTAGAGATTAGGAGGAACACCAGTGGCGAAGGCGACTTGCTGGGATGTAACTGACGCTGAGGCGCGAAAGCGTGGGTAGCAAACA	d__Bacteria	1	0	0	0	0	0	0	0	0	0	0	0	0	0	0	0	0	0	0	0	0	0	0	0	0	0	0	0	0	0	0	0	0	0	0	5	0	0	6	0	0	0	0	0	0	0
2c144d8cbeb9be2ae63b5049348208a9	v4ASV150	TACGGAGGGTGCAAGCGTTATTCGGAATTATTGGGCGTAAAGGGCGCGTAGGCGGCCTGATAAGTCAGGGGTGAAATCCCTCGGCTCAACCGAGGAGCTGCCTCTGAAACTGTCAAGCTTGAGGCCGGGAGAGGGTGGTAGAATTTCAGGTGTAGCGGTGAAATGCGTAGAGATCTGAAGGAATACCGGTGGCGAAGGCGGCCCCCTGGACAGATACTGACACTCAGATGCGAAAGCGTGGGGAGCAAACA	d__Bacteria	1	0	0	0	0	0	0	0	0	0	0	0	0	0	0	0	0	0	0	0	0	0	0	0	0	0	0	0	0	0	0	0	0	0	0	0	0	0	0	0	0	0	0	0	0	0
2ff757bf113923c678b36e7d96d720c3	v4ASV151	TACGGGGGGGGCAAGCGTTATTCTACGTTACTGGGTGTAAAGCGTATTAAGGCGGTTTAGTAAGTTTCTTTTAAAATCTTAAAATTCAATTTTAAAACTAATTGTAAATACTGCTAAACTTTGAGTATAATAGAAGGTTGTTGCATGTTTAGTGTAGAGGTAGAATTCTTCAATATTAAAAAGACATTCAAATGGTGAAGACTACAATCTATATTATTACTGACGCTGAAATACAAAAGCGTGAGGAGCAAACA	d__Bacteria	0.961231	0	0	0	0	0	0	0	0	0	0	0	0	0	0	0	0	0	0	0	0	0	0	0	0	0	0	0	0	0	0	0	0	0	0	0	0	0	0	0	0	0	0	0	0	0
316d56ea5a3922b4d8f57f5c78a7e0a4	v4ASV152	TACGGAGGGTGCAAGCGTTGTTCGGAATTACTGGGCGTAAAGCGTGCGCAGGCGGCATCGTAAGTCAGACGTGAAAGCCCGGGGCTCAACCCCGGGAGGTCGTTTGATACTGCGAAGCTTGAGTACGGGAGAGGGGTGTGGAATTCCCAGTGTAGAAGTGAAATTCGTAGATATTGGGAGGAACACCAGTGGCGAAGGCGACACCCTGGCCCGAGACTGACGCTCATGCACGAAAGCGTGGGGAGCAAACA	d__Bacteria	1	0	0	0	0	0	0	0	0	0	0	0	0	0	0	0	0	0	0	0	0	0	0	0	0	0	0	0	0	0	9	0	0	0	0	1694	0	0	0	0	0	0	0	0	0	0
31aa654910b9b32b6d4b47e8814acc76	v4ASV153	TACGAAGGGAGCAAGTGTTATTCGGTCAAACTGGGCGTAAAGGGCTCGTAGGTAGAATAATGTCAGTAAAAGGTTAAAAAATAAAGCTCAACTTTATTCCAGCCTTTTAAACGATTTTTTCTTGAGTAATTTAGGGGATAGTAGTATTTCTTCAGTAATGATGGTATATGCATAGAGAAGAAAGAATATCAAGGGTGAAGACAACTATCTGGTTTTATTTACTTACACTTAAGAGCTAAAGCATGGGTAGCAACTG	d__Bacteria	0.734182	0	0	0	0	0	0	0	0	0	0	0	0	0	0	0	0	0	0	0	0	0	0	0	0	0	0	0	0	0	0	0	0	0	0	0	0	0	0	0	0	0	0	0	0	0
31b950352a1a39c27de364b50ac1ce18	v4ASV154	TACAGGAGGGGCGGGTGTTATTCTTCGTTATTAGGCGTAAAGGGTCTGTAGGCAATTTGATAAGTTAAAGTTTAAATTTTTTAGCCTAACTAAAAAATAATTTTAAAACTGTCTTATTTGAGTATAATAGAGGGTAGTAGAATTTCTAATGTAGGGATAAAATCCGTGAATATTAGGAGGAATTTCAGTGGCGAAGGCGACTACCTGGGTTATCACTGACGCTGAGAGACGAAGGCCTGGGGAGCAAATG	d__Bacteria	0.996835	0	0	0	0	0	0	0	0	0	3	0	0	0	0	0	0	0	0	0	0	0	0	0	0	0	0	0	0	0	0	0	0	0	0	0	0	0	0	0	0	0	0	0	0	0
31f1e4d3cee5e5f3dd99102b8a9d83a6	v4ASV155	TACGAAGGGGGCGAGTGTTACTCAGCATAACTGGGCGTAAAGGGTGCGTAGATGGTTTTTTAAATTTGAAGTCAAAGACAAGAGCATAACTTTTGGGAGGCTTTAAACACTAGAAAACTTGAGTTTAAAAGAGGGTAGCGGTACTTTTAAAGTAAAAGTGAAATTTATAGATTTTAAAAGGACCTTCAAGTGGCGAAAGCGGCTATCTGGTTTAAAACTGACATTGAGGCACAAAAGCATGGGGAGCAAACA	d__Bacteria	0.998112	0	0	0	0	0	0	0	0	0	0	0	0	0	0	0	0	0	0	0	0	0	0	0	0	0	0	0	0	0	0	0	0	0	0	0	0	0	7	0	0	0	0	0	0	0
34da2dade1a1304403325c3b35ebeb21	v4ASV156	GACGTAGGGGGCTAGCATTATCCAGAATTATTGGGCATAAAGCGCGCTTAGATGGTATCTTAAGTCAGTGCTTAAATAACAGAGCTTAACTCTGTTCTGGCTCTGATACTGAGAAACTAGAGAGTATGAGAGGTAAGCGGAACTCACAGTGGAGCGGTGGAATGCGTTGATCTTGTGAGGAACTCCAGTTGCGAAAGCGGCTTACTAGACTATCTCTGACATTCATGCGCGAAAGCGTGGGGAGCAAACG	d__Bacteria	0.999145	0	0	0	0	0	0	0	0	0	0	0	0	0	0	0	0	0	0	0	0	0	0	0	0	0	0	0	0	0	0	0	0	0	0	0	0	0	0	0	0	0	0	0	0	0
3589e6a0b55e1b3bdf34c6d103477e6e	v4ASV157	TACGGAAGGGGCAAGTGTTATTCATATTAATTGGGCGTAAAGGGTACGTAGATGGTTTTTTAAGCTTTTTTAGTTTTTATTTGGCTATAAAAAGAACTATTAAACTTGAGTATATGAGGGGGGTACTGTATTTATAATGTAAAGGTAAAATTTTGGCATATTATAAAGACAACCAAAGGCGAAGGCGGTGCTCTGGTGTATACTGACATTGAGGTACGAAAGTATAGGTAGCGAACA	d__Bacteria	0.989806	0	0	0	0	0	0	0	0	0	0	0	0	0	0	0	0	0	0	0	0	0	0	0	0	0	0	0	0	0	0	0	0	0	0	0	0	0	0	0	0	0	0	0	0	0
36076eeed2716d96504074152fcb6cb0	v4ASV158	TACGGGAGGGGCGAGCGTTATCCATCATTACTAGGCGTTAAGAGTCCGTAGACTGTGAAGTAAGTTTTTTGTGAAATTTTAAGTGCGAATCTTAACATAGAACAAAAAATACTGCTTCACTTCGAGTTTAGTGCAGAAAAGCGTAATTTTATATGGAAGGTTGAAATCTGTGGTACGTATATATAAAGGAGCGCCGATTGGCGAAGGCGGCTTTTTGGTTTAAACTGACGTTGAGGGACGAAAGTATGGGGAGCAAACA	d__Bacteria	0.977945	0	0	0	0	0	0	0	0	0	0	0	0	0	0	0	0	0	0	0	0	0	0	0	0	0	0	0	0	0	0	0	0	0	0	0	0	0	0	0	0	0	0	0	0	0
360b5fb834bedeeb0d4766ca35b9d51f	v4ASV159	TACGGAGGGGGTTAGCGTTGTTCGGAATTACTGGGCGTAAAGCGCGCGTAGGCGGATTAGAAAGTTGGGGGTGAAAGCCCAGGGCTCAACCCTGGAAATGCGCTCGATACTGGCAAGCTTGAGTACGGGAGAGGGAAGCGGAATTCCTGGTGTAGAGGTGAAATTCGTAGAGATCAGGAGGAACACCAGTGGCGAAAGCGGCTTCCTGGCCCGATACTGACGCTGAGGCACGAAAGCTAGGGTAGCGAACG	d__Bacteria	1	0	0	0	0	0	0	0	0	0	0	0	0	0	0	0	0	0	0	0	0	0	0	0	0	0	0	0	0	0	0	0	0	0	0	0	0	0	0	0	0	0	0	0	0	0
365fc3d9002ebebc0ec7dd0cd9126b6e	v4ASV160	TACGAGGGGGACCAGTGTTATTCTATGTTATTAGGTGTAAAGTGTATGTAGGCGGTTTTTTTTTTATTACATTAAATTTTAAGTATATAGCTTAAGTTTGTAAATTATAAAAAAACTAGAGTAAAGTAGAGGGTAATAGAATTTTCGGTGTAAGGGTGAAATCTTGCAATATCGTCAGGAATGCCATCGTGCGAAAGCGGTTACCTGGGCTTTTACTGACGTTGAGATACGTAGGTATGGGTATCAAACA	d__Bacteria	0.970594	0	0	0	0	0	0	0	0	0	0	0	0	0	0	0	0	0	0	0	0	0	0	0	0	0	0	0	0	0	0	0	0	0	0	0	0	0	0	0	0	0	0	0	0	0
37463b625ef2e1bb06cab5b44393e661	v4ASV161	TACGAAGGGTGCTAGCGTTACTCGGAATTATTGGGCGTAAAGTAGACGTAGGCGGTTTTGTAAGTTAGCAGTGTAATCCCAGAGCTCAACTTTGGAATTACTGTTAAAACTACATTTCTAGAACATGGTAGGGAGCGGGAGAATTCCTGGTGTAGGGGTAAAATCCGTAGATATCAGGAGGAAAACCGGAGGCGAAGGCGCCCGCTTAGGCCATTGTTGACGCTGAGGTCTGAAAGCGTGGGGAGCAAACA	d__Bacteria	0.999996	0	0	0	0	0	10	0	0	0	0	0	0	0	0	0	0	0	0	0	0	0	0	0	0	0	0	0	0	0	0	0	0	0	0	0	0	0	0	0	0	0	0	0	0	0
37bd18970e15829e237a0057d825b289	v4ASV162	TACGAAGGGGGCAAGCGTTATTCGAAAAAACTGGGCGTAAAGGGCTTTTAGATGGTTTAAAGAGAGTTATTTGTGAAATATTTTGATTATTGCAAAATAGAATAAATAAAACATTTAAACTTGAGTAATAAATGGATAAGATTTATTCTTTTAGTTGAAGTGGCATTTGACGATAAAAAGAAGAGGCTCGAGGGTGAAAACATCTTGTTATTTTTGTACTGACATCAATAAAGCAAAAGCATAGGGAGCAAATA	d__Bacteria	0.961837	0	0	0	0	0	0	0	0	0	0	0	0	0	0	0	0	0	0	0	0	0	0	0	0	0	0	0	0	0	0	0	0	0	0	0	0	0	0	0	0	0	0	0	0	0
395a333a81a4512ad8d330d9787b886e	v4ASV163	TACGAGGGGGGCAAGCGTTATTCGGAATCACTGGGCGTAAAGAGTGTTTAGGCGGCGACATAAGTCTAGCGTTAAATCCTTGGGCTCAACCCAGGGGCTGCGCTTGATACTGTGTTGCTAGAGCGCGAAAGAGAGAGGTGGAATTCCTGGAGGAGCGGTAAAATGCGTGGATCTCAGGAGGAACATCAATGGCGAAGGCAGCTTCTTGGTTCGTGGCTGACGCTCAAACACGAAGGCGTGGGTAGCAAACA	d__Bacteria	0.999975	0	0	0	0	0	0	0	0	0	0	0	0	0	0	0	0	0	0	0	0	0	0	0	0	0	0	0	0	0	0	0	0	0	0	0	0	0	0	0	0	0	0	0	0	0
3a3e6f36ab29226f5e57fe86fbae7e99	v4ASV164	TACGTAAGTGGCAAGCGTTGTCCGGAATCACTGGGTGTAAAGCGCATGTAGGCGGCTTTGTAAGTCTGGGGTGAAATCCATCGGCTCAACCGATGAACGGCCCTGGAAACTGCAGAGCTTGAGGTTCAGAGGGGAAAGTGGAATTTCGGGTGTAGCGGTGAAATGCGTAGATATCCGAGAGAACACCAATGGCGAAGGCAGCTTTCTGGCTGGATCCTGACGCTGAGATGCGAAAGCTAGGGTAGCGAACG	d__Bacteria	0.999998	0	0	0	0	0	0	0	0	0	0	0	0	0	0	0	0	0	5	0	0	0	0	0	0	0	0	0	0	0	0	0	0	0	0	0	0	0	0	0	0	0	0	0	0	0
3a4af6a0c0e3116d5b89e0ca85fdb488	v4ASV165	TACAGAGGGTGCAAGCGTTGTTCGGAATCACTGGGCGTAAAGCGTGCGTAGGCGGTTCGATCAGTCGAATGTGAAATCCCCGGGCTCAACCTGGGAACTGCATTCGATACTGTCGAACTTGAGTTCTGGAGGGGATGGTGGAATTCCTGGTGTAGAGGTGAAATTCGTAGATATCAGGAGGAAGACCGGTGGCGAAGGCGACCATCTGGACAGATACTGACGCTGAGGCACGAAAGCGTGGGGAGCAAACA	d__Bacteria	1	0	0	0	0	0	0	0	0	0	0	0	0	0	0	0	0	0	0	0	0	0	0	0	0	0	0	0	0	0	0	0	0	0	0	6	0	0	0	0	0	0	0	0	0	0
3ad48f6ef60835b7207593d19081e212	v4ASV166	TACGGAAGGTGCAAGCGTTACTCGGAATTATTGGGCGTAAAGAGCGTGTAGGCGGTCTAGTAAGTCAGATGTGAAAGCCCGGGGCTTAACCCCGGAACTGCATTTGATACTGCTAGGCTAGAGTGCGGTAGAGGATAGTGGAATTCCATGTGTAGCGGTGAAATGCGTAGATATATGGAGGAACACCAGTGGCGAAGGCGACTATCTGGGCCGATACTGACGCTGAGACGCGAAAGCGTGGGGAGCAAACG	d__Bacteria	1	0	0	0	0	0	0	0	0	0	0	0	0	0	0	0	0	0	0	0	0	0	0	0	0	0	0	0	0	0	0	0	0	0	0	0	0	0	0	0	0	0	0	0	0	0
3b9d76ac9e3e913d18a0d96fbe7e9168	v4ASV167	GACAGAAGGGGCAAGTGTTGTTCGGAATGATTGGGCGTAAAGGGTACGTAGGCGGAACCATGGGTTTCCCGTGAAATCCCCTGGAACACAGGGTGGGTCGGGAAAAACCGTGGTCCTAGAGTCAGGGAGAGGATTGTGGAATTTCCCGTGGAGCGATAAAATGCTTAGATATGGGAAGGAACACCGGAGGCGAAGGCGACAATCTGGCCCTGCACTGACGCTGAGGTACGAAAGCCAGGGGAGCGAACG	d__Bacteria	0.999744	0	0	0	0	0	0	0	0	0	0	0	0	0	0	0	0	0	0	0	0	0	0	0	0	0	0	0	0	0	0	0	0	0	0	0	0	0	0	0	0	0	0	0	2	0
3dc3f4e1c98609448102682ccb66af53	v4ASV168	TACGAGGGGAGCAAGTGTTATTCGTACTGATTGGGCGTAAAGGGTACGTAGGTTGTTAATTAAGTTTGAAGTCAAATTCTGGAGCTCAACTCCTGCAAGGCTTTTTGATACTGATTAACTTAGAGTAGTTGAGAGGATAGTGGGACTCTTAGTGGAAAGATAAAATTTGATGATATTAAGGATACGAGGTTGCGCAGGCAACTATCCATTTACTACTGACACTGAGGTACAAAAGTATGGGGAGCAAATA	d__Bacteria	0.995608	0	0	0	0	0	0	0	0	0	0	0	0	0	0	0	0	0	0	0	0	0	0	0	0	0	0	0	0	0	0	0	0	0	0	0	0	0	0	0	0	0	0	0	0	0
3fdd4b427c1c800f655a7c224377389c	v4ASV169	TACGGAGGGTGCGAGCGTTGTTCGGAATCATTGGGCGTAAAGCGTGCGTAGGCGGTAAGGTATGTCTGGTGTGAAAGTTTGGGGCTCAACTCCAAAAGTGCATTGGAAACTGCTTTACTTGAATCTTGGAGAGGTTGGCGGAATTCCTGGTGTAGAGGTGAAATTCGTAGATATCAGGAGGAACACCGGTGGCGAAGGCGGCCAACTGGACAATGATTGACGCTGAGGCACGAAAGCGTGGGGAGCAAACA	d__Bacteria	1	0	0	0	0	0	0	0	0	0	0	0	0	0	0	0	0	0	0	0	0	0	0	0	0	0	0	0	0	0	0	0	0	0	0	18	0	0	13	0	0	0	0	0	0	0
41359777dffaff16e0be1043017385e5	v4ASV170	TACAGGAGGGGCAGGTGTTATTCTTCATTATTAGGCGTAAAGGGTCTGTAGGCAATTTAGTAAGTTGAAATTTAAGCTTTTAGCTTAACTAAAAGAGAGTTTCAATACTGCTTTATTTGAGTTTAATAGAGGGTAGTAGAATTCCTAATGGAGGGATAAAATCTGTGGATATTAGGAGGAATTTCAGTGGCGAAGGCGACTACCTGGGTTATAACTGACGCTGAGAGACGAAGGCTTGGGGAGCAAATG	d__Bacteria	0.999115	0	0	0	0	0	0	0	0	0	0	0	0	0	0	0	0	0	0	0	0	0	0	0	0	0	0	0	0	0	0	0	0	0	0	0	0	0	0	0	0	0	0	0	0	0
415cf508ac293116024560400a1693ec	v4ASV171	TACGAAGGGGGCAAGCGTTATTCAAAAAAACTGGGCGTAAAGGGCTTTTAGATGGTATAAAGAGAGTTATTAGCTAAAGTTCTTAATTAAGGTAAGAATTGTCTAATAAAACATTTAAACTTTGAGTAGCAAGTGGATAGGATTTATTTTTTTAGTTGAGGTGGCATTCGTCTATAAAAAAAGGAGGATCTTGGGTGAAAACATCCTATTGTTTGCGTACTGACGTCAATAAAGCAAAAGCATAGGGAGCAAACA	d__Bacteria	0.974918	0	0	0	0	0	0	0	0	0	0	0	0	0	0	0	0	0	0	0	0	0	0	0	0	0	0	0	0	0	0	0	0	0	0	0	0	0	0	0	0	0	0	0	0	0
42362dba04f671cf2b456f854ede9666	v4ASV172	GACAGGAGGAGCGAGCGTTATTCAGCATGATTGGGCGTAAAGGGTACGTAGGTGTTCTATCAAAGTATTATGTGAAATATCGGGGCCTGGATACCGCGAAAGAACTTATACAATTAATAGAATATAGTAGTGACGGGGTTGTTAGAACTGCGCGAGTAAGGGTAAAATCTTTGGATACGTGCAGGACTACTGAAGGAGAAGGCATGCAACCGGTTACTTACTGAAGCTGAGGTACGAAAGCGTGGGGAGCAAACG	d__Bacteria	0.997988	0	0	0	0	0	0	0	0	0	0	0	0	0	0	0	0	0	0	0	0	0	0	0	0	0	0	0	0	4	0	0	0	0	0	0	0	0	0	0	0	0	0	0	0	0
4531fd84081c8871231fddeda0a1046f	v4ASV173	TACGAGTGGGGCAAACGTTGTTCGGAATTACTGGGCGTAAAGGGCGTGTAGGCGGCCTGTTAAGTCCAAGTTGAAATCCCACGGCTTAACCGTGGAACTGGCTTGGATACTGGCGGGCTTGAGCGTAGCAGGGGGATGTGGAACGACTGGTGGAGCGGTGAAATGCGTAGATATCAGTCGGAACACCGGTGGCGAAGGCGACATCCTGGGCTATAGCTGACGCTGAGGCGCGAAAGCGTGGGGAGCAAACA	d__Bacteria	1	0	0	0	0	0	0	0	0	0	0	0	0	0	0	0	0	0	0	0	0	0	0	0	0	0	0	0	0	0	0	0	0	0	0	5	0	0	0	0	0	0	0	0	0	0
483ebe7be19db1a377973228afec9af4	v4ASV174	TACAGAGGTGGCAAACGTTGTTCGGATTTACTGGGCGTAAAGGGTCCGCAGGCGGTCCGGTGTGTCGGATGTGAAAGCTCACAGCTCAACTGTGGAATTGCATTCGAAACTGCCGGACTAGAGTACGGTAGGGGTTGAGGGAATTCCCAGTGTAGCGGTGAAATGCGTAGATATTGGGAAGAACACCAGTGGCGAAGGCGCTCAACTGGACCGTAACTGACACTCAGGGACGAAAGCTAGGGTAGCGAAAG	d__Bacteria	1	0	0	0	0	0	0	0	0	0	0	0	0	0	0	0	0	0	0	0	0	0	0	0	0	0	0	0	0	0	0	0	0	0	0	0	0	0	0	0	0	0	0	0	0	0
49ae3a0381cbba22b13924eb182769f6	v4ASV175	TACGGAGGGGGCGAGTGTTACTCTTAATAACTGGGCGTAAAGGGTACGTAGGCGGTTTTTTAAGTTATAATTTAAAGTTAACATTAATAGTGTTTTATGGGTTGTAATACTGAAAGGCTAGAGTCTAGAAGAGGAAAGTCGTATCTTTAGTGGAGAGGTGATATTTGATGATATTAAAGAGACGATCTAATGCGAAGGCAACTTTCTGGTTTAGACTGACGCTGAGGTACTGAAGCATGGGGAGCGAATC	d__Bacteria	0.997565	0	0	0	0	0	0	0	0	0	0	0	0	0	0	0	0	0	0	0	0	0	0	0	0	0	0	0	0	0	0	0	0	0	0	0	0	0	0	0	0	0	0	0	0	0
4b84ce8ef6388e743eed333c63343bdf	v4ASV176	TACGGAGGGTGCAAACGTTGTTCGGAATTATTGGGCGTAAAGAGGGTGTAGGCGGTTGTGTGTGTCTGATGTGAAAGCCCGGGGCTTAACCCCGGAAGTGCATTGGAAACTGCATAACTTGAGTCTCGGAGAGGGTAGTGGAATTCCTGGTGTAGAGGTGAAATTCGTAGATATCAGGAGGAACACCGGTGGCGAAGGCGACTACCTGGACGATGACTGACGCTGAGACCCGAAAGCGTGGGGAGCAAACA	d__Bacteria	1	0	0	0	0	0	0	0	0	0	0	0	0	0	0	0	0	0	0	0	0	0	0	0	0	0	0	0	0	0	0	0	0	0	0	0	0	0	0	0	0	0	0	0	0	0
4bca81eb79f1d9caa38872a483a197ff	v4ASV177	GACAGGGGGGGCAAGCGTTATTCTAATTAGTTAGGTGTAAAGTGTGCGAGCAGTCGGTCTTATGAAGCTTTGGATAAAGTTTAAAATATTAGATTTAAAAGTTTTAGAGTTATCATAAGACTAGAGTTCATTTTAAGTTTATAGAATTTTCAAGTTGTAGCGGTCAAATGCATAGAGTTTATCAGGAATACTAGTAGGCGCAAAGCATTATTCTGATTTGGACTGACGATGTAGCACGAAGGTTAGGGCAGCGAACA	d__Bacteria	0.916294	0	0	0	0	0	0	0	0	0	0	0	0	0	0	0	0	0	0	0	0	0	0	0	0	0	0	0	0	0	0	0	0	0	0	0	0	0	0	0	0	0	0	0	0	0
4cd0d0345a1380ae364925e4e35eac42	v4ASV178	TACGGGAGGTGCAAGCGTTATCCGGATTTACTGGGCGTAAAGCGTGCGCAGACGTTTTTGTAACTTCTTGGTTAAATCTTTGGGCTCAACCCGAAAATCGTCAAGAAAAGTGCAAGAATAGAGTAATGGAGAGGGAAGTGGAATTCTCAGTGTAGGAGTTAAATCCGTTGATATTGAGAGGAACACCAAAAGCGAAGGCAGCTTCCTGGCCATTTACTGACGTTCAGGCACGAAAGCGTGGGTAGCGAAAA	d__Bacteria	0.999971	0	0	0	0	0	3	0	0	0	0	0	0	0	0	0	0	0	0	0	0	0	0	0	0	0	0	0	0	0	0	0	0	0	0	0	0	0	0	0	0	0	0	0	0	0
4cfa9dcf9f173edffa5dd95b317a0e50	v4ASV179	TACGGAGGGTGCAAGCGTTGTTCGGAATTACTGGGCGTAAAGCGCGTCTAGGCGGATTTGTAAGTCAGGTGTGAAAGACCTGGGCTCAACCGAGGAGTTGCGCCTGAAACTACAAGTCTTGAACTATGGAGAGGTAAGTGGAATTCCTGGTGTAGCAGTGAAATGCGTAGATATCAGGAGGAACATCAGAGGCGAAGGCGACTTACTGGCCATATGTTGACGCTGAAGCGCGAAAGCGTGGGTAGCAAACA	d__Bacteria	1	0	0	0	0	0	0	0	0	0	0	0	0	0	0	0	0	0	0	0	0	0	0	0	0	0	0	0	0	0	0	0	0	0	0	0	0	0	0	0	0	0	0	0	3	0
4e427d0b3c126f0b336fcd30e8fcc5c0	v4ASV180	TACAGAAAGGGCAAGCGTTATTCGAATTTATTAGGCGTAAAGGGTGCGTAGGCGATTATTTATGTTAAATATAAAACCTAAAAAATAAATTGTTAAATTTAAATGAACTTTAGGAACGATTTAATACTACTTAATTTGAGTTGAAAAGGGGGTAATAGAATTTCTAGTGTAAAGGTAAAATTTTACAATACTAGAAGGAATACTCAAGGCGAAGGCATTTACCTAGTTTCAAACTGACGTTGAGGCACGAAGGCATGGGTAGCAAACA	d__Bacteria	0.996258	0	0	0	0	0	0	0	0	0	0	0	0	0	0	0	0	0	0	0	0	0	0	0	0	0	0	0	0	0	0	0	0	0	0	0	0	0	0	0	0	0	0	0	0	0
4e56e91223aaea2cac58ce32f598bb01	v4ASV181	TACGGAGGGTGCGAGCGTTAATCGGAATTACTGGGCGTAAAGCGCGCGTAGGTGGTTCGTTAAGTTGGATGTGAAAGCCCCGGGCTCAACCTGGGAACTGCATCCAAAACTGGCGAGCTAGAATATGGGAGAGGTAGATGGAATTTCTGGTGTAGGGGTAAAATCCGTAGAGATCAGAAGGAATACCGATTGCGAAGGCGATCTACTGGAACATTATTGACGCTGAGACGCGAAAGCGTGGGGAGCAAACA	d__Bacteria	1	0	0	0	0	0	0	0	0	0	0	0	0	0	0	0	0	0	0	0	0	0	0	0	0	0	0	0	0	0	0	0	0	0	0	0	0	0	0	0	0	0	0	0	0	0
507fd371e53a0b53b832dd821872d2bb	v4ASV182	TACGAGGGGTGCAAGCGTTGTTCGGAATTACTGGGCGTAAAGGGGACGTAGGCGGATTGCCAAGTCAGCTGTTTAATTTCGGGGCCCAACCCCGAGTCCGCAGTTGAAACTGGTAGTCTTGAATATGTCAGAGGCAGACAGAATACCTGGTGTAGCGGTGGAATGCGTAGATATCAGGTGGAATACCCGTGGTGAAGACGGTCTGCTGGGACAATATTGACGCTGAGGTCCGAAAGTGTGGGTAGCGAACA	d__Bacteria	0.99998	0	0	0	0	0	0	0	0	0	0	0	0	0	0	0	0	0	0	0	0	0	0	0	0	0	0	0	0	0	4	0	0	0	0	0	0	0	0	0	0	0	0	0	0	0
50d4ca6951be6eab4346575d74e5465f	v4ASV183	TACGGAGGGGGCAAGCGTTACTCTTAATTACTGGGTGTAAAGTGTGTTAAGGTTGTTTGATAAGTTTTTTGTAAAAGTTTACATTTTATGTGTATAAGTGCAAATAAGTACTATCAAACTTTGAGTATAATAGGAGGTAATTGTACGTTTAGTGTAAAGTTAGAATTTTTTGATATTAAAAAGACATTCAATTAGTGAAAACGATTATCTAAATTATTACTGACGCTGAAACACAAAAGCATGGGGAGCAAACA	d__Bacteria	0.976694	0	0	0	0	0	0	0	0	0	0	0	0	0	0	0	0	0	0	0	0	0	0	0	0	0	0	0	0	0	0	0	0	0	0	0	0	0	0	0	0	0	0	0	0	0
51664fd828e3a5d450cbf9c8ce820499	v4ASV184	TACAATGGGGGCAAGCGTTGTTCGGAATGATTTGGCTTAAAGAGTTCGTAGGTGGCCTTAGAAGTTCTTATGGAAAGACTCTCTCCCAAGGAGAGGAAAAGTAAGAAAACCATTTGGCTGGAGTCAAGAATGGGAAAGTGGAATTACCAGAGTACGGGTGAAATCGGTAGATCCTGGTAGGAAGATCCGAGGCGAAAGCGACTTTCTGGTCTTGTACTGACACTGAGGAACGAAAGCGTGGGGAGCAAACG	d__Bacteria	0.999241	0	0	0	0	0	0	0	0	0	0	0	0	0	0	0	0	0	0	0	0	0	0	0	0	0	0	0	0	0	0	0	0	0	0	0	0	0	0	0	0	0	0	0	0	0
51c801248181e85e608e8201f018ac00	v4ASV185	TACAGAGGGGGCAAGCGTTATTCATATTTATTAGGCGTAAAGGGTGCGTAGGTGATTGATTTAATTAAATATAAAGTCTAGTAAATAATTAGATGGTAATTATTAATAACTAGAAACTATTTAAAATTAGTTAATTTGAGTTAGAGAGGGGGTAATAGAATTTTTAGTGTAGAGGTAAAATTCGGCAATACTAGAAGGAATACCAAAGGCGAAGGCATTTACCTGGCTCTAAACTGACATTAAGGCACGAAGGCATGGGTAGCAAACA	d__Bacteria	0.996163	0	0	0	0	0	0	0	0	0	0	0	0	0	0	0	0	0	0	0	0	0	0	0	0	0	0	0	0	0	0	0	0	0	0	0	0	0	0	0	0	0	0	0	0	0
51e31bf2acc053f19784e75b635bd9e5	v4ASV186	TACGGAGGGGGCTAGCGTTGTTCGGAATTACTGGGCGTAAAGCGCACGTAGGCGGACCAGCAAGTTAGGGGTGAAAGCCCACGGCTCAACCGTGGAATTGCACTTGATACTGCATTGCTTGAGTTCGGGAGAGGGTAGTGGAATTCCAGGTGTAGGAGTGAAATCCGTAGAGATCTGGAGGAACACCAGTGGCGAAGGCGGCTCACTGGCTCGATACTGACGCTGAGGTGCGAAAGCGTGGGGAGCAAACA	d__Bacteria	1	0	0	0	0	0	0	0	0	0	0	0	0	0	0	0	0	0	0	0	0	0	0	0	0	0	0	0	0	0	0	0	0	0	0	0	0	0	0	0	0	0	0	0	0	0
522023fe5c62966b6da412130599f479	v4ASV187	AACGAGTAAGGCGAGAGTTATCCTGCGTTATTAGGCGTAAAGTGTATGTAAATGGGTATATTACTAGTTATCCTTAAAACCTAACTTCAAAAAATGAGAAGGTTAGGATATATATATAAATTACCTTGAGTTAATAGGAAGTTAATAGAATTCTGAGAGTCTTTAGTTCTAAATAACCATAGATTTGTAAGAGGAATGCCAAAGGTGAAGACATTTAACTATAATTAACTGACATTGAAGTACGTAGGCTCGGGTAGCGAAGT	d__Bacteria	0.838631	0	0	0	0	0	0	0	0	0	0	0	0	0	0	0	0	0	0	0	0	0	0	0	0	0	0	0	0	0	0	0	0	0	0	0	0	0	0	0	0	0	0	0	0	0
5284f785484d14000a1a98f86c94018b	v4ASV188	TACGGGGGGAACAAGTGTTATTCGGTCAAATTGGGCGTAAAGGGTCCGTAGGTAGAATTAAGAAAGTTTAAAGTTAAATGTCAAAGCTTAACTTTGGAAAAGCTTTTTAAACTATTTTTTCTGGGGTAGTTTACGGGATAGTCGTATTTTTTCAGCAGAGATGGAATTCCATGATAGAAGAAGGAAAGTCAAGGGTGCAGACAACTATCTAGTTTCTTTTACCAACACTGAGGGACAAAAGCATAGGGAGCAAACA	d__Bacteria	0.944119	0	0	0	0	0	0	0	0	0	0	0	0	0	0	0	0	0	0	0	0	0	0	0	0	0	0	0	0	0	0	0	0	0	0	0	0	0	0	0	0	0	0	0	0	0
54c7ac8c554376f46dd808c1bd7c068a	v4ASV189	TACGGGAGGGGCGAGCGTTATCCATCATTACTAGGCGTTAAGAGTCCGTAGACTGTAAAATAAGTTTTTTGTAAAATTTTAAACGCTAATTTTAACATAGGACAAAAAATACTGTTTTACTAAGAGTTTATTGTAGAAAAACGTAATTTTATATGAAAGGGTGAAATCTGGATTGTATATATAAAGGAGCGTCAGTCAGCGAAGGCGGTTTTTTGAAATAAACTGACGTTGAGGGACGAAAGTGTGGGTAGCAAACA	d__Bacteria	0.948638	0	0	0	0	0	0	0	0	0	0	0	0	0	0	0	0	0	0	0	0	0	0	0	0	0	0	0	0	0	0	0	0	0	0	0	0	0	0	0	0	0	0	0	0	0
55aab418deffd795bddc6ca7c535f075	v4ASV190	TACGGGGGGAGCAAGCGTTGTCCGGAATTATTGGGCGTAAAGGGTGCGTAGGCGGACTGCTAAGTCTGGTGTGAAAGTTTGCGGCTTAACCGTAAAAGGCCACTGGATACTGGCAGTCTTGAATCACAGAGGGGGTAGTGGAATTCCAGGTGTAGCGGTGAAATGCGTAGAGATCTGGAGGAACACCGGTGGCGAAGGCGACTGCCTGGCTGTGAATTGACGCTGAGGCACGAAAGCGTGGGTAGCAAACA	d__Bacteria	1	0	0	0	0	0	0	0	0	0	0	0	0	0	0	0	0	0	0	0	0	0	0	0	0	0	0	0	0	0	0	0	0	0	0	0	0	0	0	0	0	0	0	0	13	0
5743d0a4b3134d76b4a064a3b32bdf45	v4ASV191	TACGGGGGGGACGAGTGTTACTCATAATAACTGGGCGTAAAGGGTACGTAGGCGGCTAATATAGTTGTACTTTAAAGATCTTAGGAATACTAGGAAAGGGGGTACGAAACGTATTTGCTAGAGTTTAGGAGAGGATAGTGGTATTTTTAGTGGAGAGGTGATATTTGCTGATATTAAAGAGACGATCGAAGGCGAAGGCAACTATCTGGCTTAAGACTGACGCTGAGGTACTGAAGCATGGGGAGCGAATC	d__Bacteria	0.999045	0	0	0	0	0	0	0	0	0	0	0	0	0	0	0	0	0	0	0	0	0	0	0	0	0	0	0	0	0	0	0	0	0	0	0	0	0	0	0	0	0	0	0	0	0
57bb23f7c860f8be5452a926bac0116b	v4ASV192	TACGAGAGCAGCAAGCGTTATTCAACATTACTGGGCGTAAAGCGCTTCTAGATGGTTTAATGTGAGTTATTTTTGAAATAATGACAGGTAAACGTCATTCTGAAAATAAAACCATTTTACTGGAGTTTTATAGGGGTAAATATTATTCTTTGAGTATGGGTTGCATCAATTAATACAAAGAAGAGTACCGAAGGTTAAGACAATTTACTTTATAAAAACTGACATTCATGAAGCGAAAGTATGGGGAGCAAACA	d__Bacteria	0.994762	0	0	0	0	0	0	0	0	0	0	0	0	0	0	0	0	0	0	0	0	0	0	0	0	0	0	0	0	0	0	0	0	0	0	0	0	0	0	0	0	0	0	0	0	0
58475f3288c7bb30b9ba4fef12f294ae	v4ASV193	TACGTAGGGTGCAAGCGTTGTTCGGAATTATTGGGCGTAAAGCGAACGTAGGCGGTTTAATAAGCTAGATGTGAAAAGCCTAAGCTTAACTTAGGTCGTGCATCTAGAACTATTAGACTAGAGTGTGTTATGGGAGTGCGGAATTTCTAGTGTAGCGGTGAAATGCTTAGATATTAGAAGGAACACTCGTGGCGAAGGCGGCGCTCTGGGGCGACACTGACGCTAATGTTCGAAAGCGTGGGTAGCGAACA	d__Bacteria	0.999998	0	0	0	0	0	0	0	50	0	0	0	0	0	0	0	0	0	0	0	0	0	0	0	0	0	0	16	0	0	0	0	0	0	0	14	0	0	0	0	0	0	0	0	2	0
58f17addd4191d3f80a00515ef70de96	v4ASV194	GACAGAGGGAGCAAGCGTTATCCAGCTTGATTGGGCGTAAAGGGTACGTAGGTGGTAACTTAAATCTGTTATACGAAAGACCGGAACGTGGGACTGCGGAAGCGTAACTGACACTGAGTTACTTGAGTTTTGGGGGTGTTTAATAGAATTTTTTGAGGAGTGCTGAAATGCTAAGATACTGAAAGGACTGCTGATTGTGGAAACATTATTCAACCTTTAACTGACACTGAGGTACGAAGGCATTGGTATCAAATG	d__Bacteria	0.999316	0	0	0	0	0	0	0	0	0	0	0	0	0	0	0	0	0	0	0	0	0	0	0	0	0	0	0	0	0	0	0	0	0	0	0	0	0	0	0	0	0	0	0	0	0
59247a7f3d275204cfe9adbecbf63bd6	v4ASV195	TACGGAAGGGACCAGTGTTACTCGTCTTTAATGGGCGTAAAGTGTACGTAGATGGTTTTGTAAGCTTTTGTAATTTATTTTTAAGGATATTAAAAATTGTAGAAGAACTGCTTAACTAAGAGTATAATAAGGGGTTGCTGTATTTATATTGGAAAGGTGGAATTTAGAGATAATATAAAGACAATCAAAGGCGAAGGCAGCAATCTGGATTATTACTGACATTGAGGTACGAAAGTATAGGTAGCGAATA	d__Bacteria	0.977953	0	0	0	0	0	0	0	0	0	0	0	0	0	0	0	0	0	0	0	0	0	0	0	0	0	0	0	0	0	0	0	0	0	0	0	0	0	0	0	0	0	0	0	0	0
59775b961acab2bd2b2d13f9059e7d63	v4ASV196	TACGTAGGCGGCGAACATTATTCGGAATCACTGGGCTTAAAGGGCGTCTAGGTGGCTAATCAAGTCAGAGTTGAAAGACAACAGCTTAACTGTTGGAACGGCTTTGATACTGATTGGCTCGAGTCATGAAGGGGTAACCGGAACTCTTGGTGTAACGGTGGAATGTGTAGATATCAAGAGGAACACCAATGGCGAAGGCAGGTTACTGGTCATCGACTGACACTGAAGCGCGAAAGCTGGGGGAGCAAACA	d__Bacteria	0.998953	0	0	0	0	0	0	0	0	0	0	0	0	0	0	0	0	0	0	0	0	0	0	0	0	0	0	0	0	0	0	0	0	0	0	0	0	0	0	0	0	0	0	0	0	0
5a8b0916be9374056b82ba6d367da65b	v4ASV197	TACGTAGGGTGCTAGCGTTACTCGGAATCACTGGGCGTAAAGCGCATGTAGGCTGATAGATAAGTTAGATGTTTAATCCCTGAGCTCAACTCAGGAACTGCATCTAATACTGTCTTTCTAGAGTACATCTGAAGATAGAGGAATTTTTGAAGTAGGGGTAATATCCATAGATATCAAAAGGAACACCGAGGGCGAAAGCATCTATCTAAGATGTAACTGACGCTGAGATGCGACAGCGTGGGGAGCAAACA	d__Bacteria	0.99994	0	0	0	0	0	0	0	0	0	0	0	0	0	0	0	0	0	0	0	0	0	7	0	0	0	0	0	0	0	0	0	0	0	0	0	0	0	0	0	0	0	0	0	0	0
5bb1149de87c7a04398451acc09c7a1d	v4ASV198	TACGGATGGTGCGAGTGTTACTCTTCCTAACTGGGCGTAAAGGGTAGGTAGGCGATAATTTAAGTTCTATTTTAAATTACAATATATTGTAATCTATTTTAAACTATTTTTATTAGAGTAATAAAAAAGTTCGTGTTATTTTAAGTTTAGTCACAATATTGGCCTAGATTTATTAAGTAATGCCAAAGGTTAAGACATTGTTCTATTTATTACTGACGCTGATTTACTAAAGTATGGGTATCGAACG	d__Bacteria	0.954652	0	0	0	0	0	0	0	0	0	0	0	0	0	0	0	0	0	0	0	0	0	0	0	0	0	0	0	0	0	0	0	0	0	0	0	0	0	0	0	0	0	0	0	0	0
5bd68bb46a228c8cb89ca0a48d05c6ee	v4ASV199	GACGGGGGGGGCATGCGTTATTCGTCTTTATTAGGTGTAAAGTGTATGTCGACGGTTAAAAATAAGAAGTATAACCTTAAGTGAAAAAGTAAAGCAATATCTTTATTTACATTTAAGTAATTTTTTAACTAGAGTTTTTCTTGAGTTTGTAGAATTTTTAGAGGAAAGGTAAAATATATTGATTTTAAAACGAATGCCAAAAGCGAAGGCAGCTTTCTAAGGAAAACTGACGTTTAAGTACGAAAGTTTAGGTAGCAAACG	d__Bacteria	0.90262	0	0	0	0	0	0	0	0	0	0	0	0	0	0	0	0	0	0	0	0	0	0	0	0	0	0	0	0	0	0	0	0	0	0	0	0	0	0	0	0	0	0	0	0	0
5cb647629ffe08a1f2a750c280466806	v4ASV200	TACGGAGGGGGCAAGCGTTATTCATCGTGATTGGGCGTAAAGGGTACGTAGGTGGTATAAGAAGTTTAATATGAAAATCTAATAAAAATTGGAGTTATTTTAAACCATTAAACTAGAGTTGAATAGAGGATAAAAGGAGTTTCTAAAGGAAGATTGGCAAGTATCGATAATAGAAGGACTTTCGAGTGCGAAGGCATTTATCTGGAGTCAACTGACGCTGAGGTACGGAAGTATAGGTATCAAATG	d__Bacteria	0.983849	0	0	0	0	0	0	0	0	0	0	0	0	0	0	0	0	0	0	0	0	0	0	0	0	0	0	0	0	0	0	0	0	0	0	0	0	0	0	0	0	0	0	0	0	0
5cc31416df6ac1f1151bea2fd47ea62f	v4ASV201	TACGAGAGGGGCAAGCGTTGTTCGGAATAACTGGGCGTAAAGGGTTCGTAGGTGGTTTTTTAGGTTAAAAGTTAAATGGTAAGGCTCAACTTTACTATCTTTTTAAAACCAAAAAACTTGAGTGTAAAAGGGGAAAGTGGAATTTCCGGAGTACGGGTGAAATCGGTAGATCTCGGAAGGAACTCCAGAGGCGAAGGCGACTTTCTGGTTTAACACTGACACTGAGGAACGAAAGCATGGGGAGCAAACA	d__Bacteria	0.999832	0	0	0	0	0	0	0	0	0	0	0	0	0	0	0	0	0	0	0	0	0	0	0	0	0	0	0	0	0	0	0	0	0	0	0	0	0	0	0	0	0	0	0	0	0
5d9b67574938278f8c2878f3347385d4	v4ASV202	CACGAGTGGGGCAAGTGTTAATCGTCGTGATTAGGCGTAAAGGGTATCTAGATGGTTTTTTATGAATTTAATTTTTAAAGCTTCAAATTTGATTTGGAATAAGATTTTAATTATTTAAAGACTTTGAGTTTCTTAGTAGATGATAGTATTTTTAAAGTAAGGGTAAAATCTAAAAATAATGGGGGGATTTCCATAAGTGAAAGTAATTGTCTTTATTAACTGACATTAACGTACAAAGGTTTGGGTATCAAACA	d__Bacteria	0.702498	0	0	0	0	0	0	0	0	0	0	0	0	0	0	0	0	0	0	0	0	0	0	0	0	0	0	0	0	0	0	0	0	0	0	0	0	0	0	0	0	0	0	0	0	0
5f6a0aee9169b69d9fb0301e7ea3b779	v4ASV203	TACGGGGGGTGCAAGCGTTGTCCGGAATTATTGGGCGTAAAGGGTGCGTAGGTGGAATAATAAGTCTGGTGTGAAAGCCTGCGGCTCAACCGTAGAATTGCACTGGATACTGTTTTTCTTGAGTTATGGAGGGGTTTGTAGAATTTCCGGTGTAGCGGTGAAATGCGTAGATATCGGAAGGAATACCAGTGGCGAAGGCGACAAACTGGCCATTAACTGACACTGAGGCACGAAAGCGTGGGTAGCAAACA	d__Bacteria	1	0	0	0	0	0	0	0	0	0	0	0	0	0	0	0	0	0	0	0	0	0	0	0	0	0	0	0	0	0	0	0	0	0	0	6	0	0	0	0	0	0	0	0	0	0
5f88f37b99ca41494c4c836db8ec39bc	v4ASV204	GACAGGGGGGGCATGCGTTATTCGTCTTTATTAGGTGTAAAGCGTATATCAGTGGTTATTTTTAATTTTTAAAAAAATAGCAAAGCAGCATCTTTGTTTATTTTAAAATGTTTATGTTTTAACTAGAGTTTAGTTGAGGTTTGTAGAATTTCTGGAGGAAAGGTAAAATATTTTGATTTCGGAAGGACTTCCTAGAGCGAAGGCTACTTTCTACATTAAACTGACACATAAGTACGAAAGTTTGGGGATCAAAAG	d__Bacteria	0.852496	0	0	0	0	0	0	0	0	0	0	0	0	0	0	0	0	0	0	0	0	0	0	0	0	0	0	0	0	0	0	0	0	0	0	0	0	0	0	0	0	0	0	0	0	0
6169ab65aa179b39c4e5d58d714078a9	v4ASV205	TACGGAGGGTGCAAGCGTTGTTCGGAATTACTGGGCGTAAAGCGTGCGCAGGCGGCTTCATAAGTCAGACGTGAAAGCCCGGGGCTCAACCCCGGGAGGTCGTTTGATACTGTGGAGCTTGAGTACGGGAGAGGGGTGTGGAATTCCCAGTGTAGAAGTGAAATTCGTAGATATTGGGAGGAACACCAGTGGCGAAGGCGACACCCTGGCCCGAGACTGACGCTCATGCACGAAAGCGTGGGGAGCAAACA	d__Bacteria	1	0	0	0	0	0	0	0	0	0	0	0	0	0	0	0	0	0	0	0	0	11	0	0	0	0	0	0	0	0	0	0	0	0	0	0	0	0	0	0	0	0	0	0	0	0
6706fbbc01f7fdf95d44457fb6b78948	v4ASV206	CACGAGGGGGGCGAGCGTTATTCGTATTGACTGGGCGTAAAGGGCGTGTAGATGGCTAAATAAGCATGAAATTTAAAAGCTATGTTTAAACATAGAAAAAGTAAGTGTACTGTTTAGCTTTGAGTTAGCGTAGGATAATAGAAATTTTTTTAAGGGCTAAAATCCGCTTTTAATATTTATATTTTAGAAATGAAAACATAAATGCCGATGGTGGAGGCAATTATCTAATGTTAACTGACATTGAGGCGCGAAAGCAAGGGGAGCAAAAA	d__Bacteria	0.983291	0	0	0	0	0	0	0	0	0	0	0	0	0	0	0	0	0	0	0	0	0	0	0	0	0	0	0	0	0	0	0	0	0	0	0	0	0	0	0	0	0	0	0	0	0
6736eff948033642fcb65d936eecfdac	v4ASV207	TACGGGATCCGCGAGCGTTAATCGACTTAACTGGGCGTAAAGCATCCGTAGCAGGTTGGTGGTCCGTTCTCGGTAAAAGCCCACAATACAATTGTGGGGTGGTCCTGGAAAACGTGCTAACTTGAGTCAGCCAGAGGTAACCAGAATTTCGAGTGATACGCTTAAAATGGGATGATATTCGAAGGAATGCCAATGGCGAAGGCAGGTTGCTGGGGCTCGACTGACTGTGAGGGATGAAAGCGTGGGGAGCGAGAG	d__Bacteria	0.995266	0	0	0	0	0	0	0	0	0	0	0	0	0	0	0	0	0	0	0	0	0	0	0	0	0	0	0	0	0	0	0	0	0	0	0	0	0	0	0	0	0	0	0	0	0
68ba910f344fa5ce1c7c00f4b1b261c6	v4ASV208	TACGTAGGGTGCAAGCGTTATCCGGAATTATTGGGCGTAAAGCGTCTGTAGGTGGTGAGGTCAGTCCGTGCTTAAATTATCAGGCTCAACCTGATAGCTGGCATGGATACTACCACACTAGAGTATGAGAGAGGTGAGTGGAACTCCCGGTGTAGCGGTTATATGCGTTTATATCGGGGGGAACACCAGTGGCGAAGGCGGCTCACTGGCTCATTACTGACACTGAGAGACGAAAGCGTGGGTAGCGAATG	d__Bacteria	0.999991	0	0	0	0	0	0	0	0	0	0	0	0	0	0	0	0	0	0	0	0	0	0	0	0	0	0	3	0	0	0	0	0	0	0	0	0	0	0	0	0	0	0	0	0	0
69130fc51524424654b78dc63981a07b	v4ASV209	GACGGAGGGCGCGAGCGTTATTCGTTTTGATTGGGTGTAAAGGGTATGTAGGCGGCCCCTAGTTTTTTGGCTAAAAAAGCGGAGTGTTCCTATGCTATATGGCCTTTGAAAAAGGGGGCTTGTGTTGATGATAGGTCGGGGCAAGTTCTTATGTAGGGGTAGAATCCCACCATATGAGAACGAACGACAGCTGGCGAAGGCGCCCTTCCCGCTTCAACAGACGCTAAGGTACGGAAGCTTAGGTAGCAAACG	d__Bacteria	0.943482	0	0	0	0	0	0	0	0	0	0	0	0	0	0	0	0	0	0	0	0	0	0	0	0	0	0	0	0	0	0	0	0	0	0	0	0	0	0	0	0	0	0	0	0	0
6945d459c2da0d6830aa9c4bf8b74484	v4ASV210	TACGTAAGTGGCAAGCGTTGTCCGGAATCACTGGGTGTAAAGCGCACGTAGGCGGTCTGGTAAGTCTGAGGTGAAATCCACGAGCTCAACTCGTGAACGGCCTTGGAAACTGCCGGACTAGAGGTCTAGAGGGGAAAGTGGAATTTCGGGTGTAGCGGTGAAATGCGTAGATATCCGAGAGAACACCGATGGCGAAGGCAGCTTTCTGGCTAGATCCTGACGCTGAGGTGCGAAAGCTAGGGTAGCGAACG	d__Bacteria	0.999998	0	0	0	0	0	0	0	0	0	0	0	0	0	0	0	0	0	0	0	0	0	0	0	0	0	0	0	0	0	0	0	0	0	0	0	0	0	0	0	0	0	0	0	0	0
6a7b1326ce6c17c7809d529dec7443f7	v4ASV211	TACGGAGGGGGCGAGTGTTACTCGACATGACTGGGCGTAAAGGGTGCGTAGGTGGATTTATTAGTTAAAAGTTAAATTCTTCATAGAAAATGATTAATGCTTTTATTACTATAAATCTAGAGTATAGGGGAAGAAAGTGGTACTATGTGTGTAGGGGTGGCATCCTAAGACATATGTGGGACCACCGAAGGCGAAGGCAACTTTCTATCCTATTTACTGACGCTGAGGCACGAAAGCATGGGTAGCAAACA	d__Bacteria	0.99717	0	0	0	0	0	0	0	0	0	0	0	0	0	0	0	0	0	0	0	0	5	0	0	0	0	0	0	0	0	0	0	0	0	0	0	0	0	0	0	0	0	0	0	0	0
6acf2097a49cdcea798aa1d759397eef	v4ASV212	TACGGGGGGAGCAAGCGTTGTCCGGAATCATTGGGCGTAAAGGGTGCGTAGGTGGACTGTTAAGTCTGGTGTGAAAGTTTGCGGCTCAACCGTAAAATGCCACTGGATACTGACAGTCTTGAGTCATAGAGGGGATAGCGGAATTCCAGGTGTAGCGGTGAAATGCGTAGATATCTGGAGGAACACCAGTGGCGAAGGCGGCTATCTGGCTATGTACTGACACTGATGCACGAAAGCGTGGGTAGCAAACA	d__Bacteria	1	0	0	0	0	0	0	0	0	0	0	0	0	0	0	0	0	0	0	0	0	0	0	0	0	0	0	0	0	0	0	0	0	0	0	115	0	0	0	0	0	0	0	0	0	0
6ad4f9e189087f2cd8277389b9f50397	v4ASV213	TACGAGTAGCGCAAGTGTTATTCCTCTTGATTGGGCGTAAAGGGTGTGTAGGTGGTATAATTAGTTAGAAATTAAAAACTATGCTAATCTATTGAAGATTTCTAATACTATTATGCTTGAGTTATGATAAAGATAGTGGAACTTCTTGCATTAGAGTTGAAATGCTATACACAAGAGGGAACCCCAAAGGCGAAGGCAACTATCTATTCATTTCTGACACTGAGGCACGAAGGCATGGGTATCAAATA	d__Bacteria	0.991123	0	0	0	0	0	0	0	0	0	0	0	0	0	0	0	0	0	0	0	0	0	0	0	0	0	0	0	0	0	0	0	0	0	0	0	0	0	0	0	0	0	0	0	0	0
6b94443a30eb53e428a328a7e1c5118f	v4ASV214	TACGGAGGGGACGAGTGTTACTCGACATTATTGGGCGTAAAGGGTATGTAGGCGGTTTTCTAAGTTGAAAGTAAAAGACTAGAGCTTAACTTTAGGGATGCTTTTAATACTGGTTAACTAGAGTATGAGAGAGGAAAATGGTATAATCAAAGTAGAGGTGAAATTTGTAGAAATTGATGAGACCCTCAATCAGCGAAAGCGATTTTCTGGAGCATTACTGACGCTGAGATACTAAAGCATGGGGAGCGAACA	d__Bacteria	0.99914	0	0	0	0	0	0	0	0	0	0	0	0	0	0	0	0	0	0	0	0	0	0	0	0	0	0	0	0	0	0	0	0	0	0	0	0	0	0	0	0	0	0	0	0	0
6c0e7848c61561898b619b79ad39343b	v4ASV215	TACGGAGGGGGTGAGTGTTACTCATCAAAACTGGGCGTAAAGGGCATGTAGGCGGTTTATTATGTGAAAATAAAAGTCTAAAGAACAACTTTATATAATTATTTTTCAGACGAATAAACTATGAGTATAATAGAGGTATGTTGCACTTTCAGTGGAGAGGTAAAATACGTAAATATTGTAAAGACAATCAATAGGTGAAAACGACTAGCCATATTATTACTGACGCTGAAGGGCAAAAGCATGGGTATCAAACA	d__Bacteria	0.995116	0	0	0	0	0	0	0	0	0	0	0	0	0	0	0	0	0	0	0	0	0	0	0	0	0	0	0	0	0	0	0	0	0	0	0	0	0	0	0	0	0	0	0	0	0
6d55ab87537ad2a0c08bcb55eedc4ddc	v4ASV216	AACGTAGAGGGCAAGCATTATCTGGATTTATTGGGTGTAAAGAGCTTGTAGATGGTTTTTTTTGTTTTCTTAAAAAGAATAAAGCTTAACTTTATTAAAAAGAAAAGACACTAAATCTAGAGTTTTAAAAAAGAAAGAAGAATTTTTAGGGTACAGGTAAAATTGGTTGATCCTTAAAGGAATTTCAAAGGCGAAGGCATCTTTCTTTTTATATACTGACATTGAGAAGCGAAAGTATGGGTAGCGAAAA	d__Bacteria	0.948155	0	0	0	0	0	0	0	0	0	0	0	0	0	0	0	0	0	0	0	0	0	0	0	0	0	0	0	0	0	0	0	0	0	0	0	0	0	0	0	0	0	0	0	0	0
6d9842e128beddc1454c3316f997ccd6	v4ASV217	TACGGAGGGGGTTAGCGTTGTTCGGAATTACTGGGCGTAAAGCGCGCGTAGGCGGATGATTAAGTCAGAGGTGAAATCCCGGGGCTCAACCCCGGACCTGCCTTTTAAACTGTATGGCTAGAATCGTAATAGGGGCGGTAGGAATTCCTGGTGTAGGAGTGAAATCTGTAGATATCAGGAGGAACACCAATAGCGTAGGCAAGCCGCTGGGTAACGATTGACGCTCATGTACGAAAGCTAGGGGAGCAAATG	d__Bacteria	1	0	0	0	0	0	0	0	0	0	0	0	0	0	0	0	0	0	0	0	0	0	0	0	0	0	0	0	0	0	0	0	0	0	0	0	0	0	0	0	0	0	0	0	0	0
6f4dcbcf87a4eb856dc6916a6b8b3695	v4ASV218	TACGGAGGGTGCGAGCGTTAATCGGAATTACTGGGCGTAAAGCGCATGCAGGTGGATGATTAAGTCAGATGTGAAAGCCCGGGGCTCAACCTCGGACAGGGAGTGGATACTGTTTAACTAGAGTAAGATAGAGGGTGGTAGAATTTCCAGTGGAGGGGTGAAATCCGTTGATATTGGAAGGAATACCGAAAGCGAAGGCAGCCACCTATATCTTTACTGACGGTCAGGGACGAAAGTTTGGGTAGCAAACG	d__Bacteria	1	0	0	0	0	0	0	0	0	0	0	0	0	0	0	0	0	0	0	0	0	0	0	0	0	0	0	0	0	0	0	0	0	0	0	0	0	0	0	0	0	0	0	0	0	0
70499302b03310b640383a3cd95d9421	v4ASV219	TACGGGAAGGGCGAGCGTTATTCTTCGTCACTGGGCGTAAAGCATCCGTAGACGGTAAAGTAAGTCAATCGTTTCAAATTTTAAGGTCTATTCTTAAACTAGCGTTTGATACTGTTTTACTTGAGTTTTGTGCAAAAAAGTAGAATTTCATACGAAAAGGTAACATTTTGAGATATATGAAAGAATATCATTAGCGAAGGCGGCTTTTCAGCAAAAACTGACGTTGAGGGATGAAAGTATGGGTAGCAAACA	d__Bacteria	0.993145	0	0	0	0	0	0	0	0	0	0	0	0	0	0	0	0	0	0	0	0	0	0	0	0	0	0	0	0	0	0	0	0	0	0	0	0	0	0	0	0	0	0	0	0	0
71d434edaf9b5f3d8e1d82b2103bcb5f	v4ASV220	TACGAGGGGGGCAGGCGTTATTCGTGATAACTGGGCGTTAAGGGCAAGTAGGTGGCTTTTTGAAAAAAATATAAAAGAACGATAACATCGTAATGTATTTTTGATATTTAAGCTTGAGTATAGTAGAAAATAATAGTATTTTTAATTTAGAGGTAGTAATCATAGATATTAAAGAGACTTTCAATAGCGAAGGCAATTATTTATATTATACTGACACTGAGATGCGAAGGTATGGGTATCGAAGG	d__Bacteria	0.909072	0	0	0	0	0	0	0	0	0	0	0	0	0	0	0	0	0	0	0	0	0	0	0	0	0	0	0	0	0	0	0	0	0	0	0	0	0	0	0	0	0	0	0	0	0
726e36182d67de22a7148130c0de2f78	v4ASV221	TACGGAGGGTGCAAGCGTTGTTCGGAATTATTGGGCGTAAAGAGCGTGTAGGCGGTCGAGTATGTCTGATGTGAAAGCCCGGGGCTTAACCCCGGAAGTGCATTGGAAACTGCTCAACTTGAGTCTTAGAGGGGTTCGTGGAATTTCTGGTGTAGAGGTGAAATTCGTAGATATCAGAAGGAACACCGGTGGCGAAGGCGACGAACTGGATAAAGACTGACGCTGAGATGCGAAAGCGTGGGGAGCAAACA	d__Bacteria	1	0	0	0	0	0	0	0	0	0	0	0	0	0	0	0	0	0	0	0	0	0	0	0	0	0	0	0	0	0	0	0	0	0	0	0	0	0	0	0	0	0	0	0	0	0
731ca6dfec5cc10687295b151945fdf8	v4ASV222	AACGTAGGGGGCAAGCGTTATCCGGAATCATTGGGCGTAAAGCGCATGTAGGCGGTTTACTAAGTTGGATGTGAAAGCTCACGGCTTAACCGAGAGAGGTCATCCAAAACTGGTAGACTTGAGTAAGGTAGAGGGGTACAGAATTCCTGGTGTAGTGGTGGAATGCGTAGAGATCAGGAGGAATACCAGAGGCGAAAGCGGTACCCTGGGCCTAAACTGACGCTGAGATGCGAAAGCGTGGGGAGCGAACG	d__Bacteria	0.999999	0	0	0	0	0	0	0	0	0	0	0	0	0	0	0	0	0	0	0	0	0	0	0	0	0	0	0	0	0	0	0	0	0	0	0	0	0	0	0	0	0	0	0	12	0
73c3a3d94ea6f10e1a2450eedf3f32c1	v4ASV223	TACGGAGGGTGCAAGCGTTGTTCGAAATTATTGGGCGTAAAGCGTACGCAGGCGGCATGGTAAGTTCTGTGTGAAATCCCCAGGCTCAACCTGGGACGGTCACAGAAAACTGCCACGCTAGAGTATGATAGGGGAGAGCGGAATTCCCAGTGTAGAGGTGAAATTCGTAGATATTGGGAGGAACATCGGAGGCGAAAGCGGCTCTCTGGCTCAATACTGACGCTCATGTACGAAAGCGTGGGGAGCAAACA	d__Bacteria	1	0	0	3	0	0	0	0	0	0	0	0	0	0	0	0	0	0	0	0	0	0	0	0	0	0	0	0	0	0	0	0	0	0	0	0	0	0	0	0	0	0	0	0	0	0
76ab4c696dfc677e1138bbd82cee7438	v4ASV224	TACGTATGGTGCGAGCGTTGTTCGGAATCATTGGGCGTAAAGGGCGTGTAGGCGGGAAGCTAAGCGGGAAGTGAAATTTCTGAGCTCAACTCAGAGACTGCTTTCCGAACTGGTTTTCTAGAGTGCAGGAGGGGCAAGGGGAATTGGCAGTGTAGCGGTGAAATGCGTAGATATTGCCAGGAACACCGGTGGCGAAGGCGCCTTGCTGGCCTGATACTGACGCTGATGCGCGAAAGCGTGGGGAGCGAACG	d__Bacteria	1	0	0	0	0	0	0	0	0	0	0	0	0	0	0	0	0	0	0	0	0	0	0	0	0	0	0	0	0	0	0	0	0	0	0	0	0	0	0	0	0	0	0	0	0	0
7871d4f9251f908207238e1ba1b5e565	v4ASV225	TACAGAGGGACCAAGCGTTGTTCGGAATCACTGGGCGTAAAGGGCACGTAGGCGGTTTGTTAAGTCCGATGTTAAAGCGTGGGGCTCAACCCCATTATGGCGTTGGATACTGGCAAGCTAGACGATTGGAGAGGTAAGTAGAATTACCAGTGTAGCGGTGAAATGCGTAGAGATCTGAAGGAACATCAGTGGCGAAGGCGACACTCTGGGTTGATATTGACGCTGAGGTGCGAAAGCGTGGGGAGCAAACA	d__Bacteria	1	0	0	0	0	0	0	0	0	0	0	0	0	0	0	0	0	0	0	0	0	0	0	0	0	0	0	0	0	0	0	0	0	0	0	0	0	0	0	0	0	0	0	0	0	0
78ed7b7b440e00073a813a4a5c8647d5	v4ASV226	TACGGAAGGGACAAGTGTTATTCATATTAATTGGGCGTAAAATGTGCGTAGGTGGTTTTATAAGTTTAAGGTTTTAAATACTGTAAATCTAGAGTAAAATAGGGGGATGCTGTATTTATATTGTAAAGGTAAAATTTTTGTATAATATAAAGACAACTATAGGCGAAGGCGGCATTCTGGGTTTTACTGACATTGAGGCACGAAAGTATAGGTAGCAAACAGG	d__Bacteria	0.994043	0	0	0	0	0	0	0	0	0	0	0	0	0	0	0	0	0	0	0	0	0	0	0	0	0	0	0	0	0	0	0	0	0	0	0	0	0	0	0	0	0	0	0	0	0
79bad1ac1930f8c738be3e7e0cd07a63	v4ASV227	GACAGAGGGTGCAAGCGTTGTTCGGAATTACTGGGCGTAAAGGGCGTGTAGGCGGTTTGGTCTGTCTGATGTGAAATACCCAAGCTCAACTTGGGAACTGCATTGGATACTGCCAGACTAGAGTGCTAGAGAGGAAAGCGGAATTCCTAGTGTAGAGGTGAAATTCGTAGATACTAGGAGGAACATCTGAGGCGAAGGCGGCTTTCTGGATAGTTACTGACGCTGAGGCGCGAAAGCGTGGGGAGCAAACA	d__Bacteria	1	0	0	0	0	0	0	0	0	0	0	0	0	0	0	0	0	0	23	0	0	0	0	0	0	0	0	0	0	0	0	0	0	0	0	0	0	0	0	0	0	0	0	0	0	0
7d7e6de4cfd6fdf1848ddcffa9b7a48c	v4ASV228	TACGAGTGGGGCAAACGTTGTTCGGAATTACTGGGCGTAAAGGGCGTGTAGGCGGCTTGTTAAGTCGAAGTTGAAATCCCACGGCTCAACCGTGGAACTGGCTTCGATACTGGCGAGCTTGAGCGTAGCAGGGGGATGTGGAACGACTGGTGGAGCGGTGAAATGCGTAGATATCAGTCGGAACACCGGTGGCGAAGGCGACATCCTGGGCTATAGCTGACGCTGAGGCGCGAAAGCGTGGGGAGCAAACA	d__Bacteria	1	0	0	0	0	0	0	0	0	0	0	0	0	0	0	0	0	0	0	0	0	0	0	0	0	0	0	0	0	0	0	0	0	0	0	0	0	0	0	0	0	0	0	0	0	0
7de14a688e255eef2ca7d863e753efa4	v4ASV229	TACGGAGGGGGCAAGCGTAACTCTTCATAACTGGGTATAAAGCGTATTTTGACGGTTTTGGTAGTTTTTGATGAAATCTTAAAGCTTAACTGTAAAATTATCAAAAAAAACTATTAACTATGAGTTTAAAAGAAAAAAGTTGTATGTTTTATGTAAAGGTAAAATTTATAAATATAAAAAAGACATTCAAAGGGTGAAAACTACTTTTTATTTTAATACTGACGTTTATATACAAAAGCATGGGGATCAAACA	d__Bacteria	0.794581	0	0	0	0	0	0	0	0	0	0	0	0	0	0	0	0	0	0	0	0	0	0	0	0	0	0	0	0	0	0	0	0	0	0	0	0	0	0	0	0	0	0	0	0	0
8048d0c7dd4f98b27ef74c24592df879	v4ASV230	TACGAGTAAGGCGAGAGTTATCCTGCGTTATTAGGCGTAAAGTGTATGTAAATGGGTATCTTATAATTTATTCTTAAAATCTAACTTCAAAAAATGAGAAGGCTGGGATAAATATATAAAATTACCTAGAGTTAATAGGAAGTTAATAGAATTCTGAAAGTTTAAGTCCTAAATAAGCTTAGATTTGTACGAGGAATGCCAAAGGTGAAGACATTTAACTATAATTAACTGACATTGAAGTACGTAGGCTTGGGTAGCAAAGT	d__Bacteria	0.88676	0	0	0	0	0	0	0	0	0	0	0	0	0	0	0	0	0	0	0	0	0	0	0	0	0	0	0	0	0	0	0	0	0	0	0	0	0	0	0	0	0	0	0	0	0
810145966073cff197d06f5d75c8138b	v4ASV231	TACGGAGGGTGCGAGCGTTAATCGGAGTTACTGGGCGTAAAGCGCGTGCAGGCGGATTGATAAGTTACTCATGAAAGCTCCTGGCTAAACCGGGAGAGGTTGAGTAAAACTGTTAGTCTAGAGTGGATGAGAGGTAGGTAGAATTCCTTGTGTAGTGGTGAAATGCGTAGATATATGGAGGAATACCAGTGGCGAAGGCGGCCTCCTGGCTTGACACTGACGCTGAGGTGCGAAAGCGTGGGGAGCAAACG	d__Bacteria	1	0	0	0	0	0	0	0	0	0	0	0	0	0	0	0	0	0	0	0	0	0	0	0	0	0	0	0	0	0	0	0	0	0	0	0	0	0	0	0	0	0	0	0	0	0
8248cc844d40d1b9d1af84304152e860	v4ASV232	TACGGGGGGAGTGAGTATTATTCGGTCAAACTGGGCGTAAAGAGCTCGTAGGTAGAATTATGTCAGTAAAAAGTTAAAGATCAAAGCTTAACTTTGAAAAAGCTTTTTAAACGATTTTTTCTGGGGTAGTTTATGGGATAGTAGTATTTTTTCAGTAAGGATGGTATCTTAAGAGAGAAAAAAGAATATCAAGGGTGTAGACAACTATCTGATTTCATTTACCGACATTGAAGAGCTAAAGTATGGGTATCAAATG	d__Bacteria	0.803746	0	0	0	0	0	0	0	0	0	0	0	0	0	0	0	0	0	0	0	0	0	0	0	0	0	0	0	0	0	0	0	0	0	0	0	0	0	0	0	0	0	0	0	0	0
82768524511eac82d93a1813e5a99d37	v4ASV233	TACGGAGAGGGCTAGTGTTATTCGTCTTGACTGGGCGTAAAGCGTATGAAGGCTGCTATTTAAGTTTCTAGAGAAATTATAATTAATTTGTATAATACTATTAATACTAAATAGCTAGAGTATTGGGGAATATAGTAGTACTTTAAGTGTAGAGGTGGAATTCTTAAATATTTAAAGGACTAGCATTCGACGACGGTAACTATATACTTAATACTGACGCTTTAGTACAAAAGCATGGGTAGCGAACT	d__Bacteria	0.989522	0	0	0	0	0	0	0	0	0	0	0	0	0	0	0	0	0	0	0	0	0	0	0	0	0	0	0	0	0	0	0	0	0	0	0	0	0	0	0	0	0	0	0	0	0
83c2bad190931db168f307ac8bcc8fc7	v4ASV234	TACGGATGGTGCAAGTGTTACTCTTCCTAACTGGGCGTAAAGGGTAGGTAGGCGATAATTTAAGTTTTATTTTAAATGTCAAGAAATTGTAATTTATTCTATACTATTTTAATTAGAGTATTATAAAAGTTCGTGTAGCTTATAGTTTCGAGTTAGTAACTTAGTGAAATAATAGGTTGTACCAAAGGTTAAAGCATCGTTCTATATAATACTGACGCTGATTTACTAAAGTATGGGTATCGAAAG	d__Bacteria	0.956812	0	0	0	0	0	0	0	0	0	0	0	0	0	0	0	0	0	0	0	0	0	0	0	0	0	0	0	0	0	0	0	0	0	0	0	0	0	0	0	0	0	0	0	0	0
86325e44390a47646b58a00a024a7fc6	v4ASV235	TACGGGAAGGGCGAGCGTTATTCTTCGTCACTGGGCGTAAAGCATCCGTAGACGGTAAAGTAAGTCAATCGTTTCAAATTTTAAGGTCTATTCTTAAACTAGCGTTTGATACTGTTTTACTTGAGTTTTGTGCAAAAAAGTAGAATTTCATACGAAAAGGTAACATTTTGAGATATATGAAAGAATATCATTAGCGAAGGCGGCTTTTCAGTAAAAACTGACGTTGAGGGATGAAAGTATGGGTAGCAAACA	d__Bacteria	0.995035	0	0	0	0	0	0	0	0	0	0	0	0	0	0	0	0	0	0	0	0	0	0	0	0	0	0	0	0	0	0	0	0	0	0	0	0	0	0	0	0	0	0	0	0	0
8699e78982ed111a38023e2daf71fb97	v4ASV236	TACGAAGACCACGAGCGTTACTCGGATTTATTGGGCGTAAAGAGTACGTAGGCGGATATATGTGTTATATGTGAAATCCTAAAGCTTAACTTTAGAACTGCATATAAAACTATATATCTTGAGGTTCGTAGGGGAAAGCGGAATTCTAGGTGTAGCGGTGAAATGCGTAGATATCTAGAGGAACACCAATGGCGAAGGCAGCTTTCTGGGCGAAACCTGACGCTGAGGTACGAAAGCGTGGGGAGCAAAAG	d__Bacteria	0.999999	0	0	0	0	0	0	0	0	0	0	0	0	0	0	0	0	0	0	0	0	0	0	0	0	0	0	0	0	0	0	0	0	0	0	0	0	0	0	0	0	0	0	0	0	0
87900e38dc43fd50ed5790d3d77ebadd	v4ASV237	TACGGAGGGGGCTAGTGTTGTTCGTCATGACTAGGTGTAAAAAGAGTGTAGGCAGTCTTTTATGTCCTTTTAAAAATATTTAAAAAATTATATCTAGCAATTGATACTTTTAGACTAGAATAGTAAGGATGAGGATAGTATTTTCAGTGTAGATGTGAAATGCTTTAATATTGAACAGACTAACAAAATTAACATAGTTCTCAACAACTATTGACGCTCAAACTCTAAGGTATAGGTAGCAAATG	d__Bacteria	0.888587	0	0	0	0	0	0	0	0	0	0	0	0	0	0	0	0	0	0	0	0	0	0	0	0	0	0	0	0	0	0	0	0	0	0	0	0	0	0	0	0	0	0	0	0	0
87c99ffa3ac718ddefe30f92833a31ee	v4ASV238	TACGAAGGGGGCAAGCGTTGTTCGGAATTACTGGGCGTAAAGAGTACGTAGGTGGATTGGAAAGTTAGGTGTGAAAGCCCAGGGCTCAACCTTGGAACTGCACTTAAAACTATCAATCTAGAGTCAGCTAGGGGACGATGGAATTCCATGTGTAGCGGTGAAATGCGTAGATATATGGAGGAACACCAGAGGCGAAGGCGATCGTCTGGGGCTGTACTGACACTGAGGTACGAAAGCGTGGGGAGCAAACA	d__Bacteria	1	0	0	0	0	0	0	0	0	0	0	0	0	0	0	0	0	0	0	0	0	0	0	0	0	0	0	0	0	0	0	0	0	0	0	0	3	0	0	0	0	0	0	0	0	0
87f932e3fe5cc071a9b283c7cdb48bb9	v4ASV239	TACGGAGGGGGCAAGCGTTATTCGGAATCATTGGGCGTAAAGAGTTCGTAGGCGGGGCGCTCAGTCTGGCGTGAAAGCCACCGGCTTAACCGGTGACGGCCGCTGGATACTGGCGCTCTCGAGTCAGGCAGAGGTCGGCGGAATTCCGGGTGTAGCGGTGGAATGCTTAGATATCCGGAAGAACACCAGTGGCGAAGGCGGCCGGCTGGGCCTGAACTGACGCTGAGGAACGAAAGCCAGGGGAGCGAACG	d__Bacteria	0.999997	0	0	0	0	0	0	0	0	0	0	0	0	0	0	0	0	0	0	0	0	0	0	0	0	0	0	0	0	0	0	0	0	0	0	0	0	0	0	0	0	0	0	0	0	0
8a2444ea01dc7a5ff963f344b6e830d6	v4ASV240	TACAGGGGGGGCTAGCGTTATTTTTATTAGTTAGGTGTAAAGTGTGCGATTGCTTTATTTGGTAGGACCCTTGGTAAATTTTAGAATACTAGGTCTAAAAGCCTAAGGGTTACTATTGAATTTGAGTTCATTTTAGGGGTGTAGAATTATTCAATTGTAGCGGTCAAATGCAAAGAGTTTTTTAGGAATACTCACAGGCGCAAGCGGCACCCTGGGTTGATCTGACAAGTTATGCACGTAGGTTAGGATAGCGAACA	d__Bacteria	0.940971	0	0	0	0	0	0	0	0	0	0	0	0	0	0	0	0	0	0	0	0	0	0	0	0	0	0	0	0	0	0	0	0	0	0	0	0	0	0	0	0	0	0	0	0	0
8bed1eb48d5b10ce15c17f78560694c2	v4ASV241	AACGAGGGGAGCGAGTGTTATTCGTGCTGATTGGGCGTAAAGGGTACGTAGGTTGTTAATTAAGTTTGAAGTCAAATTCTGGAGCTCAACTCCTTAGAGGCTTTTTGATACTGATTAACTAGAGTTATATGGAGGATAGTAGGACCCTTAGTGTAGAGATAAAATTCAATAATATTAAGGAGACAAACCGGCGAAGGCGACTATGCACTAATAACTGACACTGAGGTACGAAAGTGTGGGGAGCAAATA	d__Bacteria	0.997837	0	0	0	0	0	0	0	0	0	0	0	0	0	0	0	0	0	0	0	0	0	0	0	0	0	0	0	0	0	0	0	0	0	0	0	0	0	0	0	0	0	0	0	0	0
8c376c8e2bb719e63da857da34f712cd	v4ASV242	TACGGGGGGAGCGAGTGTTACTCGGAATGATTGGGCGTAAAGCGTGTGCAGACGGTTTCATAAGTTAATAAGGTAAAAATAATAAGCTTAACTTTTTATTCCTTTTAAAACTATGAAACTATGAGTTTAAGAGAGGATAGTGGTATTTTTAGTGTAAAGGTAAAATTTATCGATATTAAAAAGACCGTCAATAGGTGAAGACGACTATCTGGAGTAAACTGACGTTCATACACAAAAGCATGGGTAGCCAATG	d__Bacteria	0.968104	0	0	0	0	0	0	0	0	0	0	0	0	0	0	0	0	0	0	0	0	0	0	0	0	0	0	0	0	0	0	0	0	0	0	0	0	0	0	0	0	0	0	0	0	0
8ccf7d514666d81d9c91f034a4977eba	v4ASV243	TACGTAAGTGGCAAACGTTGTCCGGAATCACTGGGTGTAAAGAGCATGTAGGCGGTCATATAAGTCTAGGGTGAAATCTGGGGGCTCAACCTCCAAACGGCCTTGGAAACTGTAAGACTAGAGGATCAGAGGGGAAAGTGGAATTTCAGGTGTAGCGGTGAAATGCGTAGATATCTGAGAGAACACCAATGGCGAAGGCAGCTTTCTGGCTGGTTCCTGACGCTGAGATGCGAAAGCTAGGGTAGCGAACG	d__Bacteria	0.999988	0	0	0	0	0	0	0	0	0	0	0	0	0	0	0	0	0	0	0	0	0	12	0	0	0	0	0	0	0	0	0	0	0	0	0	0	0	0	0	0	0	0	0	0	0
8e0964b41d0623f83663a3e53450aa8e	v4ASV244	TACGGGGGGAGCAAGCGTTGTCCGGAATTATTGGGCGTAAAGGGTGCGTAGGCGGACTAGTAAGTCTGGTGTGAAAGTTCACGGCTCAACCGTGAAAGGCCATCGGATACTGTTAGTCTTGAATCACAGAGGGGGTAGTGGAATTCCAGGTGTAGCGGTGAAATGCGTAGATATCTGGAGGAACACCGGTGGCGAAGGCGACTACCTGGCTGTGAATTGACGCTGATGCACGAAAGCGTGGGTAGCAAACA	d__Bacteria	1	0	0	0	0	0	0	0	0	0	0	0	0	0	0	0	0	0	0	0	0	0	0	0	0	0	0	0	0	0	0	0	0	0	0	0	0	0	0	0	0	0	0	0	12	0
8e72b29e1ebe99b83931cc6d07125891	v4ASV245	GACAGGAGGAGCGAGCGTTGTTCAGCTTGATTGGGCGTAAAGGGTACGTAGGTGGTTAATCAAAGTATAAGTTAAATTCAAGGGTGAGACCCCGTTGGCGCGCTTTTACAATTAATTAACTTGAGTAGTAGGGACGTTGTGAGAACTATCCGAGAAGAGCTAAAATTCAACTATACGGATAGGAATACTGGGTTGCGAAGGCATTCAGCGATCTACTACTGACGCTGAGGTACGAAGGCGTGGGGAGCAAACG	d__Bacteria	0.999376	0	0	0	0	0	0	0	0	0	0	0	0	0	0	0	0	0	0	0	0	0	0	0	0	0	0	0	0	0	0	0	0	0	0	0	0	0	0	0	0	0	0	0	0	0
8e846666e34728ac26f7b056137afc31	v4ASV246	TACAGGGGGGGCTAGCGTTATTTTTATTTGTTAGGTGTAAAGTGTGCGAATCTTTATTTCGAAAAATTCGGGTGAAATTTCAAGATATTCGACTTGAAATTTCAAGAGTTAGCCAGGAATTAGAGCTTAACCGAGGTGTCATATCATTCTTCAATTGTAGTGTTCAAATGCAGAGAGCTGTGGAGGAATACTTCGAGCGGAGGCAGAATTCCGGGTTAAGGCTGACAAGTAAGCACGAAGGTTAGGGCAGCGAATA	d__Bacteria	0.908196	0	0	0	0	0	0	0	0	0	0	0	0	0	0	0	0	0	0	0	0	0	0	0	0	0	0	0	0	0	0	0	0	0	0	0	0	0	0	0	0	0	0	0	0	0
8edb2e1179c67d15899ed33bb35c1939	v4ASV247	TACAGGGGGGGCTAACGTTATTTTATTTTGTTAGGTGTAAAGTGTATGCAAAGTTGATTTATGTTAATTTTTATAAAATACTAATTTATTAGGTTTAGTGTTTAAGAATTAAGCATATTTTTGAGTTTAATTAAAGTACAATAGTATTTTTAGTTTGTAGCGGTCCAATGCTAAGAGGTTATGAGGAATGCCATTGAGCGAAAGCCGTGTTCTATATTAAACTGACAACATAGTACGTAGGTTTGGGTAGCCAACA	d__Bacteria	0.800456	0	0	0	0	0	0	0	0	0	0	0	0	0	0	0	0	0	0	0	0	0	0	0	0	0	0	0	0	0	0	0	0	0	0	0	0	0	0	0	0	0	0	0	0	0
90f2af0f3b395a32deb456a498f6dccd	v4ASV248	TACGGATGGTGCAAGTGTTACTCTTCCTAACTGGGCGTAAAGGGTAGGTAGGCGACAATTTAAGTTTAATATGAAAGTGCATGATAAATGTAAAAGATTAAAAACTATTTTTGTTAGAGTAATATAAAAGTGAGTGCAATTAATAGCTTAGGACAAAGTCTGTAGAATCTATAGGTCGTGCCGAAGGTTAAGACATCTATCTATATATTACTGACGCTAATCTACGAAAGTATGGGTATCGAACG	d__Bacteria	0.971833	0	0	0	0	0	0	0	0	0	0	0	0	0	0	0	0	0	0	0	0	0	0	0	0	0	0	0	0	0	0	0	0	0	0	0	0	0	0	0	0	0	0	0	0	0
9252b1cd662aff362d17f66443a602ab	v4ASV249	TACGAGGGGAACAAGTGTTATTCGTACTGATTGGGCGTAAAGGGTGCGTAGGTTGTTAATTAAGTTTGAAGTTAAATTCTGAAGCTCAACTTCTTAAAAACTTTTTGATACTGATTAACTTTGAGTTATATAGAGGACAGTAGGACTCTTAGTGTAGAGATAAAATTCAATAATATTAAGGAGACAAGTCAAGCGTAGGCGACTATCCATTAATAACTGACACTGAGGCACAAAAGTATGGGGAGCAAATA	d__Bacteria	0.996074	0	0	0	0	0	0	0	0	0	0	0	0	0	0	0	0	0	0	0	0	0	0	0	0	0	0	0	0	0	0	0	0	0	0	0	0	0	0	0	0	0	0	0	0	0
933361d1d2b7ca9bb0a7bc1d129eff5c	v4ASV250	TACGAAGGTCTCAAGCGTTGTTCGGATTTACTGGGCGTAAAGCGTCTGTAGGCGGGATGGTAAGTCAGATGTGAAATCCCGGGGCTCAACCCCGGAACTGCATCCGATACTGCCAACCTAGAGGGTCGGAGGGGAGTCTGGAATTCCTGGTGGAGAAGTGAAATTCGTAGATATCAGGAGGAACACCGGCGGCGTAGGCGCCTGCCTGGCAGTATATTGACGCTGATGTGCGAAAGCATGGGGAGCAAACA	d__Bacteria	1	0	0	0	0	0	0	0	0	0	0	0	0	0	0	0	0	0	0	0	0	0	0	0	0	0	0	0	0	0	0	0	0	0	0	0	0	0	0	0	0	0	0	0	0	0
93e3314ea3d2c23f0e5b005cc62c4a61	v4ASV251	TACGTAAGTGGCAAGCGTTGTCCGGAATCACTGGGTGTAAAGCGCATGTAGGCGGCTTTGTAAGTCTGAGGTGAAATCTGGGGGCTCAACCTCCAAACGGCCTTGGAAACTGCAGAGCTAGAGGGTCAGAGGGGAAAGTGGAATTTCAGGTGTAGCGGTGAAATGCGTAGATATCTGAGAGAACACCAATGGCGAAGGCAGCTTTCTGGCTGGCTCCTGACGCTGAGATGCGAAAGCTAGGGTAGCGAACG	d__Bacteria	0.999998	0	0	0	0	0	0	0	0	0	0	0	0	0	0	0	0	0	0	0	0	0	0	0	0	0	0	0	0	0	0	0	0	0	0	0	0	0	0	0	0	0	0	0	0	0
93ff21109c326b8bcef6ad784f8bd9f1	v4ASV252	TACGGAGGGTGCAAGCGTTGTTCGGAATTACTGGGCGTAAAGGGAGAGTAGGTGGCCTATTAAGTCAGATGTGAAATCTCGGGGCCTAACTCCGAACGTGCATTTGAAACTAATAGGCTTGAGTACAGTAGAGGCTAGCGGAATTCCTAGTGTAGAGGTGAAATTCGTAGATATTAGGAGGAACACCAGTTGCGAAGGCGGCTAGCTGGGCTGTTACTGACACTGAGGCTCGAAAGCGTGGGGAGCAAACA	d__Bacteria	1	0	0	6	0	0	0	0	0	0	0	0	0	0	0	0	0	0	0	0	0	0	0	0	0	0	0	0	0	0	0	0	0	0	0	0	0	0	0	0	0	0	0	0	0	0
94d5521c87ada0f6ced571e14940ba5e	v4ASV253	TACGGATGGTGCTAGTGTAACTCTTCCTAACTGGGCGTAAAGAGTAGGTAGGCGACTATTTAAGTTTATTAAAAAGTTCAAAAAGTTTGTAGTTAATATAATACTATTTAGTTAGAGTGGTATAAAAGTTCGTGTAATTTGTAGTTGATGGTAGTTCAGTAGACATTACAGGTTGTACCAAAGGTTAAGACATCGTTCTATATGCCACTGACGCTGATTTACGAAAGTATGGGTATCGAAAG	d__Bacteria	0.910901	0	0	0	0	0	0	0	0	0	0	0	0	0	0	0	0	0	0	0	0	0	0	0	0	0	0	0	0	0	0	0	0	0	0	0	0	0	0	0	0	0	0	0	0	0
95122eda16645b17ca725ebfcba17ad4	v4ASV254	TACGAAGGGGGCAAGCGTTATCCTAAATGATTGGGCGTAAAGGGTTCGTAGGCTGTATTTGTAGTTGCATGTGAAAGCTTAGGTTCATTGCTTAAGTGTGCGTGTGATACTCTTATACTTGAGTATATCAGAGGACAATAGAATTTTGTAGGGAGGAGTAGAACCCGATGATCTACTTAGGAATGCCAGAGGCGAAAGCGATTGTCTGGGATATTGTTAAGCATAAATTTATGCATATACTGACGTTGAGGAACGAAAGCATGGGGAGCAAAAG	d__Bacteria	0.989702	0	0	0	0	0	0	0	0	0	0	0	0	0	0	0	0	0	0	0	0	0	0	0	0	0	0	0	0	0	0	0	0	0	0	0	0	0	0	0	0	0	0	0	0	0
959607c1f70cf44b4d673555fbc11da1	v4ASV255	TACAATGGGGGCAAGCGTTGTTCGGAATGATTTGGCTTAAAGAGTTCGTAGGCTGCCCCGTAAGGTTGCTAGCTAAAAACCCTCTCGTAAAGAGGGTACCGCCTGCAAAACCATGGGGCTAGAGTGAAGGAGAGGAAAGTGGAATTGCTAGAGTACAGGTGAAATTGGAAGATCCTAGCAGGAACACCAGAGGCGAAGGCGGCTTTCTGGCCTTATACTGACGCTGAGGAACGAAAGTTTGGGTAGCAAATG	d__Bacteria	0.999466	0	0	0	0	0	0	0	0	0	0	0	0	0	0	0	0	0	0	0	0	0	0	0	0	0	0	0	0	0	0	0	0	0	0	0	0	0	0	0	0	0	0	0	0	0
95c9024402462a65d1b4d394f6151197	v4ASV256	GACGGAGGGTCCTAGCGTTGTTCGGAATGACTGGGCGTAAGGGGTACGTAGGCGGTTTGGTCAGTTAGATGTGAAAGCCCAGGGCTTAACCTTGGAATTGCATTTAATACTGCAGGGCTTGAGTACAGTTGGGGCAGGCGGAATTTATGGTGTAGCGGTGAAATGCATAGATACCATAAAGAACACCGATAGCGAAGGCAGCTTGCTGGACTGTGACTGACGCTGAGGCACGAAAGCGTGGGTAGCGAACA	d__Bacteria	1	0	0	0	0	0	0	0	0	0	0	0	0	0	0	0	0	0	0	0	0	0	0	0	0	0	0	0	0	0	0	0	0	0	0	0	0	0	0	0	0	0	0	0	0	0
974cf678198430218785f42cd7ccb4b9	v4ASV257	TACGGGAGGGGCGAGTGTTACCCATAATAACTGGGCGTAAAGGGTTCGTAGGCTGGTTGATAAGTCGATTCTTAAAGGGTACTTTTAACAAGTGTTTTGGGGTCGATACTGTTTTCCTAGAGTTTAAGAGGAGGGAGTGGTATTTTTCATGGAGAGGTGACATTTGACGATATGAAAGAGACGATCTAAAGCGAAGGCAACTTCCTAGCTTAAAACTGACGCTGAGGGACTGAAGCATGGGTATCGAATC	d__Bacteria	0.981585	0	0	0	0	0	0	0	0	0	0	0	0	0	0	0	0	0	0	0	0	0	0	0	0	0	0	0	0	0	0	0	0	0	0	0	0	0	0	0	0	0	0	0	0	0
98fd406be2ceb10ab744acb47be2d683	v4ASV258	TACGGAGGGGGCAAGCGTTATTCGGAATCATTGGGCGTAAAGAGTTCGTAGGCGGGAGATTAAGTCTGGCGTGAAATTTTTCGGCTCAACCGGAAAAAGCCGTTGGAAACTGATCTTCTCGAGTCGGGTAGAGGTTGGCGGAATTCCAGGTGTAGCGGTGGAATGCGTAGATATCTGGAAGAACACCAGTGGCGAAGGCGGCCAACTGGGCCCGTACTGACGCTGAGGAACGAAAGCCAGGGGAGCGAACG	d__Bacteria	0.999999	0	0	0	0	0	0	0	0	0	0	0	0	0	0	0	0	0	0	0	0	0	0	0	0	0	0	0	0	0	0	0	0	0	0	0	0	0	0	0	0	0	0	0	0	0
9905e1845aee71bf39dc3393d919cc94	v4ASV259	TACGTAGGGAGCAAGCGTTGTCCGGAATTATTGGGCGTAAAGCGTGCGTAGGCGGTTCTGTAAGTTAGGTGTTAAAGTTGTCGGCTCAACCGGCATCTGCGCTTAATACTGCAGATCTAGAGGACAAGAGAGGAAAGTGGAACTCACAGTGTAGCGGTGAAATGCGTAGATATTGTGAGGAACACCAGTGGCGAAGGCGGCTTTCTGGATTGTTTCTGACGCTGAGGTACGAAAGCGTGGGTAGCGAACG	d__Bacteria	1	0	0	0	0	0	0	0	0	0	0	0	0	0	0	0	0	0	0	0	0	0	0	0	0	0	0	6	0	0	0	0	0	0	0	0	0	0	0	0	0	0	0	0	0	0
9a530dd800031edeaa8ae5bb1be034c7	v4ASV260	AACGGGGGGGGCAAGTGTTATTCATCTTTACTAGGCGTAAAGGGCAAGTAGGCGGTTTGCAGGAGGGCAGCAAGTCAAAAGGAAAATCCTCGGGCTTAACCCGAGTTTGTCTTTTGATACGATCAAACTAGAGTTTGTATGATTAAGTTAGTACGAATAGTGTAACAGTGAAATGTGCCAAAATTATTAGGACTTCCATTTGGCGAAGGCATACTTATCATATTTACTGACGCTGAGTGGCAAAAGTGTGGGTAGTGAACG	d__Bacteria	0.988225	0	0	0	0	0	0	0	0	0	0	0	0	0	0	0	0	0	0	0	0	0	0	4	0	0	0	0	0	0	0	0	0	0	0	0	0	0	0	0	0	0	0	0	0	0
9aedac4ef5013e8235e61714f9aa9077	v4ASV261	TACGGAGAGGGCTAGTGTTATTCGTATTGACTGGGCGTAAAGCGTATGAAGGCTGCTATCTAAGTTTCTAAGAAAATCATAATTAATTTGTATGACATTATTAATACTAGATAGCTTGAGTATTCAAGAATATAGCAGTACTTTAAGTGTAGAGGTAAAATTCTTATATATTTAAGGGACTAGCATTCGACGACGGTAACTATATATTGGGTACTGACGCTTTAGTACAAAAGCATGGGTAGCGAACT	d__Bacteria	0.958327	0	0	0	0	0	0	0	0	0	0	0	0	0	0	0	0	0	0	0	0	0	0	0	0	0	0	0	0	0	0	0	0	0	0	0	0	0	0	0	0	0	0	0	0	0
9b12d7551ae8651c141b66b38e784584	v4ASV262	TACGAGGGGGGCGAGCCTTGTTCGGAATGATTTGGCTTAAAGGGTTCGTAGGTTGTCTTCAAAGGTTAGGAGTAAAAGATTTCCTCTCAAGGGAAAAAAATCTTCTAAAACCAGGAGACTAGAGTCTAGAAGAGGAAAGTGGTATTGCCGGTGTACAGGTGAAATTGGTAAATCCCGGTAGGAATATCAGAGGCGAAGGCGACTTTCTGGTCTAGTACTGACATTGAGGAACGAAAGCGTGGGGAGCAAAAG	d__Bacteria	0.99798	0	0	0	0	0	0	0	0	0	0	0	0	0	0	0	0	0	0	0	0	0	0	0	0	0	0	0	0	0	0	0	0	0	0	0	0	0	0	0	0	0	0	0	0	0
9c3a79feac2af9765c9c672c219229db	v4ASV263	TACGTGAGGGGCGTGTGTTATTCGACCTAATTGGGCGTAAAGGGTGTGTAGGTTGTCAGATACGCTAAAATTGAAAGCTTACTGAAAAGTAATATTGGTTTTATTACGGTCTGACTAGAGTTTTAAAGAGGTTAATAGTATTTCTGGTGGAGAGTTAATATTTCTAGATATCATGAAGGACTTACAAAGGTGAAGACAATTAACTGGTTAAAACTGACATTGAGACACGAAAGCATAGGGAGCAAACA	d__Bacteria	0.961444	0	0	0	0	0	0	0	0	0	0	0	0	0	0	0	0	0	0	0	0	0	0	0	0	0	0	0	0	0	0	0	0	0	0	0	0	0	0	0	0	0	0	0	0	0
9cb3c010f41763fcaea4f2f1c532b436	v4ASV264	TACGAATATGGCGAGCGTTGTTCGGAATCACTGGGCTTAAAGGGTCCGTAGGTGGCGTATTGAGTCGGTTGTGAAAGCCCTCAGCTCAACTGAGGAATTGCTTCCGATACTGGTATGCTAGAGTATGGAGGAGGAAAGTGGAATTCTAGGTGTAGCGGTGAAATGCGTAGATATCTAGGAGAAGACCAGGGGCGAAGGCGACTTTCTATTCCAATACTGACACTGAGGGACGAAAGCTAGGGGAGCAAACG	d__Bacteria	0.999968	0	0	0	0	0	2	0	0	0	0	0	0	0	0	0	0	0	0	0	0	0	0	0	0	0	0	0	0	0	0	0	0	0	0	0	0	0	0	0	0	0	0	0	0	0
9d8bbc968348090b83a8a04becad7893	v4ASV265	TACAATGGGGGCAGGCGTTGTTCGGAATGATTTGGCTTAAAGGGTTCGTAGGCGGCCCCGCAGGTTGCTAGCTAAAGACCCTTTCGTAAGAAGGGATCGGCCTGCAAAACCATGGGGCTTGAGTTAAGAAGAGGAAAGTGGAATTGCCAGGGTACGGGTGAAATCGGAAGATCCTGGCAGGAATATCAGAGGCGAAGGCGGCTTTCTGGTCTTATACTGACGCTGAGGAACGAAAGTTTGGGTAGCGAATG	d__Bacteria	0.998891	0	0	0	0	0	0	0	0	0	0	0	0	0	0	0	0	0	0	0	0	0	0	0	0	0	0	0	0	0	0	0	0	0	0	0	0	0	0	0	0	0	0	0	0	0
9e5e98e9a669cc9ee91dc711e7edc23a	v4ASV266	TACGTAGGGTCCAAGCGTTAATCGGAATTATTGGGCGTAAAGGGTACGTAGGTGGCCCTATAAGTCTTGTTTGAAAGCCTGCGGCTTAACCGTAGAAATGGACAAGAAACTGTAGGGCTTGAATGAAGAAGAGGTAAGTAGAATTCTGTGTGGAGCGGTGGAATGCGTAGATATACGGAAGAATACCAGCGGCGAAGGCGGCTTACTGGTCTTTTATTGACACTGAGGTACGAAAGCGTGGGTAGCAAACA	d__Bacteria	0.999982	0	0	0	0	0	0	0	0	0	0	0	0	0	0	0	0	0	0	0	0	0	0	0	0	0	0	0	0	0	0	0	0	0	0	0	0	0	0	0	0	0	0	0	0	0
9f9c226c69929e8626ed9956d2b2e8fe	v4ASV267	TACGGAGGGGGCGAGTGTTACTCATAATGACTGGGCGTAAAGGGTACGTAGACGGCTAGCTAAGTTAGGTGTTAAAGGTTGGGTTAAGAGTCCAAAAATGCATTTAAAACTGGTTAGCTTGAGTTTAGAAGAGGAAAGTGGTATTTTTAGTGGAGAGGTGATATTCTATGATATTAAAAAGACGATCTAAGGCGAAGGCAACTTTCTGGTTTAATACTGACGTTGAGGTACTGAAGCATGGGGAGCGAATC	d__Bacteria	0.994023	0	0	0	0	0	0	0	0	0	0	0	0	0	0	0	0	0	0	0	0	0	0	0	0	0	0	0	0	0	0	0	0	0	0	0	0	0	0	0	0	0	0	0	0	0
9fb16e8023c1709ad2de92af8bcbd542	v4ASV268	TACGGGGGGGACGAGTGTTACTCATAATAACTGGGCGTAAAGGGTACGTAGGCGGCTAATAAAGTTGTACTTTAAAGATCTTAGGAATACTAGGAAAGGGGGTACGAAACGTATTTGCTAGAGTTTAGGAGAGGATAGTGGTATTTTTAGTGGAGAGGTGATATTTGCTGATATTAAAGAGACGATCGAAGGCGAAGGCAACTATCTGGCTTAAGACTGACGCTGAGGTACTGAAGCATGGGGAGCGAATC	d__Bacteria	0.998336	0	0	0	0	0	0	0	0	0	0	0	0	0	0	0	0	0	0	0	0	0	0	0	0	0	0	0	0	0	0	0	0	0	0	0	0	0	0	0	0	0	0	0	0	0
9fc0c7336339f0441f670f64e9f91a7c	v4ASV269	AACGGGGGGGGCAGGTGTTATTCATCCTGACTGGGCGTAAAGGGCACGTAGGCGATTTGCTGTGTTTTAGGTAAAATTCTCCAGCTTAACTGGAGAAAGACTTTTTAAACTAGTAGATTAGAGTTTGTTTGAATAGGATGGTACATTTAGTGTAGAAGTGAAATTCGTAAAAATTCGATGGACCACCGTCTGGCGAAGGCGATCCTATAATAGTTAACTGACGCTAAGGTGCAAAAGCATAGGGAGCAAACG	d__Bacteria	0.992978	0	0	0	0	0	0	0	0	0	0	0	0	0	0	0	0	0	0	0	0	0	0	0	0	0	0	0	0	0	0	0	0	0	0	0	0	0	0	0	0	0	0	0	0	0
9fd5a0ffd95e62acac83fd4567adaa1e	v4ASV270	TACGTAGGGTGCAAGCGTTGTTCGGAATTATTGGGCGTAAAGCGGATGTAGGTGGCTTATCAAGCCAGATGTGAAAGCCCGGGGCTTAACCCCGGACGTGCATTTGGAACTGGTAGGCTAGAGTGTGTTATGGGAGTGCGGAATTCCTGGTGTAGCGGTGAAATGCGTAGATATCAGGAGGAACATTCGTGGCGAAGGCGGCGCTCTGGGGCGACACTGACACTGAGATCCGAAAGCATGGGTAGCAAACA	d__Bacteria	1	28	0	0	0	0	0	0	0	0	0	0	0	0	0	0	0	0	0	0	0	0	0	0	0	0	0	0	0	12	0	0	0	0	0	0	0	0	0	0	0	0	0	0	0	0
a00582e2e8139564282a261170ebe2bb	v4ASV271	GACAGGGGGGGCAAGCGTTATTCTAATTAGTTAGGTGTAAAGTGTGCGAGTAGTCGGTCTTATGAAGCTTTGGATAAAGTTTAAAATATTAGATTTAAAAGTTTCAGAGTTATCATAAGACTAGAGTTCATTTTAAGTTTATAGAATTTTCAAGTTGTAGCGGTCAAATGCATAGAGTTTATCAGGAATACTAGTAGGCGCAAAGCATTATTCTGATTTGGACTGACGATGTAGCACGAAGGTTAGGGCAGCGAACA	d__Bacteria	0.929053	0	0	0	0	0	0	0	0	0	0	0	0	0	0	0	0	0	0	0	0	0	0	0	0	0	0	0	0	0	0	0	0	0	0	0	0	0	0	0	0	0	0	0	0	0
a2e78050492ef4c0fabe5f3377c1232e	v4ASV272	TACGTAGGCGGCGAACATTATTCGGAATCACTGGGCTTAAAGGGCGTCTAGGTGGTCTATCAAGTCAGAGTTGAAAGACGGCAGCTTAACTGTCGGAACGGCTTTGATACTGACGGACTAGAGTCATGGAGGGGGTACTGGAACTCTTGGTGTAACGGTGGAATGTGTAGATATCAAGAGGAACACCAATGGCGAAGGCAAGTGCCTGGCCATGAACTGACACTGAAGCGCGAAAGCTAGGGGAGCAAACA	d__Bacteria	0.99982	0	0	0	0	0	0	0	0	0	0	0	0	0	0	0	0	0	0	0	0	0	0	0	0	0	0	17	0	0	0	0	0	0	0	0	0	0	0	0	0	0	0	0	0	0
a2edc457e8022d7926b0e4bb05371179	v4ASV273	AACGGAGGGGGCAAGTGTTACTCGTCATAATTGGGCGTAAAGGGTGCGCAGGCGGTTTTTTAAGTTATAGGTGAAAGGTTAATTTTAAAGGTTAAAAGGACTTATAATACTGAAGAAGTAGAGTGTGATAGAGGAAAATGGAACTTTTACAGTAGAGGTGGAATTCTTAAATAGTAAAGGGACGACCAAAGGCGAAGGCAATTTTCTGGGTCATAACTGACGCTGAAGCACGAAAGCATGGGGAGCAAACA	d__Bacteria	0.999181	0	0	0	0	0	0	0	0	0	0	0	0	0	0	0	0	0	0	0	0	0	0	2	0	0	0	0	0	0	0	0	0	0	0	3	0	0	0	2	0	0	0	0	0	0
a4dc310a581f25f08a2af3917dde4a7f	v4ASV274	TACGGAGGGGGCAAGTGTTACTCTTAATAACTGGGCGTAAAGGGCGCGTAGGTCGTATATTATGTAGGAATTAAATTTTAATAAAAATTAACAAGCTTTTTTAAACAAATGTACTAGAGTATAATAGAAGTTAGCTGAACTTACAGAGGAGAGGTAAAATTCAGAGATACTGTAGAGACAATCAATAGGTGAAAACGACTGACTATATTAAAACTGACGCTGAGGCGCAAAAGCATGGGTATCAAACA	d__Bacteria	0.991833	0	0	0	0	0	0	0	0	0	0	0	0	0	0	0	0	0	0	0	0	0	0	0	0	0	0	0	0	0	0	0	0	0	0	0	0	0	0	0	0	0	0	0	0	0
a5b509c879734ebfd1d42e02f7fb8979	v4ASV275	GACAGGCGGGGCGAGCGTTACTCATCTTGATTGGGCGTAAAGGGTACGTAGGCGGTTTGTTAAATTAGACTTTAAATCCTGGCGCTCGATGCGTTAGGCTTGGGTCTAATATTGACACAACTTGAGTTATTGGGTATGCTAATTGAATTTTTAGAGTAACGCTGAAATGTCCTGATACTAAAAGGAATGCTGTGAGTGAAGATTTTTAGCAAGACTTAACTGACGCTGAGGTACGAAAGCATGGGGAGCAAACA	d__Bacteria	0.999635	0	0	0	0	0	0	0	0	0	0	0	0	0	0	0	0	0	0	0	0	0	0	0	0	0	0	0	0	0	0	0	0	0	0	0	0	0	0	0	0	0	0	0	0	0
aad9732dce474fb3d24f24d9fea12ddc	v4ASV276	TACGGAAGGGGTAAGCGTTATTTAGAATGATTGGGCGTAAAGGGTTTGTAGGTGGTACTTAGTCGTTGGGTATGAAAGATCAAAGCTTAACTTTGAAAACGTATTCAAAACATATGTGCTAGAGTACGAAAGAGGATAATGGAATTTTATAACAAGGGGTGAAATCCGAAGAATTATAGAGGAACTTCAAAAGCGAAGGCTGTTATCTGGGTCGTAACTGACACTAAGAAACGAAAGCGTAGGGAGCAAACA	d__Bacteria	0.997987	0	0	0	0	0	0	0	0	0	0	0	0	0	0	0	0	0	0	0	0	0	0	0	0	0	0	0	0	0	0	0	0	0	0	0	0	0	0	0	0	0	0	0	0	0
ab4da86482e4d5d66ed0b9306502773c	v4ASV277	GACAGAGGGTGCAAGCGTTGTTCGGAATTACTGGGCGTAAAGGGCGTGTAGGCGGTTTGGTCTGTCTGATGTGAAATACCCAAGCTCAACTTGGGAACTGCATTGGATACTGCCAGACTAGAGTACTAGAGAGGAAAGCGGAATTCCTAGTGTAGAGGTGAAATTCGTAGATACTAGGAGGAACATCTGAGGCGAAGGCGGCTTTCTGGATAGTTACTGACGCTGAGGCGCGAAAGCGTGGGGAGCAAACA	d__Bacteria	1	0	0	0	0	0	0	0	0	0	0	0	0	0	0	0	0	0	0	0	0	0	0	0	0	0	0	0	0	0	0	0	0	0	0	0	0	0	0	0	0	0	0	0	0	0
ac9fa548b6b93b240096774bcd62c95c	v4ASV278	TACGGAGGGGACGAGTGTTACTCATAATGACTGGGCGTAAAGGGTAAGTAGGTGGTATGTAAGAGTGAAAGACTAAAAAGTAAAATAATGTTTTTGAAAGTTTTTTATACGTACAGACTAGAGTATGAAAGAGGAAAGTGGAATTCTTGATGGAGAGGTGGTATTCGACGATATTAAGGAGACCGGCAGAGGCGAAGGCGACTTTCTGGTTCATAACTGACGCTGAGGTACTGAAGCATGGGGAGCGAATC	d__Bacteria	0.998781	0	0	0	0	0	0	0	0	0	0	0	0	0	0	0	0	0	0	0	0	0	0	0	0	0	0	0	0	0	0	0	0	0	0	4	3	0	9	0	0	0	0	0	0	0
ad4cba1a1c6a7588161b52b1b5101c8f	v4ASV279	TACGGGGGGAGCAAGCGTTGTCCGGAATTATTGGGCGTAAAGAGTGCGTAGGCGGACTACTAAGTCTGGTGTGAAAGCCTCCCGCTTAACGGGAGAGGGCCATCGGATACTGGTAGTCTTGAATTACAGAGGGGGTAGCGGAATTCCAGGTGTAGCGGTGAAATGCGTAGATATCTGGAGGAACACCGGTGGCGAAGGCGGCTACCTGGCTGTACATTGACGCTGAGGCACGAAAGCGTGGGTAGCAAACA	d__Bacteria	1	0	0	0	0	0	0	0	0	0	0	0	0	0	0	0	0	0	0	0	0	0	0	0	0	0	0	0	0	0	0	0	0	0	0	0	0	0	0	0	0	0	0	0	0	0
ae6517a5e41a16c0f36d99ed9f316169	v4ASV280	TACAGAGAGGGCGAGCGTTATTCAGTTTTATTCGGCGTAAAGAGTTCTAAGGCTGCTTTGATAAGTTTCTAGTTAAAGGTCTTTATTCAATAAAGATAAGCTAAGAAATACTGTCTAGCTTGAGACAGGGAGGGGAGAAGAGAATTTCTGATCTAGTGGTAAAATACGTAAATCAGAAGGAATACCGTACGCGAAAGCGCTTCTCTGGTTCTGTCTGACGCTGTAAGAACGAAACCTCAGGTAGCGAACG	d__Bacteria	0.939809	0	0	0	0	0	0	0	0	0	0	0	0	0	0	0	0	0	0	0	0	0	0	0	0	0	0	0	0	0	0	0	0	0	0	0	0	0	0	0	0	0	0	0	0	0
af9794d84aea47fd63ac40a48525fabd	v4ASV281	TACAGAGGGTGCGAGCGTTGTTCGGAATTACTGGGCGTAAAGAGCATGTAGGCGGTTTGGTAAGTCAGATGTGAAATCTCGGGGCTCAACCCCGAACGTGCATTTGAAACTACCAGGCTAGAGTGTGGTAGAGGATTGTGGAATACCCAGTGTAGAGGTGAAATTCGTAGATATTGGGTAGAACACCGGTGGCGAAGGCGGCAATCTGGGCCACTACTGACGCTGAGATGCGAAAGCGTGGGGAGCAAACA	d__Bacteria	1	0	0	0	0	0	0	0	0	0	0	0	0	0	0	0	0	0	0	0	0	0	0	0	0	0	0	0	0	0	0	0	0	0	0	0	0	0	0	0	0	0	0	0	0	0
afd16c2db271d8fb3671dc5e67a91a59	v4ASV282	GACAACAGGGGCTAGTGTTGCTCGGAATGATTTGGCTTAAAGAGTCTGTAGGTGGCCCAAGAAGTTCTTAGTGAAAGACTTCCTCCCAAGGGAAGAAATACTTAGAAAACCATTGGGCTAGAGTCAAAGAGAGGAAAGCGGAATTGCTAGGGTACCGGTGAAATGGGTAGATCCTAGTAGGAATATCAAAGGCGAAGGCAGCTTTCTGGCTTTGCACTGACACTGAGAGACGATAGCGTGGGGAGCAAAAG	d__Bacteria	0.99863	0	0	0	0	0	0	0	0	0	0	0	0	0	0	0	0	0	0	0	0	0	0	0	0	0	0	0	0	0	0	0	0	0	0	0	0	0	0	0	0	0	0	0	0	0
b29ca230829fa4d1f6061acd6cc456e9	v4ASV283	GACGGAGGCTCAAGTGCTACTCATCTTGATTGGTGTAAAGGGAAGTAGACTGTTCATCAAGTTTTGAGTAAATAACTCGGGTTATTCTGAGGGAAACTCTTTTAACTAATGACTTTGTATTTGTATGGGTTGACGGTACTGCATGTTTAAAGTGGAATTTCAAGATATGTAGGACGTTCAAATCGAGCAATCGTCAGCTATGTACAAAAATTGACGTCAGATATCGAAAGCGTAGGGAGCGAAA	d__Bacteria	0.943462	0	0	0	0	0	0	0	0	0	0	0	0	0	0	0	0	0	0	0	0	0	0	0	0	0	0	0	0	0	0	0	0	0	0	0	0	0	0	0	0	0	0	0	0	0
b381cd834f4bd3418db853d4940feb01	v4ASV284	TACGGAGGGGGCGAGTGTTACTCATAATGACTGGGCGTAAAGGGTACGCAGGTGGTATATTTAGCAAATATTAAAAAAGTAAAATAATATTTTTGTAATGTATTTGTACATTTATACTAGAGTTTGAAAGGGGAAAGTGGTATTTTTAATGTAAAGGTGGTATTTTACAATATTAAAAAGACGACCAAAGGCGAAGGCAACTTTCTGGTTCAAAACTGACACTAAGGTACTGAAGCATGGGGAGCAAATC	d__Bacteria	0.97118	0	0	0	0	0	0	0	0	0	0	0	0	0	0	0	0	0	0	0	0	0	0	0	0	0	0	0	0	0	0	0	0	0	0	4	0	0	0	0	0	4	0	0	0	0
b3b240fec90eb60f1722e0dcf9f5cc6b	v4ASV285	TACGGAGAGGGCAAGTGTTACTCATCATGACTGGGCGTAAAGGGTACGTAGGTGGTTATTTATTTTTTTATATTAAATGCTAATGTTGTAGTTAGTCTGTATATTTGAATGTTTAACTTGAGTATAATAGGGGGTAATGGTATTTTTAATGTAAAGGTGAAATTTATCGATATTAAAAAGACGACCTAAGGCGAAGGCAATTACCTGGATTATTACTGACACTGAGGTACTGAAGCATGAGTATCAAATC	d__Bacteria	0.966638	0	0	0	0	0	0	0	0	0	0	0	0	0	0	0	0	0	32	0	0	143	0	0	0	0	0	23	0	0	0	0	0	0	0	0	0	0	9	0	0	268	0	0	0	0
b613191aea185ff94399df719da61ffb	v4ASV286	GACAGGGGGGGCGTGCGTTATTCGTCTTTATTAGGTGTAAAGTGTATTTTCGCTGTTTTTTTTTATCTTAAAAAAAAAAGTAAAATTTTTTTATTTATTTTTAAGATATTGGGAAACTAGAGTTTAATTGGAGTTTATGGTATTTCTAAAGGAAAGGTAAAATGTTCTGATTTTAGAAGGAATTCCGGCAGCGAAGGCTATTTTCTAAGTTAAACTGACGCATAAGTACGAAAGTTTGGGTAGCAAAAG	d__Bacteria	0.914189	0	0	0	0	0	0	0	0	0	0	0	0	0	0	0	0	0	0	0	0	0	0	0	0	0	0	0	0	0	0	0	0	0	0	0	0	0	0	0	0	0	0	0	0	0
b6673893a8ca0265b1bf67092436d274	v4ASV287	TACGAGTAGTACAAGTGTTATTCAGACAAACTGGGTGTAAAGAGTCTTTAGGTTGTTTTTTGTAAGTAGATTTTTAAATGTCAAAGCTTAACTTTGGAATGGAAATCTATACTAAATTTCTGGAGTAGTTTGCGGGTTGATAGTATTTTTTCAGTAGGAAAATTATCCTTAAATAGAAAAAGGAGTATCTAGGGTGAAAACAATCAACTAGCTTCGAACTGACACTGAAAGACTAAAGCGTGGGGAGCAAACA	d__Bacteria	0.983582	0	0	0	0	0	0	0	0	0	0	0	0	0	0	0	0	0	0	0	0	0	0	0	0	0	0	0	0	0	0	0	0	0	0	0	0	0	0	0	0	0	0	0	0	0
b7f998556a1ba4fe1c8edf0c569296ed	v4ASV288	TACGTGTGGGGCGAGCGTTCATCGGTATCACTAGGCGTAAAGAGTCCGCAGACTGGTTCATTTGCAATATGTTGCGCCCTACTAATAGTAGGAAAATATATTGACGGTGAGCCTTGAATCTCATAGAAGTAAATGGAATGCTCGGGGTACGAATGGAATCGGATGATCCCGAGTGGAACACCAGTGGCGAAAGCGATTTACTATGTGATGATTGACGTTCATGGACGAAAGCACAGGTAGCAAAGC	d__Bacteria	0.957751	0	0	0	0	0	0	0	0	0	0	0	0	0	0	0	0	0	0	0	0	0	0	0	0	0	0	0	0	0	0	0	0	0	0	0	0	0	0	0	0	0	0	0	0	0
bb9df2fcd890763ce995b850b179c8e4	v4ASV289	TACGGGGGGAGCAAGCGTTGTCCGGAATCATTGGGCGTAAAGGGTGCGTAGGCGGACTAGTAAGTCTGGTGTGAAAGTTCACGGCTCAACCGTGAAAGGCCATCGGATACTGTTAGTCTTGAATTACAGAGGGGGTAGTAGAATTCCAGGTGTAGCGGTGAAATGCGTAGATATCTGGAGGAACACCGGTGGCGAAGGCGGCTACCTGGCTGTAAATTGACGCTGATGCACGAAAGCGTGGGTAGCAAACA	d__Bacteria	1	0	0	0	0	0	0	0	0	0	0	0	0	0	0	0	0	0	0	0	0	0	0	0	0	0	0	0	0	0	0	0	0	0	0	118	0	0	0	0	0	25	0	0	0	0
bd09734e0a8241907e8e4045856534d6	v4ASV290	TACGGAGGGTGCAAGCGTTGTTCGAAATTACTGGGCGTAAAGCGCGCGCAGGCGGTTTAGATAGTCCCGTGTGAAAGCCTCCGGCTCAACCGGAGAGGGTCACGGGATACTGTTAGACTAGAGTACGAGAGGGGAGAGTGGAATTCCCAGTGTAGAGGTGAAATTCGTAGATATTGGGAGGAACACCAGTGGCGAAGGCGACTCTCTGGCTCGATACTGACGCTGAGGCGCGAAAGCGTGGGGAGCAAACA	d__Bacteria	1	0	0	0	0	0	0	0	0	0	0	0	0	0	0	0	0	0	0	0	0	0	0	0	0	0	0	0	0	0	0	0	0	0	0	0	0	0	0	0	0	0	0	0	0	0
bd23a0c48c90c6036435bbad7da48e65	v4ASV291	TACGAGAGGGGCAAGCGTTATCCGTAATGATTGGGCGTAAAGGGTCCGTAGACGGCTAAGAGGTAGTTGTGAATCAAATCCTAGGGGCAAGCCGTAGAAAGGTTCTCAAGACACATTAGCTAGAGTATAGCAGAGGTGAGTATAATTCCAGGTGGAGGGGTAAAATCCGTAGATATGTGGAGGAATGCCAAAGGCGAAAGCGACTAACTGGGCTATGACTGACGTTGAGGGACGAAGGCTTGGGGAGCAAACA	d__Bacteria	0.99789	0	0	0	0	0	0	0	0	0	0	0	0	0	0	0	0	0	0	0	0	0	0	0	0	0	0	0	0	0	0	0	0	0	0	0	0	0	0	0	0	0	0	0	0	0
bdfade59c4da95c52bd49226bf021e86	v4ASV292	TACGTAGGGGGCAAGCGTTGTCCGGATTTACTGGGCGTAAAGCGCGTGTAGGCGGTCATTTAAGTCTGGTGTGAAAGCCCTGGGCTCAACCGAGGAAGTGCATCAGAAACTAAATGACTAGAAGACGGTAGAGGAAGGTGGAATTCCCGGTGTAGAGGTGAAATTCGTAGATATCGGGAGGAATACCGGTGGCGAAGGCGGCCTTCTGGGCCGATCTTGACGCTGAGACGCGAAAGCGTGGGGAGCAAACA	d__Bacteria	1	0	0	0	0	0	0	0	0	0	0	0	0	3	0	0	0	0	0	0	0	0	0	0	0	0	0	0	0	0	0	0	0	0	0	0	0	0	0	0	0	0	0	0	0	0
bf17f81a7fb61161574cb4474ee0b01e	v4ASV293	TACGGGGGGTGCAAGCGTTGTCCGGAATCATTGGGCGTAAAGGGTTCGTAGGTGGAATTGTAAGTCTGGTGTGAAAGCCCACAGCTCAACTGTGGAACTGCACTGGATACTGCTTTTCTTGAATTACAGAGGGGGTTGTGGAATTTCTGGTGTAGAGGTGAAATTTGTAGAGATCAGAAAGAACACCGGTGGCGAAGGCGACAACCTGGCTGTTAATTGACACTGAGGAACGAAAGCGTGGGTAGCAAACA	d__Bacteria	0.999996	0	0	0	0	0	0	0	0	0	0	0	0	0	0	0	0	0	0	0	0	0	0	0	0	0	0	0	0	0	0	0	0	0	0	0	0	0	0	0	0	0	0	0	0	0
bf4e480c11ca49eb78fdf8b44da30020	v4ASV294	TACAGAGGGTGCGAGCGTTGTTCGGAATTACTGGGCGTAAAGAGCATGTAGGCGGTTTAGTAAGTCAGATGTGAAATCTCGGGGCTCAACCTCGAACGTGCATTTGAAACTACTAGGCTCGAGTATGGTAGAGGATTGTGGAATACCCAGTGTAGAGGTGAAATTCGTAGATATTGGGTAGAACACCGGTGGCGAAGGCGGCAATCTGGACCATTACTGACGCTGAGATGCGAAAGCGTGGGGAGCAAACA	d__Bacteria	1	0	0	0	0	0	0	0	0	0	0	0	0	0	0	0	0	0	0	0	0	0	0	0	0	0	0	0	0	0	0	0	0	0	0	0	0	0	0	0	0	0	0	0	0	0
bfb7f64854c95971a35112ddab5227a1	v4ASV295	TACGGAGGGTGCAAGCGTTGTTCGAAATCATTGGGCGTAAAGCGCACGCAGGTCGATTGGCAAGTCCCATGTGAAATTCTTAGGCTCAACCTAAGTCGGTCATGGGAAACTGCTAGTCTAGAGTACGAGAGGGGAGAGCGGAATTCCCAGTGTAGAGGTGAAATTCGTAGATATTGGGAGGAACACCGGCGGCGAAAGCGGCTCTCTGGCTCGATACTGACACTCATGTGCGAAAGCGTGGGGAGCAAACA	d__Bacteria	1	0	0	0	0	0	0	0	0	0	0	0	0	0	0	0	0	0	0	0	0	0	0	3	0	0	0	0	0	0	0	0	0	0	0	0	0	0	0	0	0	0	0	0	0	0
c07c1d5244ed55dc23692a6585f6ad68	v4ASV296	TACGTAGGGTGCAAGCGTTGTCCGGAATCATTGGGCGTAAAGGGTTCGTAGGCGGTGCAGCAAGTCTGATGTTAAAGGCAGAGGCTCAACCTCTGTAGGGCATTGGAAACTGCTGGACTTGAGTCTGGTAGGGGAAGCGGGAATTCCTGGTGTAGCGGTGAAATGCGTAGATATCAGGAGGAACACCGGTGGCGAAAGCGCGCTTCTGGACCAGTACTGACGCTGATGGACGAAAGCTAGGGTAGCCAAAG	d__Bacteria	1	0	0	0	0	0	0	0	0	0	0	0	0	0	0	0	0	0	0	0	0	0	0	0	0	0	0	0	0	0	0	0	0	0	0	0	0	0	0	0	0	0	0	0	0	0
c15113b135f9745ec62f0821c0079ee9	v4ASV297	AACGAGTAAGGCAAGAGTTATCCTGCATTATTAGGCGTAAAGTGTATGTAGGCCGTTTAGGTTAAAAATCTATTCAAAAATTCTAAGTTCGTTAAATGGGTAGAAAGGAATAGTGTAAACTTTAAACTTGAGTTGCTGGAGGTTATTGGAATTCTGAGAGTGTTCAATTCCTAGATAAGATTAGATACGACGAGGAACGCTTAATGTGAAGACGTTTAACTATATGTAACTGACGCTTAAGTACGTAGGCTTGGGTAGCAAAGT	d__Bacteria	0.963708	0	0	0	0	0	0	0	0	0	0	0	0	0	0	0	0	0	0	0	0	0	0	0	0	0	0	0	0	0	0	0	0	0	0	0	0	0	0	0	0	0	0	0	0	0
c25f5579a91780bc83c45419bbbfca7f	v4ASV298	AACGGAGAGGGCAAGTGTTACTCGTCATAACTGGGCGTAAAGAGTATGTAGGCGGCTAAGAAAGCTTTATGTGAAAGCCTAATAAAAGTATTAGTAAGCATAAAGAACTTCTATTATGCGATATAAAGAAATTTATATCAAATGAGGCTAGAGTTAATCTAAGGAAAGTGGTATTTTTAATGTAGAGGTGGAATTCAGATATATTAAAAGGACGACCGAAGGCGAAGGCAACTTTCTGGGATTAAGTTGTTAAGGAGCAAAGACTTAAATTCGATAAGAAGAAAACAAGGAGGGAGATGAAGAAAGATTTTAGAAATAAAAGAAAAACAGAAGAGCCTGAAGAGATGTTGGAAGATTATTGAGTCCTTAATGACGTTACTGACGCTGAGATACGAAAGC…	d__Bacteria	0.997635	0	0	0	0	0	0	0	0	0	0	0	0	0	0	0	0	0	0	0	0	0	0	0	0	0	0	0	0	0	0	0	0	0	0	0	0	0	0	0	0	0	0	0	0	0
c822948d03d7224f88c1fa1bf7eaa579	v4ASV299	TACGAAGGGGGCAAGCGTTATTCGGAATCACTGGGCGTAAAGCGCATGTAGGCGGAACGGAAAGTTAGGGGTGAAATCCCGAGGCTCAACCTCGGAACTGCCCTTAAAACTATCGTTCTAGCATCTGGTAGAGGTTAGTGGAATTCCTAGTGTAGCGGTGAAATGCGTAGATATTAGGAGGAACACCAGTGGCGAAGGCGACTGACTGGGCCAGTATGGACGCTGAGATGCGAAAGCGTGGGGAGCAAACA	d__Bacteria	1	0	0	0	0	0	0	0	0	0	0	0	0	0	0	0	0	0	0	0	0	0	0	0	0	0	0	0	0	0	0	0	0	0	0	0	0	0	0	0	0	0	0	0	0	0
c83137d4d302672996d81a06d50d541f	v4ASV300	TACGGAGGGGGCGAGTGTTACTCATAATAACTGGGCGTAAAGGGTACGTAGGTTGCTCAAGATGTAGTTGTATGTAAAAAACTAATTTAACAATTTTTAAAGCGTACAAGGCAGTTGGGCTAGAGTATATCAGAGGAAAGTGGTATTTTAAATGTAAAGGTGGAATCTAACGATATTTAAAAGACGACTTAAAGCGAAGGCGACTTTCTGGGGTATTACTGACACTGAGGTACTGAAGCATGGGTAGCGAATC	d__Bacteria	0.997708	0	0	0	0	0	0	0	0	0	0	0	0	0	0	0	0	0	0	0	0	0	0	0	0	0	0	0	0	0	0	0	0	0	0	0	0	0	0	0	0	0	0	0	0	0
cacefb631fb2017262195863999d5821	v4ASV301	TACGGGGGGAGCAAGCGTTGTCCGGAATCATTGGGCGTAAAGGGTGCGTAGGTGGATTGTTAAGTCTGGTGTGAAAGTTTGCGGCTCAACCGTAAAATGCCATTGGATACTGACAATCTTGAGTCATAGAGGGGATAGCGGAATTCCAGGTGTAGCGGTGAAATGCGTAGATATCTGGAGGAACACCAGTGGCGAAGGCGGCTATCTGGCTATGTACTGACACTGATGCACGAAAGCGTGGGTAGCAAACA	d__Bacteria	1	0	0	0	0	0	0	0	0	0	0	0	0	0	0	0	0	0	0	0	0	0	0	0	0	0	0	6	0	0	0	0	0	0	0	150	0	0	211	0	0	0	0	0	366	0
cdda99fea3557a831bd0a3bee0163564	v4ASV302	TACAGGGGGGGCTGGCGTTATTTTTATTAGTTAGGTGTAAAGTGTGCGATTGCTTTATTGGGTAGGACCCTTGGTAAATTTTAGAATACTAGGTCTAAAAGTCTAAGGGTCTCTATTGAATTTGAGTTCATTTTAGGGGTGTAGAATTATTCAATTGTAGCGGTCAAATGCAGAGAGCTTTTTAGGAATACTCACAGGCGCAAGCGGCACCCTGGGTTGATCTGACAAGTTAGGCACGTAGGTTAGGATAGCGAACA	d__Bacteria	0.900599	0	0	0	0	0	0	0	0	0	0	0	0	0	0	0	0	0	0	0	0	0	0	0	0	0	0	0	0	0	0	0	0	0	0	0	0	0	0	0	0	0	0	0	0	0
ce6f50d0fb8f9fbcf23aace082d913c2	v4ASV303	TACGAAGGGTGCAAGCGTTGTTCGGAATTACTGGGCGTAAAGGGTCCGCAGGCGGATGTGTAAGTTAAGTGTGAAATCCCAAGGCTCAACCTTGGAACTGCACTTAAAACTGCTTATCTTGAGTCTCAGAGGGGGTAGTAGAATTCTTGGTGTAGGAGTGACATCCGTAGATATCAAGAGGAATACCAGAAGCGAAAGCGACTGCCTGGCTGAGTACTGACGCTCATGGACGAAAGCGTGGGGAGCAAACA	d__Bacteria	0.999999	0	0	0	0	0	0	0	0	0	0	0	0	0	0	0	0	0	0	0	0	0	0	0	0	0	0	0	0	0	0	0	0	0	0	0	0	0	0	0	0	0	0	0	0	0
d02b369403656d1aaf97a1b8cf379d1a	v4ASV304	TACGAGGGGAGCAAGTGTTATTCGTACTGATTGGGCGTAAAGGGTACGTAGGTGGTTAATCAAGTTTGAAGTTAAATTCTAGAGCTCAACTCTTTTAAAACTTTTTGATACTAATTAACTTAGAGTAGTTTAGAGGACCGTAGGACTCTTGGTGTAAAGATAAAATTTAATGATATCAAGGATACGAAGTCGCGTAGGCAACGATCCATAAACTACTGACACTGAGGTACAAAAGTATGGGGAGCAAATA	d__Bacteria	0.99512	0	0	0	0	0	0	0	0	0	0	0	0	0	0	0	0	0	0	0	0	0	0	0	0	0	0	0	0	0	0	0	0	0	0	0	0	0	0	0	0	0	0	0	0	0
d4577d762740482f66867db9c04b35df	v4ASV305	TACATATGGGGCGAGTGTTTTTTGGTATAATTAGGCGTAAAGGGTTCGTAGGTGGTTTTTTAAGTTGTTATGTAAAGGAGAAAGGAGTTTTTTTGTTGTAACAAAACTAAAAATCTATTTAAGGAGTTTATATATAGGGAAATAGAATTTTTAAAGTACTGATAAAATAGGTTGATTTTAAAGAGACTGTCAAATGCGTAAGCAATTTTCTAAAGTAAACTGACATTGAGGAACGAAAGCTCTGTTAGCGAAAG	d__Bacteria	0.751397	0	0	0	0	0	0	0	0	0	0	0	0	0	0	0	0	0	0	0	0	0	0	0	0	0	0	0	0	0	0	0	0	0	0	0	0	0	0	0	0	0	0	0	0	0
d5e7e86f3e3922269bc7018e66cf01e6	v4ASV306	GACGGAGGATGCAAGCGTTATCCGGAATTATTGGGCGTAAAGCGTCCGTAGGCGGTTTATCAAGTCTGCCGTTAAAGACTGCAGCTCAACTGGGAGAGGCTGGGTGATACTGCCAGACTAGAGTGAAGAAGAGGGAAGTAGAATTCCGGGTGTAGTGGTGAAATGCGTAGATATCCGGAGGAATACCAGTGGCGAAGGCGGCTTCCTGGTCTTCAACTGACGCTGAGACGCGAAAGCGTGGGTAGCGAATG	d__Bacteria	1	0	0	0	0	0	0	0	0	0	0	0	0	0	0	0	0	0	0	0	0	0	0	0	0	0	0	0	0	0	0	0	0	0	0	0	0	0	0	0	0	0	0	0	0	0
d66a7795fc8cf0a37470508f5c6fe90d	v4ASV307	TACAGGGGGGGCAAGCGTTATTTTTATTAGTTAGGTGTAAAGTGTGCGATGTGTTTGTTTTATAAAGCTTTGGAGAAAGTTTAAAGTATTAGATTTAAAAGTTTCGAAGTTATTATCGAACTAGAGTCCATTTTAAGTTTATAGAATTTTCAAGTTGTAGCGGTCAAATGCAGAGAGTTTATCAGGAATACTATTAGGCGTAAAGCATTATTCTAATTTGGACTGACGATGTAGCACGTAGGTTAGGGCAGCGAACA	d__Bacteria	0.969496	0	0	0	0	0	0	0	0	0	0	0	0	0	0	0	0	0	0	0	0	0	0	0	0	0	0	0	0	0	0	0	0	0	0	0	0	0	0	0	0	0	0	0	0	0
d73c3e659d9eef1229c42b076be50b3a	v4ASV308	TACAGAGGGGGCTAGCGTTATTCATATTTATTAGGCGTAAAGGGTGCGTAGGTGATTGACATAATTAAATATAAATTTTAATCAATAGTTATAAAAAAATTTATAACTAATAATACTTAAAAACTATTTAAAATTGGTCAATTTGAGTTAGAAAGGGGGTAATAGAATTTTTAGTGTAGAGGTAAAATTCGGCAATACTAGAAGGAATACCAAAGGCGAAGGCATTTACCTGGTTCTAAACTGACATTGAGGCACGAAGGCATGGGTAGCAAACA	d__Bacteria	0.994043	0	0	0	0	0	0	0	0	0	0	0	0	0	0	0	0	0	0	0	0	0	0	0	0	0	0	0	0	0	0	0	0	0	0	0	0	0	0	0	0	0	0	0	0	0
d77970cfaa869d97e88cb138b786e526	v4ASV309	TACGGAGGGTGCAAGCGTTGTTCGGAATTATTGGGCGTAAAGCGTGTCTAGGCGGGTATGTCAGTCAGGTGTGAAAGATCCAAGCTCAACTTGGAAATTGCGCTTGAGACGGCATATCTTGAGTTAAGGAGAGGTGAGTGGAATTCCTGGTGTAGCAGTGAAATGCGTAGATATCAGGAAGAACATCGGTGGCGAAGGCGGCTCACTGGCCTTGTACTGACGCTGAAGCACGAAAGCGTGGGGAGCAAACA	d__Bacteria	1	0	0	0	0	0	0	0	0	0	0	0	0	0	0	0	0	0	0	0	0	0	0	12	0	0	0	0	0	0	0	0	0	0	0	0	0	0	0	0	0	0	0	0	0	0
d932fefc4b704feb154464e67993a4f4	v4ASV310	TACGAGTAAGGCGAGAGTTATCCTGCGTTATTAGGCGTAAAGTGTATGTAAATGGATATATTACGGTTTATTTTTAAAATCTAACTTCAAAAAATGAGAAGAATGAAATAAATATATAAACTATCTTGAGTTAATGGGAAGTTATCAGAATTCTGAGAGTTTAAGTCCTAAATAACCTTAGATTTGTACGAGGAATGCCAAAGGTCAAGACATTTAACTATAATTAACTGACATTGAAGTACGTAGGCTTGGGTAGCGAAGT	d__Bacteria	0.904684	0	0	0	0	0	0	0	0	0	0	0	0	0	0	0	0	0	0	0	0	0	0	0	0	0	0	0	0	0	0	0	0	0	0	0	0	0	0	0	0	0	0	0	0	0
de2aaa0eaf5e47f7f4d203473811f738	v4ASV311	TACGGAGGGGGCAAGTGTTACTCGACATGACTGGGCGTAAAGGGTGCGTAGGTGGATTTATCAGTTAAAAGTTAAATTCTTCATAAAATATGATTAATCCTTTTATTACTATAAATCTAGAGTATAGGGGAAGAAAGTGGTACTATGTGTGTAGGGGTGGCATCCTAAGACATATGTGGGACCACCGAAGGCGAAGGCAACTTTCTACCCTATTTACTGACGCTGAGGCACGAAAGCATGGGTAGCAAACA	d__Bacteria	0.997762	0	0	0	0	0	0	0	0	0	0	0	0	0	0	0	0	0	0	0	0	0	0	0	0	0	0	0	0	0	0	0	0	0	0	0	0	0	5	0	0	0	0	0	0	0
e0d821d1fe3bd8bd6717d1ed9bb44d7a	v4ASV312	TACGGGAGGGGCGAGCGTTATTCGTCATAACTGGGCGTAAAGCGTCTGTAGACGGTATAAAAAGTTGACTACGAAATGTTAAGGCTTAACTTTAAAATTTTAGTCAATACTATTTTACTTGAGTTTCATGCAGAAAAGTGTTATTCTATATGTAGGGTTAAACTCCATAGACATACAGAGGACTGCCGATAGCGAAGGCTACTTTTTAGTAAAAACTGACGTTGAGAGACGGAAGTGTGGGGAGCAAACA	d__Bacteria	0.998334	0	0	0	0	0	0	0	0	0	0	0	0	0	0	0	0	0	0	0	0	0	0	0	0	0	0	0	0	0	0	0	0	0	0	0	0	0	0	0	0	0	0	0	0	0
e0e0beef7b3d5ab9b8c7a048ea46cc02	v4ASV313	TACGGGGGGTGCAAGCGTTATTCGGATTCATTGGGCGTAAAGGGCACGTAGGCGGCCATGTAAGTCCGGTGTGAAAACTCCATCGCTCAACGAGGAGATTGCATTGGAAACTACATAGCTTGAGTGCATGAGAGGCCAGTAGAATAAGTGGTGTAGCGGTGGAATGCGTAGATATCACTTAGAATACCAGTGGCGAAGGCGACTGGCTGGCATGTTACTGACGCTGAGGTGCGAAAGCGTGGGGAGCGAACG	d__Bacteria	0.999999	0	0	0	0	0	0	0	0	0	0	0	0	0	0	0	0	0	0	0	0	0	0	0	0	0	0	0	0	0	0	0	0	0	0	0	0	0	0	0	0	0	0	0	0	0
e10b7c56eaefade17f2f8c89eeecabad	v4ASV314	TACGGAGGGGGCAAGCGTTAACCGGAATTATTGGGCGTAAAGGGCGCGTAGGCGGATTAAAAAGTCAGATGTGAAAGCCTACTGCTTAACAGTAGAATAGCATTTGAAACTCTTAATCTAGAGGATAGGCGGCGGAAGTGGAATTCTGAGTGTAGCGGTGAAATGCGTAGATATTCAGAGGAACACCTGTGGCGAAAGCGACTTCCGAGCTTATAACTGACGCTGAGGCGCGAAAGCGTGGGTAGCAAACA	d__Bacteria	1	0	0	0	0	0	42	0	0	0	0	0	0	0	0	0	0	0	0	0	0	0	0	0	0	0	0	0	0	0	0	0	0	0	0	0	0	0	0	0	0	0	0	0	0	0
e1792c412640e0df921a0b9269bca6db	v4ASV315	TACAGGGGGTGCAAGCGTTGCTCGGAATTACTGGGCGTAAAGGGTCTGTAGGCGGCCTGCCAAGTTGGATGTGAAAGCCCGGGGCTCACCCCCGGAGGTGCATTCAAAACTGGTCGGCTTGAGTCCGGGAGAGGGAAGCGGAATTCCCAGTGTAGAGGTGAAATTCGTAGAGATTGGGAGGAACACCAGAGGCGAAGGCGGCTTCCTGGACCGGTACTGACGCTGAGAGACGAAAGCGTGGGGAGCGAACA	d__Bacteria	1	0	0	0	0	0	3	0	0	0	0	0	0	0	0	0	0	0	0	0	0	0	0	0	0	0	0	0	0	0	0	0	0	0	0	0	0	0	0	0	0	0	0	0	0	0
e2b7b7c1d694aa92a2de23ba13239d8c	v4ASV316	AACGAGGGGGGCAAGCGTTATTCGTCATGACTGGGCGTAAAGGGTTCGTAGACTGTAAAGTAAGTTTTATGTTAAAAATTGAAGCATAACTTCTAAAATAAGCATAAAGTGACTGCTTTGCTTGAGTTTTGTACAGGAGAATATAATTTTATTTGTAAGGGTAAAATCTAACTATAAATAAAGGAATGTCTGAGGCGAAGGCGATTCTCTAGTAGAAACTGACGTTGAGGAACGAAAGTGTAGGTAGCAAACA	d__Bacteria	0.994558	0	0	0	0	0	0	0	0	0	0	0	0	0	0	0	0	0	0	0	0	0	0	0	0	0	0	0	0	0	0	0	0	0	0	0	0	0	0	0	0	0	0	0	0	0
e3be9f013bd75fed0b4a10add2da168f	v4ASV317	TACGGGGGGTGCAAGCGTTGTCCGGAATCATTGGGCGTAAAGGGTTCGTAGGTGGAATTATAAGTCTGGTGTGAAAGCCCACAGCTCAACTGTGGAACTGCACTGGATACTGTTTTTCTTGAGTTATAGAGGGGTTTGTGGAATTTCTGGTGTAGAGGTGAAATTTGTAGAGATCAGAAAGAACACCGGTGGCGAAGGCGACAAACTGGCTATTAACTGACACTGATGAACGAAAGCGTGGGGAGCGAACA	d__Bacteria	0.999995	0	0	0	0	0	0	0	0	0	0	0	0	0	0	0	0	0	0	0	0	0	0	0	0	0	0	0	0	0	0	0	0	0	0	0	0	0	0	0	0	0	0	0	0	13
e4d8a35e509e6b2241866083d186b6a9	v4ASV318	TACGGGGGGAGCAAGCGTTGTCCGGAATTATTGGGCGTAAAGGGTGCGTAGGCGGACTAGTAAGTCTGGTGTGAAAGTTCGTGGCTTAACCACGAAAGGCCACTGGATACTGTTAGTCTTGAATCACAGAGGGGGTAGTGGAATTCCAGGTGTAGCGGTGAAATGCGTAGAGATCTGGAGGAACACCGGTGGCGAAGGCGACTGCCTGGCTGTGAATTGACGCTGAGGCACGAAAGCGTGGGTAGCAAACA	d__Bacteria	1	0	0	0	0	0	0	0	0	0	0	0	0	0	0	0	0	0	0	0	0	0	0	0	0	0	0	0	0	0	0	0	0	0	0	0	0	0	0	0	0	0	0	0	0	0
e600d7bf4eeb495f6c84642709b00882	v4ASV319	TACGGAGGGGGCTAGCGTTGTTCGGAATTACTGGGCGTAAAGAGCACGTAGGCGGTCTCGCAAGTTGGGAGTGAAATCCCGGGGCTCAACCCCGGAACTGCTCTCAAAACTGCAAGACTAGAGAATGGTAGAGGAAAGTGGAATTCCCGGTGTAGAGGTGAAATTCGTAGATATCGGGAGGAACACCAGAGGCGAAGGCGACTTTCTGGGCCATTTCTGACGCTAAGGTGCGAAAGCGTGGGTAGCAAACA	d__Bacteria	1	0	0	0	0	0	0	0	0	0	0	0	0	0	0	0	0	0	0	0	0	0	0	18	0	0	0	0	0	0	0	0	0	0	0	0	0	0	0	0	0	0	0	0	0	0
e7219227f9a35674384e435d04c32524	v4ASV320	TACGGAGGGTGCAAGCGTTAATCGGAATTACTGGGCGTAAAGCGCACGTAGGTGGTTTGTTAAGTTGGATGTGAAAGCCCAGGGCTCAACCTTGGGTTGTCATTTGAAACTGATAAACTAGAGAGCAGTAGAGGGAAGTGGAATTTCCGGTGTAGGGGTAAAATCCGTAGAGATCAGAAGGAATACCGATTGCGAAGGCGATCTACTGGAACATTATTGACGCTGAGACGCGAAAGCGTGGGGAGCAAACA	d__Bacteria	1	0	0	0	0	0	0	0	0	0	0	0	0	0	0	0	0	0	0	0	0	0	0	0	0	0	0	0	0	0	0	0	0	0	0	0	0	0	0	0	0	0	0	0	0	0
e78d91da68fff77a4463d97cfba90352	v4ASV321	TACGTATGGTGCGAGCGTTGTTCGGAATCATTGGGCGTAAAGGGCGTGTAGGCGGGAAGCTAAGCGGGAAGTGAAATTTTTGAGCTCAACTCAGAGACTGCTTTCCGAACTGGTTTTCTAGAGTGCAGGAGGGGCAAGGGGAATTGGCAGTGTAGCGGTGAAATGCGTAGATATTGCCAGGAACACCGGTGGCGAAGGCGCCTTGCTGGCCTGATACTGACGCTGATGCGCGAAAGCGTGGGGAGCGAACG	d__Bacteria	1	0	0	0	0	0	0	0	0	0	0	0	0	0	0	0	0	0	0	0	0	0	0	0	0	0	0	0	0	0	0	0	0	0	0	16	0	0	0	0	0	0	0	0	0	0
e84f8be8595d79cb120039c520b58c97	v4ASV322	TACGGGGGGTCCTAACGTTGTTCGGAATCATTGGGCGTAAAGCGGGTGTAGGCGGCCTTATAAGTCAGATGTGAAAGCCCCGGGCTCAACCCGGGAAGTGCATTTGAAACTATAGGGCTTGAGTATCTGAGAGGTTAGTGGAATTCCTGGTGTAGAGGTGAAATTCGTAGATATCAGGAGGAACATCGGTGGGGAAGCCGGCTGACTGGCAGAATACTGACGCTGAGACCCGAAAGCGTGGGGAGCAAACA	d__Bacteria	1	0	0	0	0	0	0	0	0	0	0	0	0	0	0	0	0	0	0	0	0	0	0	8	0	0	0	0	0	0	0	0	0	0	0	0	0	0	0	0	0	0	0	0	0	0
e8a03c0db0660a01e9316d2cb584db92	v4ASV323	TACGGGAGGGGCGAGCGTTATTCGGCTTAATTGGGCGTAAAGGGTCCGTAGGCGGTGAAACAAGTTTCTTGCCAAATTTTAAGACCTAATTTTAATTTTTGCAACTAATACTATTTCACTTTGAGTTTGATACAGAAAAGCAGAATTTTATAAGAAAGGGTGAAATCTATAGATATATAAAGGAATGCCATTAGCGAAGGCAGCTTTTTAGTACAAACTGACGTTGAGGGACGAAAATATGGGTAGCAAACA	d__Bacteria	0.997212	0	0	0	0	0	0	0	0	0	0	0	0	0	0	0	0	0	0	0	0	0	0	0	0	0	0	0	0	0	0	0	0	0	0	0	0	0	0	0	0	0	0	0	0	0
e92d62184e8e3df785fbd8a12381f28d	v4ASV324	TACGGAGAGGGCGAGTGTTACTCACAATGACTGGGCGTAAAGGGTACGTAGACTGCTTATTAAGTTATGTGTTAAAGGCTAGATTAACAGTTTGGTAAAGCATCTAATACTGGTAAGCTTGAGTTTAGAAGAGGAAAGTGGTATTTTTAGTGGAGAGGTGATATTCTATGATATTAAAGAGACCACCAAAGGCGAAGGCAACTTTCTGGTCTAATACTGACGTTGAGGTACTGAAGCATGGGTAGCGAATC	d__Bacteria	0.99114	0	0	0	0	0	0	0	0	0	0	0	0	0	0	0	0	0	0	0	0	0	0	0	0	0	0	0	0	0	0	0	0	0	0	0	0	0	0	0	0	2	0	0	0	0
eb28b33e13784889d3f74376245b991e	v4ASV325	TACGGGGGGTGCAAGCGTTGTCCGGAATCATTGGGCGTAAAGGGTTCGTAGGTGGAATTGTAAGTCTGGTGTGAAAGCCCACAGCTTAACTGTGGAACTGCACTGGATACTGCTTTTCTTGAATTACAGAGGGGGTTGTGGAATTTCTGGTGTAGAGGTGAAATTTGTAGAGATCAGAAAGAACACCGGTGGCGAAGGCGACAACCTGGCTGTTAATTGACACTGAGGAACGAAAGCGTGGGGAGCGAACA	d__Bacteria	0.999997	0	0	0	0	0	20	0	0	0	0	0	0	0	0	0	0	0	0	0	0	0	0	18	12	0	0	0	0	4	11	23	0	0	0	1477	0	0	0	0	8	211	0	0	0	0
ebaa5816ad0fc042ada6b6335b97848a	v4ASV326	TACGGAGGGTGCAAGCGTTGTTCGGAATTACTGGGCGTAAAGGGCGCGTAGGCGGCCTTGTAAGTCAGATGTGAAATCTCGGGGCTTAACCCCGAACGTGCATTTGAAACTACAAGGCTAGAGTACAGTAGAGGCTAGCGGAATTCCAAGTGTAGAAGTGAAATTCGTAGAGATTTGGAGGAACACCAGTGGCGAAGGCGGCTGGCTGGGCTGTAACTGACGCTAATGCGCGAAAGCGTGGGGAGCAAACA	d__Bacteria	1	0	0	0	0	0	0	0	0	0	0	0	0	0	0	0	0	0	0	0	0	0	0	0	0	0	0	0	0	0	0	0	0	0	0	0	0	0	13	0	0	0	0	0	0	0
ecfc03042566d3d735b15f17dfd81e85	v4ASV327	TACGTATGGTGCAAGCGTTGTTCGGAATCATTGGGCGTAAAGGGCGTGTAGGCGGGAATCTAAGTGGGAAGTGAAACTTTCAGGCTCAACCTGGAAACTGCTTTCCAAACTGGATTTCTGGAGTTTATCAGGGGCAAGGGGAATTGGCAGTGTAGCGGTGAAATGCGTAGATATTGCCAGGAACACCGGTGGCGAAGGCGCCTTGCTGGGATACAACTGACGCTGATGCGCGAAAGCGTGGGGAGCAAACG	d__Bacteria	1	0	0	0	0	0	0	0	0	0	0	0	0	0	0	0	0	0	0	0	0	0	0	0	0	0	0	0	0	0	0	0	0	0	0	9	0	0	0	0	0	0	0	0	0	0
ed83204796d53d7a78658e838e02ea9f	v4ASV328	CACGTAAGGGGCAAGCGTTGTCCGGAATCACTGGGCGTAAAGGGAGCGTAGGCGGAAAATTAAGTCAGATGTGAAAGTTTGCGGCTCAACCGTAAAATTGCATTTGATACTGGTTTTCTAGAGTATCGGAGGGGAAGGCGGAATTCCTGGTGTAGCGGTGAAATGCGCAGATATCAGGAAGAACACCGATGGCGAAGGCAGCCTTCTGGACGATAACTGACGCTGAGGCTCGAAAGCGTGGGGAGCGAACA	d__Bacteria	1	0	0	0	0	0	0	0	0	0	0	0	0	0	0	0	0	0	0	0	0	0	0	0	0	0	0	0	0	0	0	0	0	0	0	0	0	0	0	0	0	0	0	0	0	0
eed5d64d799ec9f344ac65ab55a29491	v4ASV329	TACGAGGGGAGCGAGTGTTATTCGGTCAAATTGGGCGTAAAGGGTTTGTAGGCAGAATTATGTAAGTAAAAAGTTAAATGTCAGAGCTCAACTCTGGATAGGCTTTTTAAACTGTTTTTTCTTGGGTAATTTAGGGGATAGTAGTATTTCTTCAGTAGGGATGGAATCTTTTAATAGAAGAACGAATATCGAGGGTGTAGACAACTATCTAGTTTTATTTACCGACGCTGAAAAACTAAAGCATGGGGAGCGAACA	d__Bacteria	0.942765	0	0	0	0	0	0	0	0	0	0	0	0	0	0	0	0	0	0	0	0	0	0	0	0	0	0	0	0	0	0	0	0	0	0	0	0	0	0	0	0	0	0	0	0	0
ef633f9fa9eb0dbd0d794a53f792bcc9	v4ASV330	TACGGGGGGTGCAAGCGTTGTCCGGAATTATTGGGCGTAAAGGGTTCGTAGGCGGAATTATAAGTCTGGTGTGAAAGCCCACAGCTTAACTGTGGAACTGCACTGGATACTGTTTTTCTTGAATTACAGAGGGGGTTGTGGAATTTCTGGTGTAGAGGTGAAATTTGTAGAGATCAGAAAGAACACCGGTGGCGAAGGCGACAACCTGGCTGTTAATTGACGCTGAGGAACGAAAGCGTGGGGAGCGAACA	d__Bacteria	1	0	0	0	0	0	0	0	0	0	0	0	0	0	0	0	0	0	0	0	0	0	0	0	0	0	0	0	0	0	0	0	0	0	0	0	0	0	0	0	0	0	0	0	0	0
efc43c93ddf5af31db7c52c20d0ded3d	v4ASV331	TACAACGGGGGCAAGCCTTGTTCGGAATGATTTGGCTTAAAGAGTTCGTAGGTTGTCTTTAGAGGTTAGGAGTAAAAGATTTCTTCTCAAGGGGAAAAAACCTTCTAAAACCAGGAGACTAGAGTCTAGGAGAGGAAAGTGGTATTGCCGGTGTACGGGTGAAATTGTGAAATCCCGGTAGGAATATCAGTGGCGAAGGCGGCTTTCTGGTCTAGTACTGACACTGAGGAACGAAAGCGTGGGGAGCAAAAG	d__Bacteria	0.999424	0	0	0	0	0	0	0	0	0	0	0	0	0	0	0	0	0	0	0	0	0	0	0	0	0	0	0	0	0	0	0	0	0	0	0	0	0	0	0	0	0	0	0	0	0
f004aed13cf2f40cd3f51f73276178b3	v4ASV332	GACGGGGGGGACAGGTCTTATTCGGAATGACTGGGCGTAAAGGGTCTGTAGGCGGTTCATCAAGTGAAGGGCAAAAGCTTAGGGCCCAACCCTAAAGCCGAACCTTCAAACTCATGAACTGGAGTTCGAAAGGGGATAGTGGAATGTCTAGGGGAGGGCTAAAATCCGTAGATCTTAGACGGAAGACCAGGGGCGAAGGCGACTATCTGGGTCGAGACTGACGCTGAGAGACGAAAGCATGGGGAGCGAACG	d__Bacteria	0.996942	0	0	0	0	0	0	0	0	0	60	0	0	0	0	0	0	0	0	0	0	0	0	0	0	0	0	0	0	0	0	0	0	0	0	0	0	0	0	0	0	0	0	0	0	0
f07b44072a235ebd91da3492f6acfe62	v4ASV333	TACGGAGGGTGCAAACGTTGCTCGGATTTACTGGGCGTAAAGGGAGCGCAGGCGGCTAATTTAGTCAGATGTGAAAGCCCGAGGCTTAACCTCGGAACTGCATTTGATACTGATTGGCTAGAGTGTATTAGAGGAGAGTGGAATTCCTGGTGTAGCGGTGAAATGCGTTGATATCAGGAGGAACACCGGTGGCGAAGGCGACTCTCTGGGATACTACTGACGCTGAGGCTCGAAAGCGTGGGGAGCAAACA	d__Bacteria	1	0	0	0	0	0	0	0	0	0	0	0	0	0	0	0	0	0	0	0	0	0	0	0	0	0	0	0	0	0	0	0	0	0	0	0	0	0	0	0	0	0	0	0	0	0
f1a7f1942d9dc742b940bd80e7840d96	v4ASV334	TACGTAAGTGGCAAGCGTTGTCCGGAATCACTGGGTGTAAAGCGCACGTAGGCGGTCTGGTAAGTCTGAGGTGAAATCCACGAGCTCAACTCGTGAACGGCCTTGGAAACTGCCGGACTAGAGGTCTGGAGGGGAAAGTGGAATTTCGGGTGTAGCGGTGAAATGCGTAGATATCCGAGAGAACACCGATGGCGAAGGCAGCTTTCTGGCCAGATCCTGACGCTGAGGTGCGAAAGCTAGGGTAGCGAACG	d__Bacteria	0.999998	0	0	0	0	0	0	0	0	0	0	0	0	0	0	0	0	0	0	0	0	0	0	0	0	0	0	0	0	0	0	0	0	0	0	0	0	0	0	0	0	0	0	0	0	0
f34a69201556f039f669339c79290fb7	v4ASV335	TACGGGGGGAGCAAGCGTTGTCCGGAATCATTGGGCGTAAAGGGTGCGTAGGTGGACTGTTAAGTCTGGTGTGAAAGTTTGCGGCTCAACCGTAAAAGGCCACTGGATACTGACAGTCTTGAGTCATAGAGGGGATAGCGGAATTCCAGGTGTAGCGGTGAAATGCGTAGATATCTGGAGGAACACCAGTGGCGAAGGCGGCTATCTGGCTATGTACTGACACTGATGCACGAAAGCGTGGGTAGCAAACA	d__Bacteria	1	0	0	0	0	0	0	0	0	0	0	0	0	0	0	0	0	0	0	0	0	0	0	0	0	0	0	0	0	0	0	0	0	0	0	50	0	0	0	0	0	0	0	0	0	0
f635e8caf5f1d5c09001d78cc0b0e6cc	v4ASV336	TACGGAGGGTGCAAGCGTTGTTCGGATTTACTGGGCGTAAAGCGTATGTAGGCGGTTTGTTAAGTCGAATGTGAAATGTCAAAGCTCAACTTTGAAATTGCATTCGATACTGGCAGACTAGAGGGCAATAGAGGAGGGTAGAATTCCCAGTGTAGCGGTGAAATGCGTAGATATTGGGAGGAATACCGGTTGCGAAGGCGACCCTCTGGGTTGTTCCTGACGCTGAGGTACGAAAGCGTGGGGAGCGAACG	d__Bacteria	1	0	0	0	0	0	0	0	0	0	0	0	0	0	0	0	0	0	0	0	0	0	0	10	0	0	0	0	0	0	0	0	0	0	0	0	0	0	0	0	0	0	0	0	6	0
f679e0b353affb4dbd201650e40dfc5a	v4ASV337	TACGGGGGGAGCAAGCGTTGTCCGGAATTATTGGGCGTAAAGGGTGCGTAGGCGGACTAGTAAGTCTGGTGTGAAAGTTCACGGCTCAACCGTGAAATGCCATCGGATACTGTTAGTCTTGAATCACAGAGGGGGTAGTGGAATTCCAGGTGTAGCGGTGAAATGCGTAGATATCTGGAGGAACACCGGTGGCGAAGGCGACTACCTGGCTGTGAATTGACGCTGATGCACGAAAGCGTGGGTAGCAAACA	d__Bacteria	1	0	0	0	0	0	0	0	0	0	0	0	0	0	0	0	0	0	0	0	0	0	0	0	0	0	0	0	0	0	0	0	0	0	0	0	0	0	0	0	0	0	0	0	0	0
f699d013960de73d7a3075f0f825ecc6	v4ASV338	TACAGGGGGGGCCGGTGTTATTCTTCATAATTGGGCGTAAAGGGTGTGTAGGCTGTGATTAAGAATTAATTGTGAAATACTGTTTTTTTAAAATAGTGGGGTGCTTTTAAGTATTTAAACTTGAGTTTATAGGGGATATTGGAATTTTTAGAGTAGGGGTGAATCTGACGATACTAAAAGGAATATCAAAGGCGAAAGCAATTATCTAGGTAAAACTGACGCTGAAACAAAAATAAAAACGTAAGTATAGGTAGCCATAG	d__Bacteria	0.988883	0	0	0	0	0	0	0	0	0	0	0	0	0	0	0	0	0	0	0	0	0	0	0	0	0	0	0	0	0	0	0	0	0	0	0	0	0	0	0	0	0	0	0	0	0
f6cac6a761b96440043fb0eab2bba088	v4ASV339	TACGGGGGGAGCTAGTGTTATTCGTATTGATTGGGCGTAAAGGGCTTCTAGGCGGCATTTGTAGTTTTAAATGAAATTTAAAGACTTAATCTTTATATTATTTTTTACACTGTTTGCTAGAGTTTGGAAAAAGAAAGCAGTACTTTTAATTGAGAGGTGAAATTCTACGACATTAAAAGGACTATCATTAGGCGAAGGCAGCTTTCTAGTTTAAACTGACGCTGAAAAGCAAAAGCATGGGTAGCGAATT	d__Bacteria	0.971711	0	0	0	0	0	0	0	0	0	0	0	0	0	0	0	0	0	0	0	0	0	0	0	0	0	0	0	0	0	0	0	0	0	0	0	0	0	0	0	0	0	0	0	0	0
f71643a3988de57598dd43c0a05a0680	v4ASV340	TACGGAGAGGGCTAGTGTTATTCGTCTTGACTGGGCGTAAAGCGTATGAAGGCTGCTATCTAAGTTTCTAGGTAAAACATAATTAATTTGTATGTCACTATTAATACTAGATAGCTTGAGTATTTTGGAGTATAGTAGTACTTTAAGTGTAGAGTTAGAATTCTTAAATATTTAAAGGACTAGCATTCGGCGACGGCAACTATACATGAAATACTGACGCTTTAGTACAAAAGCATGGGTAGCGAACT	d__Bacteria	0.985203	0	0	0	0	0	0	0	0	0	0	0	0	0	0	0	0	0	0	0	0	0	0	0	0	0	0	0	0	0	0	0	0	0	0	0	0	0	0	0	0	0	0	0	0	0
f7d7ae06260fc3d4674fc6f712c3cda7	v4ASV341	TACGTAGGCGGCGAACGTTACTCGGAATCACTGGGCTTAAAGGGCGTGTAGGTGGCTTGTCAAGTTGGAGTTGAAATCCGGCGGCTTAACCGTCGAACTGGCCCCAATACTGATGAGCTCGAGTCGCGGAGGGGATGTTGGAACTCGTGGTGGAGCGGTGGAATGCGCAGAGATCACGAGGAACACCGAAGGCGAAGGCAGGCATCTGGCCGACGACTGACACTGAGGCGCGAAAGCTAGGGGAGCAAACA	d__Bacteria	0.999759	0	0	0	0	0	5	0	0	0	0	0	0	0	0	0	0	0	0	0	0	0	0	0	0	0	0	0	0	0	0	0	0	0	0	0	0	0	0	0	0	0	0	0	0	0
f83de89607db4863b7e7e270cff2f08d	v4ASV342	TACGTAGGGTGCAAGCGTTGTTCGGAATTATTGGGCGTAAAGCGTACGTAGGTGGATTGGAAAGTCAGGTGTGAAAGCCCACAGCTTAACTGTGGAATTGCGCTTGAAACTTCCAGTCTTGAGGAAGGTAGAGGTATGTGGAATTCCAGGTGTAGAGGTGAAATTCGTAGATATCTGGAGGAACACTCGTGGCGAAGGCGGCATACTGGGCCTTTCCTGACACTGAGGTACGAAAGCGTGGGTAGCAAACA	d__Bacteria	1	0	0	12	0	0	4	0	0	0	0	0	0	0	0	0	0	0	0	0	0	0	0	0	0	0	0	0	0	0	0	0	0	0	0	0	0	0	0	0	0	0	0	0	0	0
fbfd7f2a9aa98f21be85ad3b4654e39f	v4ASV343	TACGGGAGGGGCGAGCGTTATCCATCATTACTAGGCGTTAAGAGTCCGTAGACTGTAAAATAAGTTTTTTGTAAAATTTTAAACGCTAATTTTAACATAGGACAAAAAATACTGTTTTACTAAGAGTTTATTATAGAAAAACGTAATTTTATATGAAAGGGTGAAATCTGGGTTGTATATATAAAGGAGCGCCAGTCAGCGAAGGCGGTTTTTTGAAATAAACTGACGTTGAGGGACGAAAGTGTGGGTAGCAAACA	d__Bacteria	0.957341	0	0	0	0	0	0	0	0	0	0	0	0	0	0	0	0	0	0	0	0	0	0	0	0	0	0	0	0	0	0	0	0	0	0	0	0	0	0	0	0	0	0	0	0	0
fed21165a49adf25d28b3266da0ccc61	v4ASV344	TACGTAAGTGGCAAGCGTTGTCCGGAATCACTGGGTGTAAAGCGCACGTAGGCGGTCTGGTAAGTCTGAGGTGAAATCCACGAGCTCAACTCGTGAACGGCCTTGGAAACTGCCGGACTAGAGGTCTAGAGGGGAAAGTGGAATTTCGGGTGTAGCGGTGAAATGCGTAGATATCCGAGAGAACACCGATGGCGAAGGCAGCTTTCTGGCTAGTTCCTGACGCTGAGGTGCGAAAGCTAGGGTAGCGAACG	d__Bacteria	0.999998	0	0	0	0	0	0	0	0	0	0	0	0	0	0	0	0	0	0	0	0	0	0	0	0	0	0	0	0	0	0	0	0	0	0	0	0	0	0	0	0	0	0	0	0	0
fef6dd0daaa3c11c71b57be9e8f461fe	v4ASV345	GACAGGAGGGGCAAGTGTTGTTCGGAATGATTGGGCGTAAAGGGTACGTAGGCGGAGCCATGGGTTTCCCGTGAAATCCCCTGGGAAACAGGGAGGGTCGGGAAAAACCGTGGCTCTAGAGTCTGGGAGGGGATTGCGGAATTTCCCGTGGAGCGATAAAATGCTTAGATATGGGAAGGAACACCGAAGGCGAAGGCAGCAATCTGGCCCTGAACTGACGCTGAGGTACGAAAGCCAGGGGAGCGAACG	d__Bacteria	0.999814	0	0	0	0	0	11	0	0	0	0	0	0	0	0	0	0	0	0	0	0	0	0	0	0	0	0	0	0	0	0	0	0	0	0	0	0	0	0	0	0	0	0	0	0	0
cc1c35d3f49de6c464a8d7d6c554903e	v4ASV346	TACGTAGGCAGCAAACGTTGTTCGGAATTATTGGGCGTAAAGAGTGTGTAGGCGGTTGCGTGTGTCTGGTGTGAAATCTCCTGGCTCAACTGGGAGGGTGCGCCGGAAACTGCGCGGCTTGAGTACTGGAGAGGATGGCGGAATTCCTGGTGTAGCGGTGAAATGCGTAGATATCAGGAGGAACACCTGTGGTGTAGACGGCTATCTGGACAGTCACTGACGCTGAGACACGAAAGCGTGGGGAGCAAACA	d__Bacteria; p__Acidobacteriota; c__Acidobacteriae; o__Bryobacterales; f__Bryobacteraceae; g__Bryobacter	0.709142	0	0	0	0	0	0	0	0	0	48	0	0	0	0	0	0	0	0	0	0	0	0	0	0	0	0	0	0	0	0	0	0	0	0	0	0	0	0	0	0	0	0	0	0	0
96ec5b21b34809177337f2e8723cf459	v4ASV347	TACGTAGGCAGCAAGCGTTGTTCGGAATTACTGGGCGTAAAGAGAGTGTAGGCTGTCTACCAAGTCTGCTGTGAAATTTCCCGGCTCAACTGGGAGCACGCAACGGAAACTGGTGGACTCGAGTCCGAGAGAGGAGAGCGGAATTCCTGGTGTAGCGGTGAAATGCGTAGATATCAGGAGGAACACCGGTGGTGAAGACGGCTCTCTGGATCGGTACTGACGCTGAGACTCGAAAGCGTGGGTAGCAAACA	d__Bacteria; p__Acidobacteriota; c__Acidobacteriae; o__PAUC26f; f__PAUC26f; g__PAUC26f; s__uncultured_Acidobacteria	0.751541	0	0	0	0	0	0	0	0	0	0	0	0	0	0	0	0	0	0	0	0	0	0	0	0	0	0	0	0	0	0	0	0	0	0	0	0	0	0	0	0	0	0	0	0	0
10ddd150209025220f8514ca912ea968	v4ASV348	TACATAGGCTCCAAGCGTTGTTCGGAATTACTGGGCGTAAAGCGAGTGTAGGTGGTCCGACAAGTCGATTGTGAAATCTCCCGGCTCAACCGGGAGGGTGCGGTCGAAACTGTCGGACTCGAGTCCGAGAGGGGAGAGTGGAATTCCTGGTGTAGCGGTGAAATGCGTAGATATCAGGAGGAACATCGGTGGTGAAGACGGCTCTCTGGATCGTGACTGACACTGAGACTCGAAAGCGTGGGGAGCAAACA	d__Bacteria; p__Acidobacteriota; c__Acidobacteriae; o__PAUC26f; f__PAUC26f; g__PAUC26f; s__uncultured_bacterium	0.999076	0	0	0	0	0	0	0	0	0	0	0	0	0	0	0	0	0	0	0	0	0	0	0	0	0	0	0	0	0	0	0	0	0	0	0	0	0	0	0	0	0	0	0	0	0
20447772686e077ce4215ad751cce1cd	v4ASV349	TACATAGGCTCCAAGCGTTGTTCGGAATTACTGGGCGTAAAGCGAGTGTAGGCGGTGCGATAAGTCGATTGTGAAATCTCCCGGCTCAACCGGGAGGGTGCGGTCGAAACTGTCGGACTGGAGTCCGAGAGGGGAGAGTGGAATTCCTGGTGTAGCGGTGAAATGCGTAGATATCAGGAGGAACATCGGTGGTGAAGACGGCTCTCTGGATCGTGACTGACGCTGAGACTCGAAAGCGTGGGGAGCAAACA	d__Bacteria; p__Acidobacteriota; c__Acidobacteriae; o__PAUC26f; f__PAUC26f; g__PAUC26f; s__uncultured_bacterium	0.997329	0	0	0	0	0	0	0	0	0	0	0	0	0	0	0	0	0	0	0	0	0	0	0	0	0	0	0	0	0	0	0	0	0	0	0	0	0	0	0	0	0	0	0	0	0
98c63c306a7706134f952c6754bc713a	v4ASV350	TACATAGGCTCCAAGCGTTGTTCGGAATTACTGGGCGTAAAGCGAGTGTAGGTGGTGCGACAAGTCGATTGTGAAATCTCCCGGCTCAACCGGGAGGGTGCGGTCGAAACTGTCGGACTGGAGTCCGAGAGGGGAGAGTGGAATTCCTGGTGTAGCGGTGAAATGCGTAGATATCAGGAGGAACATCGGTGGTGAAGACGGCTCTCTGGATCGTGACTGACACTGAGACTCGAAAGCGTGGGGAGCAAACA	d__Bacteria; p__Acidobacteriota; c__Acidobacteriae; o__PAUC26f; f__PAUC26f; g__PAUC26f; s__uncultured_bacterium	0.999186	0	0	0	0	0	0	0	0	0	0	0	0	0	0	0	0	0	0	0	0	0	0	0	0	0	0	0	0	0	0	0	0	0	0	0	0	0	0	0	0	0	0	0	0	0
fdf45a5f6a7717448b19670b1e6008d6	v4ASV351	TACGTAGGGGGCGAACGTTGCTCGGAATTACTGGGCGTAAAGGGTGTGTAGGTGGCTGAGCAAGTCAAAGATGAAATCCCATGGCTCACCCATGGAACTGTCTTTGAAACTGTTCAGCTTGAGGATAGTTGAGGAGAACGGAATTCCCGGTGGAGCGGTGAAATGCGTAGATATCGGGAGGAACACCAGAGGCGAAGGCGGTTCTCTGGACTATTCCTGACACTGAGACACGAAAGCTAGGGGAGCAAACG	d__Bacteria; p__Acidobacteriota; c__Aminicenantia; o__Aminicenantales; f__Aminicenantales; g__Aminicenantales; s__uncultured_bacterium	0.970893	0	0	0	0	0	0	0	0	0	0	0	0	0	0	0	0	0	0	0	0	0	0	0	0	0	0	0	0	0	0	0	0	0	0	0	0	0	0	0	0	0	0	0	0	0
fdf6c37c06dc5839e91919d2bac39977	v4ASV352	TACGGAGGGTGCGAGCGTTAATCGGAATTACTGGGCGTAAAGCGAATGTAGGCTGTTTGGTAAGTCAGGGGTGAAATCCCTCAGCTCAACTGAGGAAGTGCCCTTGATACTGCCTAACTTGAGGACAGGAGAGGAAAGTGGAATTCCCGGTGTAGCGGTGGAATGCGTAGATATCGGGAAGAACACCAGAGGCGAAGGCGGCTTTCTGGACTGATCCTGACGCTGAGATTCGAAAGCTAGGGGAGCAAACA	d__Bacteria; p__Acidobacteriota; c__Aminicenantia; o__Aminicenantales; f__Aminicenantales; g__Aminicenantales; s__uncultured_bacterium	0.894735	0	0	0	0	0	0	0	0	0	0	0	0	0	0	0	0	0	0	0	0	0	0	0	0	0	0	0	0	0	0	0	0	0	0	0	0	0	0	0	0	0	0	0	0	0
0427bc5965c79f8aa2359c99442c7132	v4ASV353	TACGTATGGGGCGAGCGCTACTCGGATTTATTGGGCGTAAAGCGAATGTAGGCGGTTTATTAAGTCAGTAGTGAAATCCCCCGGCTCAACCGAGGAATAGCTATTGAAACTGGTAGACTTGAGGACAGGAGAGGAAAGTAGAATTCCCAGTGTAGCGGTGGAATGCGTAGATATTGGGAGGAATACCAGAGGCGAAGGCGGCTTTCTGGACTGGTCCTGACGCTGAGATTCGAAAGCTAGGGTAGCAAACA	d__Bacteria; p__Acidobacteriota; c__Aminicenantia; o__Aminicenantales; f__Aminicenantales; g__Aminicenantales; s__uncultured_delta	1	0	0	0	0	0	0	0	0	0	0	0	0	0	0	0	0	0	0	0	0	0	0	0	0	0	0	0	0	0	0	0	0	0	0	0	0	0	0	0	0	0	0	0	0	0
11e0059ebee240e3ad99b1bdf8c5b166	v4ASV354	TACGTATGGGGCGAGCGCTACTCGGATTTATTGGGCGTAAAGCGAATGTAGGCTGTTTATTAAGTCAGTGGTGAAATCCCTCGGCTCAACCGAGGAATAGCCTTTGATACTGGTAAGCTGGAGGACAGGAGAGGATAGTGGAATTTCCGGTGTAGCGGTGGAATGCGTAGATATCGGAAGGAACACCAGAGGCGAAGGCGGCTATCTGGACTGTACCTGACGCTTAGATTCGAAAGCCGGGGGAGCGAACA	d__Bacteria; p__Acidobacteriota; c__Aminicenantia; o__Aminicenantales; f__Aminicenantales; g__Aminicenantales; s__uncultured_delta	0.997302	0	0	0	0	9	0	0	31	0	0	0	0	0	0	0	0	0	0	0	0	0	0	0	0	0	0	0	0	0	0	0	0	0	0	0	0	0	0	0	0	0	0	0	0	0
2db0c4d2fe8ab5862eba4dcbf45bb2de	v4ASV355	TACGTATGGGGCGAGCGCTACTCGGATTTATTGGGCGTAAAGCGAATGTAGGCTGTTTATTAAGTCAGTGGTGAAATCCCTCGGCTCAACCGAGGAATAGCCTTTGATACTGGTAAGCTTGAGGACAGGAGAGGATAGTGGAATTTCCGGTGTAGCGGTGGAATGCGTAGATATCGGAAGGAACACCAGAGGCGAAGGCGGCTATCTGGACTGTACCTGACGCTTAGATTCGAAAGCCGGGGGAGCGAACA	d__Bacteria; p__Acidobacteriota; c__Aminicenantia; o__Aminicenantales; f__Aminicenantales; g__Aminicenantales; s__uncultured_delta	0.998373	0	0	0	0	0	0	0	0	0	0	0	0	0	0	0	0	0	0	0	0	0	0	0	0	0	0	0	0	8	0	0	0	0	0	0	0	0	0	0	0	0	0	0	6	0
483964e28b660bfafda577c647979187	v4ASV356	TACGTAGGGAGCAAGCGTTGTTCGGATTTACTGGGCGTAAAGGGCGCGTAGGCGGTGCGGTAAGTCACTTGTGAAATCTCTGAGCTTAACTCAGAACGGCCAAGTGATACTGCAGTGCTAGAGTGCGGAAGGGGCAATCGGAATTCTTGGTGTAGCGGTGAAATGCGTAGATATCAAGAGGAACACCTGAGGTGAAGACGGGTTGCTAGGCCGACACTGACGCTGAGGCGCGAAAGCCAGGGGAGCAAACG	d__Bacteria; p__Acidobacteriota; c__Blastocatellia; o__Blastocatellales; f__Blastocatellaceae	0.999991	0	0	0	0	0	0	0	0	0	0	0	3	0	0	0	0	0	0	0	0	0	0	0	0	0	0	0	0	0	0	0	0	0	0	0	0	0	0	0	0	0	0	0	0	0
9d0c3f439ca77ae013004a3393d77832	v4ASV357	TACGTAGGGGGCAAGCGTTGTTCGGATTTACTGGGCGTAAAGGGCGCGTAGGCGGCGTAACAAGTCACTTGTGAAATCTCCGGGCTTAACCCGGAGCTGCCAAGTGATACTGTTATGCTAGAGTACAGAAAGGGCAATCGGAATTCTCGGTGTAGCGGTGAAATGCGTAGATATCGAGAGGAACACCTGAGGCGAAGGCGGGTTGCTAGGCTGATACTGACGCTGAGGCGCGAAAGCTAGGGGAGCGAACG	d__Bacteria; p__Acidobacteriota; c__Blastocatellia; o__Blastocatellales; f__Blastocatellaceae; g__Blastocatella	0.95099	4	0	136	0	0	6	0	0	0	0	0	0	0	0	0	0	0	0	0	0	0	0	7	0	0	0	0	0	0	0	0	0	0	0	0	0	0	0	0	0	0	0	0	0	0
a2c0dfd201d4bb732d92d1156d046a69	v4ASV358	TACGTAGGGACCAAGCGTTGTTCGGATTTACTGGGCGTAAAGGGTGCGTAGGCGGCGTGATAAGTCACTTGTGAAATCTCCGGGCTCAACTCGGAACTGCCAAGTGATACTATTGTGCTAGAGTGCAGAAAGGGCAACTGGAATTCTTGGTGTAGCGGTGAAATGCGTAGATATCAAGAGGAACACCTGAGGCGAAGGCGAGTTGCTAGGCTGACACTGACGCTGATGTACGAAAGCTAGGGGAGCGAACG	d__Bacteria; p__Acidobacteriota; c__Blastocatellia; o__Blastocatellales; f__Blastocatellaceae; g__Blastocatella	0.997845	0	0	0	0	0	0	0	0	0	0	0	0	0	0	0	0	0	0	0	0	0	0	0	0	0	0	0	0	0	0	0	0	0	0	0	0	0	0	0	0	0	0	0	0	0
f9bcec70f8ca1ce31532ef3f08ceb4e5	v4ASV359	TACGTAGGGACCAAGCGTTGTTCGGATTTACTGGGCGTAAAGGGCGCGTAGGCGGCGTGGTAAGTCAGCTGTGAAATCTCCGAGCTTAACTCGGAACGGTCAGCTGATACTGCTGTGCTAGAGTACAGAAGGGGCAATCGGAATTCTTGGTGTAGCGGTGAAATGCGTAGATATCAAGAGGAACACCTGAGGTGAAGACGGGTTGCTGGGCTGATACTGACGCTGAGGCGCGAAAGCTAGGGTAGCAAACG	d__Bacteria; p__Acidobacteriota; c__Blastocatellia; o__Blastocatellales; f__Blastocatellaceae; g__Blastocatella	0.983657	0	0	0	0	0	0	0	0	0	0	0	0	0	0	0	0	0	0	0	0	0	0	0	0	0	0	0	0	0	0	0	15	0	0	0	0	0	0	0	0	0	0	0	0	0
4803e356f6a360fd4e5994965008c284	v4ASV360	TACGTAGGGACCAAGCGTTGTTCGGATTTACTGGGCGTAAAGGGTGCGTAGGCGGCGTGGTAAGTCACTTGTGAAATCTCCGAGCTTAACTCGGAACTGCCAAGTGATACTACTGTGCTAGAGTGCAGAAAGGGTAACTGGAATTCTTGGTGTAGCGGTGAAATGCGTAGATATCAAGAGGAACACCTGAGGCGAAGGCGAGTTACTAGGCTGACACTGACGCTGAAGTACGAAAGCTAGGGGAGCGAACG	d__Bacteria; p__Acidobacteriota; c__Blastocatellia; o__Blastocatellales; f__Blastocatellaceae; g__Blastocatella; s__uncultured_Acidobacteriaceae	0.999965	0	0	0	0	0	0	0	0	0	0	0	0	0	0	0	0	0	0	0	0	0	0	0	0	0	0	0	0	0	0	0	0	0	0	0	0	0	0	0	0	0	0	0	0	0
8a5fe44d3c6931437b935b097f8e931b	v4ASV361	TACGTAGGGACCAAGCGTTGTTCGGATTTACTGGGCGTAAAGGGTGCGTAGGCGGCGTGGTAAGTCACTTGTGAAATCTCCGGGCTTAACTCGGAACTGCCAAGTGATACTACTGTGCTAGAGTGCAGAAAGGGTAACTGGAATTCTTGGTGTAGCGGTGAAATGCGTAGATATCAAGAGGAACACCTGAGGCGAAGGCGAGTTACTAGGCTGACACTGACGCTGAAGTACGAAAGCTAGGGGAGCGAACG	d__Bacteria; p__Acidobacteriota; c__Blastocatellia; o__Blastocatellales; f__Blastocatellaceae; g__Blastocatella; s__uncultured_Acidobacteriaceae	0.999869	0	0	0	0	0	0	0	0	0	0	0	0	0	0	0	0	0	0	0	0	0	0	0	0	0	0	0	0	0	0	0	0	0	0	0	0	0	0	0	0	0	0	0	0	0
078879eb47e57816f973d3bb14b1a097	v4ASV362	TACGTAGGGACCAAGCGTTGTTCGGATTTACTGGGCGTAAAGGGTGCGTAGGCGGCGTGATAAGTCAATTGTGAAATCTCCGAGCTTAACTCGGAACGGCCAATTGATACTATTGTGCTAGAGTGCAGAAAGGGCAACTGGAATTCTTGGTGTAGCGGTGAAATGCGTAGATATCAAGAGGAACACCTGAGGCGAAGGCGAGTTGCTAGGCTGACACTGACGCTGAAGTACGAAAGCTAGGGGAGCGAACG	d__Bacteria; p__Acidobacteriota; c__Blastocatellia; o__Blastocatellales; f__Blastocatellaceae; g__Blastocatella; s__uncultured_bacterium	0.990906	0	0	0	0	0	0	0	0	0	0	0	0	0	0	0	0	0	0	0	0	0	0	0	0	0	0	0	0	0	0	0	0	0	0	0	0	0	0	0	0	0	0	0	0	0
24c59fd90531225800255647d2e2eabb	v4ASV363	TACGTAGGGACCAAGCGTTGTTCGGATTTACTGGGCGTAAAGGGTGCGTAGGCGGCGTGATAAGTCACTTGTGAAATCTCCGAGCTTAACTCGGAACGGCCAAGTGATACTATTGTGCTAGAGTACAGAAAGGGCAACTGGAATTCTTGGTGTAGCGGTGAAATGCGTAGATATCAAGAGGAACACCTGAGGCGAAGGCGAGTTGCTAGGCTGATACTGACGCTGAAGTACGAAAGCTAGGGGAGCGAACG	d__Bacteria; p__Acidobacteriota; c__Blastocatellia; o__Blastocatellales; f__Blastocatellaceae; g__Blastocatella; s__uncultured_bacterium	0.988834	0	0	7	0	0	0	0	0	0	0	0	0	0	0	0	0	0	0	0	0	0	0	0	0	0	0	0	0	0	0	0	0	0	0	11	0	0	0	0	0	0	0	0	0	0
4bd4b96084aa80dbc8bcb9c265440715	v4ASV364	TACGTAGGGACCAAGCGTTGTTCGGATTTACTGGGCGTAAAGGGTGCGTAGGCGGCGCGACAAGTCACTTGTGAAATCTCCGGGCTTAACTCGGAACGGCCAAGTGATACTGTTGTGCTAGAGTGCAGAAAGGGCAACTGGAATTCTTGGTGTAGCGGTGAAATGCGTAGATATCAAGAGGAACACCTGAGGCGAAGGCGAGTTGCTAGGCTGACACTGACGCTGATGTACGAAAGCTAGGGGAGCGAACG	d__Bacteria; p__Acidobacteriota; c__Blastocatellia; o__Blastocatellales; f__Blastocatellaceae; g__Blastocatella; s__uncultured_bacterium	0.965318	0	0	0	0	0	0	0	0	0	0	0	0	0	0	0	0	0	0	0	0	0	0	0	0	0	0	0	0	0	0	0	0	0	0	0	0	0	0	0	0	0	0	0	0	0
861175c492ef002bab7b34595118b3eb	v4ASV365	TACGTAGGGAGCAAGCGTTGTTCGGATTTACTGGGCGTAAAGGGTGCGTAGGCGGCGTGACAAGTCACTTGTGAAATCTCCGGGCTTAACTCGGAATAGCCAAGTGATACTGTTGTGCTAGAGTGCAGGAAGGGCAACTGGAATTCTTGGTGTAGCGGTGAAATGCGTAGATATCAAGAGGAACACCTGAGGCGAAGGCGAGTTGCTAGACTGACACTGACGCTGAGGCACGAAAGCTAGGGGAGCGAACG	d__Bacteria; p__Acidobacteriota; c__Blastocatellia; o__Blastocatellales; f__Blastocatellaceae; g__Blastocatella; s__uncultured_bacterium	0.930858	0	0	0	0	0	0	0	0	0	0	0	0	0	0	0	0	0	0	0	0	0	0	0	0	0	0	0	0	0	0	0	0	0	0	0	0	0	0	0	0	0	0	0	0	0
a10006b7400214e34c664ca3390a83b0	v4ASV366	TACGTAGGGAGCAAGCGTTGTTCGGATTTACTGGGCGTAAAGGGTGCGTAGGCGGCGCGACAAGTCACTTGTGAAATCTCCGGGCTTAACTCGGAATAGCCAAGTGATACTGTTGTGCTAGAGTGCAGGAAGGGCAACTGGAATTCTTGGTGTAGCGGTGAAATGCGTAGATATCAAGAGGAACACCTGAGGCGAAGGCGAGTTGCTAGACTGACACTGACGCTGAGGCACGAAAGCTAGGGGAGCGAACG	d__Bacteria; p__Acidobacteriota; c__Blastocatellia; o__Blastocatellales; f__Blastocatellaceae; g__Blastocatella; s__uncultured_bacterium	0.977828	0	0	0	0	0	0	0	0	0	0	0	0	0	0	0	0	0	0	0	0	0	0	0	0	0	0	0	0	0	0	0	0	0	0	0	0	0	0	0	0	0	0	0	0	0
bc07c90c5e40ba18169d63f70d3ace2b	v4ASV367	TACGTAGGGGGCAAGCGTTGTTCGGATTTACTGGGCGTAAAGGGTGCGTAGGCGGCGTGACAAGTCACTTGTGAAATCTCCGGGCTTAACTCGGAATGGCCAAGTGATACTGTCGTGCTAGAGTGCAGGAAGGGCAACTGGAATTCTTGGTGTAGCGGTGAAATGCGTAGATATCAAGAGGAACACCTGAGGCGAAGGCGAGTTGCTAGACTGACACTGACGCTGAGGCACGAAAGCTAGGGGAGCGAACG	d__Bacteria; p__Acidobacteriota; c__Blastocatellia; o__Blastocatellales; f__Blastocatellaceae; g__Blastocatella; s__uncultured_bacterium	0.962988	0	0	7	0	0	0	0	0	0	0	0	0	0	0	0	0	0	0	0	0	0	0	0	0	0	0	0	0	0	0	0	0	0	0	0	0	0	0	0	0	0	0	0	0	0
c0a9b5636fb3e9b3f67ff6ed49bef125	v4ASV368	TACGTAGGGAGCAAGCGTTGTTCGGATTTACTGGGCGTAAAGGGTGCGTAGGCGGCGTGTCAAGTCACTTGTGAAATCTTCAGGCTTAACCTGGAGTTGCCAAGTGATACTGATGTGCTAGAGTACAGAAAGGGTAACTGGAATTCTTGGTGTAGCGGTGAAATGCGTAGATATCAAGAGGAACACCTGAGGCGAAGGCGAGTTACTAGGCTGATACTGACGCTGAGGTACGAAAGCTAGGGGAGCGAACG	d__Bacteria; p__Acidobacteriota; c__Blastocatellia; o__Blastocatellales; f__Blastocatellaceae; g__Blastocatella; s__uncultured_bacterium	0.983125	0	0	6	0	0	0	0	0	0	0	0	0	0	0	0	0	0	0	0	0	0	0	0	0	0	0	0	0	0	0	0	0	0	0	0	0	0	0	0	0	0	0	0	0	0
608514bdab1887278d20f44de0cc4493	v4ASV369	TACGTAGGGACCAAGCGTTGTTCGGATTTACTGGGCGTAAAGGGCGCGTAGGCGGCTTTGTAAGTCACTTGTGAAATCTCTGAGCTTAACTCAGAACGGCCAAGTGATACTGCAATGCTAGAGTGTAGGAGGGGCAATCGGAATTCTTGGTGTAGCGGTGAAATGCGTAGATATCAAGAGGAACACCTGAGGTGAAGACGGGTTGCTGGCCTAACACTGACGCTGAGGCGCGAAAGCCAGGGGAGCAAACG	d__Bacteria; p__Acidobacteriota; c__Blastocatellia; o__Blastocatellales; f__Blastocatellaceae; g__JGI_0001001-H03; s__metagenome	0.857097	0	0	0	0	0	0	0	0	0	0	0	0	0	0	0	0	0	0	0	0	0	0	0	0	0	0	0	0	0	0	0	0	0	0	0	0	0	0	0	0	0	0	0	0	0
b71e2c9e0b79cdd5012d9fadf030f136	v4ASV370	TACGGGGGGAGCAAGCGTTGTTCGGATTTACTGGGCGTAAAGGGCGCGTAGGCGGCCACCGCAAGTCGACTGTGAAATCTCCGGGCTTAACCCGGAACGGTCAGCCGATACTGCGGGGCTAGAGTGCAGAAGGGGCAACTGGAATTCTCGGTGTAGCGGTGAAATGCGTAGATATCGAGAGGAACACCTGCGGCGAAGGCGGGTTGCTGGGCTGACACTGACGCTGAGGCGCGAAAGCTAGGGGAGCGAACG	d__Bacteria; p__Acidobacteriota; c__Blastocatellia; o__Pyrinomonadales; f__Pyrinomonadaceae; g__RB41	0.999299	0	0	0	0	0	0	0	0	0	0	0	0	0	0	0	0	0	0	0	0	0	0	0	0	0	6	0	0	0	0	0	0	0	0	0	0	0	0	0	0	0	0	0	0	0
1fb34eb751497240dc0a0bea5797c091	v4ASV371	TACGGAGGGGGCAAGCGTTATTCGGAATTACTGGGCGTAAAGGGCGCGTAGGCGGCGCATTAAGTGAGAAGTGAAAGCCCACGGCTTAACCGTGGAATTGCTTCTCATACTGGTGTGCTAGAGTATGGGAGAGGAAAGTGGAATTCCCGGTGTAGCGGTGAAATGCGTAGAGATCGGGAGGAACACCAGTGGCGAAGGCGACTTTCTGGACCATTACTGACGCTGATGCGCGAAAGCGTGGGTAGCAAACA	d__Bacteria; p__Acidobacteriota; c__Holophagae; o__Acanthopleuribacterales; f__Acanthopleuribacteraceae; g__Acanthopleuribacter; s__Acidobacteria_bacterium	0.999963	0	0	0	0	0	0	0	0	0	0	0	0	0	0	0	0	0	0	0	0	0	0	0	0	0	0	0	0	0	0	0	0	0	0	0	0	0	0	0	0	0	0	0	0	0
a8e89995be9836f9878ac22c481b01b3	v4ASV372	TACGGAGGGGGCAAGCGTTATTCGGAATTACTAGGCGTAAAGCGCGCGCAGGCGGCGCATTAAGTGAGGAGTGAAAGACCTGGGCCCAACCCAGGAGTGGCTTCTCATACTGATGAGCTAGAGGATGGGAGAGGAAAGCGGAATTCCCGGTGTAGCGGTGAAATGCGTAGAGATCGGGAGGAACACCAGTGGCGAAGGCGGCTTTCTGGACCATTACTGACGTTGAGGCGCGAAAGCGTGGGTAGCAAACA	d__Bacteria; p__Acidobacteriota; c__Holophagae; o__Acanthopleuribacterales; f__Acanthopleuribacteraceae; g__Acanthopleuribacter; s__Acidobacteria_bacterium	0.98223	0	0	0	0	0	0	0	0	0	0	0	0	0	0	0	0	0	0	0	0	0	0	0	0	0	0	0	0	0	0	0	0	0	0	0	0	0	0	0	0	0	0	0	0	0
9525d323bfbbd3f400135e0b60fb8935	v4ASV373	TACGGAGGGGGCAAGCGTTATTCGGAATTACTGGGCGTAAAGGGCGCGTAGGCGGCCTGTTAAGTGAGAAGTGAAAGCCCACGGCTTAACCGTGGAACTGCTTCTCATACTGGCAGGCTAGAGTATGGGAGAGGAAAGTGGAATATCCGGTGTAGCGGTGAAATGCGTAGAGATCGGATGGAACACCAGTGGCGAAGGCGACTTTCTGGACCATTACTGACGCTGATGCGCGAAAGCGTGGGTAGCAAACA	d__Bacteria; p__Acidobacteriota; c__Holophagae; o__Acanthopleuribacterales; f__Acanthopleuribacteraceae; g__Acanthopleuribacter; s__bacterium_N2yML4	0.716745	0	0	0	0	0	0	0	0	0	0	0	0	0	0	0	0	0	0	0	0	0	0	0	0	0	0	0	0	0	0	0	0	0	0	0	0	0	0	0	0	0	0	0	0	0
0a20a345bd56c2e1a852ed5aea985a33	v4ASV374	TACGGAGGGGACAAGCGTTATTCGGAATTATTGGGCGTAAAGGGCGCGCAGGCGGCCGGATAAGTGAGAAGTGAAAGCCCACGGCTCAACCGTGGAACGGCTTCTCATACTGTCTGGCTAGAGTATGGGAGAGGGAAGTGGAATTTCCGGTGTAGCGGTGAAATGCGTAGAGATCGGAAGGAACATCAGTGGCGAAGGCGACTTCCTGGACCATGACTGACGCTGAGGCGCGAAAGCGTGGGGAGCAAACA	d__Bacteria; p__Acidobacteriota; c__Holophagae; o__Acanthopleuribacterales; f__Acanthopleuribacteraceae; g__Acanthopleuribacter; s__uncultured_bacterium	1	0	0	0	0	0	0	0	0	0	0	0	0	0	0	0	0	0	0	0	0	0	0	0	0	0	0	0	0	0	0	0	0	0	0	0	0	0	0	0	0	0	0	0	0	0
0d618361e12466494bd9acbc0823c773	v4ASV375	TACGGAGGGGGCAAGCGTTATTCGGAATTACTGGGCGTAAAGGGCGCGCAGGCGGTTTGTTAAGTGAGAAGTGAAAGCCCTCGGCTTAACCGGGGAATTGCTTCTCATACTGGCAGACTAGAGGATGGGAGAGGAAAGCGGAATTCCCGGTGTAGCGGTGAAATGCGTAGAGATCGGGAGGAACACCAGTGGCGAAGGCGGCTTTCTGGACCATTACTGACGCTGAGGCGCGAAAGCGTGGGGAGCAAACA	d__Bacteria; p__Acidobacteriota; c__Holophagae; o__Acanthopleuribacterales; f__Acanthopleuribacteraceae; g__Acanthopleuribacter; s__uncultured_bacterium	0.999999	0	0	0	0	0	0	0	0	0	0	0	0	0	0	0	0	0	0	0	0	0	0	0	0	0	0	0	0	0	0	0	0	0	0	0	0	0	0	0	0	0	0	0	0	0
0d818d396dbf36eac06ffb9316e3d4c6	v4ASV376	TACGAGGGGGGCAAGCGTTATTCGGAATTACTGGGCGTAAAGGGCGCGCAGGCGGCGCGGTCAGTGGGAAGTGAAAGCCCCCGGCTCAACCGGGGAATTGCTTCCCATACTGCCGTGCTAGAGGGTGGGAGAGGAGAGTGGAATTCCCGGTGTAGCGGTGAAATGCGTAGAGATCGGGAGGAACACCAGTGGCGAAGGCGGCTCTCTGGACCACTACTGACGCTGAGGCGCGAAAGCGTGGGGAGCAAACA	d__Bacteria; p__Acidobacteriota; c__Holophagae; o__Acanthopleuribacterales; f__Acanthopleuribacteraceae; g__Acanthopleuribacter; s__uncultured_bacterium	0.999977	0	0	0	0	0	0	0	0	0	0	0	0	0	0	0	0	0	0	0	0	0	0	0	0	0	0	0	0	0	0	0	0	0	0	0	0	0	0	0	0	0	0	0	0	0
157ca9beae6411d08abe508cec09e5c8	v4ASV377	TACGGGGGGGGCAAGCGTTATTCGGAATTACTGGGCGTAAAGCGCGCGCAGGCGGTTTGTTAAGTGAGAAGTGAAAGCCCTGGGCTCAACCTGGGAACGGCTTCTCATACTGGCAGACTAGAGTGTGGGAGAGGAAGATGGAATTCCCGGTGTAGCGGTGAAATGCGTAGAGATCGGGAGGAACACCAGTGGCGAAGGCGGTTTTCTGGACCACTACTGACGCTGAGGCGCGAAAGCGTGGGGAGCAAACA	d__Bacteria; p__Acidobacteriota; c__Holophagae; o__Acanthopleuribacterales; f__Acanthopleuribacteraceae; g__Acanthopleuribacter; s__uncultured_bacterium	0.995638	0	0	0	0	0	0	0	0	0	0	0	0	0	0	0	0	0	0	0	0	0	0	0	0	0	0	0	0	0	0	0	0	0	0	0	0	0	8	0	0	0	0	0	0	0
1738fdcca2012846a50adc87588c27e2	v4ASV378	TACGGAGGGGGCAAGCGTTATTCGGAATTACTGGGCGTAAAGGGCGCGTAGGCGGCCAGGTTAGTGGGAAGTGAAAGCCCCGGGCTCAACCCGGGAATGGCTTCCCATACTGCTTGGCTAGAGGACAGGAGAGGAGGGCGGAATTCCCGGTGTAGCGGTGAAATGCGTAGAGATCGGGAGGAACCCCAGTGGCGAAGGCGGCTCTCTGGACTGTCACTGACGCTGAGGCGCGAAAGCGTGGGGAGCAAACA	d__Bacteria; p__Acidobacteriota; c__Holophagae; o__Acanthopleuribacterales; f__Acanthopleuribacteraceae; g__Acanthopleuribacter; s__uncultured_bacterium	0.886598	0	0	0	0	0	0	0	0	0	0	0	0	0	0	0	0	0	0	0	0	0	0	0	0	0	0	0	0	0	0	0	0	0	0	0	0	0	0	0	0	0	0	0	0	0
324fca1f24e9a6bab69e3726bf2c1622	v4ASV379	TACGGAGGGGGCAAGCGTTATTCGGATTTACTGGGCGTAAAGGGTGCGCAGGCGGTTCGGTCAGTGAGAAGTGAAAGCCCCCGGCTCAACCGGGGAATGGCTTCTCATACTGCCAGACTAGAGTGTGGGAGAGGAGGATGGAATTCCCGGTGTAGCGGTGAAATGCGTAGAGATCGGGAGGAACACCAGTGGCGAAGGCGATTCTCTGGACCACAACTGACGCTGAGGCACGAAAGCGTGGGGAGCAAACA	d__Bacteria; p__Acidobacteriota; c__Holophagae; o__Acanthopleuribacterales; f__Acanthopleuribacteraceae; g__Acanthopleuribacter; s__uncultured_bacterium	0.999987	0	0	0	0	0	0	0	0	0	0	0	0	0	0	0	0	0	0	0	0	0	0	0	0	0	0	0	0	0	0	0	0	0	0	0	0	0	0	0	0	0	0	0	0	0
4950c1718496544ae3bdb40c5078101a	v4ASV380	TACGGAGGGGGCAAGCGTTATTCGGAATTACTGGGCGTAAAGGGCGCGTAGGCGGCCTGGTCAGTGAGAAGTGAAAGCCCTCGGCTCAACCGAGGAATTGCTTCTCATACTGCCAGGCTAGAGAGTGGGAGAGGAAAGTGGAATATCCGGTGTAGCGGTGAAATGCGTAGAGATCGGATGGAACACCAGTGGCGAAGGCGACTTTCTGGACCACTACTGACGCTGATGCGCGAAAGCGTGGGGAGCAAACA	d__Bacteria; p__Acidobacteriota; c__Holophagae; o__Acanthopleuribacterales; f__Acanthopleuribacteraceae; g__Acanthopleuribacter; s__uncultured_bacterium	0.939261	0	0	0	0	0	8	0	0	0	0	0	0	0	0	0	0	0	0	0	0	0	0	0	0	0	0	0	0	0	0	0	0	0	0	0	0	0	0	0	0	0	0	0	153	0
4c6a32ae10fdccebd26184d31a7952ee	v4ASV381	TACGGAGGGGGCGAGCGTTATTCGGAATTACTGGGCGTAAAGGGCGCGTAGGCGGCCTGGTTAGTGGGAAGTGAAAGCCCTCAGCTCAACTGAGGAATAGCTTCCCATACTGCCAGGCTAGAGTATGGGAGAGGAGAGTGGAATTCCCGGTGTAGCGGTGAAATGCGTAGAGATCGGGAGGAACACCAGTGGCGAAGGCGACTCTCTGGACCATGACTGACGCTGATGCGCGAAAGCGTGGGGAGCAAACA	d__Bacteria; p__Acidobacteriota; c__Holophagae; o__Acanthopleuribacterales; f__Acanthopleuribacteraceae; g__Acanthopleuribacter; s__uncultured_bacterium	0.789368	0	0	0	0	0	0	0	0	0	0	0	0	0	0	0	0	0	0	0	0	0	0	0	0	0	0	0	0	0	0	0	0	0	0	0	0	0	0	0	0	0	0	0	0	0
5a40469385cf5e904d190826e3d28a16	v4ASV382	TACGGAGGGGGCAAGCGTTATTCGGAATTACTGGGCGTAAAGGGCGCGTAGGCGGCCCGTTAAGTGAGAAGTGAAAGCCCTCGGCTTAACCGGGGAACGGCTTCTCATACTGGCGAGCTAGAGTCCGAGAGGGGGAGGTGGAATATCCGGTGTAGCGGTGAAATGCGTAGAGATCGGATAGAACACCAGTGGCGAAGGCGGCCTCCTGGATCGGTACTGACGCTGAGGCGCGAAAGCGTGGGTAGCAAACA	d__Bacteria; p__Acidobacteriota; c__Holophagae; o__Acanthopleuribacterales; f__Acanthopleuribacteraceae; g__Acanthopleuribacter; s__uncultured_bacterium	1	0	0	0	0	0	0	0	0	0	0	0	0	0	0	0	0	0	0	0	0	0	0	0	0	0	0	0	0	0	0	0	0	0	0	0	0	0	0	0	0	0	0	0	0	0
5acbb0fcf40b4a8617c59056036fcfc8	v4ASV383	TACGGAGGGGGCAAGCGTTATTCGGAATTACTGGGCGTAAAGGGCGCGTAGGCGGTCTGATCAGTGAGAAGTGAAAGCCCTCGGCTTAACCGGGGAACAGCTTCTCATACTGTCAGACTTGAGGATGGGAGAGGGAAGTGGAATTTCGGGTGTAGCGGTGAAATGCGTAGATATCCGAAGGAACACCAGTGGCGAAGGCGACTTCCTGGACCATTACTGACGCTGAGGCGCGAAAGCGTGGGGAGCAAACA	d__Bacteria; p__Acidobacteriota; c__Holophagae; o__Acanthopleuribacterales; f__Acanthopleuribacteraceae; g__Acanthopleuribacter; s__uncultured_bacterium	0.999902	0	0	0	0	0	0	0	0	0	0	0	0	0	0	0	0	0	0	0	0	0	0	0	0	0	0	0	0	0	0	0	0	0	0	0	0	0	0	0	0	0	0	0	0	0
6551194865202fa92004e83bee244255	v4ASV384	TACGAGGGGGGCAAGCGTTATTCGGAATTACTGGGCGTAAAGGGCGCGCAGGCGGCCCGTTAAGTGAGAAGTGAAAGCCCCGGGCTCAACCCGGGAATTGCTTCTCATACTGGCAGGCTAGAGGATGGGAGAGGAAAATGGAATTCCCGGTGTAGCGGTGAAATGCGTAGAGATCGGGAGGAACACCAGTGGCGAAGGCGGTTTTCTGGACCATTACTGACGCTGAGGCGCGAAAGCGTGGGGAGCAAACA	d__Bacteria; p__Acidobacteriota; c__Holophagae; o__Acanthopleuribacterales; f__Acanthopleuribacteraceae; g__Acanthopleuribacter; s__uncultured_bacterium	0.999914	0	0	0	0	0	0	0	0	0	0	0	0	0	0	0	0	0	0	0	0	0	0	0	0	0	0	0	0	0	0	0	0	0	0	0	0	0	0	0	0	0	0	0	0	0
662f54504ff8815f4d24ae278281378f	v4ASV385	TACGGGGGGGGCAAGCGTTATTCGGAATTACTGGGCGTAAAGGGCGCGTAGGCGGTCGGATCAGTGAGAAGTGAAAGCCCTCGGCTCAACCGAGGAATTGCTTCTCATACTGTCTGACTTGAGTATGGGAGAGGAGAGTGGAATTCCCGGTGTAGCGGTGAAATGCGTAGAGATCGGGAGGAACACCAGTGGCGAAGGCGGCTCTCTGGACCATTACTGACGCTGAGGCGCGAAAGCGTGGGGAGCAAACA	d__Bacteria; p__Acidobacteriota; c__Holophagae; o__Acanthopleuribacterales; f__Acanthopleuribacteraceae; g__Acanthopleuribacter; s__uncultured_bacterium	0.999856	0	0	0	0	0	0	0	0	0	0	0	0	0	0	0	0	0	0	0	0	0	0	0	0	0	0	0	0	0	0	0	0	0	0	0	0	0	0	0	0	0	0	0	0	0
6838be41903a821b6a0d797fcb6e0932	v4ASV386	TACGGAGGGGGCAAGCGTTATTCGGAATTACTGGGCGTAAAGGGCGCGTAGGCGGCCAGGTCAGTGGAAAGTGAAAGCCCTCGGCTCAACCGAGGAATTGCTTTTCATACTGCTTGGCTTGAGGATGGGAGAGGAGAGTGGAATTTCCGGTGTAGCGGTGAAATGCGTAGAGATCGGAAGGAACACCAGTGGCGAAGGCGACTCTCTGGACCATTACTGACGCTGAGGCGCGAAAGCGTGGGGAGCAAACA	d__Bacteria; p__Acidobacteriota; c__Holophagae; o__Acanthopleuribacterales; f__Acanthopleuribacteraceae; g__Acanthopleuribacter; s__uncultured_bacterium	0.99996	0	0	0	0	0	0	0	0	0	0	0	0	0	0	0	0	0	0	0	0	0	0	0	0	0	0	0	0	0	0	0	0	0	0	64	0	0	0	0	0	0	0	0	0	0
6f411c62e1b5014d1b88137ad7010f1e	v4ASV387	TACGGGAGGGGCAAGCGTTATTCGGAATTACTGGGCGTAAAGGGTGCGCAGGCGGTTTGATCAGTGAGAAGTGAAAGCCCTCGGCTCAACCGAGGAATTGCTTCTCATACTGTCAGACTAGAGTATTGGAGAGGAAAGTGGAATACCCGGTGTAGCGGTGAAATGCGTAGAGATCGGGTGGAACACCAGTGGCGAAGGCGACTTTCTGGACAATTACTGACGCTGAGGCACGAAAGTGTGGGGAGCAAACA	d__Bacteria; p__Acidobacteriota; c__Holophagae; o__Acanthopleuribacterales; f__Acanthopleuribacteraceae; g__Acanthopleuribacter; s__uncultured_bacterium	0.993742	0	0	0	0	0	0	0	0	0	0	0	0	0	0	0	0	0	0	0	0	0	0	0	0	0	0	0	0	0	0	0	0	0	0	0	0	0	0	0	0	0	0	0	0	0
7720fb69660c8006c8c9523717d65186	v4ASV388	TACGGGGGGGGCAAGCGTTATTCGGAATTACTGGGCGTAAAGGGCGCGCAGGCGGTCCGTTAAGTGAGAAGTGAAAGCCCACGGCTCAACCGTGGAGGTGCTTCTCATACTGGCGAACTAGAGTATGGGAGAGGAAAGTGGAATATCCGGTGTAGCGGTGAAATGCGTAGAGATCGGATGGAACACCAGTGGCGAAGGCGACTTTCTGGACCATAACTGACGCTGAGGCGCGAAAGCGTGGGGAGCAAACA	d__Bacteria; p__Acidobacteriota; c__Holophagae; o__Acanthopleuribacterales; f__Acanthopleuribacteraceae; g__Acanthopleuribacter; s__uncultured_bacterium	0.999952	0	0	0	0	0	0	0	0	0	0	0	0	0	0	0	0	0	0	0	0	9	0	0	0	0	0	0	0	0	0	0	0	0	0	0	0	0	0	0	0	0	0	0	0	0
77ebac7cc8c18c0a6dd320b6eadb6cb2	v4ASV389	TACGGAGGGGGCAAGCGTTATTCGGAATTACTGGGCGTAAAGGGCGCGCAGGCGGTCTGGTCAGTGAGAAGTGAAAGCCCTCGGCTCAACCGAGGAACTGCTTCTCATACTGCTAGACTAGAGTGTGGGAGAGGAGGATGGAATTCCCGGTGTAGCGGTGAAATGCGTAGAGATCGGGAGGAACACCAGTGGCGAAGGCGATTCTCTGGACCACAACTGACGCTGAGGCGCGAAAGCGTGGGGAGCAAACA	d__Bacteria; p__Acidobacteriota; c__Holophagae; o__Acanthopleuribacterales; f__Acanthopleuribacteraceae; g__Acanthopleuribacter; s__uncultured_bacterium	1	0	0	0	0	0	0	0	0	0	0	0	0	0	0	0	0	0	0	0	0	0	0	0	0	0	0	0	0	0	0	0	0	0	0	0	0	0	0	0	0	0	0	0	0	0
7b26c00783c831f843e22e70d85d142a	v4ASV390	TACGGAGGGGGCAAGCGTTATTCGGAATTACTGGGCGTAAAGGGCGCGTAGGCGGCTCGGTCAGTGAGAAGTGAAAGCCCTCGGCTCAACCGGGGAAAGGCTTCTCATACTGCCGAGCTAGAGAGTGGGAGAGGAGAGTGGAATTCCCGGTGTAGCGGTGAAATGCGTAGAGATCGGGAGGAACACCAGTGGCGAAGGCGGCTCTCTGGACCACAACTGACGCTGAGGCGCGAAAGCGTGGGGAGCAAACA	d__Bacteria; p__Acidobacteriota; c__Holophagae; o__Acanthopleuribacterales; f__Acanthopleuribacteraceae; g__Acanthopleuribacter; s__uncultured_bacterium	1	0	0	0	0	0	0	0	0	0	0	0	0	0	0	0	0	0	0	0	0	0	0	0	0	0	0	0	0	0	0	0	0	0	0	0	0	0	0	0	0	0	0	0	0	0
89bf1a2340c8fda6bcab28673022c138	v4ASV391	TACGAGGGGGGCAAGCGTTATTCGGAATTATTGGGCGTAAAGGGCTCGTAGGCGGCCTGGTCAGTGAGAAGTGAAAGCCCTCGGCTCAACCGAGGAATAGCTTCTCATACTGCCAGGCTAGAGGACAGGAGAGGAGAGTGGAATACCCGGTGTAGCGGTGAAATGCGTAGAGATCGGGTGGAACACCAGTGGCGAAGGCGACTCTCTGGACTGTTTCTGACGCTAAGGAGCGAAAGTGTGGGTAGCAAACA	d__Bacteria; p__Acidobacteriota; c__Holophagae; o__Acanthopleuribacterales; f__Acanthopleuribacteraceae; g__Acanthopleuribacter; s__uncultured_bacterium	0.999999	0	0	0	0	0	0	0	0	0	0	0	0	0	0	0	0	0	0	0	0	0	0	0	0	0	0	0	0	0	0	0	0	0	0	0	0	0	0	0	0	0	0	0	0	0
93c23b49cb5f3e3c0b05fb7ed8c99d05	v4ASV392	TACGGAGGGGGCAAGCGTTATTCGGAATTACTGGGCGTAAAGGGCGCGTAGGCGGCCCGGTCAGTGAGAAGTGAAAGCCCACGGCTTAACCGTGGAAATGCTTCTCATACTGCCGGGCTAGAGTGTGGGAGAGGAAAGTGGAATTCCCGGTGTAGCGGTGAAATGCGTAGAGATCGGGAGGAACACCAGTGGCGAAGGCGGCTTTCTGGACCACTACTGACGCTGATGCGCGAAAGCGTGGGGAGCAAACA	d__Bacteria; p__Acidobacteriota; c__Holophagae; o__Acanthopleuribacterales; f__Acanthopleuribacteraceae; g__Acanthopleuribacter; s__uncultured_bacterium	0.964601	0	0	0	0	0	0	0	0	0	0	0	0	0	0	0	0	0	0	0	0	0	0	0	0	0	0	0	0	0	0	0	0	0	0	0	0	0	0	0	0	0	0	0	0	0
9587e00d4cfbccd1a040a8b2b5de0889	v4ASV393	TACGAGGGGGGCAAGCGTTATTCGGAATTACTGGGCGTAAAGGGCGCGCAGGCGGCGCGGTCAGTGGGAAGTGAAAGCCTCCGGCTCAACCGGAGAACTGCTTCCCATACTGCCGCGCTAGAGGGTGGGAGAGGAGAGTGGAATTCCCGGTGTAGCGGTGAAATGCGTAGAGATCGGGAGGAACACCAGTGGCGAAGGCGGCTCTCTGGACCACTACTGACGCTGAGGCGCGAAAGCGTGGGGAGCAAACA	d__Bacteria; p__Acidobacteriota; c__Holophagae; o__Acanthopleuribacterales; f__Acanthopleuribacteraceae; g__Acanthopleuribacter; s__uncultured_bacterium	0.999217	0	0	0	0	0	0	0	0	0	0	0	0	0	0	0	0	0	0	0	0	0	0	0	0	0	0	0	0	0	0	0	0	0	0	0	0	0	0	0	0	0	0	0	0	0
9c65e61b3686ffec78f132aeec061f50	v4ASV394	TACGGAGGGGGCAAGCGTTATTCGGAATTACTGGGCGTAAAGGGCGCGCAGGCGGTTTGGTCAGTGAGAAGTGAAAGCCCTCGGCTCAACCGGGGAACTGCTTCTCATACTGCCAGACTAGAGTGTGGGAGAGGAGGATGGAATTCCCGGTGTAGCGGTGAAATGCGTAGAGATCGGGAGGAACACCAGTGGCGAAGGCGATTCTCTGGACCACAACTGACGCTGAGGCGCGAAAGCGTGGGGAGCAAACA	d__Bacteria; p__Acidobacteriota; c__Holophagae; o__Acanthopleuribacterales; f__Acanthopleuribacteraceae; g__Acanthopleuribacter; s__uncultured_bacterium	1	0	0	0	0	0	0	0	0	0	0	0	0	0	0	0	0	0	0	0	0	0	0	0	0	0	0	0	0	0	0	0	0	0	0	0	0	0	0	0	0	0	0	0	0	0
a65fc581e4d0f587639acd48dab0d828	v4ASV395	TACGGAGGGGGCAAGCGTTATTCGGAATTACTGGGCGTAAAGGGCGCGCAGGCGGTCTGGTCAGTGAGAAGTGAAAGCCCTCGGCTCAACCGAGGAACTGCTTCTCATACTGCCAGACTAGAGTGTGGGAGAGGAGGATGGAATTCCCGGTGTAGCGGTGAAATGCGTAGAGATCGGGAGGAACACCAGTGGCGAAGGCGATTCTCTGGACCACAACTGACGCTGAGGCGCGAAAGCGTGGGGAGCAAACA	d__Bacteria; p__Acidobacteriota; c__Holophagae; o__Acanthopleuribacterales; f__Acanthopleuribacteraceae; g__Acanthopleuribacter; s__uncultured_bacterium	1	0	0	0	0	0	0	0	0	0	0	0	0	0	0	0	0	0	0	0	0	0	0	0	0	0	0	0	0	0	0	0	0	0	0	0	0	0	0	0	0	0	0	0	0	0
a738f0d90dccfd32b66f6130c9fe3bd0	v4ASV396	TACGGGGGGGGCCAGCGTTATTCGGAATTACTAGGCGTAAAGGGCGCGCAGGCGGTCCGTTAAGTGAGAAGTGAAAGCCCTCGGCTCAACCGAGGAACGGCTTCTCATACTGGCGGACTTGAGGATGGGAGAGGAAAGTGGAATTCCCGGTGTAGCGGTGAAATGCGTAGAGATCGGGAGGAACACCAGTGGCGAAGGCGACTTTCTGGACCATTACTGACGCTGAGGCGCGAAAGCGTGGGGAGCAAACA	d__Bacteria; p__Acidobacteriota; c__Holophagae; o__Acanthopleuribacterales; f__Acanthopleuribacteraceae; g__Acanthopleuribacter; s__uncultured_bacterium	0.999979	0	0	0	0	0	0	0	0	0	0	0	0	0	0	0	0	0	0	0	0	0	0	0	0	0	0	0	0	0	0	0	0	0	0	0	0	0	0	0	0	0	0	0	0	0
aae84b77ba77346e0151d46b12cfd5d9	v4ASV397	TACGAGGGGGGCAAGCGTTATTCGGAATTACTGGGCGTAAAGGGCGCGCAGGCGGCGCGGTCAGTGGGAAGTGAAAGCCCCCGGCTCAACCGGGGAAATGCTTCCCATACTGCCGTGCTAGAGGGTGGGAGAGGAGAGTGGAATTCCCGGTGTAGCGGTGAAATGCGTAGAGATCGGGAGGAACACCAGTGGCGAAGGCGACTCTCTGGACCACTACTGACGCTGAGGCGCGAAAGCGTGGGGAGCAAACA	d__Bacteria; p__Acidobacteriota; c__Holophagae; o__Acanthopleuribacterales; f__Acanthopleuribacteraceae; g__Acanthopleuribacter; s__uncultured_bacterium	0.999928	0	0	0	0	0	0	0	0	0	0	0	0	0	0	0	0	0	0	0	0	0	0	0	0	0	0	0	0	0	0	0	0	0	0	0	0	0	0	0	0	0	0	0	0	0
b803c5e37712fca63a4ee8e2971b8a35	v4ASV398	TACGGGGGGGGCAAGCGTTATTCGGAATTACTGGGCGTAAAGGGCGCGTAGGCGGTCCGTTAAGTGAGAAGTGAAAGCCCACGGCTCAACCGTGGAGGTGCTTCTCATACTGGCGAACTAGAGTATGGGAGAGGAAAGTGGAATACCCGGTGTAGCGGTGAAATGCGTAGAGATCGGGTGGAACACCAGTGGCGAAGGCGACTTTCTGGACCATAACTGACGCTGAGGCGCGAAAGCGTGGGGAGCAAACA	d__Bacteria; p__Acidobacteriota; c__Holophagae; o__Acanthopleuribacterales; f__Acanthopleuribacteraceae; g__Acanthopleuribacter; s__uncultured_bacterium	0.999761	57	0	0	0	0	0	0	0	0	0	0	0	0	0	0	0	0	0	0	0	0	7	0	0	0	0	0	0	0	0	0	0	0	0	6	0	0	0	0	0	0	0	0	0	152
ce04d24f579b12c9574160df756f62db	v4ASV399	TACGGAGGGGGCAAGCGTTATTCGGAATTACTGGGCGTAAAGGGCGCGTAGGCGGCCTGGTCAGTGAGAAGTGAAAGCCCTCGGCTCAACCGAGGAACAGCTTCTCATACTGCCAGGCTAGAGGATGGGAGAGGAAAGTGGAATTCCCGGTGTAGCGGTGAAATGCGTAGAGATCGGGAGGAACACCAGTGGCGAAGGCGACTTTCTGGACCATTACTGACGCTGAGGCGCGAAAGCGTGGGGAGCAAACA	d__Bacteria; p__Acidobacteriota; c__Holophagae; o__Acanthopleuribacterales; f__Acanthopleuribacteraceae; g__Acanthopleuribacter; s__uncultured_bacterium	0.999993	0	0	0	0	0	0	0	0	0	0	0	0	0	0	0	0	0	0	0	0	0	0	0	0	0	0	0	0	0	0	0	0	0	0	0	0	0	0	0	0	0	0	0	0	0
dd4d2353578014d5557d54ed83edccc7	v4ASV400	TACGAGGGGGGCAAGCGTTATTCGGAATTACTGGGCGTAAAGCGCGCGCAGGCGGCAGGTTAAGTGAGAAGTGAAAGCCCCGGGCTCAACCCGGGAAATGCTCCTCATACTGGCTTGCTAGAGTGTGGGAGAGGAAGACGGAATTCCCGGTGTAGCGGTGAAATGCGTAGAGATCGGGAGGAACACCAGTGGCGAAGGCGGTTTTCTGGACCACAACTGACGCTGAGGCGCGAAAGCGTGGGTAGCAAACA	d__Bacteria; p__Acidobacteriota; c__Holophagae; o__Acanthopleuribacterales; f__Acanthopleuribacteraceae; g__Acanthopleuribacter; s__uncultured_bacterium	0.907323	0	0	0	0	0	0	0	0	0	0	0	0	0	0	0	0	0	0	0	0	0	0	0	0	0	0	0	0	0	0	0	0	0	0	0	0	0	0	0	0	0	0	0	0	0
de78cbefecd180f0ead0654debc68929	v4ASV401	TACGAGGGGGGCAAGCGTTATTCGGAATTACTGGGCGTAAAGCGCGCGCAGGCGGCCTGTTAAGTGAGAAGTGAAAGCCCCGGGCTCAACCTGGGAACGGCTTCTCATACTGGCAGGCTGGAGTATGGGAGAGGAAAGTGGAATTCCCGGTGTAGCGGTGAAATGCGTAGAGATCGGGAGGAACACCAGTGGCGAAGGCGGCTTTCTGGACCATAACTGACGCTGAGGCGCGAAAGCGTGGGTAGCAAACA	d__Bacteria; p__Acidobacteriota; c__Holophagae; o__Acanthopleuribacterales; f__Acanthopleuribacteraceae; g__Acanthopleuribacter; s__uncultured_bacterium	0.996941	0	0	0	0	0	0	0	0	0	0	0	0	0	0	0	0	0	0	0	0	0	0	0	0	0	0	0	0	0	0	0	0	0	0	0	0	0	0	0	0	0	0	0	0	0
e27a527060197451ebd4bd89dd77c3f7	v4ASV402	TACGGAGGGGGCAAGCGTTATTCGGAATTACTGGGCGTAAAGGGCGCGCAGGCGGTCTGTTAAGTGAGAAGTGAAAGCCCTCGGCTTAACCGGGGAATTGCTTCTCATACTGGCAGACTAGAGGATGGGAGAGGAAAGCGGAATTCCCGGTGTAGCGGTGAAATGCGTAGAGATCGGGAGGAACACCAGTGGCGAAGGCGGCTTTCTGGACCATTACTGACGCTGAGGCGCGAAAGCGTGGGGAGCAAACA	d__Bacteria; p__Acidobacteriota; c__Holophagae; o__Acanthopleuribacterales; f__Acanthopleuribacteraceae; g__Acanthopleuribacter; s__uncultured_bacterium	0.999997	0	0	0	0	0	0	0	0	0	0	0	0	0	0	0	0	0	0	0	0	0	0	0	0	0	0	0	0	0	0	0	0	0	0	0	0	0	0	0	0	0	0	0	0	0
e465ef3f2df6938c705c94e7bd950438	v4ASV403	TACGAGGGGGGCCAGCGTTATTCGGAATTACTGGGCGTAAAGCGCGCGCAGGCGGTTTGTTAAGTGAGAAGTGAAAGCCCCAAGCTCAACTTGGGAATTGCTTCTCATACTGGCAGACTTGAGTGTGGGAGAGGAGGATGGAATTTCCGGTGGAGCGGTGAAATGCGTAGAGATCGGAAGGAACACCAGTGGCGAAGGCGGTTCTCTGGACCACAACTGACGCTGAGGCGCGAAAGCGTGGGGAGCAAACA	d__Bacteria; p__Acidobacteriota; c__Holophagae; o__Acanthopleuribacterales; f__Acanthopleuribacteraceae; g__Acanthopleuribacter; s__uncultured_bacterium	0.999331	0	0	0	0	0	0	0	0	0	0	0	0	0	0	0	0	0	0	0	0	0	0	0	0	0	0	0	0	0	0	0	0	0	0	0	0	0	0	0	0	0	0	0	0	0
f1860c595e903dfc3eb795262a8cd435	v4ASV404	TACGGAGGGGGCAAGCGTTATTCGGAATTACTGGGCGTAAAGGGCGCGCAGGCGGTCTGGTCAGTGAGAAGTGAAAGCCCTCGGCTCAACCGAGGAACGGCTTCTCATACTGCCAGACTAGAGTGTGGGAGAGGAGGATGGAATTCCCGGTGTAGCGGTGAAATGCGTAGAGATCGGGAGGAACACCAGTGGCGAAGGCGATTCTCTGGACCACAACTGACGCTGAGGCGCGAAAGCGTGGGGAGCAAACA	d__Bacteria; p__Acidobacteriota; c__Holophagae; o__Acanthopleuribacterales; f__Acanthopleuribacteraceae; g__Acanthopleuribacter; s__uncultured_bacterium	1	0	0	0	0	0	0	0	0	0	0	0	0	0	0	0	0	0	0	0	0	0	0	0	0	0	0	0	0	0	0	0	0	0	0	0	0	0	0	0	0	0	0	0	0	0
fff3bb0a25e8d589acf14b83a2d06797	v4ASV405	TACGGAGGGGGCAAGCGTTATTCGGAATTACTGGGCGTAAAGGGCGCGCAGGCGGTCTGTTAAGTGAGAAGTGAAAGCCCTCGGCTTAACCGAGGAATGGCTTCTCATACTGGCAGACTGGAGGATGGGAGAGGAAAGTGGAATTCCCGGTGTAGCGGTGAAATGCGTAGAGATCGGGAGGAACACCAGTGGCGAAGGCGACTTTCTGGACCATTACTGACGCTGAGGCGCGAAAGCGTGGGTAGCAAACA	d__Bacteria; p__Acidobacteriota; c__Holophagae; o__Acanthopleuribacterales; f__Acanthopleuribacteraceae; g__Acanthopleuribacter; s__uncultured_bacterium	0.999583	0	0	0	0	0	0	0	0	0	0	0	0	0	0	0	0	0	0	0	0	0	0	0	0	0	0	0	0	0	0	0	0	0	0	0	0	0	0	0	0	0	0	0	0	0
4ac61ebd1332a67eac88fc3793595540	v4ASV406	TACGGGGGGGGCAAGCGTTGTTCGGAATTACTGGGCGTAAAGGGCGCGTAGGCGGTTTCGGAAGTCATGGGTGAAAGTCCTCGGCTCAACCGAGGGATTGCCTGTGAAACCACGGAACTGGAGTGCTGGAGAGGGAAGCGGAATTCCCAGTGTAGCGGTGAAATGCGTAGATATTGGGAGGAACACCTGTGGCGAAGGCGGCTTCCTGGACAGACACTGACGCTGAGGCGCGAAAGCCAGGGGAGCGAACG	d__Bacteria; p__Acidobacteriota; c__Subgroup_21; o__Subgroup_21; f__Subgroup_21; g__Subgroup_21; s__uncultured_bacterium	1	0	0	0	0	0	0	0	0	0	0	0	0	0	0	0	0	0	0	0	0	0	0	0	0	0	0	0	0	0	0	0	0	0	0	0	0	0	0	0	0	0	0	0	0	0
e6ca96e1faa1d6ac280302c4a9ab775a	v4ASV407	TACGGAGGGGGCTAGCGTTGTTCGGAATTATTGGGCGTAAAGGGCGCGTAGGCTGCTGGGCAAGTCGGAGGTGAAATCCCTCGGCTCAACCGAGGAATTGCCCCCGATACTGCCTAGCTTGAGTCCCGGAGAGGGTAGTGGAATTCCCAGTGTAGCGGTGAAATGCGTAGATATTGGGAGGAACACCAGTGGCGAAGGCGACTACCTGGACGGGTACTGACGCTGAGGCGCGAAAGCGTGGGTAGCAAACA	d__Bacteria; p__Acidobacteriota; c__Subgroup_22; o__Subgroup_22; f__Subgroup_22; g__Subgroup_22; s__uncultured_Acidobacteria	0.752932	0	0	0	0	0	0	0	0	0	0	0	0	0	0	0	0	0	0	0	0	0	0	0	0	0	0	0	0	0	0	0	0	0	0	0	0	0	0	0	0	0	0	0	0	0
046d0b9a20b639f34def8063ebb9f96d	v4ASV408	TACGGGGGGGGCAAGCGTTGTTCGGAATTATTGGGCGTAAAGGGCGCGTAGGCGGCGCGGTAAGTCAGTTGTGAAAGCCCTCGGCTCAACCGGGGAATTGCAATTGATACTGCCGTGCTTGAGTCCCGGAGAGGATGGCGGAATTCCCAGTGTAGCGGTGAAATGCGTAGATATTGGGAGGAACACCTGTGGCGAAGGCGGCCATCTGGACGGGTACTGACGCTGAGGCGCGAAAGCGTGGGTAGCAAACA	d__Bacteria; p__Acidobacteriota; c__Subgroup_22; o__Subgroup_22; f__Subgroup_22; g__Subgroup_22; s__uncultured_bacterium	0.922777	0	0	0	0	0	0	0	0	0	0	0	0	0	0	0	0	0	2	0	0	0	0	0	0	0	0	0	0	0	0	0	0	0	0	0	0	0	0	0	0	0	0	0	0	0
1c516455ffa6beda1d1389fc08cc0ca9	v4ASV409	TACGGGGGGGGCAAGCGTTGTTCGGAATTATTGGGCGTAAAGGGCGCGTAGGCGGCCAAACAAGTCTGTTGTGAAAGCCCTCGGCTCAACCGAGGAATTGCAATGGAAACTGTCTGGCTTGAATCCCGGAGAGGGTGGCGGAATTCCCAGTGTAGCGGTGAAATGCGTAGATATTGGGAGGAACACCTGTGGCGAAGGCGGCCACCTGGACGGGTATTGACGCTGAGGTGCGAAAGCGTGGGGAGCAAACA	d__Bacteria; p__Acidobacteriota; c__Subgroup_22; o__Subgroup_22; f__Subgroup_22; g__Subgroup_22; s__uncultured_bacterium	0.888924	0	0	0	0	0	0	0	0	0	0	0	0	0	0	0	0	0	0	0	0	0	0	0	0	0	0	0	0	0	0	0	0	0	0	0	0	0	0	0	0	0	0	0	0	0
3705260f3d55f6f3bd2d32a4d37eb371	v4ASV410	TACGGAGGGGGCAAGCGTTGTTCGGAATTACTGGGCGTAAAGGGCGTGTAGGCGGCCGATCAAGTCGGGTGTGAAAGCCCTCGGCTCAACCGAGGAATTGCACCCGATACTGATTGGCTAGAGTCCGGGAGGGGGTAGCGGAATTCCCAGTGTAGCGGTGAAATGCGTAGATATTGGGAAGAACACCAGTGGCGAAGGCGGCTACCTGGACCGGAACTGACGCTGAGGCGCAAAAGCTAGGGGAGCGAATG	d__Bacteria; p__Acidobacteriota; c__Subgroup_22; o__Subgroup_22; f__Subgroup_22; g__Subgroup_22; s__uncultured_bacterium	0.974978	0	0	0	0	0	0	0	0	0	0	0	0	0	0	0	0	0	0	0	0	0	0	0	0	0	0	0	0	0	0	0	0	0	0	0	0	0	0	0	0	0	0	0	0	0
1d4e97f13758b3727c14a4b2ecccecbb	v4ASV411	CACGTAGGGGGCAAGCGTTGTTCGGAATTACTGGGCGTAAAGGGTCCGCAGGCGGCCGTGCAAGTTGAGGGTGAAATCCCCGGGCTCAACCCGGGAACTGCCTTCAAAACTGCGCGGCTTGAGTTCGGTAGAGGAAGATGGAATTCCCGGTGTAGCGGTGAAATGCGTAGATATCGGGAGGAACACCAGCGGCGAAAGCGATCTTCTGGGCCGATACTGACGCTGAGGGACGAAAGCGTGGGGAGCAAACA	d__Bacteria; p__Acidobacteriota; c__Subgroup_26; o__Subgroup_26; f__Subgroup_26; g__Subgroup_26; s__uncultured_bacterium	1	0	0	0	0	0	0	0	0	0	0	0	0	0	0	0	0	0	0	0	0	0	0	0	0	0	0	0	0	0	0	0	0	0	0	0	0	0	0	0	0	0	0	0	0	0
13a9ee30f46fc140eeacf70514aab2d6	v4ASV412	TACGGAGGGGGCAAGCGTTATTCGGAATTATTGGGCGTAAAGGGCGCGTAGGCGGCTTAGCAAGTCAAAGGTGAAATCCCTCAGCTCAACTGAGGAACTGCCTTTGAAACTGCTAAGCTAGAGGCCGGGAGGGGGTAGCGGAATTCCCAGTGTAGCGGTGAAATGCGTAGATATTGGGAGGAACACCAGTGGCGAAGGCGGCTACCTGGACCGGTACTGACGCTGATGCGCGAAAGCGTGGGGAGCAAACA	d__Bacteria; p__Acidobacteriota; c__Thermoanaerobaculia; o__Thermoanaerobaculales; f__Thermoanaerobaculaceae; g__Subgroup_10	0.999969	0	0	0	0	0	0	0	0	0	0	0	0	0	0	0	0	0	0	0	0	0	0	0	0	0	0	0	0	0	0	0	0	0	0	0	0	0	0	0	0	0	0	0	0	0
4be0a8ce39d94de9becd674b1e142f2c	v4ASV413	TACGGAGGGGGCGAGCGTTATTCGGAATTATTGGGCGTAAAGGGCGCGTAGGCGGCTGTGCAAGTCAGGGGTGAAATCCCTCGGCTCAACCGAGGAACTGCCTCTGAAACTGTACGGCTTGAGACCGGGAGAGGGTAGTGGAATTCCCAGTGTAGCGGTGAAATGCGTAGATATTGGGAGGAACACCGGTGGCGAAGGCGGCTACCTGGACCGGTTCTGACGCTGAGGCGCGAAAGTGTGGGGAGCAAACA	d__Bacteria; p__Acidobacteriota; c__Thermoanaerobaculia; o__Thermoanaerobaculales; f__Thermoanaerobaculaceae; g__Subgroup_10	0.99948	0	0	0	0	0	0	0	0	0	0	0	0	0	0	0	0	0	0	0	0	0	0	0	0	0	0	0	0	0	0	0	0	0	0	0	0	0	0	0	0	0	0	0	0	0
523993405f7256e779c3f3a5f5448a9f	v4ASV414	TACGGAGGGGGCAAGCGTTATTCGGAATCATTGGGCGTAAAGGGCGCGTAGGCGGCTTGACAAGTCAGGGGTGAAATCCCTCGGCTCAACCGAGGAACTGCCTCTGAAACTGTCTGGCTTGAGGCCGGGAGAGGGTAGTGGAATTCCCAGTGTAGCGGTGAAATGCGTAGATATTGGGAGGAACACCGGTGGCGAAGGCGGCTACCTGGACCGGTTCTGACGCTGAGGCGCGAAAGTGTGGGGAGCAAACA	d__Bacteria; p__Acidobacteriota; c__Thermoanaerobaculia; o__Thermoanaerobaculales; f__Thermoanaerobaculaceae; g__Subgroup_10	0.99997	0	0	0	0	0	0	0	0	0	0	0	0	0	0	0	0	0	0	0	0	0	0	0	0	0	0	0	0	0	0	0	0	0	0	0	0	0	0	0	0	0	0	0	0	0
584683cd14f051118ea6ac1ff9307dd2	v4ASV415	TACGGAGGGGGCGAGCGTTATTCGGAATTATTGGGCGTAAAGGGCGCGTAGGCGGCCTAGCAAGTCAGATGTGAAATCCCTCGGCTCAACCGAGGAACTGCCTCTGAAACTGCAAGGCTTGAGACCGGGAGAGGGTAGTGGAATTCCTAGTGTAGCGGTGAAATGCGTAGATATTAGGAGGAACACCAGTGGCGAAGGCGGCTACCTGGACCGGTTCTGACGCTGAGGCGCGAAAGTGTGGGGAGCAAACA	d__Bacteria; p__Acidobacteriota; c__Thermoanaerobaculia; o__Thermoanaerobaculales; f__Thermoanaerobaculaceae; g__Subgroup_10	0.999601	0	0	0	0	0	0	0	0	0	0	0	0	0	0	0	0	0	0	0	0	0	0	0	0	0	0	0	0	0	0	0	0	0	0	0	0	0	0	0	0	0	0	0	0	0
5a946ec5b63aa5db28f53609c2461abc	v4ASV416	TACGGAGGGGGCGAGCGTTATTCGGAATTATTGGGCGTAAAGGGCGCGTAGGCGGTCTTTTAAGTCAGTGGTGAAATCCCTCGGCTCAACCGAGGAACTGCCTCTGAAACTGAAAGACTTGAGACCGGGAGAGGGTGGTGGAATTCCCAGTGTAGCGGTGAAATGCGTAGATATTGGGAGGAACACCGGTGGCGAAGGCGGCCACCTGGACCGGTTCTGACGCTGAGGCGCGAAAGTGTGGGGAGCAAACA	d__Bacteria; p__Acidobacteriota; c__Thermoanaerobaculia; o__Thermoanaerobaculales; f__Thermoanaerobaculaceae; g__Subgroup_10	0.999766	0	0	0	0	0	0	0	0	0	0	0	0	0	0	0	0	0	0	0	0	0	0	0	0	0	0	0	0	0	0	0	0	0	0	0	0	0	0	0	0	0	0	0	0	0
5cc5be158154f8c65cf2d283a2b2169f	v4ASV417	TACGGAGGGGGCAAGCGTTATTCGGAATTATTGGGCGTAAAGGGCGCGTAGGCGGCCTGATAAGTCCAAGGTGAAAGCCCTCGGCTCAACCGAGGAACTGCCTTGGATACTGTCAGGCTTGAGTCTGGAAGAGGGTAGTGGAATTCCCGGTGTAGCGGTGAAATGCGTAGATATCGGGAGGAACACCAGTGGCGAAGGCGGCTACCTGGACCAGTACTGACGCTGAGGCGCGAAAGCGTGGGGATCAAACA	d__Bacteria; p__Acidobacteriota; c__Thermoanaerobaculia; o__Thermoanaerobaculales; f__Thermoanaerobaculaceae; g__Subgroup_10	0.999604	0	0	0	0	0	0	0	0	0	0	0	0	0	0	0	0	0	0	0	0	0	0	0	0	0	0	0	0	0	0	0	0	0	0	0	0	0	0	0	0	0	0	0	0	0
66f7844aaa883f9a81275416ff867626	v4ASV418	TACGGAGGGGGCTAGCGTTATTCGGAATTATTGGGCGTAAAGGGCGCGCAGGCGGCTTGGTAGGTCAAAGGTGAAATCCCTCAGCTCAACTGAGGAACTGCCTTTGAAACCACCTCGCTAGAGGCTGGGAGGGGATAGTGGAATTCCCGGTGTAGCGGTGAAATGCGTAGATATCGGGAGGAACACCAGTGGCGAAGGCGGCTATCTGGACCAGTTCTGACGCTGAGGCGCGAAAGCGTGGGGAGCAAACA	d__Bacteria; p__Acidobacteriota; c__Thermoanaerobaculia; o__Thermoanaerobaculales; f__Thermoanaerobaculaceae; g__Subgroup_10	1	0	0	0	0	0	0	0	0	0	0	0	0	0	0	0	0	3	0	0	0	0	0	0	0	0	0	0	0	0	0	0	0	0	0	0	0	0	0	0	0	0	0	0	0	0
750c1a36b56e14d76e54978f203b714d	v4ASV419	TACGGAGGGGGCAAGCGTTATTCGGAATTATTGGGCGTAAAGGGCGCGTAGGCGGCCTGGCCAGTCAGTGGTGAAATCCCTCGGCTCAACCGAGGAATTGCCTCTGAAACTGCCAGGCTTGAGACCAGGAGGGGGTAGTGGAATTCCCAGTGTAGCGGTGAAATGCGTAGATATTGGGAGGAACACCAGTGGCGAAGGCGGCTACCTGGACTGGATCTGACGCTGAGGCGCGAAAGTGTGGGGAGCAAACA	d__Bacteria; p__Acidobacteriota; c__Thermoanaerobaculia; o__Thermoanaerobaculales; f__Thermoanaerobaculaceae; g__Subgroup_10	0.997271	0	0	9	0	0	0	0	0	0	0	0	0	0	0	0	0	0	0	0	0	0	0	0	0	0	0	0	0	0	0	0	0	0	0	0	0	0	0	0	0	0	0	0	0	53
a327fde7157941d078aa286183cad8c4	v4ASV420	TACGGAGGGGGCAAGCGTTATTCGGATTTATTGGGCGTAAAGGGCGTGTAGGCGGCTTGGTAAGTTGAAGGTGAAATCCCACGGCTCAACCGTGGAACTGCCTTCGATACTGCCTCGCTAGAGTACAGGAGAGGCTAGTGGAATTCCCAGTGTAGCGGTGAAATGCGTAGATATTGGGAGGAACACCAGTGGCGAAGGCGACTAGCTGGACTGTAACTGACGCTGAAGCGCGAAAGCATGGGTAGCAAACA	d__Bacteria; p__Acidobacteriota; c__Thermoanaerobaculia; o__Thermoanaerobaculales; f__Thermoanaerobaculaceae; g__Subgroup_10	0.999839	0	0	0	0	0	0	0	0	0	0	0	0	0	0	0	0	0	0	0	0	0	0	0	0	0	0	0	0	0	0	0	0	0	0	0	0	0	0	0	0	0	0	0	0	0
b6ff40cf0d83c758c768d5171309b075	v4ASV421	TACGGAGGGGGCAAGCGTTATTCGGAATTATTGGGCGTAAAGGGCGCGTAGGCGGCTACGTAAGTCAGTGGTGAAATCCCTCGGCTCAACCGAGGAACTGCCTCTGAAACTGCGTGGCTTGAGACCGGGAGAGGGTGGTGGAATTCCAAGTGTAGCGGTGAAATGCGTAGATATTTGGAGGAACACCTGTGGCGAAGGCGGCCACCTGGACCGGTTCTGACGCTGAGGCGCGAAAGTGTGGGGAGCAAACA	d__Bacteria; p__Acidobacteriota; c__Thermoanaerobaculia; o__Thermoanaerobaculales; f__Thermoanaerobaculaceae; g__Subgroup_10	0.999839	0	0	0	0	0	0	0	0	0	0	0	0	0	0	0	0	0	0	0	0	0	0	0	0	0	0	0	0	0	0	0	0	0	0	0	0	0	0	0	0	0	0	0	0	0
bc4b56f13c0941e6ecb31e552a9de978	v4ASV422	TACGGGGGGGGCAAGCGTTATTCGGAATTACTGGGCGTAAAGAGCGCGTAGGCCGCCAGGTATGTCAAAGGTGAAATCCCTCGGCTCAACCGAGGAACTGCCTTTGAAACTGCCTGGCTCGAGGCTGGGAGGGGATAGTGGAATTCCCGGTGTAGCGGTGAAATGCGTAGATATCGGGAGGAACACCTGTGGCGAAGGCGGCTATCTGGACCAGTTCTGACGCTGAGGCGCGAAAGCGTGGGGAGCAAACA	d__Bacteria; p__Acidobacteriota; c__Thermoanaerobaculia; o__Thermoanaerobaculales; f__Thermoanaerobaculaceae; g__Subgroup_10	0.999993	0	0	0	0	0	10	0	0	0	0	0	0	0	0	0	0	0	0	0	0	0	0	0	0	0	0	0	0	0	0	0	0	0	0	0	0	0	0	0	0	0	0	0	0	0
c35015259ac8ae192e003810fd5c9a08	v4ASV423	TACGGAGGGGGCAAGCGTTATTCGGATTTATTGGGCGTAAAGGGCGCGTAGGCGGCTAAGTAAGTTGAAGGTGAAATCCCACGGCTCAACCGTGGAACTGCCTTCGATACTGCTTGGCTAGAGTTCGGGAGGGGGTAGTGGAATTCCTAGTGTAGCGGTGAAATGCGTAGATATTAGGAGGAACACCAGTGGCGAAGGCGACTACCTGGACCGATACTGACGCTGAAGCGCGAAAGCATGGGGAGCAAACA	d__Bacteria; p__Acidobacteriota; c__Thermoanaerobaculia; o__Thermoanaerobaculales; f__Thermoanaerobaculaceae; g__Subgroup_10	0.992682	0	0	0	0	0	0	0	0	0	0	0	0	0	0	0	0	0	0	0	0	0	0	0	0	0	0	0	0	0	0	0	0	0	0	0	0	0	0	0	0	0	0	0	0	0
ce4608cfef1af54a998186a6bd074b5d	v4ASV424	TACGGAGGGGGCTAGCGTTATTCGGAATTACTGGGCGTAAAGGGCACGCAGGCGGCTTAGTAGGTCAAAGGTGAAATCCCTCGGCTCAACCGAGGAACTGCCTTTGAAACCACTTCGCTAGAGGCTGGGAGAGGATAGTGGAATTCCTGGTGTAGCGGTGAAATGCGTAGATATCAGGAGGAACACCGGTGGCGAAGGCGGCTATCTGGACCAGTTCTGACGCTGAGGTGCGAAAGCGTGGGTAGCAAACA	d__Bacteria; p__Acidobacteriota; c__Thermoanaerobaculia; o__Thermoanaerobaculales; f__Thermoanaerobaculaceae; g__Subgroup_10	0.999969	0	0	0	0	0	3	0	0	0	0	0	0	0	0	0	0	0	0	0	0	0	0	0	0	0	0	0	0	0	0	0	0	0	0	0	0	0	0	0	0	0	0	0	0	0
d3ed8c66be3e443bccae2f2886412a1d	v4ASV425	TACGGAGGGGGCTAGCGTTATTCGGAATTATTGGGCGTAAAGGGCGCGTAGGCGGCTTGGTAGGTCAAAGGTGAAATCCCTCAGCTCAACTGAGGAACTGCCTTTGAAACCACCTCGCTCGAGGCTGGGAGGGGGTAGCGGAATTCCCGGTGTAGCGGTGAAATGCGTAGATATCGGGAGGAACACCGGTGGCGAAGGCGGCTACCTGGACCAGTTCTGACGCTGAGGCGCGAAAGTGTGGGGAGCAAACA	d__Bacteria; p__Acidobacteriota; c__Thermoanaerobaculia; o__Thermoanaerobaculales; f__Thermoanaerobaculaceae; g__Subgroup_10	1	0	0	0	0	0	0	0	0	0	0	0	0	0	0	0	0	0	0	0	0	0	0	0	0	0	0	0	0	0	0	0	0	0	0	0	0	0	0	0	0	0	0	0	0	0
d9bf78f6de8e08f1ffa11996b94702f7	v4ASV426	TACGGAGGGGGCGAGCGTTATTCGGAATTATTGGGCGTAAAGGGCGCGTAGGCGGCCGTGTAAGTCAGGGGTGAAATCCCTCGGCTCAACCGAGGAATTGCCTCTGAAACTGCATGGCTTGAGACCGGGAGAGGGTAGTGGAATTCCCAGTGTAGCGGTGAAATGCGTAGATATTGGGAGGAACACCAGTGGCGAAGGCGGCTGCCTGGACCGGATCTGACGCTGAGGCGCGAAAGTGTGGGGAGCAAACA	d__Bacteria; p__Acidobacteriota; c__Thermoanaerobaculia; o__Thermoanaerobaculales; f__Thermoanaerobaculaceae; g__Subgroup_10	0.999521	0	0	0	0	0	0	0	0	0	0	0	0	0	0	0	0	0	0	0	0	0	0	0	0	0	0	0	0	0	0	0	0	0	0	0	0	0	0	0	0	0	0	0	0	0
dce37d9d0a21b95cfc81ef1d6260aa65	v4ASV427	TACGGAGGGGGCGAGCGTTATTCGGAATTATTGGGCGTAAAGGGCGCGTAGGCGGCTTAGCAAGTCGAAGGTGAAATCCCTCAGCTCAACTGAGGAACTGCCTTCGAAACTGCTGAGCTTGAGGCCGGGAGGGGGTAGCGGAATTCCCAGTGTAGCGGTGAAATGCGTAGATATTGGGAGGAACACCAGTGGCGAAGGCGGCTACCTGGACCGGTACTGACGCTGATGCGCGAAAGCGTGGGGAGCAAACA	d__Bacteria; p__Acidobacteriota; c__Thermoanaerobaculia; o__Thermoanaerobaculales; f__Thermoanaerobaculaceae; g__Subgroup_10	0.999935	0	0	0	0	0	0	0	0	0	0	0	0	0	0	0	0	0	0	0	0	0	0	0	0	0	0	0	0	0	0	0	0	0	0	0	0	0	0	0	0	0	0	0	0	0
e066b95724ce847351a0cc5c5c20ccda	v4ASV428	TACGGAGGGGGCAAGCGTTATTCGGATTTATTGGGCGTAAAGGGCGCGTAGGCGGCCAAGTAAGTTGAAGGTGAAATCCCACGGCTCAACCGTGGAACTGCCTTCGATACTGCTTGGCTAGAGTTCGGGAGGGGGTAGTGGAATTCCTAGTGTAGCGGTGAAATGCGTAGATATTAGGAGGAACACCAGTGGCGAAGGCGACTACCTGGACCGATACTGACGCTGAAGCGCGAAAGCATGGGGAGCAAACA	d__Bacteria; p__Acidobacteriota; c__Thermoanaerobaculia; o__Thermoanaerobaculales; f__Thermoanaerobaculaceae; g__Subgroup_10	0.994207	0	0	0	0	0	0	0	0	0	0	0	0	0	0	0	0	0	0	0	0	0	0	0	0	0	0	0	0	0	0	0	0	0	0	0	0	0	0	0	0	0	0	0	0	0
e3d8e4b211c44d68c68a16c45fc98689	v4ASV429	TACGGAGGGGGCTAGCGTTATTCGGAATTACTGGGCGTAAAGGGCGTGTAGGCGGCTTGATAGGTCAAAGGTGAAATCCCTCGGCTCAACCGAGGAACTGCCTTTGAAACCATCTAGCTCGAGGCTGGGAGGGGGTAGCGGAATTCCTGGTGTAGCGGTGAAATGCGTAGATATCAGGAGGAACACCAGTGGCGAAGGCGGCTACCTGGACCAGTTCTGACGCTGGGGCGCGAAAGCGTGGGGAGCAAACA	d__Bacteria; p__Acidobacteriota; c__Thermoanaerobaculia; o__Thermoanaerobaculales; f__Thermoanaerobaculaceae; g__Subgroup_10	0.999998	0	0	0	0	0	0	0	0	0	0	0	0	0	0	0	0	0	0	0	0	0	0	7	0	0	0	0	0	0	0	0	0	0	0	0	0	0	0	0	0	0	0	0	0	0
ff091ac163a41159bcf8460bfa4be49f	v4ASV430	TACGGAGGGGGCAAGCGTTATTCGGAATCATTGGGCGTAAAGGGCGCGTAGGCGGCCGTGTAAGTCAGTGGTGAAATCCCTCGGCTCAACCGAGGAACTGCCTCTGAAACTGCATGGCTTGAGACCGGGAGAGGGTGGTGGAATTCCTAGTGTAGCGGTGAAATGCGTAGATATTAGGAGGAACACCAGTGGCGAAGGCGACCACCTGGACCGGTTCTGACGCTGAGGCGCGAAAGTGTGGGGAGCAAACA	d__Bacteria; p__Acidobacteriota; c__Thermoanaerobaculia; o__Thermoanaerobaculales; f__Thermoanaerobaculaceae; g__Subgroup_10	0.999882	0	0	0	0	0	0	0	0	0	0	0	0	0	0	0	0	0	0	0	0	0	0	0	0	0	0	0	0	0	0	0	0	0	0	0	0	0	0	0	0	0	0	0	0	0
33091fb70e2102e4b381cf39a1c988fa	v4ASV431	TACGGAGGGGGCGAGCGTTATTCGGATTTATTGGGCGTAAAGGGCGCGTAGGCGGTCTTTTAAGTCAGGGGTGAAATCCCTCGGCTCAACCGAGGAACTGCCTCTGAAACTGAAAGACTTGAGACCGGGAGAGGGTGGTGGAATTCCCAGTGTAGCGGTGAAATGCGTAGATATTGGGAGGAACACCAGCGGCGAAGGCGGCCACCTGGACCGGTTCTGACGCTGAGGCGCGAAAGTGTGGGGAGCAAACA	d__Bacteria; p__Acidobacteriota; c__Thermoanaerobaculia; o__Thermoanaerobaculales; f__Thermoanaerobaculaceae; g__Subgroup_10; s__Holophaga_sp.	0.983974	0	0	0	0	0	0	0	0	0	0	0	0	0	0	0	0	0	0	0	0	0	0	0	0	0	0	0	0	0	0	0	0	0	0	0	0	0	0	0	0	0	0	0	0	0
5376a81fc9543c404c33a9a73d0a83d3	v4ASV432	TACGGAGGGGGCAAGCGTTATTCGGAATTATTGGGCGTAAAGGGCGCGTAGGCGGCCACATAAGTCAGGGGTGAAATCCCTCGGCTCAACCGAGGAACTGCCTCTGAAACTGTGTGGCTTGAGACCGGGAGAGGGTGGTGGAATTCCAAGTGTAGCGGTGAAATGCGTAGATATTTGGAGGAACACCTGTGGCGAAGGCGGCCACCTGGACCGGTTCTGACGCTGAGGCGCGAAAGTGTGGGGAGCAAACA	d__Bacteria; p__Acidobacteriota; c__Thermoanaerobaculia; o__Thermoanaerobaculales; f__Thermoanaerobaculaceae; g__Subgroup_10; s__Holophaga_sp.	0.969577	0	0	0	0	0	0	0	0	0	0	0	0	0	0	0	0	0	0	0	0	0	11	0	0	0	0	0	0	0	0	0	0	0	0	0	0	0	0	0	0	0	0	0	0	0
a2372fcf5b2f411f01623b40c157a221	v4ASV433	TACGGAGGGGGCAAGCGTTATTCGGAATTATTGGGCGTAAAGGGCGCGTAGGCGGCCATGTAAGTCAGGGGTGAAATCCCTCGGCTCAACCGAGGAACTGCCTCTGAAACTGCATGGCTTGAGACCGGGAGAGGGTGGTGGAATTCCCAGTGTAGCGGTGAAATGCGTAGATATTGGGAGGAACACCCGTGGCGAAGGCGGCCACCTGGACCGGTTCTGACGCTGAGGCGCGAAAGTGTGGGGAGCAAACA	d__Bacteria; p__Acidobacteriota; c__Thermoanaerobaculia; o__Thermoanaerobaculales; f__Thermoanaerobaculaceae; g__Subgroup_10; s__Holophaga_sp.	0.991381	0	0	0	0	0	0	0	0	0	0	0	0	0	0	0	0	0	0	0	0	0	0	0	0	0	0	0	0	0	0	0	0	0	0	0	0	0	0	0	0	0	0	0	0	0
a7e2d1075ee7a441a041a66abbe5d84e	v4ASV434	TACGGAGGGGGCAAGCGTTATTCGGAATTATTGGGCGTAAAGGGCGCGTAGGCGGCCACACAAGTCAGGGGTGAAATCCCTCGGCTCAACCGAGGAACTGCCTCTGAAACTGTGTGGCTTGAGACCGGGAGAGGGTGGTGGAATTCCAAGTGTAGCGGTGAAATGCGTAGATATTTGGAGGAACACCTGTGGCGAAGGCGGCCACCTGGACCGGTTCTGACGCTGAGGCGCGAAAGTGTGGGGAGCAAACA	d__Bacteria; p__Acidobacteriota; c__Thermoanaerobaculia; o__Thermoanaerobaculales; f__Thermoanaerobaculaceae; g__Subgroup_10; s__Holophaga_sp.	0.986542	0	0	0	0	0	0	0	0	0	0	0	0	0	0	0	0	0	0	0	0	0	0	0	0	0	0	0	0	0	0	0	0	0	0	0	0	0	0	0	0	0	0	0	0	0
d3e225be896910789db114df056a0d1c	v4ASV435	TACGGAGGGTGCAAGCGTTAATCGGAATTACTGGGCGTAAAGCGCGCGTAGGCGGCTTGTTAAGTCAGTGGTGAAATCCCTCGGCTCAACCGAGGAACTGCCTCTGAAACTGAAAGACTTGAGACCGGGAGAGGGTGGTGGAATTCCCAGTGTAGCGGTGAAATGCGTAGATATTGGGAGGAACACCGGTGGCGAAGGCGGCCACCTGGACCGGTTCTGACGCTGAGGCGCGAAAGTGTGGGGAGCAAACA	d__Bacteria; p__Acidobacteriota; c__Thermoanaerobaculia; o__Thermoanaerobaculales; f__Thermoanaerobaculaceae; g__Subgroup_10; s__Holophaga_sp.	0.9348	0	0	0	0	0	0	0	0	0	0	0	0	0	0	0	0	0	0	0	0	0	0	0	0	0	0	0	0	0	0	0	0	0	0	0	0	0	0	0	0	0	0	0	0	0
d72f3861c961563944d9a1882494bc25	v4ASV436	TACGGAGGGGGCAAGCGTTATTCGGAATTATTGGGCGTAAAGGGCGCGTAGGCGGCCTGACAAGTCAGGGGTGAAATCCCTCGGCTCAACCGAGGAACTGCCTCTGAAACTGTTTGGCTTGAGACCGGGAGAGGGTGGTGGAATTCCAAGTGTAGCGGTGAAATGCGTAGATATTTGGAGGAACACCCGTGGCGAAGGCGGCCACCTGGACCGGTTCTGACGCTGAGGCGCGAAAGTGTGGGGAGCAAACA	d__Bacteria; p__Acidobacteriota; c__Thermoanaerobaculia; o__Thermoanaerobaculales; f__Thermoanaerobaculaceae; g__Subgroup_10; s__Holophaga_sp.	0.874578	0	0	0	0	0	0	0	0	0	0	0	0	0	0	0	0	0	0	0	0	0	0	0	0	0	0	0	0	0	0	0	0	0	0	0	0	0	0	0	0	0	0	0	0	0
cc4b2a9c72edd88198079a7d0ccd199c	v4ASV437	TACGGAGGGGGCGAGCGTTATTCGGAATTATTGGGCGTAAAGGGCGCGTAGGCGGCCATGCAAGTCAGGGGTGAAATCCCTCGGCTCAACCGAGGAACTGCCTCTGAAACTGCATGGCTTGAGGCCGGGAGAGGGTGGTGGAATTCCTAGTGTAGCGGTGAAATGCGTAGATATTAGGAGGAACACCAGTGGCGAAGGCGACCACCTGGACCGGATCTGACGCTGAGGCGCGAAAGTGTGGGGAGCAAACA	d__Bacteria; p__Acidobacteriota; c__Thermoanaerobaculia; o__Thermoanaerobaculales; f__Thermoanaerobaculaceae; g__Subgroup_10; s__uncultured_Acidobacteria	0.850273	0	0	0	0	0	0	0	0	0	0	0	0	0	0	0	0	0	0	0	0	0	0	0	0	0	0	0	0	0	0	0	0	0	0	0	0	0	0	0	0	0	0	0	0	0
95be415a4af8799b2e26b8cf86ad5abd	v4ASV438	TACGGAGGGGGCAAGCGTTATTCGGAATTATTGGGCGTAAAGGGCGCGTAGGCGGTCTTTTAAGTCAGTGGTGAAATCCCTCGGCTCAACCGAGGAACTGCCTCTGAAACTGAAAGACTTGAGACCGGGAGAGGGTAGTGGAATTCCCAGTGTAGCGGTGAAATGCGTAGATATTGGGAGGAACACCGGTGGCGAAGGCGGCTACCTGGACCGGTTCTGACGCTGAGGCGCGAAAGTGTGGGGAGCAAACA	d__Bacteria; p__Acidobacteriota; c__Thermoanaerobaculia; o__Thermoanaerobaculales; f__Thermoanaerobaculaceae; g__Subgroup_10; s__uncultured_Acidobacteriaceae	0.989054	0	0	0	0	0	5	0	0	0	0	0	0	0	0	0	0	0	0	0	0	0	0	0	0	0	0	0	0	0	0	0	0	0	0	0	0	0	0	0	0	0	0	0	0	0
9f5a06a0d21b3352e19fd0e5ec7be020	v4ASV439	TACGGAGGGGGCTAGCGTTATTCGGAATTACTGGGCGTAAAGGGCGCGTAGGCGGCCTGGAAAGTTGAAGGTGAAATCCCTCGGCTCAACCGAGGAACTGCCTTCAAAACTGCCAGGCTAGAGAATGGGAGGGGACAGTGGAATTCCCGGTGTAGCGGTGAAATGCGTAGATATCGGGAGGAACACCAGTGGCGAAGGCGGCTGTCTGGACCATTTCTGACGCTGAGGCGCGAAAGCGTGGGGAGCAAACA	d__Bacteria; p__Acidobacteriota; c__Thermoanaerobaculia; o__Thermoanaerobaculales; f__Thermoanaerobaculaceae; g__Subgroup_10; s__uncultured_Acidobacteriaceae	0.889393	0	0	0	0	0	0	0	0	0	0	0	0	0	0	0	0	0	0	0	0	0	0	12	0	0	0	0	0	0	0	0	0	0	0	0	0	0	0	0	0	0	0	0	0	0
c3c2e4a6259ccf1c4258754a11a37c78	v4ASV440	TACGGAGGGGGCAAGCGTTATTCGGAATTATTGGGCGTAAAGGGCGCGTAGGTGGTCTTTTAAGTCAGTGGTGAAATCCCTCGGCTCAACCGAGGAACTGCCTCTGAAACTGAAAGACTTGAGACCGGGAGAGGGTAGTGGAATTCCCAGTGTAGCGGTGAAATGCGTAGATATTGGGAGGAACACCGGTGGCGAAGGCGGCTACCTGGACCGGATCTGACACTGAGGCGCGAAAGTGTGGGGAGCAAACA	d__Bacteria; p__Acidobacteriota; c__Thermoanaerobaculia; o__Thermoanaerobaculales; f__Thermoanaerobaculaceae; g__Subgroup_10; s__uncultured_Acidobacteriaceae	0.994059	0	0	11	0	0	0	0	0	0	0	0	0	0	0	0	0	0	0	0	0	0	0	0	0	0	0	0	0	0	0	0	0	0	0	0	0	0	0	0	0	0	0	0	0	0
c63c08d06bd3904590aa37227fed527c	v4ASV441	TACGGAGGGGGCAAGCGTTATTCGGAATTATTGGGCGTAAAGGGCGCGTAGGCGGTCTTTTAAGTCAGTGGTGAAATCCCTCGGCTCAACCGAGGAACTGCCTCTGAAACTGAAGGACTTGAGACCGGGAGAGGGTAGTGGAATTCCCAGTGTAGCGGTGAAATGCGTAGATATTGGGAGGAACACCGGTGGCGAAGGCGGCTACCTGGACCGGTTCTGACGCTGAGGCGCGAAAGTGTGGGGAGCAAACA	d__Bacteria; p__Acidobacteriota; c__Thermoanaerobaculia; o__Thermoanaerobaculales; f__Thermoanaerobaculaceae; g__Subgroup_10; s__uncultured_Acidobacteriaceae	0.905854	0	0	0	0	0	0	0	0	0	0	0	0	0	0	0	0	0	0	0	0	0	0	0	0	0	0	0	0	0	0	0	0	0	0	0	0	0	0	0	0	0	0	0	0	0
f38b5303467a93cbba692faadc5068a4	v4ASV442	TACGGAGGGGGCAAGCGTTATTCGGAATTATTGGGCGTAAAGGGCGCGTAGGCGGTCTTCTAAGTCAGTGGTGAAATCCCTCGGCTCAACCGAGGAACTGCCTTTGAAACTGGAAGACTTGAGACCGGGAGAGGGTAGTGGAATTCCCAGTGTAGCGGTGAAATGCGTAGATATTGGGAGGAACACCGGTGGCGAAGGCGGCTACCTGGACCGGATCTGACGCTGAGGCGCGAAAGTGTGGGGAGCAAACA	d__Bacteria; p__Acidobacteriota; c__Thermoanaerobaculia; o__Thermoanaerobaculales; f__Thermoanaerobaculaceae; g__Subgroup_10; s__uncultured_Acidobacteriaceae	0.981337	0	0	0	0	0	0	0	0	0	0	0	0	0	0	0	0	0	0	0	0	0	0	0	0	0	0	0	0	0	0	0	0	0	0	0	0	0	0	0	0	0	0	0	0	0
0478bf6ba2c66f42e39be41fc2093c39	v4ASV443	TACGGAGGGGGCGAGCGTTATTCGGAATCATTGGGCGTAAAGGGCGCGTAGGCGGCCTGGCAAGTCAGGGGTGAAATCCCTCGGCTCAACCGAGGAATTGCCTCTGAAACTGCCAGGCTTGAGTCCGGGAGAGGGTGGTGGAATTCCCAGTGTAGCGGTGAAATGCGTAGATATTGGGAGGAACACCGGTGGCGAAGGCGGCCACCTGGACCGGTACTGACGCTGAGGCGCGAAAGCGTGGGGAGCAAACA	d__Bacteria; p__Acidobacteriota; c__Thermoanaerobaculia; o__Thermoanaerobaculales; f__Thermoanaerobaculaceae; g__Subgroup_10; s__uncultured_bacterium	0.810973	0	0	0	0	0	0	0	0	0	0	0	0	0	0	0	0	0	0	0	0	0	0	0	0	0	0	0	0	0	0	0	0	0	0	0	0	0	0	0	0	0	0	0	0	0
0ac48922b2ae0a62a93e8af451a1e615	v4ASV444	TACGGAGGGGGCAAGCGTTATTCGGAATTATTGGGCGTAAAGGGCGCGTAGGCGGCCTGATATGTCAGGGGTGAAATCCCTCGGCTCAACCGAGGAACTGCCTCTGAAACTGTCAGGCTTGAGACCGGGAGAGGGTAGTGGAATTCCCAGTGTAGCGGTGAAATGCGTAGATATTGGGAGGAACACCAGTGGCGAAGGCGGCTGCCTGGACCGGTTCTGACGCTGAGGCGCGAAAGTGTGGGGAGCAAACA	d__Bacteria; p__Acidobacteriota; c__Thermoanaerobaculia; o__Thermoanaerobaculales; f__Thermoanaerobaculaceae; g__Subgroup_10; s__uncultured_bacterium	0.70998	0	0	0	0	0	0	0	0	0	0	0	0	0	0	0	0	0	0	0	0	0	0	0	0	0	0	0	0	0	0	0	0	0	0	0	0	0	0	0	0	0	0	0	0	0
0de2461b0e3e4f67c6fe8839ce0f19fb	v4ASV445	TACGGAGGGGGCAAGCGTTATTCGGAATCATTGGGCGTAAAGGGCGCGTAGGCGGCCTGTCAAGTCAGTGGTGAAATCCCTCGGCTCAACCGAGGAACTGCCTCTGAAACTAACAGGCTTGAGGCCGGGAGAGGGTAGTGGAATTCCCAGTGTAGCGGTGAAATGCGTAGATATTGGGAGGAACACCAGTGGCGAAGGCGGCTACCTGGACCGGTTCTGACGCTGAGGCGCGAAAGTGTGGGGAGCAAACA	d__Bacteria; p__Acidobacteriota; c__Thermoanaerobaculia; o__Thermoanaerobaculales; f__Thermoanaerobaculaceae; g__Subgroup_10; s__uncultured_bacterium	0.90011	0	0	0	0	0	0	0	0	0	0	0	0	0	0	0	0	0	0	0	0	0	0	0	0	0	0	0	0	0	0	0	0	0	0	0	0	0	0	0	0	0	0	0	0	0
3d97cfcd24be3e01d37c03a29df0e5a5	v4ASV446	TACGGAGGGGACAAGCGTTATTCGGATTTATTGGGCGTAAAGGGCGCGTAGGCGGCTTGATAAGTGAAAGGTGAAATCCCTCGGCTCAACCGGGGAACTGCCTTTCAAACTGTCTGGCTAGAGTTCGGGAGAGGGTAGGGGAATTCCTAGTGTAGCGGTGAAATGCGTAGATATTAGGAGGAACACCAGTGGCGAAGGCGCCTACCTGGACCGATACTGACGCTGAGGTGCGAAAGCGTGGGGAGCAAACA	d__Bacteria; p__Acidobacteriota; c__Thermoanaerobaculia; o__Thermoanaerobaculales; f__Thermoanaerobaculaceae; g__Subgroup_10; s__uncultured_bacterium	0.732753	0	0	5	0	0	0	0	0	0	0	0	0	0	0	0	0	0	0	0	0	0	0	0	0	0	0	0	0	0	0	0	0	0	0	0	0	0	0	0	0	0	0	0	0	0
536b841d1a39e67f4ebbf022922a0040	v4ASV447	TACGGAGGGGGCGAGCGTTATTCGGAATCATTGGGCGTAAAGGGCGCGTAGGCGGCCTGTCAAGTCAGTGGTGAAATCCCTCGGCTCAACCGAGGAACTGCCTCTGAAACTAACAGGCTTGAGGCCGGGAGAGGGTAGTGGAATTCCCAGTGTAGCGGTGAAATGCGTAGATATTGGGAGGAACACCAGTGGCGAAGGCGGCTACCTGGACCGGTTCTGACGCTGAGGCGCGAAAGTGTGGGGAGCAAACA	d__Bacteria; p__Acidobacteriota; c__Thermoanaerobaculia; o__Thermoanaerobaculales; f__Thermoanaerobaculaceae; g__Subgroup_10; s__uncultured_bacterium	0.917149	0	0	0	0	0	0	0	0	0	0	0	0	0	0	0	0	0	0	0	0	0	0	0	0	0	0	0	0	0	0	0	0	0	0	0	0	0	0	0	0	0	0	0	0	0
626fa9de824753f59ba56dfba9e1fed8	v4ASV448	TACGGAGGGGGCGAGCGTTATTCGGAATCATTGGGCGTAAAGGGCGCGTAGGCGGCCTGTCAGGTCAGTGGTGAAATCCCTCGGCTCAACCGAGGAACTGCCTCTGAAACTGTCAGGCTTGAGGCCGGGAGAGGGTAGTGGAATTCCCAGTGTAGCGGTGAAATGCGTAGATATTGGGAGGAACACCAGTGGCGAAGGCGGCTACCTGGACCGGTTCTGACGCTGAGGCGCGAAAGTGTGGGGAGCAAACA	d__Bacteria; p__Acidobacteriota; c__Thermoanaerobaculia; o__Thermoanaerobaculales; f__Thermoanaerobaculaceae; g__Subgroup_10; s__uncultured_bacterium	0.969816	0	0	0	0	0	0	0	0	0	0	0	0	0	0	0	0	0	0	0	0	0	0	0	0	0	0	0	0	0	0	0	0	0	0	0	0	0	0	0	0	0	0	0	0	0
90af735c9be1466bc09110d26bbf59b7	v4ASV449	TACGGAGGGGGCGAGCGTTATTCGGAATCATTGGGCGTAAAGGGCGCGTAGGCGGCCTGTCAAGTCAGTGGTGAAATCCCTCGGCTCAACCGAGGAACTGCCTCTGAAACTGTCAGGCTTGAGGCCGGGAGAGGGTAGTGGAATTCCCAGTGTAGCGGTGAAATGCGTAGATATTGGGAGGAACACCAGTGGCGAAGGCGGCTACCTGGACCGGTTCTGACGCTGAGGCGCGAAAGTGTGGGGAGCAAACA	d__Bacteria; p__Acidobacteriota; c__Thermoanaerobaculia; o__Thermoanaerobaculales; f__Thermoanaerobaculaceae; g__Subgroup_10; s__uncultured_bacterium	0.953509	0	0	0	0	0	0	0	0	0	0	0	0	0	0	0	0	0	0	0	0	0	0	0	0	0	0	0	0	0	0	0	0	0	0	28	0	0	0	0	0	0	0	0	0	0
9a4e4f7d975e1d8162f3ac4f5a8fced8	v4ASV450	TACGGAGGGGGCAAGCGTTATTCGGAATTATTGGGCGTAAAGGGCGCGTAGGCGGCCTGATATGTCAGGGGTGAAATCCCTCGGCTCAACCGAGGAACTGCCTCTGAAACTGTCAGGCTTGAGACCGGGAGAGGGTAGTGGAATTCCCAGTGTAGCGGTGAAATGCGTAGATATTGGGAGGAACACCAGTGGCGAAGGCGGCTACCTGGACCGGTTCTGACGCTGAGGCGCGAAAGTGTGGGGAGCAAACA	d__Bacteria; p__Acidobacteriota; c__Thermoanaerobaculia; o__Thermoanaerobaculales; f__Thermoanaerobaculaceae; g__Subgroup_10; s__uncultured_bacterium	0.798186	31	0	0	0	0	0	0	0	0	0	0	0	0	0	0	0	0	0	0	0	0	0	0	0	0	0	0	0	0	0	0	0	0	0	0	0	0	0	0	0	0	0	0	0	0
ccb877a6703aa4ef46b9024bf1e21c67	v4ASV451	TACGGAGGGGGCGAGCGTTATTCGGAATCATTGGGCGTAAAGGGCGCGTAGGCGGCCTGGCAAGTCAGGGGTGAAATCCCTCGGCTCAACCGAGGAACTGCCTCTGAAACTGCCTAGCTAGAGTCCGGGAGAGGGTGGTGGAATTCCGAGTGTAGCGGTGAAATGCGTAGATATTCGGAGGAACACCGGTGGCGAAGGCGGCCACCTGGACCGGTACTGACGCTGAGGCGCGAAAGCGTGGGGATCAAACA	d__Bacteria; p__Acidobacteriota; c__Thermoanaerobaculia; o__Thermoanaerobaculales; f__Thermoanaerobaculaceae; g__Subgroup_10; s__uncultured_bacterium	0.885144	0	0	0	0	0	0	0	0	0	0	0	0	0	0	0	0	0	0	0	0	0	0	0	0	0	0	0	0	0	0	0	0	0	0	0	0	0	0	0	0	0	0	0	0	0
d6615d02bb43cc1ca5dfb5059c1604a4	v4ASV452	TACGGAGGGGGCAAGCGTTATTCGGAATTATTGGGCGTAAAGGGCGCGTAGGCGGCCTGATAAGTCAGGGGTGAAATCCCTCGGCTCAACCGAGGAGCTGCCTCTGAAACTGTCAAGCTTGAGGCCGGGAGAGGGTAGTGGAATTCCCAGTGTAGCGGTGAAATGCGTAGATATTGGGAGGAACACCAGTGGCGAAAGCGGCTACCTGGACCGGTTCTGACGCTGAGGCGCGAAAGCGTGGGGAGCAAACA	d__Bacteria; p__Acidobacteriota; c__Thermoanaerobaculia; o__Thermoanaerobaculales; f__Thermoanaerobaculaceae; g__Subgroup_10; s__uncultured_bacterium	0.887965	0	0	0	0	0	0	0	0	0	0	0	0	0	0	0	0	0	0	0	0	0	0	0	0	0	0	0	0	0	0	0	0	0	0	0	0	0	0	0	0	0	0	0	0	0
f9f9251b20d8c6ac22d907cc67fd71b6	v4ASV453	TACGGAGGGGGCAAGCGTTATTCGGAATCATTGGGCGTAAAGGGCGTGTAGGCGGCTTGACAGGTCAAAGGTGAAATCCCTCGGCTCAACCGAGGAACTGCCTTTGAAACCTTCAGGCTAGAGGCCGGGAGAGGCTAGCGGAATTCCCAGTGTAGCGGTGAAATGCGTAGATATTGGGAGGAACACCAGTGGCGAAGGCGGCTAGCTGGACCGGTTCTGACGCTGAGGCGCGAAAGCGTGGGGAGCAAACA	d__Bacteria; p__Acidobacteriota; c__Thermoanaerobaculia; o__Thermoanaerobaculales; f__Thermoanaerobaculaceae; g__Subgroup_10; s__uncultured_bacterium	0.985599	0	0	0	0	0	0	0	0	0	0	0	0	0	0	0	0	0	0	0	0	0	0	0	0	0	0	0	0	0	0	0	0	0	0	0	0	0	0	0	0	0	0	0	0	0
0ba276a50f148ffcc2bfe3cf2510ee48	v4ASV454	TACGGAGGGGGCAAGCGTTATTCGGATTTACTGGGCGTAAAGCGCACGTAGGTGGCATGGTAAGTCAAAGGTGAAAGCCCTCGGCTCAACCGAGGAATTGCCTTTGAAACTGCTTTGCTTGAGTCCGGGAGGGGGGAGCGGAATTCCCAGTGTAGCGGTGAAATGCGTAGATACTGGGAGGAACACCGGTGGCGAAGGCGGCTCCCTGGACCGGTACTGACACTGAGGTGCGAAAGCGTGGGTAGCAAACA	d__Bacteria; p__Acidobacteriota; c__Thermoanaerobaculia; o__Thermoanaerobaculales; f__Thermoanaerobaculaceae; g__Subgroup_23	1	0	0	0	0	0	0	0	0	0	0	0	0	0	0	0	0	0	0	0	0	0	0	0	0	0	0	0	0	0	0	0	0	0	0	0	0	0	0	0	0	0	0	0	0	0
58deafdf0ea5d45e5affd7a39258adaf	v4ASV455	GACAGAGGTGGCAAGCGTTGTTCGGAATTACTGGGCGTAAAGGGCGCGCAGGCGGTTCGTCAAGTCCCGTGTGAAATCCCCCGGCTCAACTGGGGAACTGCGCGGGAAACTAGCGGGCTTGAGTTCGGGAGAGGAAAGCGGAATTCCGGGTGTAGCGGTGAAATGCGCAGATATCCGGAGGAACACCAGTGGCGAAGGCGGCTTTCTGGACCGACACTGACGCTGAGGCGCGAAAGCTAGGGGAGCGAACG	d__Bacteria; p__Acidobacteriota; c__Vicinamibacteria; o__Subgroup_17; f__Subgroup_17; g__Subgroup_17; s__uncultured_bacterium	0.997832	0	0	0	0	0	0	0	0	0	0	0	0	0	0	0	0	0	0	0	0	0	0	0	0	0	0	0	0	0	0	0	0	0	0	0	0	0	0	0	0	0	0	0	0	0
32e98a46fed0ba457c1691065f4e1bcc	v4ASV456	TACGGGGGGGGCAAGCGTTGTTCGGAATTACTGGGCGTAAAGGGCGCGTAGGCGGACGGGAAAGTCTTTCGTGAAATCCCACGGCTCAACCGTGGAACTGCGGGAGATACTGCTCGTCTTGAGTTCGGGAGAGGAGTGTGGAATTCCCAGTGTAGCGGTGAAATGCGTAGATATTGGGAGGAACACCGGTGGCGAAGGCGGCACTCTGGACCGATACTGACGCTGAGGCGCGAAAGCTAGGGGAGCAAACG	d__Bacteria; p__Acidobacteriota; c__Vicinamibacteria; o__Subgroup_9; f__Subgroup_9; g__Subgroup_9; s__uncultured_bacterium	0.986863	0	0	0	0	0	0	0	0	0	0	0	0	0	0	0	0	0	0	0	0	0	0	0	0	0	0	0	0	0	0	0	0	0	0	0	0	0	0	0	0	0	0	0	0	0
4d86ed77d2d8c7c1affb04edb0264bb3	v4ASV457	TACGGGGGGTGCAAGCGTTGTTCGGAATTACTGGGCGTAAAGGGCTCGTAGGCGGCCAACTAAGTCAGACGTGAAATCCCCAGGCTCAACCTGGGAACTGCGTCTGATACTGGATGGCTTGAATTCGGGAGAGGGATGCAGAATTCCAGGTGTAGCGGTGAAATGCGTAGATATCTGGAGGAATACCGGTGGCGAAGGCGGCATCCTGGACCGACATTGACGCTGAGGAGCGAAAGCTAGGGGAGCAAACG	d__Bacteria; p__Acidobacteriota; c__Vicinamibacteria; o__Vicinamibacterales; f__uncultured; g__uncultured; s__uncultured_Acidobacteriales	0.760461	0	0	0	0	0	0	0	0	0	0	0	0	0	0	0	0	0	0	0	0	0	0	0	0	0	2	0	0	0	0	0	0	0	0	0	0	0	0	0	0	0	0	0	0	0
7a75e6ebe93b004f588d3093b28bc3c9	v4ASV458	TACGAGTGGGGCAAACGTTGTTCGGAATTACTGGGCGTAAAGGGCGTGTAGGCGGCCTGTTAAGTCGAAGTTGAAATCCCACGGCTCAACCGTGGAACTGGCTTCGATACTGGCGGGCTTGAGCGTAGCAGGGGGATGTGGAACGACTGGTGGAGCGGTGAAATGCGTAGATATCAGTCGGAACACCGGTGGCGAAGGCGACATCCTGGGCTATAGCTGACGCTGAGGCGCGAAAGCGTGGGGAGCAAACA	d__Bacteria; p__Acidobacteriota; c__Vicinamibacteria; o__Vicinamibacterales; f__Vicinamibacteraceae; g__Luteitalea	0.767684	0	0	0	0	0	0	0	0	0	0	0	0	0	0	0	0	0	0	0	0	0	0	0	0	0	0	0	0	0	0	0	0	0	0	0	0	0	0	0	0	0	0	0	0	0
f83d0bbcd86e0c299e96702d907a5b4e	v4ASV459	TACAGAGGTGGCAAGCGTTGTTCGGAATTACTGGGCGTAAAGGGCGCGTAGGCGGCCTTCTAAGTCAGACGTGAAATCCCCCGGCTTAACCTGGGAACTGCGTCTGATACTGGGGGGCTTGAGTATGGGAGAGGGATGTAGAATTCCAGGTGTAGCGGTGAAATGCGTAGATATCTGGAGGAATACCGGTGGCGAAGGCGGCATCCTGGACCATTACTGACGCTGAGGCGCGAAAGCGAGGGGAGCAAACG	d__Bacteria; p__Acidobacteriota; c__Vicinamibacteria; o__Vicinamibacterales; f__Vicinamibacteraceae; g__Vicinamibacteraceae	0.999997	0	0	0	0	0	0	0	0	0	0	0	0	0	0	0	0	0	0	0	0	0	0	3	0	0	0	0	0	0	0	0	0	0	0	0	0	0	0	0	0	0	0	0	0	0
b52337abb8fc6e70c4f3a6940466766a	v4ASV460	TACGTAGGGGGCAAGCGTTGTTCGGAATTACTGGGCGTAAAGGGCGCGTAGGCGGCCCGCTAAGTCGAACGTGAAATCCCTGGGCTCAACCCAGGAACTGCGTCCGATACTGGTGGGCTTGAATCCGGGAGAGGGATGTGGAATTCCAGGTGTAGCGGTGAAATGCGTAGATATCTGGAGGAACACCGGTGGCGAAGGCGACATCCTGGACCGGTATTGACGCTGAGGCGCGAAAGCCAGGGGAGCAAACG	d__Bacteria; p__Acidobacteriota; c__Vicinamibacteria; o__Vicinamibacterales; f__Vicinamibacteraceae; g__Vicinamibacteraceae; s__uncultured_Acidobacterium	0.719816	0	0	0	0	0	0	0	0	0	0	0	0	0	0	0	3	0	0	0	0	0	0	0	0	0	0	0	0	0	0	0	0	0	0	0	0	0	0	0	0	0	0	0	0	0
475ad1a7b74636d568d91347789c8583	v4ASV461	TACGAGGGGAGCAAGCGTTGTCCGGAATCATTGGGCGTAAAGAGCATGTAGGCGGCTTGTTAAGTTAGGGGTGAAAGTTTGCGGCTTAACCGTAAAATTGCCTTTAATACTGGCAGGCTTGAGTGCAGAAGAGGAAAGTGGAATTCCTGGTGTAGCGGTGAAATGTGTAGATATCAGGAAGAACACCGGTAGCGAAGGCGGCTTTCTGGTCTGCAACTGACGCTGAGATGCGAAAGTGTGGGGAGCGAACA	d__Bacteria; p__Actinobacteriota	0.767865	0	0	0	0	0	0	0	0	0	0	0	0	0	0	0	0	0	0	0	0	0	0	0	0	0	0	0	0	0	0	0	0	0	0	13	0	0	0	0	0	0	0	0	794	38
f280e67cef7b3f2a64fac0672922078a	v4ASV462	GACGTAGGGGGCTAGCGTTGTCCGGAATTATTGGGCGTAAAGGGTGCGTAGGTGGTGATGCAAGTCTGGTGTGAAATCTCGGGGCTCAACTCCGAAATTGCACCGGATACTGCGTGACTCGAGGACTGTAGAGGAGATCGGAATTCCCGGTGTAGCGGTGAAATGCGCAGATATCGGGAGGAACACCAGCGGCGAAGGCGGCACTCTGGGCTGGAACTGACGCTGAGGAGCGAAAGCGTGGGTAGCAAACA	d__Bacteria; p__Actinobacteriota; c__Acidimicrobiia	0.877153	0	0	0	0	0	0	0	0	0	0	0	0	0	0	0	0	0	0	0	0	0	0	0	0	0	0	0	0	0	0	0	0	0	11	0	0	0	0	0	0	0	0	0	0	0
2f9666d54703d56df004d7c1e1ba3953	v4ASV463	TACGTAGGGGGCGAGCGTTGTCCGGATTTATTGGGCGTAAAGAGCTCGTAGGCGGTTCAACAAGTCGGTCGTAAAAGTTCAGGGCTCAACCCTGAAATGTCGATCGATACTGTTGTGACTAGGATACGGTAGAGGTGAGTGGAATTCCGAGTGTAGCGGTGAAATGCGTAGATATTCGGAGGAACACCAATTGCGAAGGCAGCTCACTGGACCGCTATCGACGCTGAGGAGCGAAAGCTAGGGGAGCAAACA	d__Bacteria; p__Actinobacteriota; c__Acidimicrobiia; o__Actinomarinales; f__Actinomarinaceae; g__Candidatus_Actinomarina	1	0	0	0	0	0	0	0	0	0	118	0	0	0	0	0	0	0	0	0	0	0	0	0	0	0	0	0	0	0	0	0	0	0	0	0	0	0	0	0	0	0	0	0	0	0
71b3d5fcee54201129a4d37b5ca08ad0	v4ASV464	TACGTAGGGGGCGAGCGTTGTCCGGATTTATTGGGCGTAAAGAGCTCGTAGGCGGTTCAACAAGTCGGTCGTGAAAGTTCAGGGCTCAACCCTGAAATGTCGATCGATACTGTTGTGACTAGGATACGGCAGAGGTGAGTGGAATTCCGAGTGTAGCGGTGAAATGCGTAGATATTCGGAGGAACACCAATTGCGAAGGCAGCTCACTGGGCCGCTATCGACGCTGAGGAGCGAAAGCTAGGGGAGCAAACA	d__Bacteria; p__Actinobacteriota; c__Acidimicrobiia; o__Actinomarinales; f__Actinomarinaceae; g__Candidatus_Actinomarina	1	0	0	0	0	0	0	0	0	0	112	0	0	0	0	0	0	0	0	0	0	0	0	0	0	0	0	0	0	0	0	0	0	0	0	0	0	0	0	0	0	0	0	0	0	0
bc49ed1d4223a4658902ab6db8553ef8	v4ASV465	TACGTAGGGGGCGAGCGTTGTCCGGATTTATTGGGCGTAAAGAGCTCGTAGGCGGTTCAACAAGTCGGTAGTAAAAGTTCAGGGCTCAACCCTGAAATGTCTATCGATACTGTTGTGACTAGGATACGGCAGAGGTGAGTGGAATTCCGAGTGTAGCGGTGAAATGCGTAGATATTCGGAGGAACACCAATTGCGAAGGCAGCTCACTGGGCCGCTATCGACGCTGAGGAGCGAAAGCTAGGGGAGCAAACA	d__Bacteria; p__Actinobacteriota; c__Acidimicrobiia; o__Actinomarinales; f__Actinomarinaceae; g__Candidatus_Actinomarina	1	0	0	0	0	0	0	0	0	0	20	0	0	0	0	0	0	0	0	0	0	0	0	0	0	0	0	0	0	0	0	0	0	0	0	0	0	0	0	0	0	0	0	0	0	0
c40efa0d92cc498371cbbcad0275796b	v4ASV466	TACGTAGGGGGCGAGCGTTGTCCGGATTTATTGGGCGTAAAGAGCTCGTAGGCGGTTCAACAAGTCGGTCGTGAAAGTTCAGGGCTCAACCCTGAAATGTCGATCGATACTGTTGTGACTAGGATACGGTAGAGGTGAGTGGAATTCCGAGTGTAGCGGTGAAATGCGTAGATATTCGGAGGAACACCAATTGCGAAGGCAGCTCACTGGACCGCTATCGACGCTGAGGAGCGAAAGCTAGGGGAGCAAACA	d__Bacteria; p__Actinobacteriota; c__Acidimicrobiia; o__Actinomarinales; f__Actinomarinaceae; g__Candidatus_Actinomarina	1	0	0	0	0	0	0	0	0	0	198	0	0	0	0	0	0	0	0	0	0	0	0	0	0	0	0	0	0	0	0	0	0	0	0	0	0	0	0	0	0	0	0	0	0	0
3297bc3f01aa68edaf926b90deb4cbcc	v4ASV467	TACGTAGGGGTCAAGCGTTGTCCGGATTTATTGGGCGTAAAGAGCTCGTAGGCGGTTCAACAAGTCGGTCGTAAAAGTTTAGGGCTCAACCCTAAAATGTCGATCGATACTGTTGTGACTAGGATACGGTAGAGGTGAATGGAATTCCGAGTGTAGCGGTGAAATGCGTAGATATTCGGAGGAACACCAATTGCGAAGGCAGTTCACTGGACCGTGATCGACGCTGAGGAGCGAAAGCTAGGGGAGCAAACA	d__Bacteria; p__Actinobacteriota; c__Acidimicrobiia; o__Actinomarinales; f__Actinomarinaceae; g__Candidatus_Actinomarina; s__uncultured_marine	0.712326	0	0	0	0	0	0	0	0	0	150	0	0	0	0	0	0	0	0	0	0	0	0	0	0	0	0	0	0	0	0	0	0	0	0	0	0	0	0	0	0	0	0	0	0	0
241a73a0dd526e61b0f784dccdd8ee53	v4ASV468	TACGTAGGGAGCAAACGTTGTCCGGATTTATTGGGCGTAAAGGGCTCGTAGGCGGTTCAGCAAGTCGGTCGTGAAAGCCCAGGGCTCAACCCTGGGACGCCGGTCGAAACTGTTGTGACTAGAGTTCGGTAGAGGTGAGTGGAATTCTCGGTGTAGCGGTGGAATGCGCAGATATCGAGAGGAACACCATTAGCGAAGGCGGCTCACTGGGCCGATACTGACGCTGAGGAGCGAAAGCATGGGGAGCAAACA	d__Bacteria; p__Actinobacteriota; c__Acidimicrobiia; o__Actinomarinales; f__uncultured; g__uncultured	1	0	0	42	0	0	45	0	0	0	0	0	0	0	0	0	0	0	0	0	0	0	0	17	0	0	0	0	0	0	24	0	0	0	0	49	0	0	0	0	0	0	0	0	0	0
3075ef41c7261e61c7bf03949fbb1886	v4ASV469	TACGTAGGGGCCAAACGTTGTCCGGATTTATTGGGCGTAAAGGGCTCGTAGGCGGTTCAACAAGTCGGTCGTGAAAGCCCGGGGCTCAACTCCGGGATGCCGGTCGAAACTGTTGTGACTTGAGTTCGGTAGAGGTGAGTGGAATTCTCAGTGTAGCGGTGGAATGCGCAGATATTGAGAGGAACACCATTAGCGAAGGCGGCTCACTGGGCCGATACTGACGCTGAGGAGCGAAAGCGTGGGGAGCAAACA	d__Bacteria; p__Actinobacteriota; c__Acidimicrobiia; o__Actinomarinales; f__uncultured; g__uncultured	1	0	0	0	0	0	0	0	0	0	0	0	0	0	0	0	0	0	0	0	0	0	0	0	0	0	0	0	0	0	0	0	0	0	0	0	0	0	0	0	0	0	0	0	0	0
3e518d76390c6d3f9c01e40899d670cb	v4ASV470	TACGTAGGGGCCAAACGTTGTCCGGATTTATTGGGCGTAAAGGGCTCGTAGGCGGTTCAACAAGTCGGTCGTGAAAGCCCGGGGCTCAACCCCGGGACGCCGGTCGAAACTGTTGTGACTAGGGTCCGGTAGAGGTGAGTGGAATTCTCGGTGTAGCGGTGGAATGCGCAGATATCGAGAGGAACACCAGTAGCGAAGGCGGCTCACTGGGCCGGTACCGACGCTGAGGAGCGAAAGCATGGGGAGCAAACA	d__Bacteria; p__Actinobacteriota; c__Acidimicrobiia; o__Actinomarinales; f__uncultured; g__uncultured	1	0	0	0	0	0	0	0	0	0	0	0	0	0	0	0	0	0	0	0	0	0	0	0	0	0	0	0	0	0	0	0	0	0	0	0	0	0	0	0	0	0	0	0	0	0
42d4af28b1bc4a203b93653c3ecfe07f	v4ASV471	TACGTAGGGAGCAAACGTTGTCCGGATTTATTGGGCGTAAAGGGCTCGTAGGCGGTTCAACAAGTCGGTCGTGAAAGCCCGGGGCTCAACCCCGGGACGCCGGTCGAAACTGTTGTGACTTGAGTTCGGTAGAGGTGAGTGGAATTCTCGGTGTAGCGGTGGAATGCGCAGATATCGAGAGGAACACCCGTAGCGAAGGCGGCTCACTGGGCCGATACTGACGCTGAGGAGCGAAAGCGTGGGGAGCAAACA	d__Bacteria; p__Actinobacteriota; c__Acidimicrobiia; o__Actinomarinales; f__uncultured; g__uncultured	1	0	0	0	0	0	0	0	0	0	0	0	0	0	0	0	0	0	0	0	0	0	0	0	0	0	0	0	0	0	0	0	0	0	0	0	0	0	0	0	0	0	0	0	0	0
86f763d06d58a08ed1a25f7151e8a532	v4ASV472	TACGTAGGGTCCGAGCGTTATCCGGAATCATTGGGCGTAAAGAGCTCGTAGGCGGTTCAGCAAGTCGGCTGTGAAAGTTCGAGGCTCAACCTCGAAATTGCAGTCGATACTGCTGTGACTTGAATTCGGTAGAGGAGAATGGAATTCCCGGTGTAGCGGTGAAATGCGCAGATATCGGGAGGAACACCAGTAGCGAAGGCGGTTCTCTGGGCCGATATTGACGCTGAGGAGCGAAAGCGTGGGGAGCAAACA	d__Bacteria; p__Actinobacteriota; c__Acidimicrobiia; o__Actinomarinales; f__uncultured; g__uncultured	0.999997	0	0	0	0	0	0	0	0	0	0	0	0	0	0	0	0	0	0	0	0	0	0	0	0	0	0	0	0	0	0	0	0	0	0	0	0	0	0	0	0	0	0	0	0	0
adf5594ee52613247f0f1654c8eec1a2	v4ASV473	TACGTAGGGAGCAAACGTTGTCCGGATTTATTGGGCGTAAAGGGCTCGTAGGCGGTTCAACAAGTCGGTCGTGAAAGCCCGGGGCTCAACCCCGGGAGGCCGGTCGAAACTGTTGTGACTAGAGTTCGGTAGAGGTGAGTGGAATTCCCGGTGTAGCGGTGGAATGCGCAGATATCGGGAGGAACACCATTAGCGAAGGCGGCTCACTGGGCCGATACTGACGCTGAGGAGCGAAAGCGTGGGGAGCAAACA	d__Bacteria; p__Actinobacteriota; c__Acidimicrobiia; o__Actinomarinales; f__uncultured; g__uncultured	1	0	0	0	0	0	0	0	0	0	0	0	0	0	0	0	0	0	0	0	0	0	0	0	0	0	0	0	0	0	0	0	0	0	0	0	0	0	0	0	0	0	0	0	0	0
bfe681654d82f9344673b892ac60fed8	v4ASV474	TACGTAGGGTCCTAGCGTTATCCGGAATCATTGGGCGTAAAGAGCTCGTAGGCGGTTCAGCAAGTCGGCTGTGAAAGTCCGAGGCTCAACCTCGGAATTGCAGTCGATACTGCTGTGACTTGAATTCGGTAGAGGAGAATGGAATTCCACGTGTAGCGGTGAAATGCGCAGATATGTGGAGGAACACCAGTAGCGAAGGCGGTTCTCTGGGCCGATATTGACGCTGAGGAGCGAAAGCGTGGGGAGCAAACA	d__Bacteria; p__Actinobacteriota; c__Acidimicrobiia; o__Actinomarinales; f__uncultured; g__uncultured	1	0	0	10	0	0	13	0	0	0	0	0	0	0	0	0	0	0	0	0	0	0	0	0	0	0	0	0	0	0	4	0	0	0	0	0	0	0	0	0	0	0	0	0	0	0
cb8d370db4aa8a379cbcf9de0d4d5573	v4ASV475	TACGTAGGGGGCGAGCGTTGTCCGGATTTATTGGGCGTAAAGAGCTCGTAGGCGGCTCAGCAAGTCGGCCGTGAAAGCCTGAGGCTCAACCTCAGGACGCCGGTCGAAACTGCTGTGGCTAGGGTCCGGTAGAGGAGAGTGGAATTCCCGGTGTAGCGGTGAAATGCGCAGATATCGGGAGGAACACCAGTAGCGAAGGCGGCTCTCTGGGCCGGCACCGACGCTGAGGAGCGAAAGCTAGGGGAGCAAACA	d__Bacteria; p__Actinobacteriota; c__Acidimicrobiia; o__Actinomarinales; f__uncultured; g__uncultured	0.983404	0	0	0	0	0	0	0	0	0	0	0	0	0	0	0	0	0	0	0	0	0	0	0	0	0	0	0	0	0	0	0	0	0	0	0	0	0	0	0	0	0	2	0	0	0
fc6a024ac289175225b92a905841fede	v4ASV476	TACGTAGGGTCCTAGCGTTATCCGGAATCATTGGGCGTAAAGAGCTCGTAGGCGGTTCAGCAAGTCGGCTGTGAAAGTCCGAGGCTCAACCTCGGAATTGCAGTCGATACTGCTGTGACTTGAATTCGGTAGAGGAGATTGGAATTCCACGTGTAGCGGTGAAATGCGCAGATATGTGGAGGAACACCAGTAGCGAAGGCGGATCTCTGGGCCGATATTGACGCTGAGGAGCGAAAGCGTGGGGAGCAAACA	d__Bacteria; p__Actinobacteriota; c__Acidimicrobiia; o__Actinomarinales; f__uncultured; g__uncultured	1	0	0	0	0	0	0	0	0	0	0	0	0	0	0	0	0	0	0	0	0	0	0	60	0	0	0	0	0	0	0	0	0	0	0	0	0	0	0	0	0	0	0	0	0	0
18388a908ca4dd01dd59cc378dd40f1a	v4ASV477	TACGTAGGGGGCGAGCGTTGTCCGGAATTATTGGGCGTAAAGGGCTCGTAGGCGGCTTGGCAAGTCGATCGTGAAAGCCCGGGGCTTAACCCCGGGACGCCGGTCGATACTGCCATGGCTTGGGTCCGGTAGAGGAGAATGGAATTCCCGGTGTAGCGGTGAAATGCGCAGATATCGGGAGGAACACCAACAGCGAAGGCAGTTCTCTGGGCCGGTACCGACGCTGAGGAGCGAAAGCGTGGGGAGCAAACA	d__Bacteria; p__Actinobacteriota; c__Acidimicrobiia; o__Actinomarinales; f__uncultured; g__uncultured; s__uncultured_actinobacterium	0.804816	0	0	0	0	0	0	0	0	0	0	0	0	0	0	0	0	0	0	0	0	0	0	0	0	0	0	0	0	0	0	0	0	0	0	0	0	0	0	0	0	0	0	0	0	0
613c8735f1dd05be4e9685e54977999a	v4ASV478	TACGTAGGGGCCAAACGTTGTCCGGAATTATTGGGCGTAAAGAGCTCGTAGGCGGCTTGACAAGTCGGACGTGAAAACCCGGGGCTCAACCCCGGGACGCCGTTCGAAACTGTCATGGCTAGGGTCCGGTAGAGGTGAGTGGAATTCTAGGTGTAGCGGTGAAATGCGCAGATATCTAGAGGAACACCAGTAGCGAAGGCGGCTCACTGGGCCGGTACCGACGCTGAGGAGCGAAAGCATGGGGAGCAAACA	d__Bacteria; p__Actinobacteriota; c__Acidimicrobiia; o__Actinomarinales; f__uncultured; g__uncultured; s__uncultured_actinobacterium	0.924659	0	0	0	0	0	0	0	0	0	0	0	0	0	0	0	0	0	0	0	0	0	0	0	0	0	0	0	0	0	0	0	0	0	0	0	0	0	0	0	0	0	0	0	0	0
618740e31431f886350b01084404be36	v4ASV479	TACGTAGGGGCCAAGCGTTGTCCGGATTTATTGGGCGTAAAGGGCTCGTAGGCGGTTTGACAAGTCGGACGTGAAAACCCGGGGCTCAACCCCGGGACGCCGTTCGAAACTGTCATGACTAGGGTCCGGTAGAGGTGAGTGGAATTCTCAGTGTAGCGGTGAAATGCGCAGATATTGAGAGGAACACCAGTAGCGAAGGCGGCTCACTGGGCCGGTACCGACGCTGAGGAGCGAAAGCGTGGGGAGCAAACA	d__Bacteria; p__Actinobacteriota; c__Acidimicrobiia; o__Actinomarinales; f__uncultured; g__uncultured; s__uncultured_actinobacterium	0.930447	0	0	0	0	0	0	0	0	0	0	0	0	0	0	0	0	0	0	0	0	0	0	0	0	0	0	0	0	0	0	0	0	0	0	0	0	0	0	0	0	0	0	0	0	0
a5b20f8e5b445b1c0591d9acb7a53675	v4ASV480	TACGTAGGGGCCAAACGTTGTCCGGAATTATTGGGCGTAAAGAGCTCGTAGGCGGCTTGACAAGTCGGACGTGAAATCCCGGGGCTCAACCCCGGGACGCCGTTCGAAACTGTCATGGCTAGGGTCCGGTAGAGGTGAGTGGAATTCTAGGTGTAGCGGTGAAATGCGCAGATATCTAGAGGAACACCAGTAGCGAAGGCGGCTCACTGGGCCGGTACCGACGCTGAGGAGCGAAAGCATGGGGAGCAAACA	d__Bacteria; p__Actinobacteriota; c__Acidimicrobiia; o__Actinomarinales; f__uncultured; g__uncultured; s__uncultured_actinobacterium	0.926347	0	0	0	0	0	0	0	0	0	0	0	0	0	0	0	0	0	0	0	0	0	0	0	0	0	0	0	0	0	0	0	0	0	0	0	0	0	0	0	0	0	0	0	0	0
79fa784991c702738b45c8ee42929905	v4ASV481	TACGTAGGGTGCGAGCGTTATCCGGAATCATTGGGCGTAAAGAGCTCGTAGGCGGTTCAGCAAGTCGGCTGTGAAAGTCCGAGGCTCAACCTCGGAATTGCAGTCGATACTGTTGTGACTCGAGTCCGGTAGAGGAGAATGGAATTCCCGGTGTAGCGGTGAAATGCGCAGATATCGGGAGGAACACCAGTAGCGAAGGCGGTTCTCTGGGCCGGCACTGACGCTGAGGAGCGAAAGCGTGGGGAGCAAACA	d__Bacteria; p__Actinobacteriota; c__Acidimicrobiia; o__Actinomarinales; f__uncultured; g__uncultured; s__uncultured_Actinomycetales	0.940368	0	0	0	0	0	0	0	0	0	0	0	0	0	0	0	0	0	0	0	0	0	0	0	0	0	0	0	0	0	0	0	0	0	0	0	0	0	0	0	0	0	0	0	0	0
f1a07b216ded37fb9bb41296efdfdcd0	v4ASV482	TACGTAGGGGGCAAGCGTTGTCCGGAATCATTGGGCGTAAAGAGCTCGTAGGCGGCTCAGTAAGTCGATCGTGAAATACCGGGGCTCAACCCCGGGAGGTCGGTCGATACTGCTGTGGCTTGAGTCCGGTAGAGGAAGGTGGAATTCCCGGTGTAGCGGTGGAATGCGCAGATATCGGGAGGAACACCAGTAGCGAAGGCGGCCTTCTGGGCCGGCACTGACGCTGAGGAGCGAAAGCGTGGGTAGCAAACA	d__Bacteria; p__Actinobacteriota; c__Acidimicrobiia; o__Actinomarinales; f__uncultured; g__uncultured; s__uncultured_bacterium	0.739915	0	0	0	0	0	0	0	0	0	0	0	0	0	0	0	0	0	0	0	0	0	0	0	0	0	0	0	0	0	0	0	0	0	0	0	0	0	0	0	0	0	0	0	0	0
3df6219b5c1c5603095a1c454997f9f6	v4ASV483	CACGTAGGGGGCAAGCGTTGTCCGGATTTATTGGGCGTAAAGAGCTCGTAGGTGGCTGAGTAAGTCGGGTGTTAAATCTCCAGGCTCAACCTGGAACACCACTCGATACTGCTCTGGCTAGAGTCCGGTAGGGGAGCGTGGAATTCCTGGTGTAGCGGTGAAATGCGCAGATATCAGGAGGAACACCAGCGGCGAAGGCGGCGCTCTGGGCCGGCACTGACACTGAGGAGCGAAAGCATGGGTAGCAAACA	d__Bacteria; p__Actinobacteriota; c__Acidimicrobiia; o__Microtrichales; f__Iamiaceae; g__Iamia; s__metagenome	0.745727	0	0	0	0	0	0	0	0	0	0	0	0	0	0	0	5	0	0	0	0	0	0	0	0	0	0	0	0	0	0	0	0	0	0	0	0	0	0	0	0	0	0	0	0	0
800e2ba5b410a5fb55a6b6d07b6c5fd2	v4ASV484	CACGTAGGGGGCAAGCGTTGTCCGGATTTATTGGGCGTAAAGAGCTCGTAGGTGGCTGAGTAAGTCGGATGTTAAATCTCCAGGCTCAACCTGGAACACCACCCGATACTGCTCTGGCTAGAGTCCGGTAGGGGAGTGTGGAATTCCTGGTGTAGCGGTGAAATGCGCAGATATCAGGAGGAACACCAGCGGCGAAGGCGGCACTCTGGGCCGGTACTGACACTGAGGAGCGAAAGCATGGGTAGCAAACA	d__Bacteria; p__Actinobacteriota; c__Acidimicrobiia; o__Microtrichales; f__Iamiaceae; g__Iamia; s__metagenome	0.760224	3	0	3	0	0	0	0	0	0	0	0	0	0	0	0	0	0	0	0	0	0	0	0	0	0	0	0	0	0	0	0	0	0	0	10	0	0	0	0	0	0	0	0	0	0
202ea47830a8a97c296f2761e2676325	v4ASV485	CACGTAGGCACCGAGCGTTGTCCGGATTTATTGGGCGTAAAGAGCTCGTAGGCGGTTCAGTTAGTCGGGTGTGAAAACTCTGGGCTTAACCCAGAGACGCCACTCGATACTGCTGTGACTTGAGTATGGTAGGGGAGCGGGGAATTCCTGGTGTAGCGGTGAAATGCGCAGATATCAGGAGGAACACCAGTGGCGAAGGCGCCGCTCTGGGCCATTACTGACGCTGAGGAGCGAAAGCATGGGTAGCAAACA	d__Bacteria; p__Actinobacteriota; c__Acidimicrobiia; o__Microtrichales; f__Ilumatobacteraceae	0.999998	0	0	0	0	0	0	0	0	0	0	0	0	0	0	0	0	0	0	0	0	0	0	0	0	0	0	0	0	0	0	0	0	0	0	0	0	328	88	0	22	0	0	0	0	0
39cab4e1cbbf9a0c9caa6e90d7d05027	v4ASV486	CACGTAGGCACCGAGCGTTGTCCGGATTTATTGGGCGTAAAGAGCTCGTAGGCGGTTCAGTTAGTCGGGTGTGAAAACTCTGGGCTTAACCCAGAGACGCCACTCGATACTGCTGTGACTTGAGTATGATAGGGGAGCGGGGAATTCCTGGTGTAGCGGTGAAATGCGCAGATATCAGGAGGAACACCAGTGGCGAAGGCGCCGCTCTGGGCCATAACTGACGCTGAGGAGCGAAAGCATGGGTAGCAAACA	d__Bacteria; p__Actinobacteriota; c__Acidimicrobiia; o__Microtrichales; f__Ilumatobacteraceae	0.999999	0	0	0	0	0	0	0	0	0	0	0	0	0	0	0	0	0	0	0	0	0	0	0	0	0	0	0	0	0	0	15	0	0	0	0	0	0	0	0	0	0	0	0	0	0
47e8903451732dc29c1e56fbc4fc8958	v4ASV487	CACGTAGGCACCAAGCGTTGTCCGGATTTATTGGGCGTAAAGGGCTCGTAGGCTGTTCAGTTAGTCGGGTGTGAAAGGTTTGGGCTTAACCCAGAGACTGCATTCGATACTGCTGTGACTTGAGTTTGGTAGGGGAGCGGGGAATTCCTGGTGTAGCGGTGAAATGCGCAGATATCAGGAGGAACACCGGTGGCGAAGGCGCCGCTCTGGGCCATTACTGACGCTGAGGAGCGAAAGCATGGGTAGCAAACA	d__Bacteria; p__Actinobacteriota; c__Acidimicrobiia; o__Microtrichales; f__Ilumatobacteraceae	0.999932	0	0	0	0	0	0	0	0	18	0	0	0	0	0	0	0	0	0	0	0	0	234	0	0	0	0	0	0	0	0	79	0	0	0	0	0	0	0	0	0	0	0	0	0	0
508a42cfcc5c26db9095da2960a6b036	v4ASV488	CACGTAGGCACCAAGCGTTGTCCGGATTTATTGGGCGTAAAGGGCTCGTAGGCTGTTCAGTTAGTCGGGTGTGAAAGGTTTGGGCTTAACCCAGAGACTGCATTCGATACTGCTGTGACTTGAGTATGGTAGGGGAGCGGGGAATTCCTGGTGTAGCGGTGAAATGCGCAGATATCAGGAGGAACACCGGTGGCGAAGGCGCCGCTCTGGGCCATTACTGACGCTGAGGAGCGAAAGCATGGGTAGCAAACA	d__Bacteria; p__Actinobacteriota; c__Acidimicrobiia; o__Microtrichales; f__Ilumatobacteraceae	0.999872	0	0	4	0	0	0	0	0	0	0	0	0	0	0	0	0	0	0	0	0	0	351	0	60	0	0	0	0	0	0	0	0	0	7	77	0	7	212	0	24	7	3	0	0	18
79dab8ab56f6a777c2cd50143fe2aef7	v4ASV489	CACGTAGGCACCGAGCGTTGTCCGGATTTATTGGGCGTAAAGAGCTCGTAGGCGGTTCAGTTAGTCGGGTGTGAAAACTCTGGGCTTAACCCAGAGACGCCACTCGATACTGCTGTGACTTGAGTATGGTAGGGGAGCGGGGAATTCCTGGTGTAGCGGTGAAATGCGCAGATATCAGGAGGAACACCAGTGGCGAAGGCGCCGCTCTGGGCCATAACTGACGCTGAGGAGCGAAAGCATGGGTAGCAAACA	d__Bacteria; p__Actinobacteriota; c__Acidimicrobiia; o__Microtrichales; f__Ilumatobacteraceae	0.999999	45	0	0	0	0	0	0	0	24	0	0	0	5	0	0	0	0	0	0	0	0	196	0	0	0	0	0	0	0	0	0	0	0	9	0	0	137	0	0	0	0	0	0	0	0
d7f4ef7ad86f773651764cfacb9396c6	v4ASV490	CACGTAGGCACCAAGCGTTGTCCGGATTTATTGGGCGTAAAGAGCTCGTAGGCGGTTCAGTTAGTCGGGTGTGAAAACTCTGGGCTTAACCCAGAGACGCCACTCGATACTGCTGTGACTAGAGTGCGGTAGGGGAGCGGGGAATTCCTAGTGTAGCGGTGAAATGCGCAGATATTAGGAGGAACACCAGTGGCGAAGGCGCCGCTCTGGGCCGTAACTGACGCTGAGGAGCGAAAGCGTGGGTAGCAAACA	d__Bacteria; p__Actinobacteriota; c__Acidimicrobiia; o__Microtrichales; f__Ilumatobacteraceae	1	0	0	0	0	0	0	0	0	0	7	0	0	0	0	0	0	0	0	0	0	0	0	0	0	0	0	0	0	0	0	0	0	0	0	0	0	0	0	0	0	0	0	0	0	0
0e99149bf5c6038e5d23ed3467d203fb	v4ASV491	CACGTAGGCACCAAGCGTTGTCCGGATTTATTGGGCGTAAAGAGCTCGTAGGCGGTTCAGTTAGTCGGGTGTGAAAACTCTGGGCTCAACCCAGAGACGCCACCCGATACTGCTGTGACTAGAGTACGGTAGGGGAGTGGGGAATTCCTGGTGTAGCGGTGAAATGCGCAGATATCAGGAGGAACACCAGTGGCGAAGGCGCCACTCTGGGCCGTAACTGACGCTGAGGAGCGAAAGCATGGGTAGCAAACA	d__Bacteria; p__Actinobacteriota; c__Acidimicrobiia; o__Microtrichales; f__Ilumatobacteraceae; g__Ilumatobacter	0.921451	0	0	0	0	0	0	0	0	0	0	0	0	0	0	0	0	0	0	0	0	0	0	0	0	0	0	0	0	0	12	0	0	0	0	0	0	0	0	0	0	0	0	0	0	0
246494cf519eaeac540564b14efd4413	v4ASV492	CACGTAGGCACCAAGCGTTATCCGGATTTATTGGGCGTAAAGAGCTCGTAGGCGGTTCAGTCAGTCGGGTGTGAAAACTTGAGGCTCAACCTCAAGAGGTCACCCGATACTACTGTGACTAGAGTGCGGTAGGGGAGCGGGGAATTCCTGGTGTAGCGGTGAAATGCGCAGATATCAGGAGGAACACCAGTGGCGAAGGCGCCGCTCTGGGCCGTAACTGACGCTGAGGAGCGAAAGCATGGGTAGCAAACA	d__Bacteria; p__Actinobacteriota; c__Acidimicrobiia; o__Microtrichales; f__Ilumatobacteraceae; g__Ilumatobacter	0.999937	0	0	5	0	0	0	0	8	0	0	0	0	0	0	0	0	0	22	0	0	9	0	0	0	0	0	81	0	0	0	15	0	0	0	152	0	0	0	0	0	0	0	0	21	0
2cfeadc20cd309274eef485481ee0f08	v4ASV493	CACGTAGGCACCAAGCGTTATCCGGATTTATTGGGCGTAAAGAGCTCGTAGGCGGTTTGGTAAGTCGGGTGTGAAAACTCTGGGCTCAACCCAGAGAGGCCACCCGATACTGCTATGACTAGAGTACGGTAGGGGAGCGGGGAATTCATGGTGTAGCGGTGAAATGCGCAGATATCATGAGGAACACCAGCGGCGAAGGCGCCGCTCTGGGCCGTAACTGACGCTGAGGAGCGAAAGCATGGGTAGCAAACA	d__Bacteria; p__Actinobacteriota; c__Acidimicrobiia; o__Microtrichales; f__Ilumatobacteraceae; g__Ilumatobacter	1	0	0	0	0	0	0	0	0	0	0	0	0	0	0	0	0	0	0	0	0	0	0	0	0	0	0	0	0	0	0	0	0	0	0	0	0	0	0	0	0	0	0	0	0	0
2dc25c1509460b3ddbbfc705326e3550	v4ASV494	CACGTAGGCACCAAGCGTTATCCGGATTTATTGGGCGTAAAGAGCTCGTAGGCGGTTCGGTAAGTCGGGTGTGAAAATCCAAGGCTCAACCTTGGGACGCCACCCGATACTGCTGTGACTCGAGTGCGGTAGGGGAGCGGGGAATTCCTGGTGTAGCGGTGAAATGCGCAGATATCAGGAGGAACACCAGTGGCGAAGGCGCCGCTCTGGGCCGTAACTGACGCTGAGGAGCGAAAGCATGGGTAGCAAACA	d__Bacteria; p__Actinobacteriota; c__Acidimicrobiia; o__Microtrichales; f__Ilumatobacteraceae; g__Ilumatobacter	0.996623	0	0	0	0	0	0	0	0	0	0	0	0	0	0	0	0	0	0	0	0	0	0	0	0	0	0	0	0	0	0	0	0	0	0	0	0	0	0	0	0	0	0	0	0	0
47a7361ad070e686f9af47bdbea4584a	v4ASV495	CACGTAGGCACCAAGCGTTGTCCGGATTTATTGGGCGTAAAGAGCTCGTAGGCGGTTCGGTAAGTCGGGTGTGAAAACTCTGGGCTCAACCCAGAGACGCCACCCGATACTGCTGTGACTTGAGTACGGTAGGGGAGTGGGGAATTCCTGGTGTAGCGGTGAAATGCGCAGATATCAGGAGGAACACCAGTGGCGAAGGCGCCACTCTGGGCCGTAACTGACGCTGAGGAGCGAAAGCATGGGTAGCAAACA	d__Bacteria; p__Actinobacteriota; c__Acidimicrobiia; o__Microtrichales; f__Ilumatobacteraceae; g__Ilumatobacter	0.927796	0	0	0	0	0	0	0	0	0	0	0	0	0	0	0	0	0	0	0	0	0	0	0	0	0	0	0	0	0	0	0	0	0	0	0	0	0	0	0	0	0	0	0	0	0
640976c300102bc4a4c772cfb48f282b	v4ASV496	CACGTAGGCACCAAGCGTTATCCGGATTCATTGGGCGTAAAGAGCTCGTAGGCGGTTCGGTAAGTCGGGTGTGAAAATCCAAGGCTCAACCTTGGGACGCCACCCGATACTGCTGTGACTCGAGTGCGGTAGGGGAGCGGGGAATTCCTGGTGTAGCGGTGAAATGCGCAGATATCAGGAGGAACACCAGTGGCGAAGGCGCCGCTCTGGGCCGTAACTGACGCTGAGGAGCGAAAGCATGGGTAGCAAACA	d__Bacteria; p__Actinobacteriota; c__Acidimicrobiia; o__Microtrichales; f__Ilumatobacteraceae; g__Ilumatobacter	0.992463	0	0	0	0	0	0	0	0	0	0	0	0	0	0	0	0	0	0	0	0	0	0	0	0	0	0	0	0	0	0	0	0	0	0	0	0	0	0	0	0	0	0	0	0	0
9abee704f253fde504ac376aa2cb509b	v4ASV497	CACGTAGGCACCAAGCGTTATCCGGATTTATTGGGCGTAAAGAGCTCGTAGGCGGTTCAGTCAGTCGGGTGTGAAAACTTGAGGCTTAACCTCAAGAGGTCACCCGATACTACTGTGACTAGAGTGCGGTAGGGGAGCGGGGAATTCCTGGTGTAGCGGTGAAATGCGCAGATATCAGGAGGAACACCAGTGGCGAAGGCGCCGCTCTGGGCCGTAACTGACGCTGAGGAGCGAAAGCATGGGTAGCAAACA	d__Bacteria; p__Actinobacteriota; c__Acidimicrobiia; o__Microtrichales; f__Ilumatobacteraceae; g__Ilumatobacter	0.999995	0	0	0	0	0	0	0	0	0	0	0	0	0	0	0	0	0	0	0	0	0	0	0	0	0	0	0	0	0	0	0	0	0	0	0	0	0	0	0	0	0	0	0	0	0
af43988f0d1bef6d350355cc0e9cc9f9	v4ASV498	CACGTAGGCACCAAGCGTTGTCCGGATTTATTGGGCGTAAAGAGCTCGTAGGCGGTTCAGTTAGTCGGGTATGAAAACTCTGGGCTCAACCCAGAGAGGCTACCCGATACTGCTGTGACTAGAGTACGGTAGGGGAGTGGGGAATTCCTGGTGTAGCGGTGAAATGCGCAGATATCAGGAGGAACACCAGTGGCGAAGGCGCCACTCTGGGCCGTAACTGACGCTGAGGAGCGAAAGCATGGGTAGCAAACA	d__Bacteria; p__Actinobacteriota; c__Acidimicrobiia; o__Microtrichales; f__Ilumatobacteraceae; g__Ilumatobacter	0.957662	0	0	0	0	0	0	0	0	0	0	0	0	0	0	0	0	0	0	0	0	0	0	0	0	0	0	0	0	0	0	0	0	0	0	0	0	0	0	0	0	0	0	0	0	0
f6d261c37e3172daafc52624705807b4	v4ASV499	CACGTAGGCACCAAGCGTTGTCCGGATTTATTGGGCGTAAAGAGCTCGTAGGCGGTTCAGTAAGTCGGGTGTGAAAACTCTGGGCTCAACCCAGAGACGCCACCCGATACTGCTGTGACTTGAGTACGGTAGGGGAGCGGGGAATTCCTGGTGTAGCGGTGAAATGCGCAGATATCAGGAGGAACACCAGTGGCGAAGGCGCCGCTCTGGGCCGTAACTGACGCTGAGGAGCGAAAGCATGGGTAGCAAACA	d__Bacteria; p__Actinobacteriota; c__Acidimicrobiia; o__Microtrichales; f__Ilumatobacteraceae; g__Ilumatobacter	0.933291	0	0	0	0	0	0	0	0	0	0	0	0	0	0	0	0	0	0	0	0	0	0	0	0	0	0	0	0	0	0	0	0	0	0	0	0	0	0	0	0	0	0	0	0	0
fe0077eec5ec7af19fc39cad0b8161cd	v4ASV500	CACGTAGGCACCAAGCGTTATCCGGATTTATTGGGCGTAAAGAGCTCGTAGGCGGTTCGGTAAGTCGGGTGTGAAAACTTGAGGCTCAACCTCAAGACGCCACCCGATACTGCTGTGACTCGAGTGCAGTAGGGGAGCAGGGAATTCCTGGTGTAGCGGTGAAATGCGCAGATATCAGGAGGAACACCAGTGGCGAAGGCGCTGCTCTGGGCTGTAACTGACGCTGAGGAGCGAAAGCATGGGTAGCAAACA	d__Bacteria; p__Actinobacteriota; c__Acidimicrobiia; o__Microtrichales; f__Ilumatobacteraceae; g__Ilumatobacter	0.994548	0	0	0	0	0	0	0	0	0	0	0	0	0	0	0	0	0	0	0	0	0	0	0	0	0	0	0	0	0	0	0	0	0	0	0	0	0	0	0	0	0	0	0	0	0
620c97842223f2faf78b4e4380de3a8f	v4ASV501	CACGTAGGCACCGAGCGTTATCCGGATTTATTGGGCGTAAAGAGCTCGTAGGCGGTTCAGTCAGTCGGGTGTGAAAACTTGAGGCTTAACCTCAAGAGGCCACTCGATACTACTGTGACTAGAGTGCGGTAGGGGAGCGGGGAATTCCTGGTGTAGCGGTGAAATGCGCAGATATCAGGAGGAACACCAGTGGCGAAGGCGCCGCTCTGGGCCGTAACTGACGCTGAGGAGCGAAAGCATGGGTAGCAAACA	d__Bacteria; p__Actinobacteriota; c__Acidimicrobiia; o__Microtrichales; f__Ilumatobacteraceae; g__Ilumatobacter; s__Ilumatobacter_coccineus	0.996732	0	0	0	0	0	0	0	0	0	0	0	0	0	0	0	0	0	0	0	0	0	0	0	0	0	0	0	0	0	0	16	0	0	0	0	0	0	0	0	0	0	0	0	0	0
5abb8c6fba4fd741420b5a0bceb6373d	v4ASV502	CACGTAGGCACCAAGCGTTGTCCGGATTTATTGGGCGTAAAGAGCTCGTAGGCGGTTTTGTAAGTCGGGTGTGAAAACTCTGGGCTCAACCCAGAGAGGCCACCCGATACTGCAATGACTTGAGTACGGTAGGGGAGCGGGGAATTCCTGGTGTAGCGGTGAAATGCGCAGATATCAGGAGGAACACCAGTGGCGAAGGCGCCGCTCTGGGCCGTAACTGACGCTGAGGAGCGAAAGCATGGGTAGCAAACA	d__Bacteria; p__Actinobacteriota; c__Acidimicrobiia; o__Microtrichales; f__Ilumatobacteraceae; g__Ilumatobacter; s__Ilumatobacter_fluminis	0.904558	0	0	0	0	0	0	0	0	0	0	0	0	0	0	0	0	0	0	0	0	0	0	0	0	0	0	0	0	0	5	0	0	0	0	31	0	0	0	0	0	0	0	0	0	0
55482900946d09906b0faecf77948111	v4ASV503	CACGTAGGCACCAAGCGTTATCCGGATTTATTGGGCGTAAAGAGCTCGTAGGCGGTTCAGTCAGTCGGGTGTGAAAACTTGAGGCTTAACCTCAAGAGGTCACTCGATACTACTGTGACTAGAGTGCGGTAGGGGAGCGGGGAATTCCTGGTGTAGCGGTGAAATGCGCAGATATCAGGAGGAACACCAGTGGCGAAGGCGCCGCTCTGGGCCGTAACTGACGCTGAGGAGCGAAAGCATGGGTAGCAAACA	d__Bacteria; p__Actinobacteriota; c__Acidimicrobiia; o__Microtrichales; f__Ilumatobacteraceae; g__Ilumatobacter; s__Ilumatobacter_nonamiensis	0.773674	0	0	0	0	0	0	0	0	0	0	0	0	0	0	0	0	0	0	0	0	0	0	0	0	0	0	0	0	0	0	0	0	0	0	0	0	0	0	0	0	0	0	0	0	0
8f53c613436875efb926331c0522c500	v4ASV504	CACGTAGGCACCAAGCGTTATCCGGATTTATTGGGCGTAAAGAGCTCGTAGGCGGTTCAGTCAGTCGGATGTGAAAACTTGAGGCTTAACCTCAAGAGGTCATTCGATACTACTGTGACTAGAGTGCGGTAGGGGAGCGGGGAATTCCTGGTGTAGCGGTGAAATGCGCAGATATCAGGAGGAACACCAGTGGCGAAGGCGCCGCTCTGGGCCGTAACTGACGCTGAGGAGCGAAAGCATGGGTAGCAAACA	d__Bacteria; p__Actinobacteriota; c__Acidimicrobiia; o__Microtrichales; f__Ilumatobacteraceae; g__Ilumatobacter; s__Ilumatobacter_nonamiensis	0.730735	33	0	0	0	0	0	0	0	0	0	0	0	0	0	0	0	23	0	0	0	0	338	0	8	0	0	0	0	0	0	219	0	0	0	47	0	0	23	0	36	0	0	0	0	242
66868fa600f8c5bc7cc0bc1623eedf26	v4ASV505	CACGTAGGCACCAAGCGTTATCCGGATTTATTGGGCGTAAAGAGCTCGTAGGCGGTTCGGTAAGTCGGGTGTGAAAATCCAAGGCTCAACCTTGGGACGCCACCCGATACTGCTGTGACTAGAGTGCAGTAGGGGAGCAGGGAATTCCTGGTGTAGCGGTGAAATGCGCAGATATCAGGAGGAACACCAGTGGCGAAGGCGCTGCTCTGGGCTGTAACTGACGCTGAGGAGCGAAAGCATGGGTAGCAAACA	d__Bacteria; p__Actinobacteriota; c__Acidimicrobiia; o__Microtrichales; f__Ilumatobacteraceae; g__Ilumatobacter; s__uncultured_actinobacterium	0.950587	0	0	0	0	0	0	0	0	0	0	0	0	0	0	0	0	0	0	0	0	0	0	0	0	0	0	0	0	0	0	0	0	0	0	0	0	0	0	0	0	0	0	0	0	0
e6116e4e283bfbd723b8a393fe765d46	v4ASV506	CACGTAGGCACCAAGCGTTATCCGGATTTATTGGGCGTAAAGAGCTCGTAGGCGGTTCAGTCAGTCGGGTGTGAAAACTTGAGGCTTAACCTCAAGAGGTCACTCGATACTGCTGTGACTAGAGTGCGGTAGGGGAGCGGGGAATTCCTGGTGTAGCGGTGAAATGCGCAGATATCAGGAGGAACACCAGTGGCGAAGGCGCCGCTCTGGGCCGTAACTGACGCTGAGGAGCGAAAGCATGGGTAGCAAACA	d__Bacteria; p__Actinobacteriota; c__Acidimicrobiia; o__Microtrichales; f__Ilumatobacteraceae; g__Ilumatobacter; s__uncultured_marine	0.792828	0	0	0	0	0	0	0	0	0	0	0	0	0	0	0	0	0	0	0	0	0	0	0	0	0	0	0	0	0	0	0	0	0	0	41	15	0	0	6	0	0	0	0	0	0
9554bcd25875192244173a40e05eac96	v4ASV507	CACGTAGGGCGCAAGCGTTGTCCGGATTTATTGGGCGTAAAGAGCTCGTAGGCGGTTTCGTAAGTCGGGTGTGAAAACTCAGGGCTCAACTCTGAGACGCCACTCGATACTGCGATGACTTGAGTCCGGTAGGGGAGCAGGGAATTCCTGGTGTAGCGGTGAAATGCGCAGATATCAGGAGGAACACCATTAGCGAAGGCGCTGCTCTGGGCCGGTACTGACGCTGAGGAGCGAAAGCATGGGGAGCGAACA	d__Bacteria; p__Actinobacteriota; c__Acidimicrobiia; o__Microtrichales; f__Ilumatobacteraceae; g__uncultured; s__uncultured_bacterium	0.983116	0	0	0	0	0	0	0	0	0	0	0	0	0	0	0	0	0	0	0	0	0	0	0	0	0	0	0	0	0	0	0	0	0	0	0	0	0	0	0	0	0	0	0	0	0
69748b9bb799b89b5ceceedc8aeb8095	v4ASV508	CACGTAGGGAGCAAGCGTTGTCCGGATTTATTGGGCGTAAAGAGCTCGTAGGTTGTTCAGTAAGTCGGAAGTGAAATCTCGGGGCTTAACCCCGGGCTGCTTCCGATACTGCTGTGACTAGAGTTCGGTAGAGGAGTGTGGAATTCCTGGTGTAGCGGTGGAATGCGCAGATATCAGGAGGAACACCAACAGCGAAGGCAGCACTCTGGGCCGATACTGACACTGAGGAGCGAAAGCGTGGGGAGCAAACA	d__Bacteria; p__Actinobacteriota; c__Acidimicrobiia; o__Microtrichales; f__Microtrichaceae	0.994885	0	0	0	0	0	0	0	0	0	0	0	0	0	0	0	0	0	0	0	0	0	8	0	0	0	0	0	0	0	0	0	0	0	0	0	0	0	0	0	0	0	0	0	0	0
f30f9ad039a56f0eedfa159fcba0e460	v4ASV509	CACGTAGGGAGCAAGCGTTGTCCGGATTTATTGGGCGTAAAGAGCTCGTAGGTTGTTCAGTAAGTCGGAAGTGAAATCTCGGGGCTTAACCCCGGGCTGCTTCCGATACTGCTGTGACTTGAGTTCGGTAGAGGAGTGTGGAATTCCTGGTGTAGCGGTGGAATGCGCAGATATCAGGAGGAACACCAACAGCGAAGGCAGCACTCTGGGCCGATACTGACACTGAGGAGCGAAAGCGTGGGGAGCAAACA	d__Bacteria; p__Actinobacteriota; c__Acidimicrobiia; o__Microtrichales; f__Microtrichaceae	0.997165	0	0	0	0	0	0	0	0	0	0	0	0	0	0	0	0	0	0	0	0	0	0	0	5	0	0	0	0	0	0	0	0	0	0	0	0	0	0	0	0	0	0	0	0	0
78ee163b90dbd5ee3670bc7744d73867	v4ASV510	TACGTAGGGGACAAGCGTTGTCCGGATTCATTGGGCGTAAAGAGCTCGTAGGCGGTTCAGTAAGTTGGGTGTGAAAGCTCCGGGCTCAACCCGGAGAGGCCACTCAATACTGCTGTGACTAGAGTCCAGTAGAGGAGCGTGGAACTCCTGGTGTAGCGGTGAAATGCGCAGATATCAGGAAGAACACCAGCAGCGAAGGCGGCGCTCTGGGCTGGTACTGACGCTGAGGAGCGAAAGCATGGGTAGCAAACA	d__Bacteria; p__Actinobacteriota; c__Acidimicrobiia; o__Microtrichales; f__Microtrichaceae; g__IMCC26207; s__uncultured_bacterium	0.960341	0	0	0	0	0	0	0	0	0	0	0	0	0	0	0	0	0	0	0	0	0	0	0	0	0	0	0	0	0	0	0	0	0	0	0	0	0	0	0	0	0	0	0	0	0
01e55fcbf5c5a7387c2ae8ceb9e97689	v4ASV511	CACGTAGGGAGCAAGCGTTGTCCGGATTTATTGGGCGTAAAGAGCTCGTAGGTTGTTCAGTAAGTCGGATGTGAAATCTCGGGGCTTAACCCCGGGCTGCATCCGATACTGCTGTGACTAGAGTTCGGTAGAGGAGTGTGGAATTCCTGGTGTAGCGGTGGAATGCGCAGATATCAGGAGGAACACCAACAGCGAAGGCAGCACTCTGGGCCGATACTGACACTGAGGAGCGAAAGCGTGGGGAGCAAACA	d__Bacteria; p__Actinobacteriota; c__Acidimicrobiia; o__Microtrichales; f__Microtrichaceae; g__Sva0996_marine_group	0.818544	0	0	0	0	0	0	0	0	0	0	0	0	0	0	0	0	0	0	0	0	0	0	0	0	0	0	0	0	0	0	0	0	0	5	0	0	0	0	0	0	0	0	0	0	0
04683ddd8a2c5a436125a91d23ae32bb	v4ASV512	CACGTAGGGAGCGAGCGTTGTCCGGATTTATTGGGCGTAAAGAGCTCGTAGGTTGTTCAGTAAGTCGGATGTGAAATTCTGGGGCTTAACCCTGGGTTGCATCTGATACTGCTGTGACTTGAGTTCGGTAGAGGAGTGTGGAATTCCTGGTGTAGCGGTGGAATGCGCAGATATCAGGAGGAACACCGACAGCGAAGGCAGCACTCTGGGCCGATACTGACACTGAGGAGCGAAAGCGTGGGGAGCAAACA	d__Bacteria; p__Actinobacteriota; c__Acidimicrobiia; o__Microtrichales; f__Microtrichaceae; g__Sva0996_marine_group	0.960906	0	0	0	0	0	0	0	0	0	0	0	0	0	0	0	0	20	0	0	0	0	0	0	0	0	0	0	0	0	0	0	0	0	0	0	0	0	0	0	0	0	0	0	0	0
1ece12c8d3f8f3079d50f83c7708caad	v4ASV513	CACGTAGGGCGCAAGCGTTGTCCGGATTTATTGGGCGTAAAGAGCTCGTAGGCGGTTTGGTAAGTCGGGTGTGAAAACTCAGGGCTCAACTCTGAGACGCCACCCGATACTGCCATGACTTGAGTACGGTAGAGGAGTGTGGAATTCCTGGTGTAGCGGTGAAATGCGCAGATATCAGGAGGAACACCAGTAGCGAAGGCGGCACTCTGGGCCGATACTGACGCTGAGGAGCGAAAGCATGGGGAGCGAACA	d__Bacteria; p__Actinobacteriota; c__Acidimicrobiia; o__Microtrichales; f__Microtrichaceae; g__Sva0996_marine_group	0.924338	0	0	0	0	0	0	0	0	0	0	0	0	0	0	0	0	0	0	0	0	0	0	0	0	0	0	0	0	0	0	0	0	0	0	0	0	0	0	0	0	0	0	0	9	0
37eb8f75a88b9eafd5dfc77bd4bd6359	v4ASV514	CACGTAGGGACCAAGCGTTGTCCGGATTTATTGGGCGTAAAGAGCTCGTAGGCTGTTCTGTAAGTCGGATGTGAAAACTCAGGGCTCAACCCTGAGACGCCATCCGATACTGCAGTGACTAGAGTCCGGTAGAGGAAGATGGAATTCCTGGTGTAGCGGTGGAATGCGCAGATATCAGGAGGAACACCAATGGCGAAGGCAGTCTTCTGGGCCGGTACTGACGCTGAGGAGCGAAAGCATGGGGAGCAAACA	d__Bacteria; p__Actinobacteriota; c__Acidimicrobiia; o__Microtrichales; f__Microtrichaceae; g__Sva0996_marine_group	0.999935	0	0	0	0	0	0	0	0	0	0	0	0	0	0	0	0	0	0	0	0	0	0	0	0	0	0	0	0	0	0	0	0	0	0	0	0	0	0	0	0	0	0	0	0	0
58eff3e1b55729458d538b2cb124d565	v4ASV515	CACGTAGGGGGCAAGCGTTGTCCGGATTTATTGGGCGTAAAGGGCTCGTAGGCTGTTCAGTAAGTCAGGTGTGAAAACCCAAGGCTCAACCTTGGGACGCCACTTGATACTGCTGTGACTAGAGTCCGGTAGAGGAGATTGGAATTCCTGGTGTAGCGGTGAAATGCGCAGATATCAGGAGGAACACCAACGGCGAAGGCAGATCTCTGGGCCGGTACTGACGCTGAGGAGCGAAAGCATGGGGAGCGAACA	d__Bacteria; p__Actinobacteriota; c__Acidimicrobiia; o__Microtrichales; f__Microtrichaceae; g__Sva0996_marine_group	0.999939	0	0	0	0	0	0	0	0	0	0	0	0	0	0	0	0	0	0	0	0	0	0	0	0	0	0	0	0	0	0	0	0	0	0	0	2	0	0	0	0	0	0	0	0	0
6990d5cc7b37de15e00dd4c71e77b911	v4ASV516	TACGTAGGGACCAAGCGTTGTCCGGAATTATTGGGCGTAAAGAGCTCGTAGGCGGTTCGGTAAGTCGGGTGTGAAAATCCAGGGCTCAACCCTGGGACGCCACCCGATACTGCTGTGACTAGAGTCCGGTAGAGGAGCGTGGAATTCCTGGTGTAGCGGTGAAATGCGCAGATATCAGGAGGAACACCAGCGGCGAAGGCGGCGCTCTGGGCCGGTACTGACGCTGAGGAGCGAAGGCGTGGGGAGCAAACA	d__Bacteria; p__Actinobacteriota; c__Acidimicrobiia; o__Microtrichales; f__Microtrichaceae; g__Sva0996_marine_group	0.995909	0	0	0	0	0	0	0	0	0	0	0	0	0	0	0	0	0	0	0	0	0	0	0	0	0	0	0	0	0	0	0	0	0	0	0	0	0	0	0	0	0	0	0	0	0
69e9928ca9c0078e29b579fbab1b19e7	v4ASV517	CACGTAGGGGACAAGCGTTGTCCGGATTTATTGGGCGTAAAGAGCTCGTAGGTGGTTCCGTAAGTCGGATGTGAAAACTCAAGGCTCAACCTTGAGACGCCATCCGATACTGCGGTGACTTGAGTTCGGTAGAGGAGTGTGGAATTCCTGGTGTAGCGGTGAAATGCGCAGATATCAGGAGGAACACCGACAGCGAAGGCAGCACTCTGGGCCGATACTGACACTGAGGAGCGAAAGCGTGGGGAGCAAACA	d__Bacteria; p__Actinobacteriota; c__Acidimicrobiia; o__Microtrichales; f__Microtrichaceae; g__Sva0996_marine_group	0.969847	0	0	0	0	0	0	0	0	0	0	0	0	0	0	0	0	0	0	0	0	0	0	4	0	0	0	0	0	0	0	0	0	0	0	0	0	0	0	0	0	0	0	0	0	0
80598f116831b970458d09f7fb067d22	v4ASV518	CACGTAGGGGGCAAGCGTTGTCCGGATTTATTGGGCGTAAAGAGCTCGTAGGCTGTTCAGTAAGTCAGGTGTGAAAACCCAAGGCTCAACCTTGGGACGCCACTTGATACTGCTGTGACTAGAGTCCGGTAGAGGAGATTGGAATTCCTGGTGTAGCGGTGAAATGCGCAGATATCAGGAGGAACACCAACGGCGAAGGCAGATCTCTGGGCCGGTACTGACGCTGAGGAGCGAAAGCATGGGGAGCGAACA	d__Bacteria; p__Actinobacteriota; c__Acidimicrobiia; o__Microtrichales; f__Microtrichaceae; g__Sva0996_marine_group	0.999923	0	0	0	0	0	0	0	0	0	0	0	0	0	0	0	0	0	0	0	0	0	0	0	0	0	0	0	0	0	0	0	0	0	0	0	0	0	0	0	0	2	0	0	0	0
85fea385472015885eaa6e8fc089d944	v4ASV519	CACGTAGGGACCAAGCGTTGTCCGGATTTATTGGGCGTAAAGAGCTCGTAGGCGGTTCTGTAAGTCGGATGTGAAAACTCAGGGCTCAACCCTGAGACGCCATCCGATACTGCAGTGACTAGAGTCCGGTAGAGGAAGATGGAATTCCTGGTGTAGCGGTGGAATGCGCAGATATCAGGAGGAACACCAATGGCGAAGGCAGTCTTCTGGGCCGGTACTGACGCTGAGGAGCGAAAGCATGGGGAGCAAACA	d__Bacteria; p__Actinobacteriota; c__Acidimicrobiia; o__Microtrichales; f__Microtrichaceae; g__Sva0996_marine_group	0.999946	0	0	0	0	0	0	0	0	0	0	0	0	0	0	0	0	0	0	0	0	0	0	0	0	0	0	0	0	0	0	0	0	0	0	0	0	0	0	0	0	0	0	0	0	0
9087de2f8b25009ab44f245027d00654	v4ASV520	CACGTAGGGAGCAAGCGTTGTCCGGATTTATTGGGCGTAAAGAGCTCGTAGGTTGTTCAGTAAGTCGGATGTGAAATCCTGGGGCTTAACCCTGGGCTGCATCCGATACTGCTGTGACTAGAGTTCGGTAGAGGAGTGTGGAATTCCTGGTGTAGCGGTGGAATGCGCAGATATCAGGAGGAACACCAACAGCGAAGGCAGCACTCTGGGCCGATACTGACACTGAGGAGCGAAAGCGTGGGGAGCAAACA	d__Bacteria; p__Actinobacteriota; c__Acidimicrobiia; o__Microtrichales; f__Microtrichaceae; g__Sva0996_marine_group	0.795148	0	0	0	0	0	0	0	0	91	0	0	0	0	0	0	0	0	0	0	0	0	0	0	0	0	0	0	0	0	0	0	0	0	0	0	0	0	0	0	0	0	0	0	0	0
a86ee3e605859b249121726d101abcce	v4ASV521	CACGTAGGGGGCAAGCGTTGTCCGGATTTATTGGGCGTAAAGAGCTCGTAGGCTGTTCAGTAAGTCAGGTGTGAAAACCCAAGGCTCAACCTTGGGACGCCACTTGATACTGCTGTGACTAGAGTCCGGTAGAGGAGATTGGAATTCCTGGTGTAGCGGTGAAATGCGCAGATATCAGGAGGAACACCAACGGCGAAGGCAGATCTCTGGGCCGGTACTGACGCTGAGGAGCGAAAGCGTGGGGAGCAAACA	d__Bacteria; p__Actinobacteriota; c__Acidimicrobiia; o__Microtrichales; f__Microtrichaceae; g__Sva0996_marine_group	0.999787	0	0	0	0	0	0	0	0	0	0	0	0	0	0	0	0	0	0	0	0	0	0	14	0	0	0	0	0	0	0	0	0	0	0	0	0	0	0	0	0	0	0	0	0	0
c7445c78fc43a8baac524c0e18ce31b3	v4ASV522	CACGTAGGGGGCGAGCGTTGTCCGGATTTATTGGGCGTAAAGAGCTCGTAGGCTGTTCAGTAAGTCGGGTGTGAAAACTCAGGGCTCAACCCTGAGACGCCACCCGATACTGCTGTGACTAGAGTCCGGTAGAGGAGTATGGAATTCCTGGTGTAGCGGTGAAATGCGCAGATATCAGGAGGAACACCAACGGCGAAGGCAGTACTCTGGGCCGGCACTGACGCTGAGGAGCGAAAGCGTGGGGAGCAAACA	d__Bacteria; p__Actinobacteriota; c__Acidimicrobiia; o__Microtrichales; f__Microtrichaceae; g__Sva0996_marine_group	0.709002	0	0	0	0	0	0	0	0	0	0	0	0	0	0	0	0	14	0	0	0	0	54	0	0	0	0	0	0	0	0	0	0	0	0	0	0	0	0	0	0	0	0	0	0	0
dbc9ced54b2212bf81d9b696b28c0bf9	v4ASV523	CACGTAGGGTCCAAGCGTTGTCCGGATTCATTGGGCGTAAAGAGCTCGTAGGCGGTTTTGTAAGTCGGGTGTGAAAACTCAGGGCTCAACCCTGAGACGCCACCCGATACTGCAATGACTCGAGTCCGGTAGGGGAGCATGGAATTCCTGGTGTAGCGGTGAAATGCGCAGATATCAGGAGGAACACCAGTAGCGAAGGCGGTGCTCTGGGCCGGTACTGACGCTGAGGAGCGAAAGCGTGGGGAGCGAACA	d__Bacteria; p__Actinobacteriota; c__Acidimicrobiia; o__Microtrichales; f__Microtrichaceae; g__Sva0996_marine_group	0.998245	0	0	0	0	0	0	0	0	0	0	0	0	0	7	0	0	0	0	0	0	0	0	0	0	0	0	0	0	0	0	0	0	0	0	0	0	0	0	0	0	0	0	0	0	0
f685d5ee7b8f8cb81f0ecb9cc1341fa2	v4ASV524	CACGTAGGGAGCAAGCGTTGTCCGGATTTATTGGGCGTAAAGAGCTCGTAGGTGGTTCAGTAAGTCGGATGTGAAAACTCAAGGCTCAACCTTGAGACGCCATCCGATACTGCTGTGACTTGAGTTCGGTAGAGGAGTGTGGAATTCCTGGTGTAGCGGTGAAATGCGCAGATATCAGGAGGAACACCAACAGCGAAGGCAGCACTCTGGGCCGATACTGACACTGAGGAGCGAAAGCATGGGGAGCAAACA	d__Bacteria; p__Actinobacteriota; c__Acidimicrobiia; o__Microtrichales; f__Microtrichaceae; g__Sva0996_marine_group	0.997096	0	0	0	0	0	0	0	0	0	0	0	0	0	0	0	0	0	0	0	0	0	8	0	0	0	0	0	0	0	0	0	0	0	0	6	0	0	0	0	0	4	0	0	0	0
f923a079cc1c2c7c8206e66d2f01d3fb	v4ASV525	CACGTAGGGAGCAAGCGTTGTCCGGATTTATTGGGCGTAAAGAGCTCGTAGGTGGTTCGGTAAGTCGGAAGTGAAATCTCGGGGCTTAACCCCGGGCTGCTTCCGATACTGCTGTGACTAGAGTTCGGTAGAGGAGTGTGGAATTCCTGGTGTAGCGGTGGAATGCGCAGATATCAGGAGGAACACCAACAGCGAAGGCAGCACTCTGGGCCGATACTGACACTGAGGAGCGAAAGCGTGGGGAGCAAACA	d__Bacteria; p__Actinobacteriota; c__Acidimicrobiia; o__Microtrichales; f__Microtrichaceae; g__Sva0996_marine_group	0.771819	0	0	0	0	0	0	0	0	0	0	0	0	0	0	0	0	0	0	0	0	0	0	0	0	0	0	0	0	0	0	0	0	0	0	0	0	0	0	0	11	0	0	0	0	0
43e10e6a399c89e0dba25e6ca9f42d7e	v4ASV526	CACGTAGGGACCAAGCGTTGTCCGGATTTATTGGGCGTAAAGAGCTCGTAGGCGGTTCCGTAAGTCGGATGTGAAAACTCAGGGCTCAACCCTGAGACGCCATCTGATACTGCGGTGACTAGAGTCCGGTAGGGGAGCATGGAATTCCTGGTGTAGCGGTGGAATGCGCAGATATCAGGAGGAACACCAATGGCGAAGGCAGTGCTCTGGGCCGGTACTGACGCTGAGGAGCGAAAGCATGGGGAGCAAACA	d__Bacteria; p__Actinobacteriota; c__Acidimicrobiia; o__Microtrichales; f__Microtrichaceae; g__Sva0996_marine_group; s__uncultured_bacterium	0.904449	0	0	0	0	0	0	0	0	0	0	0	0	0	0	0	0	0	0	0	0	0	0	0	0	0	0	0	0	0	0	0	0	0	0	35	0	0	0	0	0	0	0	0	0	0
4b2e06535026d69864acd9021c317089	v4ASV527	CACGTAGGGACCAAGCGTTGTCCGGATTTATTGGGCGTAAAGAGCTCGTAGGCGGTTTTGTAAGTCGGATGTGAAAACTCAGGGCTCAACCCTGAGACGCCATCCGATACTGCAATGACTAGAGTCCGGTAGGGGAGCATGGAATTCCTGGTGTAGCGGTGGAATGCGCAGATATCAGGAGGAACACCAGTGGCGAAGGCGGTGCTCTGGGCCGGTACTGACGCTGAGGAGCGAAAGCGTGGGGAGCAAACA	d__Bacteria; p__Actinobacteriota; c__Acidimicrobiia; o__Microtrichales; f__Microtrichaceae; g__Sva0996_marine_group; s__uncultured_bacterium	0.791409	0	0	0	0	0	0	0	0	0	0	0	0	0	0	0	0	0	0	0	0	0	0	0	0	0	0	0	0	0	0	0	0	0	0	0	0	0	0	0	0	0	0	0	0	0
552c771de8dc19f9a4438de78b9bde32	v4ASV528	CACGTAGGGGACAAGCGTTGTCCGGATTTATTGGGCGTAAAGAGCTCGTAGGCGGTTCCGTAAGTCGGATGTGAAAACTCAGGGCTCAACCCTGAGACGCCATCTGATACTGCGGTGACTAGAGTCCGGTAGGGGAGCATGGAATTCCTGGTGTAGCGGTGGAATGCGCAGATATCAGGAGGAACACCAATGGCGAAGGCAGTGCTCTGGGCCGGTACTGACGCTGAGGAGCGAAAGCATGGGGAGCAAACA	d__Bacteria; p__Actinobacteriota; c__Acidimicrobiia; o__Microtrichales; f__Microtrichaceae; g__Sva0996_marine_group; s__uncultured_bacterium	0.790924	0	0	0	0	0	0	0	0	0	0	0	0	0	0	0	0	0	0	0	0	0	0	0	0	0	0	0	0	0	0	0	0	0	0	0	0	0	0	0	0	0	0	0	0	0
5b911d74a05dd65c7cee4f40d24f2420	v4ASV529	CACGTAGGGAGCAAGCGTTGTCCGGATTTATTGGGCGTAAAGAGCTCGTAGGCGGTTTTGTAAGTCGGATGTGAAAACTCAGGGCTCAACCCTGAGATGCCATCCGATACTGCAATGACTAGAGTCCGGTAGGGGAGCATGGAATTCCTGGTGTAGCGGTGGAATGCGCAGATATCAGGAGGAACACCAATGGCGAAGGCAGTGCTCTGGGCCGGTACTGACGCTGAGGAGCGAAAGCATGGGGAGCAAACA	d__Bacteria; p__Actinobacteriota; c__Acidimicrobiia; o__Microtrichales; f__Microtrichaceae; g__Sva0996_marine_group; s__uncultured_bacterium	0.796974	0	0	0	0	0	0	0	0	0	0	0	0	0	0	0	0	0	0	0	0	0	0	0	0	0	0	0	0	0	0	0	0	0	0	11	0	0	0	0	0	0	0	0	0	0
af03f8a066c6950d51518534967189f8	v4ASV530	CACGTAGGGACCAAGCGTTGTCCGGATTTATTGGGCGTAAAGAGCTCGTAGGCGGTTTTGTAAGTCGGATGTGAAAACTCAGGGCTCAACCCTGAGACGCCATCCGATACTGCAATGACTAGAGTCCGGTAGAGGAAGATGGAATTCCTGGTGTAGCGGTGGAATGCGCAGATATCAGGAGGAACACCAATGGCGAAGGCAGTCTTCTGGGCCGGTACTGACGCTGAGGAGCGAAAGCATGGGGAGCAAACA	d__Bacteria; p__Actinobacteriota; c__Acidimicrobiia; o__Microtrichales; f__Microtrichaceae; g__Sva0996_marine_group; s__uncultured_bacterium	0.745523	0	0	0	0	0	0	0	0	0	0	0	0	0	0	0	0	0	0	0	0	0	0	0	0	0	0	0	0	0	0	0	0	0	0	0	0	0	0	0	0	0	0	0	0	0
bdb58854da15b3e76178b934590afc70	v4ASV531	CACGTAGGGACCGAGCGTTGTCCGGATTTATTGGGCGTAAAGAGCTCGTAGGCGGTTTTGTAAGTCGGATGTGAAAACTCAGGGCTCAACCCTGAGACGCCATCCGATACTGCAATGACTAGAGTCCGGTAGAGGAACATGGAATTCCTGGTGTAGCGGTGGAATGCGCAGATATCAGGAGGAACACCAATGGCGAAGGCAGTGTTCTGGGCCGGTACTGACGCTGAGGAGCGAAAGCATGGGGAGCAAACA	d__Bacteria; p__Actinobacteriota; c__Acidimicrobiia; o__Microtrichales; f__Microtrichaceae; g__Sva0996_marine_group; s__uncultured_bacterium	0.95661	0	0	0	0	0	0	0	0	0	0	0	0	0	0	0	0	0	0	0	0	0	0	0	0	0	0	0	0	0	0	0	0	0	0	0	0	0	0	0	0	0	0	0	0	0
dd1f24fe1ae177e640728f26ab80e2e9	v4ASV532	CACGTAGGGACCAAGCGTTGTCCGGATTTATTGGGCGTAAAGAGCTCGTAGGCGGTTCCGTAAGTCGGATGTGAAAACTCAGGGCTCAACCCTGAGACGCCATCTGATACTGCGGTGACTAGAGTCCGGTAGGGGAAGATGGAATTCCTGGTGTAGCGGTGGAATGCGCAGATATCAGGAGGAACACCAATGGCGAAGGCAGTCTTCTGGGCCGGTACTGACGCTGAGGAGCGAAAGCATGGGGAGCAAACA	d__Bacteria; p__Actinobacteriota; c__Acidimicrobiia; o__Microtrichales; f__Microtrichaceae; g__Sva0996_marine_group; s__uncultured_bacterium	0.880437	0	0	0	0	0	0	0	0	0	0	0	0	0	0	0	0	0	0	0	0	0	10	0	0	0	0	0	0	0	0	0	0	0	0	0	0	0	0	0	0	0	0	0	0	0
e3589c1d11cbe5ebc80999171f49422b	v4ASV533	CACGTAGGGACCAAGCGTTGTCCGGATTTATTGGGCGTAAAGAGCTCGTAGGCGGTTTTGTAAGTCGGATGTGAAAACTCAGGGCTCAACCCGGAGACGCCATCCGATACTGCAATGACTAGAGTCCGGTAGAGGAAGATGGAATTCCTGGTGTAGCGGTGGAATGCGCAGATATCAGGAGGAACACCAATGGCGAAGGCAGTCTTCTGGGCCGGTACTGACGCTGAGGAGCGAAAGCATGGGGAGCAAACA	d__Bacteria; p__Actinobacteriota; c__Acidimicrobiia; o__Microtrichales; f__Microtrichaceae; g__Sva0996_marine_group; s__uncultured_bacterium	0.750016	0	0	0	0	0	0	0	0	0	0	0	0	0	0	0	0	0	0	0	0	0	0	0	0	0	0	0	0	0	0	0	0	0	0	0	0	0	0	0	0	0	0	0	0	0
3beb7dba79a7a05c9fe0e561f8192947	v4ASV534	CACGTAGGGACCAAGCGTTGTCCGGATTTATTGGGCGTAAAGAGCTCGTAGGCGGTTCTGTAAGTCGGATGTGAAAACTCAGGGCTCAACCCTGAGACGCCATCTGATACTGCAGTGACTAGAGTCCGGTAGAGGAAGATGGAATTCCTGGTGTAGCGGTGGAATGCGCAGATATCAGGAGGAACACCAACGGCGAAGGCAGTCTTCTGGGCCGGTACTGACGCTGAGGAGCGAAAGCATGGGGAGCAAACA	d__Bacteria; p__Actinobacteriota; c__Acidimicrobiia; o__Microtrichales; f__Microtrichaceae; g__Sva0996_marine_group; s__uncultured_Verrucomicrobiales	0.985481	0	0	0	0	0	0	0	0	0	7	0	0	0	0	0	0	0	0	0	0	0	0	0	0	0	0	0	0	0	0	0	0	0	0	0	0	0	0	0	0	0	0	0	0	0
8ea3acf2092dbc7f21395aa00e4c6c6c	v4ASV535	GACGTAGGGGGCGAGCGTTATCCGGATTCATTGGGCGTAAAGGGCTCGTAGGTGGTTACGTAAGTCGGATGTGAAAACTCAGGGCTCAACTCTGAGACGCCATCCGATACTGCGTTGACTTGAGTCCGGTAGAGGAGTGTGGAATTCCTAGTGTAGCGGTGAAATGCGCAGATATTAGGAGGAACACCTATTGCGAAGGCAGCACTCTGGGCCGGTACTGACACTGAGGAGCGAAAGCGTGGGTAGCAAACA	d__Bacteria; p__Actinobacteriota; c__Acidimicrobiia; o__Microtrichales; f__Microtrichaceae; g__uncultured	0.999998	0	0	0	0	0	0	0	0	0	0	0	0	0	0	0	0	0	0	0	0	0	0	0	0	0	0	0	0	0	0	0	0	0	0	0	0	0	0	0	0	0	0	0	0	0
bd40335ba2fec6158b7368c7ae8b67bd	v4ASV536	TACGTAGGGGGCAAGCGTTGTCCGGATTTATTGGGCGTAAAGAGCTCGTAGGCGGTTCAGTAAGTCGGGTGTGAAAAATCTGGGCTCAACCCAGTGGAGCACCCGATACTGCTGTGACTAGAGTCCGGTAGGGGAGTGTGGAATTCCTGGTGTAGCGGTGAAATGCGCAGATATCAGGAGGAACACCGACAGCGAAGGCAGCACTCTGGGCCGGTACTGACGCTGAGGAGCGAAAGCATGGGGAGCAAACA	d__Bacteria; p__Actinobacteriota; c__Acidimicrobiia; o__Microtrichales; f__Microtrichaceae; g__uncultured; s__metagenome	0.82431	0	0	0	0	0	0	0	0	0	0	0	0	0	0	0	0	0	2	0	0	0	0	0	0	0	0	0	0	0	0	7	0	0	0	111	0	0	0	0	0	0	0	0	0	0
065f001db33aff6bc4c22e16d1acfa7b	v4ASV537	GACGTAGGGGGCGAGCGTTGTCCGGATTTATTGGGCGTAAAGGGCTCGTAGGTGGTTGCGTAAGTCGGATGTGAAAACTCCAGGCTCAACTTGGAGACGCCATCCGATACTGCGCTGACTTGAGTCCGGTAGAGGAGTGTGGAATTTCTAGTGTAGCGGTGAAATGCGCAGATATTAGAAGGAACACCTATTGCGAAGGCAGCACTCTGGGCCGGCACTGACACTGAGGAGCGAAAGCGTGGGTAGCAAACA	d__Bacteria; p__Actinobacteriota; c__Acidimicrobiia; o__Microtrichales; f__Microtrichaceae; g__uncultured; s__uncultured_Acidimicrobiales	0.926809	0	0	0	0	0	0	0	0	0	0	0	0	0	0	0	9	0	0	0	0	0	0	0	0	0	0	0	0	0	13	0	0	0	7	730	0	0	0	0	0	0	0	0	0	0
0cabcafc7b9065427976978144f9f44f	v4ASV538	GACGTAGGGGGCGAGCGTTGTCCGGATTTATTGGGCGTAAAGGGCTCGTAGGCGGTTACGTAAGTCGGATGTGAAAGCTCGAGGCTCAACTTCGAGACGCCATCCGATACTGCGTTGACTTGAGTCCGGTAGAGGAGTGTGGAATTCCTAGTGTAGCGGTGAAATGCGCAGATATTAGGAGGAACACCTATTGCGAAGGCAGCACTCTGGGCCGGTACTGACGCTGAGGAGCGAAAGCATGGGTAGCAAACA	d__Bacteria; p__Actinobacteriota; c__Acidimicrobiia; o__Microtrichales; f__Microtrichaceae; g__uncultured; s__uncultured_Acidimicrobiales	0.996195	0	0	0	0	0	0	0	0	0	0	0	0	0	0	0	0	0	0	0	0	0	0	0	0	0	0	0	0	0	0	0	0	0	0	104	6	0	0	0	0	0	0	0	0	0
62f4a3c73eb1fe1766823c3c30affcd4	v4ASV539	GACGTAGGGGGCGAGCGTTGTCCGGATTTATTGGGCGTAAAGGGCTCGTAGGCGGTTACGTAAGTCGGATGTGAAAACTCCAGGCTCAACTTGGAGACGCCATCCGATACTGCGTTGACTTGAGTCCGGTAGAGGAGTGTGGAATTCCTAGTGTAGCGGTGAAATGCGCAGATATTAGGAGGAACACCTATTGCGAAGGCAGCACTCTGGGCCGGTACTGACGCTGAGGAGCGAAAGCATGGGTAGCAAACA	d__Bacteria; p__Actinobacteriota; c__Acidimicrobiia; o__Microtrichales; f__Microtrichaceae; g__uncultured; s__uncultured_Acidimicrobiales	0.99619	0	0	0	0	0	0	0	0	0	0	0	0	0	0	0	0	0	0	0	0	0	0	0	0	0	0	0	0	0	0	0	0	0	0	0	0	0	0	0	0	0	0	0	0	0
8eb663b834d0ac50d36429db72748531	v4ASV540	GACGTAGGGGGCGAGCGTTGTCCGGATTTATTGGGCGTAAAGGGCTCGTAGGTGGTTGCGTAAGTCGGATGTGAAAACTCAAGGCTCAACTTTGAGACGCCATCCGATACTGCGCTGACTTGAGTCCGGTAGAGGAGTGTGGAATTCCTGGTGTAGCGGTGAAATGCGCAGATATCAGGAGGAACACCTATAGCGAAGGCAGCACTCTGGGCCGGTACTGACACTGAGGAGCGAAAGCGTGGGTAGCAAACA	d__Bacteria; p__Actinobacteriota; c__Acidimicrobiia; o__Microtrichales; f__Microtrichaceae; g__uncultured; s__uncultured_Acidimicrobiales	0.945721	0	0	0	0	0	0	0	0	0	0	0	0	0	0	0	0	0	0	0	0	0	0	0	0	0	0	0	0	0	0	0	0	0	0	0	0	0	0	0	0	0	0	0	0	0
fdb65b1a29c838f0fa099eaffda26447	v4ASV541	GACGTAGGGGGCGAGCGTTGTCCGGATTTATTGGGCGTAAAGGGCTCGTAGGCGGTTACGTAAGTCGGATGTGAAAACTCGAGGCTCAACTTCGAGACGCCATCCGATACTGCGTTGACTTGAGTCCGGTAGAGGAGTGTGGAATTCCTAGTGTAGCGGTGAAATGCGCAGATATTAGGAGGAACACCTATTGCGAAGGCAGCACTCTGGGCCGGTACTGACGCTGAGGAGCGAAAGCATGGGTAGCAAACA	d__Bacteria; p__Actinobacteriota; c__Acidimicrobiia; o__Microtrichales; f__Microtrichaceae; g__uncultured; s__uncultured_Acidimicrobiales	0.998268	0	0	0	0	0	0	0	0	0	0	0	0	0	0	0	0	0	0	0	0	0	0	0	0	0	0	0	0	0	57	5	0	0	0	392	0	0	19	0	6	12	0	0	0	0
1a4330210898b05581d27528c3b4749e	v4ASV542	GACGTAGGGACCAAGCGTTATCCGGATTTATTGGGCGTAAAGAGCTCGTAGGCGGTTGCGTAAGTCGGATGTGAAAACTCAGGGCTTAACCCTGAGACGCCATCCGATACTGCGCTGACTTGAATCCAGTAGGGGAGTGTGGAATTTGTTGTGTAGCGGTGAAATGCGCAGATATGACAAGGAACACCTATGGCGAAGGCAGCACTCTGGGCTGGTATTGACGCTGAGGAGCGAAAGCATGGGTAGCAAACA	d__Bacteria; p__Actinobacteriota; c__Acidimicrobiia; o__Microtrichales; f__Microtrichaceae; g__uncultured; s__uncultured_bacterium	0.947198	0	0	0	0	0	0	0	0	0	0	0	0	0	0	0	0	0	0	0	0	0	0	0	0	0	0	0	0	0	0	0	0	0	0	8	0	0	0	0	0	0	0	0	0	0
5a2c1d9e3cc28dabaed4bca438a96ce6	v4ASV543	GACGTAGGGACCGAGCGTTATCCGGATTTATTGGGCGTAAAGAGCTCGTAGGCGGTTGCGTAAGTCGGATGTGAAAACTTGAGGCTCAACCTCGAGACGCCATCCGATACTGCGCTGACTTGAATCCAGTAGGGGAGTGTGGAATTTGTTGTGTAGCGGTGAAATGCGCAGATATGACAAGGAACACCTATGGCGAAGGCAGCACTCTGGGCTGGTATTGACGCTGAGGAGCGAAAGCATGGGTAGCAAACA	d__Bacteria; p__Actinobacteriota; c__Acidimicrobiia; o__Microtrichales; f__Microtrichaceae; g__uncultured; s__uncultured_bacterium	0.894451	0	0	0	0	0	0	0	0	0	0	0	0	0	0	0	0	0	0	0	0	0	0	0	0	0	0	0	0	0	0	0	0	0	0	0	0	0	0	0	0	0	0	0	0	0
c015dda1a851e02ba8756ccd20ae4e67	v4ASV544	GACGTAGGGACCGAGCGTTATCCGGATTTATTGGGCGTAAAGAGCTCGTAGGCGGTTGCGTAAGTCGGATGTGAAAACTCAGGGCTTAACCCTGAGACGCCATCCGATACTGCGCTGACTTGAATCCAGTAGGGGAGTGTGGAATTTGTTGTGTAGCGGTGAAATGCGCAGATATGACAAGGAACACCTATGGCGAAGGCAGCACTCTGGGCTGGTATTGACGCTGAGGAGCGAAAGCATGGGTAGCAAACA	d__Bacteria; p__Actinobacteriota; c__Acidimicrobiia; o__Microtrichales; f__Microtrichaceae; g__uncultured; s__uncultured_bacterium	0.883423	0	0	0	0	0	21	0	0	0	0	0	0	0	0	0	0	0	0	0	0	0	0	0	0	0	0	0	0	0	0	0	0	0	0	0	0	0	0	0	0	0	0	0	0	0
d2132cc40eb4046f0485c74faff709df	v4ASV545	GACGTAGGGACCAAGCGTTATCCGGATTTATTGGGCGTAAAGAGCTCGTAGGCGGTTGCGTAAGTCGGATGTGAAAACTCAGGGCTTAACCCTGAGACGCCATCCGATACTGCGCTGACTTGAATCCAGTAGGGGAGTGTGGAATTTGTTGTGTAGCGGTGAAATGCGCAGATATAACAAGGAACACCTATGGCGAAGGCAGCACTCTGGGCTGGTATTGACGCTGAGGAGCGAAAGCATGGGTAGCAAACA	d__Bacteria; p__Actinobacteriota; c__Acidimicrobiia; o__Microtrichales; f__Microtrichaceae; g__uncultured; s__uncultured_bacterium	0.933179	0	0	9	0	0	0	0	0	0	0	0	0	0	0	0	0	0	0	0	0	0	0	0	0	0	0	0	0	0	0	0	0	0	0	0	0	0	0	0	0	0	0	0	0	0
f62d35e0ed031f09db5514c71fdb2f15	v4ASV546	GACGTAGGGACCGAGCGTTATCCGGATTTATTGGGCGTAAAGAGCTCGTAGGCGGTTGCGTAAGTCGGATGTGAAAACTCGAGGCTCAACCTCGAGACGCCATCCGATACTGCGCTGACTTGAATCCAGTAGGGGAGTGTGGAATTTGTTGTGTAGCGGTGAAATGCGCAGATATGACAAGGAACACCTATGGCGAAGGCAGCACTCTGGGCTGGTATTGACGCTGAGGAGCGAAAGCATGGGTAGCAAACA	d__Bacteria; p__Actinobacteriota; c__Acidimicrobiia; o__Microtrichales; f__Microtrichaceae; g__uncultured; s__uncultured_bacterium	0.934361	0	0	0	0	0	0	0	0	0	0	0	0	0	0	0	0	0	0	0	0	0	0	0	0	0	0	0	0	0	0	0	0	0	0	0	0	0	0	0	0	0	0	0	0	0
3112aa0f4b80bd47e8b9097da5e6645d	v4ASV547	GACGTAGGGACCGAGCGTTGTCCGGAATTATTGGGCGTAAAGAGCTCGTAGGCGGTTGCGTAAGTCGGATGTGAAAGCTCAGGGCTCAACCCTGAGACGCCATCCGATACTGCGCTGACTTGAATCCAGTAGGGGAGTGTGGAATTCCTGGTGTAGCGGTGAAATGCGCAGATATCAGGAGGAACACCTATGGCGAAGGCAGCACTCTGGGCTGGTATTGACGCTGAGGAGCGAAAGCATGGGTAGCAAACA	d__Bacteria; p__Actinobacteriota; c__Acidimicrobiia; o__Microtrichales; f__Microtrichaceae; g__uncultured; s__uncultured_marine	0.983823	0	0	0	0	0	0	0	0	0	0	0	0	0	0	0	0	0	0	0	0	0	0	14	0	0	0	0	0	0	0	0	0	0	0	0	0	0	0	0	0	0	0	0	0	0
8247272cc3d29cbc6724e02a0727e419	v4ASV548	CACGTAGGGGGCGAGCGTTGTCCGGATTTATTGGGCGTAAAGAGCTCGTAGGCGGCTCGGTAAGTCGGGTGTGAAACCTCCAGGCTCAACCTGGAGACGCCACCCGATACTGCTGTGGCTAGAGTCCGGTAGGGGAGCGTGGAACTCCTGGTGTAGCGGTGAAATGCGCAGATATCAGGAAGAACACCAGCGGCGAAGGCGGCGCTCTGGGCCGGAACTGACGCTGAGGAGCGAAAGCGTGGGTAGCAAACA	d__Bacteria; p__Actinobacteriota; c__Acidimicrobiia; o__Microtrichales; f__uncultured; g__uncultured	0.958656	0	0	0	0	0	0	0	0	0	0	0	0	0	0	0	0	0	0	0	0	0	0	0	0	0	0	0	0	0	0	0	0	0	0	0	0	0	0	0	0	0	0	0	0	0
bc266ff001d40810946505e4bff760ba	v4ASV549	CACGTAGGGGGCAAGCGCTGTCCGGATTTACTGGGCGTAAAGAGCTCGTAGGCGGCTCGGTAAGTTGGGTGTGAAAACTCCAGGCTCAACCTGGAGAGGCCACTCAATACTGCCGTGGCTAGAGTTCGGTAGAGGATCGTGGAATTTCTGGTGTAGCGGTGAAATGCGCAGATATCAGAAGGAACACCAACGGCGAAGGCAGCGATCTGGGCCGATACTGACGCTGAGGAGCGAAAGCATGGGGAGCAAACA	d__Bacteria; p__Actinobacteriota; c__Acidimicrobiia; o__Microtrichales; f__uncultured; g__uncultured; s__uncultured_actinobacterium	0.894112	0	0	0	0	0	0	0	0	0	0	0	0	0	0	0	0	0	0	0	0	0	0	0	0	0	0	0	0	0	0	0	0	0	0	0	0	0	0	0	0	0	0	0	0	0
45cd20b6aadb4a5d439ba474a82bd0cd	v4ASV550	CACGTAGGGGGCAAGCGTTGTCCGGATTTATTGGGCGTAAAGAGCTCGTAGGTGGTTTGGTAAGTCGGGTGTGAAACCTCGAGGCTCAACCTCGAGACGCCACCCGATACTGCCATGACTGGAGTCCGGTAGAGGAGTGCGGAATTCCTGGTGTAGCGGTGAAATGCGCAGATATCAGGAGGAACACCAACGGCGAAGGCAGCACTCTGGGCCGGTACTGACACTCAGGAGCGAAAGCGTGGGGAGCAAACA	d__Bacteria; p__Actinobacteriota; c__Acidimicrobiia; o__Microtrichales; f__uncultured; g__uncultured; s__wastewater_metagenome	0.789975	0	0	0	0	0	0	0	0	0	0	0	0	0	0	0	0	0	0	0	0	0	0	0	0	0	0	0	0	0	0	0	0	0	0	0	0	0	0	0	0	0	0	0	0	0
7ba0258b3f173a8334e1ad5104e0536b	v4ASV551	TACGTAGGGCGCAAGCGTTGTCCGGAATTATTGGGCGTAAAGAGCTCGTAGGCGGTTGGTCGCGTCTGTCGTGAAAACTCACAGCTTAACTGTGGGCTTGCGGTGGGTACGGGCTGGCTAGAGTACAGTAGGGGAGATTGGAATTCCTGGTGTAGCGGTGGAATGTGCAGATATCAGGAAGAACACCGATGGCGAAGGCAGGTCTCTGGGCTGTTACTGACGCTGAGGAGCGAAAGCATGGGGAGCAAACA	d__Bacteria; p__Actinobacteriota; c__Actinobacteria	1	0	0	0	0	0	0	0	0	0	0	0	0	0	0	0	0	0	0	0	0	0	0	0	0	0	0	0	0	0	0	0	0	0	0	0	0	0	0	0	0	0	0	0	0	192
858bfe8307c6d4c77d6f9d9b8d144b6e	v4ASV552	TACGTAGGGCGCAAGCGTTGTCCGGAATTATTGGGCGTAAAGAGCTCGTAGGCGGTTGGTCGCGTCTGTCGTGAAAACTCACAGCTTAACTGTGGGCTTGCGGTGGGTACGGGCTGGCTAGAGTGCAGTAGGGGAGATTGGAATTCCTGGTGTAGCGGTGGAATGTGCAGATATCAGGAAGAACACCGATGGCGAAGGCAGGTCTCTGGGCTGTTACTGACGCTGAGGAGCGAAAGCATGGGGAGCAAACA	d__Bacteria; p__Actinobacteriota; c__Actinobacteria	1	37	0	0	0	0	0	0	0	0	0	0	0	0	0	0	11	0	0	0	0	0	18	0	13	0	0	0	0	0	0	0	0	0	0	0	0	0	0	0	5	0	0	0	0	220
c24cc50cef45da0965cdd193a0ee0eda	v4ASV553	TACGTAGGGCGCAAGCGTTATCCGGAATTATTGGGCGTAAAGGGCTCGTAGGCGGCTTGTCGCGTCTGCCGTGAAATCCTGTGGCTTAACCATGGGCGTGCGGTGGGTACGGGCAGGCTAGAGTGCAGTAGGGGAGATTGGAATTCCTGGTGTAGCGGTGGAATGCGCAGATATCAGGAGGAACACCGGTGGCGAAGGCGGATCTCTGGGCTGTTACTGACGCTGAGGAGCGAAAGCATGGGGAGCGAACA	d__Bacteria; p__Actinobacteriota; c__Actinobacteria	1	0	0	0	0	0	0	6	0	0	0	0	0	0	0	0	0	0	0	0	0	0	0	0	0	0	0	0	0	0	0	0	0	0	0	0	0	0	0	0	0	0	0	0	0	0
a7e6c51a43c0a49a3fbe9c4646a53ef2	v4ASV554	TACGTAGGGCGCAAGCGTTGTCCGGAATTATTGGGCGTAAAGAGCTCGTAGGCGGTTAGTCGCGTCTGTCGTGAAATCTCATAGCTTAACTATGGGCTTGCGGTGGGTACGGGCTGGCTAGAGTGCGGTAGGGGAGACTGGAATTCCTGGTGTAGCGGTGGAATGCGCAGATATCAGGAGGAACACCGGTGGCGAAGGCGGGTCTCTGGGCCGTTACTGACGCTGAGGAGCGAAAGCATGGGGAGCGAACA	d__Bacteria; p__Actinobacteriota; c__Actinobacteria; o__Actinomycetales; f__Actinomycetaceae; g__Actinomyces	0.859905	0	0	0	0	0	0	0	0	0	0	0	0	0	0	0	0	0	0	0	0	0	0	0	0	0	0	0	0	10	0	0	0	0	0	0	0	0	0	0	0	0	0	0	0	0
f441ef43ccf423ed40fbc54ac3153c86	v4ASV555	TACGTAGGGTGCGAGCGTTGTCCGGAATTATTGGGCGTAAAGGGCTTGTAGGTGGCGTGTCGCGTCTGTCGTGAAATGCTTCGGCTTAACCGGAGCAGTGCGGTGGGTACGGGCATGCTTGAGTGTGGTAGGGGAGATTGGAATTCCTGGTGTAGCGGTGGAATGCGCAGATATCAGGAAGAACACCGGTGGCGAAGGCGGATCTCTGGGCCATTACTGACGCTGAGGAGCGAAAGCGTGGGGAGCGAACA	d__Bacteria; p__Actinobacteriota; c__Actinobacteria; o__Actinomycetales; f__Actinomycetaceae; g__Actinomyces	0.999996	0	0	0	0	0	0	0	0	0	0	0	0	0	0	0	0	0	0	0	0	0	0	0	0	0	0	0	0	6	0	0	0	0	0	0	0	0	0	0	0	0	0	0	0	0
fcb4353560f01f0cbaa2a2caae4a8e77	v4ASV556	TACGTAGGGCGCGAGCGTTGTCCGGAATTATTGGGCGTAAAGGGCTTGTAGGCGGTTTGTCGCGTCTGCCGTGAAATTCCTCAGCTTAACTGGGGGCGTGCGGTGGGTACGGGCAGGCTTGAGTGCGGTAGGGGAGACTGGAATTCCTGGTGTAGCGGTGGAATGCGCAGATATCAGGAGGAACACCGGTGGCGAAGGCGGGTCTCTGGGCCGTTACTGACGCTGAGGAGCGAAAGCATGGGGAGCGAACA	d__Bacteria; p__Actinobacteriota; c__Actinobacteria; o__Actinomycetales; f__Actinomycetaceae; g__Actinomyces	0.999458	0	0	0	0	0	0	0	0	0	0	0	84	0	0	0	14	0	0	0	0	0	0	0	0	0	0	0	0	0	0	0	0	0	0	0	0	0	0	0	0	0	0	0	0	0
e06283537079f4873e1c6d867b737803	v4ASV557	TACGTAGGGCGCAAGCGTTGTCCGGAATTATTGGGCGTAAAGAGCTCGTAGGCGGCTGGTCGCGTCTGTCGTGAAATCCTTCGGCTTAACCGGGGGCTTGCGGTGGGTACGGGCCGGCTAGAGTGCAGTAGGGGAGACTGGAATTCCTGGTGTAGCGGTGGAATGCGCAGATATCAGGAGGAACACCGATGGCGAAGGCAGGTCTCTGGGCTGTTACTGACGCTGAGGAGCGAAAGCATGGGGAGCGAACA	d__Bacteria; p__Actinobacteriota; c__Actinobacteria; o__Actinomycetales; f__Actinomycetaceae; g__Actinomyces; s__Actinomyces_sp.	0.964418	0	0	0	0	0	0	0	0	0	0	0	0	0	0	0	0	0	0	0	0	0	0	0	0	0	0	6	0	0	0	0	0	0	0	0	0	0	0	0	0	0	0	0	0	0
fcc79f9deb4b84fa9bbd2f3e905883f2	v4ASV558	TACGTAGGGCGCGAGCGTTGTCCGGAATTATTGGGCGTAAAGGGCTTGTAGGCGGTTTGTCGCGTCTGTCGTGAAATCCAACGGCTTAACTGTTGGCTTGCGATGGGTACGGGCAGGCTGGAGTGCAGTAGGGGAGACTGGAATTCCTGGTGTAGCGGTGAAATGCGCAGATATCAGGAGGAACACCGGTGGCGAAGGCGGGTCTCTGGGCTGTTACTGACGCTGAGGAGCGAAAGCATGGGGAGCGAACA	d__Bacteria; p__Actinobacteriota; c__Actinobacteria; o__Actinomycetales; f__Actinomycetaceae; g__Actinomyces; s__Actinomyces_sp.	0.901337	0	0	0	0	0	0	197	0	0	0	0	0	0	0	0	0	0	0	15	0	0	0	0	0	0	0	0	7	3797	3	12	0	0	11	0	0	0	0	0	0	0	0	0	0	0
fab97d8814988e3b30d224ec7fd567fd	v4ASV559	TACGTAGGGCGCGAGCGTTGTCCGGAATTATTGGGCGTAAAGAGCTCGTAGGCGGCTTGTCGCGTCTGCTGTGAAAACGCGGGGCTTAACTCCGCGCTTGCAGTGGGTACGGGCAGGCTAGAGTGTAGTAGGGGAGACTGGAATTCCTGGTGTAGCGGTGGAATGCGCAGATATCAGGAGGAACACCGATGGCGAAGGCAGGTCTCTGGGCTATGACTGACGCTGAGGAGCGAAAGCATGGGGAGCGAACA	d__Bacteria; p__Actinobacteriota; c__Actinobacteria; o__Actinomycetales; f__Actinomycetaceae; g__Flaviflexus; s__uncultured_bacterium	0.789999	0	0	0	0	0	0	0	0	0	0	0	0	0	6	0	0	0	0	0	0	0	0	0	0	0	0	0	0	0	0	0	0	0	0	0	0	0	0	0	0	0	0	0	0	0
0c40c41b081bedbfc393e4d549b7003f	v4ASV560	TACGTAGGGTGCGAGCGTTGTCCGGAATTATTGGGCGTAAAGAGCTCGTAGGCGGTTTGTTGCGCCTGCTGTGAAAACCTGGGGCTTAACTTCGGGATTGCAGTGGGTACGGGCAGACTAGAGTGTGGTAGGGGTAATTGGAATTCCTGGTGTAGCGGTGGAATGCGCAGATATCAGGAGGAACACCGATGGCGAAGGCAGGTTACTGGGCCACCACTGACGCTGAGGAGCGAAAGCGTGGGTAGCGAACA	d__Bacteria; p__Actinobacteriota; c__Actinobacteria; o__Actinomycetales; f__Actinomycetaceae; g__Trueperella; s__uncultured_bacterium	0.999919	0	0	0	10	0	0	0	0	0	0	0	0	0	0	0	0	0	0	0	0	0	0	0	0	0	0	0	0	0	0	0	0	0	0	0	0	0	0	0	0	0	0	0	0	0
9c6adde0e9ef3fc198e87084fa011bee	v4ASV561	CCGCGGTAATACGTAGGGTGCAAGCGTTATCCGGAATTATTGGGCGTAAAGGGCTCGTAGGCGGTTCGTCGCGTCCGGTGTGAAAGTCCATCGCTTAACGGTGGATCCGCGCCGGGTACGGGCGGGCTTGAGTGCGGTAGGGGAGACTGGAATTCCCGGTGTAACGGTGGAATGTGTAGATATCGGGAAGAACACCAATGGCGAAGGCAGGTCTCTGGGCCGTTACTGACGCTGAGGAGCGAAAGCGTGGGGAGCGAACA	d__Bacteria; p__Actinobacteriota; c__Actinobacteria; o__Bifidobacteriales; f__Bifidobacteriaceae; g__Bifidobacterium	1	0	0	0	0	0	0	0	0	0	0	0	0	0	0	0	3	0	0	0	0	0	0	0	0	0	11	0	0	0	0	0	0	0	0	0	0	0	0	0	0	0	0	0	0	0
e8d0f444dc3a43708bc843fd8472b381	v4ASV562	TACGTAGGGTGCAAGCGTTATCCGGAATTATTGGGCGTAAAGGGCTCGTAGGCGGTTCGTCGCGTCCGGTGTGAAAGTCCATCGCTTAACGGTGGATCCGCGCCGGGTACGGGCGGGCTTGAGTGCGGTAGGGGAGACTGGAATTCCCGGTGTAACGGTGGAATGTGTAGATATCGGGAAGAACACCAATGGCGAAGGCAGGTCTCTGGGCCGTCACTGACGCTGAGGAGCGAAAGCGTGGGGAGCGAACA	d__Bacteria; p__Actinobacteriota; c__Actinobacteria; o__Bifidobacteriales; f__Bifidobacteriaceae; g__Bifidobacterium	1	0	0	0	0	0	0	0	2	0	0	0	0	0	0	0	0	0	0	0	0	0	0	0	0	8	0	0	0	0	0	0	0	0	0	0	0	0	0	0	0	0	0	0	0	0
ea99925493be1068f3a8d8f5cc6d9bdc	v4ASV563	CCGCGGTAATACGTAGGGTGCAAGCGTTATCCGGAATTATTGGGCGTAAAGGGCTCGTAGGCGGTTCGTCGCGTCCGGTGTGAAAGTCCATCGCTTAACGGTGGATCCGCGCCGGGTACGGGCGGGCTTGAGTGCGGTAGGGGAGACTGGAATTCCCGGTGTAACGGTGGAATGTGTAGATATCGGGAAGAACACCAATGGCGAAGGCAGGTCTCTGGGCCGTCACTGACGCTGAGGAGCGAAAGCGTGGGGAGCGAACA	d__Bacteria; p__Actinobacteriota; c__Actinobacteria; o__Bifidobacteriales; f__Bifidobacteriaceae; g__Bifidobacterium	1	0	0	0	0	0	0	0	0	0	0	0	0	0	0	0	0	0	0	0	0	0	0	0	0	0	0	0	0	0	0	0	5	0	0	0	0	0	0	0	0	0	0	0	0	0
3d17ef6d2c082027736de2e10cd9424e	v4ASV564	TACGTAGGGTGCGAGCGTTGTCCGGAATTACTGGGCGTAAAGAGCTCGTAGGTGGTTTGTCGCGTCGTCTGTGAAATTCCGGGGCTTAACTCCGGGCGTGCAGGCGATACGGGCATAACTTGAGTACTGTAGGGGAGACTGGAATTCCTGGTGTAGCGGTGAAATGCGCAGATATCAGGAGGAACACCGGTGGCGAAGGCGGGTCTCTGGGCAGTAACTGACGCTGAGGAGCGAAAGCATGGGTAGCGAACA	d__Bacteria; p__Actinobacteriota; c__Actinobacteria; o__Corynebacteriales; f__Corynebacteriaceae; g__Corynebacterium	0.999939	0	0	0	0	0	0	6	0	0	0	0	155	13	34	19	65	0	0	21	0	0	0	0	0	0	0	0	0	0	0	0	0	0	0	0	0	0	0	0	0	0	0	0	0	0
6feb7dcd3b2f67420b420039a234198e	v4ASV565	TACGTAGGGTGCGAGCGTTGTCCGGAATTACTGGGCGTAAAGGGCTCGTAGGTGGTTTGTCGCGTCGTCTGTGAAATTCCGGGGCTTAACTCCGGGCGTGCAGGCGATACGGGCATAACTTGAGTACTGTAGGGGTAACTGGAATTCCTGGTGTAGCGGTGAAATGCGCAGATATCAGGAGGAACACCGATGGCGAAGGCAGGTTACTGGGCAGTTACTGACGCTGAGGAGCGAAAGCATGGGTAGCGAACA	d__Bacteria; p__Actinobacteriota; c__Actinobacteria; o__Corynebacteriales; f__Corynebacteriaceae; g__Corynebacterium	0.974962	0	0	0	0	0	0	0	0	0	0	0	0	0	0	0	0	0	0	0	0	0	0	0	0	12	0	0	0	0	0	0	0	0	0	0	0	0	0	0	0	0	0	0	0	0
a7a598b078bb0868a4ad4992ab5da456	v4ASV566	TACGTAGGGTGCGAGCGTTGTCCGGAATTACTGGGCGTAAAGGGCTCGTAGGTGGTTTGTCGCGTCGTCTGTGAAATTCTGGGGCTTAACTCCGGGCGTGCAGGCGATACGGGCATAACTTGAGTGCTGTAGGGGTAACTGGAATTCCTGGTGTAGCGGTGAAATGCGCAGATATCAGGAGGAACACCGATGGCGAAGGCAGGTTACTGGGCAGTTACTGACGCTGAGGAGCGAAAGCATGGGTAGCGAACA	d__Bacteria; p__Actinobacteriota; c__Actinobacteria; o__Corynebacteriales; f__Corynebacteriaceae; g__Corynebacterium	0.997186	0	0	0	0	0	0	0	0	0	0	0	0	0	0	0	0	0	0	0	0	0	0	0	0	0	0	0	0	0	0	0	6	0	0	0	0	0	0	0	0	0	0	0	0	0
be2150ec0258035db0a2a6dcc8ff2a9d	v4ASV567	TACGTAGGGTGCGAGCGTTGTCCGGAATTACTGGGCGTAAAGAGCTCGTAGGTGGTTTGTCGCGTCGTCTGTGAAATTCCGGGGCTTAACCTCGGGCGTGCAGGCGATACGGGCAATACTTGAGTGCTGTAGGGGAGACTGGAATTCCTGGTGTAGCGGTGGAATGCGCAGATATCAGGAGGAACACCGATGGCGAAGGCAGGTCTCTGGGCAGTAACTGACGCTGAGGAGCGAAAGCATGGGTAGCGAACA	d__Bacteria; p__Actinobacteriota; c__Actinobacteria; o__Corynebacteriales; f__Corynebacteriaceae; g__Corynebacterium	0.999766	0	0	0	0	0	0	0	0	0	0	0	0	0	0	0	0	0	0	0	0	0	0	0	0	0	0	0	0	23	0	0	0	0	0	0	0	0	0	0	0	0	0	0	0	0
decb5238d14371ba96a2f9284b186aa4	v4ASV568	TACGTAGGGTGCGAGCGTTGTCCGGAATTACTGGGCGTAAAGAGCTCGTAGGTGGTTTGTCGCGTCGTCTGTGAAATTCCGGGGCTTAACTTCGGGCGTGCAGGCGATACGGGCATAACTTGAGTGCTGTAGGGGAGACTGGAATTCCTGGTGTAGCGGTGGAATGCGCAGATATCAGGAGGAACACCGATGGCGAAGGCAGGTCTCTGGGCAGTAACTGACGCTGAGGAGCGAAAGCATGGGGAGCGAACA	d__Bacteria; p__Actinobacteriota; c__Actinobacteria; o__Corynebacteriales; f__Corynebacteriaceae; g__Corynebacterium	0.99984	0	0	0	0	0	0	0	0	0	0	0	0	0	0	0	0	0	0	0	0	0	0	0	0	0	0	0	0	0	0	0	0	0	0	0	0	0	0	0	0	0	0	0	0	0
e987b999d46c095e070ce5cb8f4fb2c1	v4ASV569	TACGTAGGGTGCAAGCGTTGTCCGGAATTACTGGGCGTAAAGAGCTCGTAGGTGGTTTGTCGCGTCGTCTGTGAAAGCCCGGGGCTTAACTCCGGGTCTGCAGGCGATACGGGCATAACTAGAGTGCTGTAGGGGAGACTGGAATTCCTGGTGTAGCGGTGAAATGCGCAGATATCAGGAGGAACACCGATGGCGAAGGCAGGTCTCTGGGCAGTAACTGACGCTGAGGAGCGAAAGCATGGGGAGCGAACA	d__Bacteria; p__Actinobacteriota; c__Actinobacteria; o__Corynebacteriales; f__Corynebacteriaceae; g__Corynebacterium	0.999883	0	0	0	0	0	0	0	0	0	0	0	70	0	0	0	55	0	0	0	0	0	0	0	0	0	0	0	0	0	0	0	0	0	0	0	0	0	0	0	0	0	0	0	0	0
ce6e9bc7906f393100fd8acd07264f8b	v4ASV570	TACGTAGGGTGCGAGCGTTGTCCGGAATTACTGGGCGTAAAGAGCTCGTAGGCGGTTTGTCACGTCGTCTGTGAAATCCTAGGGCTTAACCCTGGACGTGCAGGCGATACGGGCTGACTTGAGTACTACAGGGGAGACTGGAATTTCTGGTGTAGCGGTGGAATGCACAGATATCAGGAAGAACACCGATGGCGAAGGCAGGTCTCTGGGTAGTAACTGACGCTGAGGAGCGAAAGCATGGGTAGCGAACA	d__Bacteria; p__Actinobacteriota; c__Actinobacteria; o__Corynebacteriales; f__Corynebacteriaceae; g__Lawsonella; s__uncultured_bacterium	0.906671	0	0	0	0	0	0	3	0	0	0	0	0	0	0	0	0	0	0	0	0	0	0	0	0	0	0	0	0	0	0	0	0	0	0	0	0	0	0	0	0	0	0	0	0	0
1597613382ce332ea6f931a93fb56094	v4ASV571	TACGTAGGGTGCGAGCGTTGTCCGGAATTACTGGGCGTAAAGAGCTCGTAGGCGGTTTGTCACGTCGTCTGTGAAATCCTCCAGCTTAACTGGGGGCGTGCAGGCGATACGGGCAGACTTGAGTACTACAGGGGAGACTGGAATTCCTGGTGTAGCGGTGAAATGCGCAGATATCAGGAGGAACACCGGTGGCGAAGGCGGGTCTCTGGGTAGTAACTGACGCTGAGGAGCGAAAGCATGGGGAGCGAACA	d__Bacteria; p__Actinobacteriota; c__Actinobacteria; o__Corynebacteriales; f__Dietziaceae; g__Dietzia	0.997709	0	0	0	0	0	0	0	9	0	0	0	0	0	0	0	123	0	0	0	0	0	0	0	0	0	0	0	0	0	0	0	0	0	0	0	0	0	0	0	0	0	0	0	0	0
1a0bb3d37fba991b128900f1c5eba205	v4ASV572	TACGTAGGGTGCGAGCGTTGTCCGGAATTACTGGGCGTAAAGAGCTCGTAGGCGGTTTGTCACGTCGTCTGTGAAATCCCTCGGCTTAACCGGGGGCGTGCAGGCGATACGGGCAGACTTGAGTACTACAGGGGAGACTGGAATTCCTGGTGTAGCGGTGAAATGCGCAGATATCAGGAGGAACACCGGTGGCGAAGGCGGGTCTCTGGGTAGTAACTGACGCTGAGGAGCGAAAGCATGGGTAGCGAACA	d__Bacteria; p__Actinobacteriota; c__Actinobacteria; o__Corynebacteriales; f__Dietziaceae; g__Dietzia	0.999826	0	0	0	0	0	0	0	0	0	0	0	5	15	92	0	0	0	0	0	0	0	0	0	0	0	0	0	0	0	0	0	0	0	0	0	0	0	0	0	0	0	0	0	0	0
9802053ad12ca38e1f78bae84e858b0b	v4ASV573	TACGTAGGGTGCGAGCGTTGTCCGGAATTACTGGGCGTAAAGAGCTCGTAGGCGGTTTGTCGCGTCGTCTGTGAAAACTCGGAGCTTAACTCCGAGCCTGCAGGCGATACGGGCAGACTTGAGTACTACAGGGGAGACTGGAATTCCTGGTGTAGCGGTGAAATGCGCAGATATCAGGAGGAACACCGGTGGCGAAGGCGGGTCTCTGGGTAGTAACTGACGCTGAGGAGCGAAAGCATGGGTAGCGAACA	d__Bacteria; p__Actinobacteriota; c__Actinobacteria; o__Corynebacteriales; f__Dietziaceae; g__Dietzia	0.983244	29	0	0	0	0	0	0	0	0	0	0	0	28	6	0	0	0	0	0	0	0	0	0	0	0	0	4	0	0	0	0	0	0	0	22	0	0	160	0	0	46	0	0	11	0
b30531c530a0b2ab8678b19c28b9b3d7	v4ASV574	TACGTAGGGTGCGAGCGTTGTCCGGAATTACTGGGCGTAAAGAGCTCGTAGGCGGTTTGTCACGTCGTCTGTGAAATCCCGGGGCTTAACCCCGGGCGTGCAGGCGATACGGGCAGACTTGAGTACTACAGGGGAGACTGGAATTCCTGGTGTAGCGGTGAAATGCGCAGATATCAGGAGGAACACCGGTGGCGAAGGCGGGTCTCTGGGTAGTAACTGACGCTGAGGAGCGAAAGCATGGGTAGCGAACA	d__Bacteria; p__Actinobacteriota; c__Actinobacteria; o__Corynebacteriales; f__Dietziaceae; g__Dietzia	0.982749	0	0	0	0	0	0	0	0	0	0	0	0	0	0	0	35	0	0	0	0	0	0	0	0	0	0	0	0	0	0	0	0	0	0	0	0	0	0	0	0	0	0	0	0	0
c10fed0e261993ddeb427a448ea1c5b6	v4ASV575	TACGTAGGGTGCGAGCGTTGTCCGGAATTACTGGGCGTAAAGAGCTCGTAGGCGGTTTGTCACGTCGTCTGTGAAATCCTCCAGCTTAACTGGGGGCGTGCAGGCGATACGGGCAGACTTGAGTACTACAGGGGAGACTGGAATTCCTGGTGTAGCGGTGAAATGCGCAGATATCAGGAGGAACACCGGTGGCGAAGGCGGGTCTCTGGGTAGTAACTGACGCTGAGGAGCGAAAGCATGGGTAGCGAACA	d__Bacteria; p__Actinobacteriota; c__Actinobacteria; o__Corynebacteriales; f__Dietziaceae; g__Dietzia	0.999107	0	0	0	0	0	0	0	0	15	0	0	0	0	0	425	0	0	0	0	0	0	0	0	0	0	0	0	0	0	0	0	0	0	0	0	0	0	0	0	0	0	0	0	0	0
3006d4f1582ef809b6bd51bf9f89db9d	v4ASV576	TACGTAGGGTGCGAGCGTTGTCCGGAATTACTGGGCGTAAAGAGCTCGTAGGTGGTTTGTCGCGTTGTTCGTGAAATCTCACGGCTTAACTGTGAGCGTGCGGGCGATACGGGCAGACTAGAGTACTGCAGGGGAGACTGGAATTCCTGGTGTAGCGGTGGAATGCGCAGATATCAGGAGGAACACCGGTGGCGAAGGCGGGTCTCTGGGCAGTAACTGACGCTGAGGAGCGAAAGCGTGGGGAGCGAACA	d__Bacteria; p__Actinobacteriota; c__Actinobacteria; o__Corynebacteriales; f__Mycobacteriaceae; g__Mycobacterium	1	0	0	0	0	0	14	0	0	0	0	0	0	0	0	0	0	0	0	0	0	0	0	0	0	0	0	0	0	0	0	0	0	0	0	0	0	0	0	0	0	0	0	0	0	0
889ea1a42da1e6878ee46160a5a0f269	v4ASV577	TACGTAGGGTCCGAGCGTTGTCCGGAATTACTGGGCGTAAAGAGCTCGTAGGTGGTTTGTCGCGTTGTTCGTGAAAACTCACAGCTTAACTGTGGGCGTGCGGGCGATACGGGCAGACTTGAGTACTGCAGGGGAGACTGGAATTCCTGGTGTAGCGGTGGAATGCGCAGATATCAGGAGGAACACCGGTGGCGAAGGCGGGTCTCTGGGCAGTAACTGACGCTGAGGAGCGAAAGCGTGGGGAGCGAACA	d__Bacteria; p__Actinobacteriota; c__Actinobacteria; o__Corynebacteriales; f__Mycobacteriaceae; g__Mycobacterium	0.999999	0	0	0	0	0	0	0	0	0	0	0	0	0	0	0	0	0	0	0	0	0	0	0	0	0	0	0	0	0	0	0	0	0	0	0	0	0	0	0	0	0	0	0	0	0
e593e4575ca67bfa9396f86d17478095	v4ASV578	TACGTAGGGTGCGAGCGTTGTCCGGAATTACTGGGCGTAAAGAGCTCGTAGGTGGTTTGTCGCGTTGTTCGTGAAAACCTGAGGCTTAACCTTGGGCGTGCGGGCGATACGGGCAGACTGGAGTACTGCAGGGGAGACTGGAATTCCTGGTGTAGCGGTGGAATGCGCAGATATCAGGAGGAACACCGGTGGCGAAGGCGGGTCTCTGGGCAGTAACTGACGCTGAGGAGCGAAAGCGTGGGGAGCGAACA	d__Bacteria; p__Actinobacteriota; c__Actinobacteria; o__Corynebacteriales; f__Mycobacteriaceae; g__Mycobacterium	0.999996	0	0	595	0	0	2611	0	0	0	0	0	0	0	0	0	0	0	0	0	0	0	0	228	0	0	0	0	0	0	58	4	0	0	0	0	0	0	0	0	0	0	0	0	8	13
0f06ea2be11d7c98c59a53267617ce95	v4ASV579	TACGTAGGGTGCGAGCGTTGTCCGGAATTACTGGGCGTAAAGAGCTCGTAGGCGGTTTGTCGCGTCGTCTGTGAAATTCTGCAACTCAATTGCAGGCGTGCAGGCGATACGGGCAGACTTGAGTACTACAGGGGAGACTGGAATTCCTGGTGTAGCGGTGAAATGCGCAGATATCAGGAGGAACACCGGTGGCGAAGGCGGGTCTCTGGGTAGTAACTGACGCTGAGGAGCGAAAGCGTGGGGAGCGAACA	d__Bacteria; p__Actinobacteriota; c__Actinobacteria; o__Corynebacteriales; f__Nocardiaceae; g__Gordonia	0.999895	0	0	0	0	0	0	3	0	0	0	0	0	0	0	0	55	0	0	7	0	0	0	0	0	0	0	0	0	0	0	0	0	0	0	0	0	0	0	0	0	0	0	0	0	0
629f8e5a874ae6ef41687a9d9852e255	v4ASV580	TACGTAGGGTGCGAGCGTTGTCCGGAATTACTGGGCGTAAAGAGCTCGTAGGCGGTTTGTCACGTCGTCTGTGAAATTCTGCAACTCAATTGCAGGCGTGCAGGCGATACGGGCAGACTTGAGTACTACAGGGGAGACTGGAATTCCTGGTGTAGCGGTGAAATGCGCAGATATCAGGAGGAACACCGGTGGCGAAGGCGGGTCTCTGGGTAGTAACTGACGCTGAGGAGCGAAAGCGTGGGGAGCGAACA	d__Bacteria; p__Actinobacteriota; c__Actinobacteria; o__Corynebacteriales; f__Nocardiaceae; g__Gordonia	0.999827	0	0	0	0	0	0	0	0	0	0	0	0	0	0	23	60	0	0	0	0	0	0	0	0	0	0	0	0	0	0	0	0	0	0	0	0	0	0	0	0	0	0	0	0	0
a03a5f34639b4fe88ee98ee5f7653aee	v4ASV581	TACGTAGGGTGCGAGCGTTGTCCGGAATTACTGGGCGTAAAGAGCTCGTAGGCGGTTTGTCGCGTCGTCTGTGAAATTCTGCAGCTTAACTGCAGGCGTGCAGGCGATACGGGCAGACTTGAGTACTACAGGGGAGACTGGAATTCCTGGTGTAGCGGTGAAATGCGCAGATATCAGGAGGAACACCGGTGGCGAAGGCGGGTCTCTGGGTAGTAACTGACGCTGAGGAGCGAAAGCGTGGGGAGCGAACA	d__Bacteria; p__Actinobacteriota; c__Actinobacteria; o__Corynebacteriales; f__Nocardiaceae; g__Gordonia	0.996375	0	0	0	0	0	0	0	0	0	0	0	0	0	0	0	21	0	0	0	0	0	0	0	0	0	0	0	0	0	0	0	0	0	0	0	0	0	0	0	0	0	0	0	0	0
03d975deb0f63ffa65f285886b0fab19	v4ASV582	TACGTAGGGTGCGAGCGTTGTCCGGAATTACTGGGCGTAAAGAGCTTGTAGGCGGTTCGTCGCGTCGTTCGTGAAAACTAGCAGCTCAACTGCAAGCTTGCGGGCGATACGGGCGGACTAGAGTACTTCAGGGGAGACTGGAATTCCTGGTGTAGCGGTGAAATGCGCAGATATCAGGAGGAACACCGGTGGCGAAGGCGGGTCTCTGGGAAGTAACTGACGCTGAGAAGCGAAAGCGTGGGTAGCGAACA	d__Bacteria; p__Actinobacteriota; c__Actinobacteria; o__Corynebacteriales; f__Nocardiaceae; g__Nocardia; s__Nocardia_rhizosphaerae	0.873089	0	0	0	0	0	0	0	0	0	0	0	0	0	0	0	0	0	0	0	0	0	0	0	0	0	0	0	0	0	0	0	0	0	0	0	0	0	0	0	0	0	0	0	0	0
aa609e4d569307c490efe0d53bf877f9	v4ASV583	TACGTAGGGTGCAAGCGTTGTCCGGAATTACTGGGCGTAAAGAGTTCGTAGGCGGTTTGTCGCGTCGTTTGTGAAAACCAGCAGCTCAACTGCTGGCTTGCAGGCGATACGGGCAGACTTGAGTACTGCAGGGGAGACTGGAATTCCTGGTGTAGCGGTGAAATGCGCAGATATCAGGAGGAACACCGGTGGCGAAGGCGGGTCTCTGGGCAGTAACTGACGCTGAGGAACGAAAGCGTGGGTAGCGAACA	d__Bacteria; p__Actinobacteriota; c__Actinobacteria; o__Corynebacteriales; f__Nocardiaceae; g__Rhodococcus	1	0	0	0	0	0	0	0	0	0	0	0	0	0	38	0	0	0	0	0	0	0	0	0	0	0	0	0	0	0	0	0	0	0	0	0	0	0	0	0	0	0	0	0	0	0
c292cc07cbb7c242682dd6064e5447a1	v4ASV584	TACGTAGGGTGCGAGCGTTGTCCGGAATTACTGGGCGTAAAGAGTTCGTAGGCGGTTTGTCGCGTCGTTTGTGAAAACCCGGGGCTCAACTTCGGGCTTGCAGGCGATACGGGCAGACTTGAGTGTTTCAGGGGAGACTGGAATTCCTGGTGTAGCGGTGAAATGCGCAGATATCAGGAGGAACACCGGTGGCGAAGGCGGGTCTCTGGGAAACAACTGACGCTGAGGAACGAAAGCGTGGGTAGCAAACA	d__Bacteria; p__Actinobacteriota; c__Actinobacteria; o__Corynebacteriales; f__Nocardiaceae; g__Rhodococcus	1	0	0	0	0	0	0	0	0	0	0	0	0	0	0	0	5	0	0	0	0	0	0	0	0	0	0	0	0	0	0	0	0	0	0	0	0	0	0	0	0	0	0	0	0	0
0dc6c76af44e9383bb55c1bc3b2fd0b3	v4ASV585	TACGTAGGGTGCGAGCGTTGTCCGGAATTACTGGGCGTAAAGAGCTCGTAGGCGGTTTGTCGCGTCGTTCGTGAAAACTTGGGGCTTAACTCCAAGCGTGCGGGCGATACGGGCAGACTTGAGTACTACAGGGGAGACTGGAATTCCTGGTGTAGCGGTGAAATGCGCAGATATCAGGAGGAACACCGGTGGCGAAGGCGGGTCTCTGGGTAGTAACTGACGCTGAGGAGCGAAAGCGTGGGTAGCGAACA	d__Bacteria; p__Actinobacteriota; c__Actinobacteria; o__Corynebacteriales; f__Nocardiaceae; g__Williamsia	0.999943	0	0	0	0	0	0	0	0	0	0	0	0	0	0	0	0	0	0	0	0	0	0	0	0	0	0	0	0	0	0	0	0	0	0	0	0	0	0	9	0	0	0	0	0	0
335df2c2e02ab630bb57f0a7879731fb	v4ASV586	TACGTAGGGGGCGAGCGTTGTCCGGAATTATTGGGCGTAAAGGGCTCGTAGGCGGTTCTTTCAGTCGGGTGTGAAATCTCAGGGCTTAACTCTGAAACTGCACCCGATACTAGAGGACTTGAGGCAGGTAGGGGAGATCGGAATTCCTGGTGTAGCGGTGGAATGCGCAGATATCAGGAGGAACACCGATGGCGAAGGCAGATCTCTGGGCCTGTTCTGACGCTGAGGAGCGAAAGCGTGGGGAGCAAACA	d__Bacteria; p__Actinobacteriota; c__Actinobacteria; o__Euzebyales; f__Euzebyaceae; g__Euzebya; s__uncultured_bacterium	0.857748	18	0	0	0	0	0	0	0	38	0	0	0	0	0	0	0	13	0	0	0	0	326	0	0	0	0	0	0	0	0	0	0	0	0	0	0	292	0	0	369	0	0	0	0	0
b77375826dfba4462492b8afcaf82cd5	v4ASV587	TACGTAGGGGGCGAGCGTTGTCCGGAATTATTGGGCGTAAAGAGCTCGTAGGCGGTTCTTTCAGTCGGGTGTGAAATCTCAGGGCTTAACTCTGAAACTGCACCCGATACTAGAGGACTTGAGGCAGGTAGGGGAGATCGGAATTCCTGGTGTAGCGGTGGAATGCGCAGATATCAGGAGGAACACCGATGGCGAAGGCAGATCTCTGGGCCTGTTCTGACGCTGAGGAGCGAAAGCGTGGGGAGCAAACA	d__Bacteria; p__Actinobacteriota; c__Actinobacteria; o__Euzebyales; f__Euzebyaceae; g__Euzebya; s__uncultured_bacterium	0.891789	0	0	0	0	0	0	0	0	0	0	0	0	0	0	0	0	0	0	0	0	0	0	0	27	0	0	0	0	0	0	0	0	0	0	0	0	0	0	0	0	0	0	0	0	0
ec5ac2f8423ed610a2382b86fa97d0a5	v4ASV588	TACGTAGGGGGCGAGCGTTGTCCGGAATTATTGGGCGTAAAGAGCTCGTAGGCGGTTCTTTAAGTCGGGTGTGAAATCTCAGGGCTTAACTCTGAAACTGCACCCGATACTGTGGGACTTGAGGCAGGTAGGGGAGATCGGAATTCCTGGTGTAGCGGTGGAATGCGCAGATATCAGGAGGAACACCGATGGCGAAGGCAGATCTCTGGGCCTGTTCTGACGCTGAGGAGCGAAAGCGTGGGGAGCAAACA	d__Bacteria; p__Actinobacteriota; c__Actinobacteria; o__Euzebyales; f__Euzebyaceae; g__Euzebya; s__uncultured_bacterium	0.929893	0	0	0	0	0	0	0	0	0	0	0	0	0	0	0	0	24	0	0	0	0	0	0	0	0	0	0	0	0	0	0	0	0	0	0	0	0	0	0	0	0	0	0	0	0
2efc4000610fccb1e6566365bdac538b	v4ASV589	TACGTAGGGGGCGAGCGTTGTCCGGAATTATTGGGCGTAAAGGGCTCGTAGGTGGCGCATTAAGTTAGTTGTGAAATTGTCCGGCTTAACCGGGTGCTTGCAGCTGATACTGGTGTGCTTGAGGCAGGTAGAGGAGAATGGAATTTCTGGTGTAGCGGTGGAATGCGCAGATATCAGGAGGAACACCGATTGCGAAGGCAGTTCTCTGGGCCTGTTCTGACGCTGAGGAGCGAAAGCGTGGGGATCAAACA	d__Bacteria; p__Actinobacteriota; c__Actinobacteria; o__Euzebyales; f__Euzebyaceae; g__uncultured; s__Actinobacteria_bacterium	0.999978	0	0	0	0	0	0	8	0	0	0	0	0	0	0	0	0	0	0	0	0	0	0	0	0	0	0	0	0	0	0	20	0	0	0	0	0	0	0	0	0	0	0	619	0	0
46175c6162740460b82600f654f7c0dc	v4ASV590	TACGTAGGGGGCGAGCGTTGTCCGGAATTATTGGGCGTAAAGGGCTCGTAGGTGGTCTATTAAGTTAGTTGTGAAATTGTCCGGCTTAACCGGGTGCTTGCAGCTGATACTGGTGGGCTTGAGGCAGGTAGAGGAGAATGGAATTCCTGGTGTAGCGGTGGAATGCGCAGATATCAGGAGGAACACCGATGGCGAAGGCAGTTCTCTGGGCCTGTTCTGACGCTGAGGAGCGAAAGCGTGGGGATCAAACA	d__Bacteria; p__Actinobacteriota; c__Actinobacteria; o__Euzebyales; f__Euzebyaceae; g__uncultured; s__Actinobacteria_bacterium	0.999817	0	0	0	0	0	0	270	0	0	0	0	0	0	0	0	0	0	0	11	0	0	0	0	0	0	0	0	0	1094	0	0	0	0	0	0	0	0	0	0	0	0	0	0	0	0
762f32bc1a3895701a28e0014237d937	v4ASV591	TACGTAGGGGGCGAGCGTTGTCCGGAATTATTGGGCGTAAAGGGCTCGTAGGTGGTGCATTAAGTTAGTTGTGAAATTGTCCGGCTTAACCGGGTGCTTGCAGCTGATACTGGTGTGCTTGAGGCAGGTAGAGGAGAATGGAATTCCTGGTGTAGCGGTGGAATGCGCAGATATCAGGAGGAACACCGATGGCGAAGGCAGTTCTCTGGGCCTGTTCTGACGCTGAGGAGCGAAAGCGTGGGGATCAAACA	d__Bacteria; p__Actinobacteriota; c__Actinobacteria; o__Euzebyales; f__Euzebyaceae; g__uncultured; s__Actinobacteria_bacterium	0.999648	0	0	0	0	0	0	0	0	0	0	0	0	0	0	0	0	0	0	0	0	0	0	0	0	0	0	0	0	114	0	0	0	0	0	0	0	0	0	0	0	0	0	0	0	0
7bc28fd74537d28e0a0c14cafbad4392	v4ASV592	TACGTAGGGGGCGAGCGTTGTCCGGAATTATTGGGCGTAAAGGGCTCGTAGGTGGTCTGTTAAGTTAGTTGTGAAATCGTTCGGCTTAACCGGGCGCTTGCAGCTGATACTGGTGGGCTTGAGGCAGGTAGAGGAGAATGGAATTCCTGGTGTAGCGGTGGAATGCGTAGATATCAGGAGGAACACCAACGGCGAAGGCAGTTCTCTGGGCCTGTTCTGACGCTGAGGAGCGAAAGCGTGGGGATCAAACA	d__Bacteria; p__Actinobacteriota; c__Actinobacteria; o__Euzebyales; f__Euzebyaceae; g__uncultured; s__Actinobacteria_bacterium	0.999557	11	0	0	5	92	0	0	31	484	0	0	0	3	0	0	0	0	0	0	0	0	0	0	0	0	0	27	0	22	0	0	0	0	0	337	0	0	0	0	0	0	0	0	146	0
88dfd3c135e6978afdbc775368ebda0e	v4ASV593	TACGTAGGGGGCGAGCGTTGTCCGGAATTATTGGGCGTAAAGGGCTCGTAGGTGGTCTATTAAGTTAGTTGTGAAATTGTCCGGCTTAACCGGGTGCTTGCAGCTGATACTGGTGGGCTTGAGGCAGGTAGAGGAGAATGGAATTCCTGGTGTAGCGGTGGAATGCGCAGATATCAGGAGGAACACCGATTGCGAAGGCAGTTCTCTGGGCCTGTTCTGACGCTGAGGAGCGAAAGCGTGGGGATCAAACA	d__Bacteria; p__Actinobacteriota; c__Actinobacteria; o__Euzebyales; f__Euzebyaceae; g__uncultured; s__Actinobacteria_bacterium	0.999995	0	0	0	0	0	0	0	0	0	0	0	0	0	0	0	0	0	0	0	0	0	0	0	0	0	0	0	0	0	0	16	0	0	0	0	0	0	0	0	0	0	0	0	0	0
9cef28cbf1887b8645951bf1a3412c43	v4ASV594	TACGTAGGGGGCGAGCGTTGTCCGGAATTATTGGGCGTAAAGGGCTCGTAGGTGGTACATTAAGTTAGTTGTGAAATTGCCTGGCTTAACCGGGTGCTTGCAGCTGATACTGGTGTGCTTGAGGCAGGTAGAGGAGAATGGAATTCCTGGTGTAGCGGTGGAATGCGCAGATATCAGGAGGAACACCGATGGCGAAGGCAGTTCTCTGGGCCTGTTCTGACGCTGAGGAGCGAAAGCGTGGGGATCAAACA	d__Bacteria; p__Actinobacteriota; c__Actinobacteria; o__Euzebyales; f__Euzebyaceae; g__uncultured; s__Actinobacteria_bacterium	0.999182	0	0	0	0	0	0	267	0	0	0	0	0	0	0	0	0	0	0	0	0	0	0	0	0	0	0	0	0	0	0	0	0	0	0	0	0	0	0	0	0	0	0	0	0	0
ed7ac21640689f68fd6a8df4f58f488b	v4ASV595	TACGTAGGGGGCGAGCGTTGTCCGGAATTATTGGGCGTAAAGGGCTCGTAGGTGGTGCATTAAGTTAGTTGTGAAATTGCCTGGCTTAACCGGGTGCTTGCAGCTGATACTGGTGTGCTTGAGGCAGGTAGAGGAGAATGGAATTCCTGGTGTAGCGGTGGAATGCGCAGATATCAGGAGGAACACCGATGGCGAAGGCAGTTCTCTGGGCCTGTTCTGACGCTGAGGAGCGAAAGCGTGGGGATCAAACA	d__Bacteria; p__Actinobacteriota; c__Actinobacteria; o__Euzebyales; f__Euzebyaceae; g__uncultured; s__Actinobacteria_bacterium	0.999226	0	0	0	0	0	0	136	0	0	0	0	0	0	0	0	0	0	0	0	0	0	0	0	0	0	0	0	0	60	0	0	0	0	0	0	0	0	0	0	0	0	0	0	0	0
24f515a82361233789cab8cdea8387ac	v4ASV596	TACGTAGGGTGCAAGCGTTGTCCGGAATTATTGGGCGTAAAGAGCTCGTAGGCGGTTTGTCGCGTCGAATGTGAAAACCCGGGGCTCAACCCCGGGCCTGCATTCGATACGGGCAGACTAGAGTTCGGTAGGGGAGTCTGGAATTCCTGGTGTAGCGGTGAAATGCGCAGATATCAGGAGGAACACCGGTGGCGAAGGCGGGACTCTGGGCCGATACTGACGCTGAGGAGCGAAAGCGTGGGGAGCAAACA	d__Bacteria; p__Actinobacteriota; c__Actinobacteria; o__Frankiales; f__Nakamurellaceae; g__Nakamurella	0.999962	0	0	0	0	0	0	0	0	0	0	0	0	0	0	0	0	0	0	3	0	0	0	0	0	0	0	0	0	0	0	0	0	0	0	0	0	0	0	0	0	0	0	0	0	0
30ac4a3afd82939379b5190510e396a3	v4ASV597	TACGTAGGGTGCAAGCGTTGTCCGGAATTATTGGGCGTAAAGAGCTCGTAGGCGGTTTGTCGCGTCTGCTGTGAAATCCCATGGCTTAACTGTGGGCGTGCAGTGGGTACGGGCAGACTAGAGTGCGGTAGGGGAGACTGGAATTCCTGGTGTAGCGGTGAAATGCGCAGATATCAGGAGGAACACCGGTGGCGAAGGCGGGTCTCTGGGCCGATACTGACGCTGAGGAGCGAAAGCATGGGTAGCGAACA	d__Bacteria; p__Actinobacteriota; c__Actinobacteria; o__Kineosporiales; f__Kineosporiaceae	0.973048	0	0	0	0	0	0	0	153	0	0	0	6	39	57	0	0	0	2098	0	0	655	0	0	0	0	0	1251	0	0	0	0	0	0	0	1758	0	0	393	0	0	3909	21	0	338	0
5c82d7c9f6ca8d7ab5b541c6707d156e	v4ASV598	TACGTAGGGTGCAAGCGTTGTCCGGAATTATTGGGCGTAAAGAGCTCGTAGGCGGCTTGTCGCGTCTGCTGTGAAATCCTGGGGCTTAACCTTGGGCTTGCAGTGGGTACGGGCAGGCTAGAGTGCGGTAGGGGAGACTGGAATTCCTGGTGTAGCGGTAAAATGCGCAGATATCAGGAGGAACACCGGTGGCGAAGGCGGGTCTCTGGGCCGTAACTGACGCTGAGGAGCGAAAGCATGGGTAGCGAACA	d__Bacteria; p__Actinobacteriota; c__Actinobacteria; o__Kineosporiales; f__Kineosporiaceae	0.975441	0	0	0	0	0	0	0	0	0	0	0	0	0	0	0	0	0	0	0	0	10	0	0	0	0	0	0	0	52	33	7	0	0	0	8590	14	0	1163	0	35	103	15	0	208	0
8583e6b17cc15ee26ad613dfa7a9961a	v4ASV599	TACGTAGGGTGCAAGCGTTGTCCGGAATTATTGGGCGTAAAGAGCTCGTAGGCGGTTTGTCGCGTCTGCTGTGAAAACCTGGGGCTTAACTCTGGGCTTGCAGTGGGTACGGGCAGGCTAGAGTGCGGTAGGGGAGACTGGAATTCCTGGTGTAGCGGTGGAATGCGCAGATATCAGGAGGAACACCGGTGGCGAAGGCGGGTCTCTGGGCCGTAACTGACGCTGAGGAGCGAAAGCATGGGTAGCGAACA	d__Bacteria; p__Actinobacteriota; c__Actinobacteria; o__Kineosporiales; f__Kineosporiaceae	0.974122	0	0	0	0	0	0	0	0	0	0	0	0	0	0	0	0	0	54	0	0	0	0	0	0	0	0	0	0	0	0	0	0	0	0	0	0	0	0	0	0	0	0	0	0	0
863345315c0a13e5606e37ecce637210	v4ASV600	TACGTAGGGTGCAAGCGTTGTCCGGAATTATTGGGCGTAAAGAGCTCGTAGGCGGTTTGTCGCGTCTGCTGTGAAAACTCAAGGCTTAACTTTGGGCTTGCAGTGGGTACGGGCAGACTAGAGTGCGGTAGGGGAGACTGGAATTCCTGGTGTAGCGGTAAAATGCGCAGATATCAGGAGGAACACCGGTGGCGAAGGCGGGTCTCTGGGCCGTAACTGACGCTGAGGAGCGAAAGCATGGGTAGCGAACA	d__Bacteria; p__Actinobacteriota; c__Actinobacteria; o__Kineosporiales; f__Kineosporiaceae	0.972012	0	0	0	0	0	0	0	7	25	0	0	0	78	0	0	0	0	0	0	0	0	0	0	40	0	0	0	0	0	0	0	0	0	0	0	0	0	0	0	0	0	0	0	69	0
a9895930cfc8b7de351d08a217923d61	v4ASV601	TACGTAGGGTGCAAGCGTTGTCCGGAATTATTGGGCGTAAAGAGCTCGTAGGCGGTTTGTCGCGTCTGCTGTGAAAACCTAGGGCTTAACTCTGGGCTTGCAGTGGGTACGGGCAGACTAGAGTGCGGTAGGGGAGACTGGAATTCCTGGTGTAGCGGTGGAATGCGCAGATATCAGGAGGAACACCGGTGGCGAAGGCGGGTCTCTGGGCCGTAACTGACGCTGAGGAGCGAAAGCATGGGTAGCGAACA	d__Bacteria; p__Actinobacteriota; c__Actinobacteria; o__Kineosporiales; f__Kineosporiaceae	0.986562	128	0	148	0	7	13	0	0	0	0	0	0	14	0	0	0	0	0	0	0	0	14	0	12	0	0	43	0	0	0	27	0	0	0	0	0	21	255	0	29	16	0	0	32	872
be68087434fefbbfb0597a09561d36eb	v4ASV602	TACGTAGGGTGCGAGCGTTGTCCGGAATTATTGGGCGTAAAGAGCTCGTAGGCGGTTTGTTGCGTCTGCTGTGAAAACCTAGCGCTTAACGTTGGGCTTGCAGTGGGTACGGGCAGACTTGAGTGCGGTAGGGGAGACTGGAATTCTTGGTGTAGCGGTGAAATGCGCAGATATCAGGAGGAACACCGGTGGCGAAGGCGGGTCTCTGGGCCGTAACTGACGCTGAGGAGCGAAAGCATGGGTAGCGAACA	d__Bacteria; p__Actinobacteriota; c__Actinobacteria; o__Kineosporiales; f__Kineosporiaceae	0.920603	0	0	0	0	0	0	0	0	0	0	0	0	0	0	0	0	0	0	0	0	0	10	0	0	0	0	0	0	0	0	0	0	0	0	16	0	115	49	0	0	0	0	0	0	0
ef65ec70e9463ea388dd9951637f1f77	v4ASV603	TACGTAGGGTGCAAGCGTTGTCCGGAATTATTGGGCGTAAAGAGCTCGTAGGCGGTTTGTCGCGTCTGCTGTGAAAACTCAAGGCTTAACCTTGGGCTTGCAGTGGGTACGGGCAGACTAGAGTGCGGTAGGGGAGACTGGAATTCCTGGTGTAGCGGTAAAATGCGCAGATATCAGGAGGAACACCGGTGGCGAAGGCGGGTCTCTGGGCCGTAACTGACGCTGAGGAGCGAAAGCATGGGTAGCGAACA	d__Bacteria; p__Actinobacteriota; c__Actinobacteria; o__Kineosporiales; f__Kineosporiaceae	0.977895	752	0	65	0	0	96	0	0	0	0	0	0	0	0	0	0	23	0	0	0	151	810	0	0	0	0	0	0	0	0	149	0	0	0	619	0	333	3836	20	1394	1523	68	0	342	0
97e9b51ee613efabb76d40149272ff96	v4ASV604	TACGTAGGGCGCAAGCGTTGTCCGGAATTATTGGGCGTAAAGAGCTCGTAGGCGGTTTGTCGCGTCTGCTGTGAAAACCCGAGGCTCAACCTCGGGCCTGCAGTGGGTACGGGCAGACTAGAGTGTGGTAGGGGAGACTGGAATTCCTGGTGTAGCGGTGGAATGCGCAGATATCAGGAGGAACACCAATGGCGAAGGCAGGTCTCTGGGCCACTACTGACGCTGAGGAGCGAAAGCATGGGGAGCGAACA	d__Bacteria; p__Actinobacteriota; c__Actinobacteria; o__Micrococcales	0.999659	0	0	0	0	0	0	0	0	0	0	0	0	0	0	0	0	0	0	0	0	0	0	0	0	0	0	0	0	0	0	0	0	0	0	0	0	0	0	0	0	0	0	0	0	0
a02d267bff00453e38e622099f6b2f3c	v4ASV605	TACGTAGGGCGCAAGCGTTGTCCGGAATTATTGGGCGTAAAGAGCTCGTAGGCGGTTTGTCGCGTCTGGTGTGAAAACTCAAGGCTCAACCTTGAGCTTGCATCGGGTACGGGCAGACTAGAGTGCGGTAGGGGTGACTGGAATTCCTGGTGTAGCGGTGGAATGCGCAGATATCAGGAGGAACACCGATGGCGAAGGCAGGTCACTGGGCCGCAACTGACGCTGAGGAGCGAAAGCATGGGGAGCGAACA	d__Bacteria; p__Actinobacteriota; c__Actinobacteria; o__Micrococcales	1	0	0	0	0	0	0	0	0	0	0	0	0	0	10	0	0	0	0	15	0	0	0	0	0	0	0	0	0	0	0	0	0	0	0	0	0	0	0	0	0	0	0	0	0	0
bc99279418963198db160dfd4971e5c3	v4ASV606	TACGTAGGGTGCAAGCGTTGTCCGGAATTATTGGGCGTAAAGAGCTCGTAGGCGGCTTGTCACGTCTGCTGTGAAAACTCGAGGCTTAACTTCGGGCTTGCAGTGGGTACGGGCAGGCTAGAGTGCAGTAGGGGAGACTGGAATTCCTGGTGTAGCGGTGGAATGCGCAGATATCAGGAGGAACACCGATGGCGAAGGCAGGTCTCTGGGCTGTAACTGACGCTGAGGAGCGAAAGCATGGGTAGCAAACA	d__Bacteria; p__Actinobacteriota; c__Actinobacteria; o__Micrococcales	0.880357	9	0	0	0	0	0	0	0	0	0	0	0	0	0	0	0	0	0	0	0	0	0	0	0	0	0	8	0	0	0	0	0	0	0	28	0	0	41	0	0	166	0	0	83	25
c2c57dfde5132110c15efd9893b0a8cf	v4ASV607	TACGGAGGGGGCAAGCGTTATTCGGAATTATTGGGCGTAAAGAGCGCGTAGGCGGAGATTCAGGTTCGACGTGAAAACGCTACTGCTCAACAGAGCGACTGCGTTGAAAACCGGATCTCTTGAGTGTGGTAGAGGTTGGCGGAATTCCTGGTGTAGCGGTGGAATGCGCAGATATCAGGAAGAACACCGATGGCGAAGGCAGCCAACTGGGCCACGACTGACGCTGAGGCGCGAAAGCCAGGGTAGCGAACG	d__Bacteria; p__Actinobacteriota; c__Actinobacteria; o__Micrococcales	0.818961	0	0	0	0	0	0	0	0	0	0	0	0	0	0	0	0	0	0	0	0	0	0	0	0	0	0	0	0	0	0	0	0	0	0	0	0	0	0	0	0	0	0	0	0	0
de9c1072301a16132ea00ae1910e12a9	v4ASV608	TACGTAGGGCGCAAGCGTTGTCCGGAATTATTGGGCGTAAAGAGCTCGTAGGCGGTTTGTCGCGTCTGCTGTGAAAACGCAAGGCTTAACCTTGCGCCTGCAGTGGGTACGGGCAGACTAGAGTGCGGTAGGGGAGACTGGAATTCCTGGTGTAGCGGTGGAATGCGCAGATATCAGGAGGAACACCGATGGCGAAGGCAGGTCTCTGGGCCGTTACTGACGCTGAGGAGCGAAAGCATGGGGAGCGAACA	d__Bacteria; p__Actinobacteriota; c__Actinobacteria; o__Micrococcales; f__Bogoriellaceae; g__Georgenia	0.999503	0	0	0	0	0	0	0	0	0	0	0	0	0	0	0	0	0	0	0	0	0	0	0	0	0	0	0	0	0	0	0	0	0	0	0	0	0	0	0	0	0	0	0	0	0
49941d7c1c6f93904122877e4163d12a	v4ASV609	TACGTAGGGCGCGAGCGTTGTCCGGATTTATTGGGCGTAAAGAGCTCGTAGGCGGTTTGTCGCGTCTGCCGTGAAATTTCCTGGCTTAACTGGGAGCGTGCGGTGGGTACGGGCAGACTGGAGTGCGGTAGGGGAGACTGGAATTCCTGGTGTAGCGGTGGAATGCGCAGATATCAGGAGGAACACCGGTGGCGAAGGCGGGTCTCTGGGCCGTTACTGACGCTGAGGAGCGAAAGCATGGGGAGCGAACA	d__Bacteria; p__Actinobacteriota; c__Actinobacteria; o__Micrococcales; f__Bogoriellaceae; g__Georgenia; s__uncultured_bacterium	0.998605	0	0	0	0	0	0	0	0	0	0	0	0	0	0	0	0	0	0	0	0	0	0	0	0	0	0	0	0	9	0	0	0	0	0	0	0	0	0	0	0	0	0	0	0	0
1b07efb9fa6f4f3d25da3c502bea930b	v4ASV610	TACGTAGGGTACGAGCGTTGTCCGGAATTATTGGGCGTAAAGAGCTCGTAGGTGGTTGGTCACGTCTGCTGTGGAAACGCAACGCTTAACGTTGCGCGTGCAGTGGGTACGGGCTGACTAGAGTGCAGTAGGGGAGTCTGGAATTCCTGGTGTAGCGGTGAAATGCGCAGATATCAGGAGGAACACCGGTGGCGAAGGCGGGACTCTGGGCTGTAACTGACACTGAGGAGCGAAAGCATGGGGAGCGAACA	d__Bacteria; p__Actinobacteriota; c__Actinobacteria; o__Micrococcales; f__Brevibacteriaceae; g__Brevibacterium	1	0	0	0	0	0	0	0	0	0	0	0	0	0	0	0	0	0	0	0	0	0	0	4	0	0	0	0	0	0	0	0	0	0	0	0	0	0	0	0	0	0	0	0	0	0
dfa29ae67247f6ed2dd7c13f64d2931c	v4ASV611	TACGTAGGGCGCAAGCGTTGTCCGGAATTATTGGGCGTAAAGAGCTCGTAGGCGGTTTGTCGCGTCTGCTGTGAAAACCTAAGGCTCAACCTTGGGCTTGCAGTGGGTACGGGCAGACTAGAGTGCGGTAGGGGTGACTGGAATTCCTGGTGTAGCGGTGGAATGCGCAGATATCAGGAGGAACACCGATGGCGAAGGCAGGTCACTGGGCCGCAACTGACGCTGAGGAGCGAAAGCATGGGGAGCGAACA	d__Bacteria; p__Actinobacteriota; c__Actinobacteria; o__Micrococcales; f__Cellulomonadaceae; g__Cellulomonas	0.997282	0	0	0	0	0	0	0	0	0	0	0	0	0	0	0	0	0	0	0	0	0	0	0	0	0	0	0	0	0	0	0	0	0	9	0	0	0	0	0	0	0	0	0	0	0
2f5976ea47e047687eb4c52b0de060e8	v4ASV612	TACGTAGGGCGCAAGCGTTGTCCGGAATTATTGGGCGTAAAGAGCTCGTAGGTGGCTTGTCGCGTCTGCCGTGAAAACCCGAGGCTCAACCTCGGGCGTGCGGTGGGTACGGGCAGGCTAGAGTGTGGTAGGGGAGACTGGAACTCCTGGTGTAGCGGTGAAATGCGCAGATATCAGGAAGAACACCGATGGCGAAGGCAGGTCTCTGGGCCATTACTGACACTGAGGAGCGAAAGCATGGGTAGCGAACA	d__Bacteria; p__Actinobacteriota; c__Actinobacteria; o__Micrococcales; f__Dermabacteraceae; g__Brachybacterium	0.999941	0	0	0	0	0	0	0	0	0	0	0	0	0	0	0	0	0	0	0	0	0	0	0	0	0	0	0	0	0	0	0	0	0	12	0	0	0	0	0	0	0	0	0	0	0
37156f221506f2de077b23afaa3d2a05	v4ASV613	TACGTAGGGCGCAAGCGTTGTCCGGAATTATTGGGCGTAAAGAGCTTGTAGGTGGCTTGTCGCGTCTGCCGTGAAAACCCGAGGCTCAACCTCGGGCGTGCGGTGGGTACGGGCAGGCTAGAGTGTGGTAGGGGAGACTGGAACTCCTGGTGTAGCGGTGAAATGCGCAGATATCAGGAAGAACACCGATGGCGAAGGCAGGTCTCTGGGCCATTACTGACACTGAGAAGCGAAAGCATGGGTAGCGAACA	d__Bacteria; p__Actinobacteriota; c__Actinobacteria; o__Micrococcales; f__Dermabacteraceae; g__Brachybacterium	0.999514	0	0	0	0	0	0	0	0	0	0	0	0	0	0	0	0	0	0	0	0	0	0	0	0	0	0	0	0	0	0	0	0	0	0	0	0	0	0	0	0	0	0	0	0	0
8fd1fa7d06f2a72e042f48c65cbad38e	v4ASV614	TACGTAGGGTGCGAGCGTTGTCCGGAATTATTGGGCGTAAAGGGCTTGTAGGCGGTTTGTCGCGTCTGCTGTGAAATTTCGGGGCTTAACTCCGGGCTTGCAGTGGGTACGGGCAGACTTGAGTATGGTAGGGGAGACTGGAATTCCTGGTGTAGCGGTGAAATGCGCAGATATCAGGAGGAACACCGATGGCGAAGGCAGGTCTCTGGGCCATTACTGACGCTGAGAAGCGAAAGCATGGGGAGCAAACA	d__Bacteria; p__Actinobacteriota; c__Actinobacteria; o__Micrococcales; f__Dermacoccaceae	0.759007	0	0	0	0	0	0	0	55	442	0	0	0	0	0	0	0	0	0	0	0	0	0	0	0	0	0	59	0	74	0	0	0	0	0	964	0	0	7	0	0	0	0	0	13	0
c679229a20205f3ea2345a17d65a74ba	v4ASV615	TACGTAGGGTGCGAGCGTTGTCCGGAATTATTGGGCGTAAAGAGCTTGTAGGCGGTTTGTCGCGTCTGCTGTGAAAATTCAGGGCTTAACCCTGGACGTGCAGTGGGTACGGGCAGACTAGAGTATGGTAGGGGAGACTGGAATTCCTGGTGTAGCGGTGGAATGCGCAGATATCAGGAGGAACACCGATGGCGAAGGCAGGTCTCTGGGCCATTACTGACGCTGAGAAGCGAAAGCATGGGGAGCGAACA	d__Bacteria; p__Actinobacteriota; c__Actinobacteria; o__Micrococcales; f__Dermacoccaceae; g__Kytococcus; s__Kytococcus_sp.	0.932142	0	0	0	0	0	0	0	0	0	0	0	0	0	0	0	0	0	0	0	0	0	0	0	0	0	0	0	0	0	0	0	0	0	0	0	0	0	0	0	0	0	0	0	0	0
0e6b5a1fa6f5ce9c911d5929c9ffcce6	v4ASV616	TACGTAGGGTGCGAGCGTTGTCCGGAATTATTGGGCGTAAAGAGCTTGTAGGCGGTTTGTCGCGTCTGCTGTGAAAATCCGGGGCTCAACCCCGGACTTGCAGTGGGTACGGGCAGACTAGAGTGTGGTAGGGGAGACTGGAATTCCTGGTGTAGCGGTGAAATGCGCAGATATCAGGAGGAACACCGATGGCGAAGGCAGGTCTCTGGGCCACTACTGACGCTGAGAAGCGAAAGCATGGGGAGCGAACA	d__Bacteria; p__Actinobacteriota; c__Actinobacteria; o__Micrococcales; f__Intrasporangiaceae	0.997185	0	0	0	0	0	0	0	0	0	0	0	0	0	0	0	0	0	0	0	0	0	0	0	0	0	0	0	0	0	0	0	0	0	7	0	0	0	0	0	0	0	0	0	0	0
57dbadc549e73960f140fee0ef61d017	v4ASV617	TACGTAGGGTGCGAGCGTTGTCCGGAATTATTGGGCGTAAAGAGCTTGTAGGCGGTTTGTCGCGTCTGCTGTGAAAGCCCGGGGCTTAACTCCGGGTCTGCAGTGGGTACGGGCAGGCTAGAGTGTGGTAGGGGAGACTGGAATTCCTGGTGTAGCGGTGGAATGCGCAGATATCAGGAGGAACACCGATGGCGAAGGCAGGTCTCTGGGCCATTACTGACGCTGAGAAGCGAAAGCGTGGGGAGCGAACA	d__Bacteria; p__Actinobacteriota; c__Actinobacteria; o__Micrococcales; f__Intrasporangiaceae	0.983303	0	0	0	0	0	0	0	0	0	0	0	0	0	0	0	0	77	0	0	0	0	0	0	0	0	0	0	0	0	0	0	0	0	0	0	0	0	0	0	0	0	0	0	0	0
722785f912ef24ecf5b38b2d01826095	v4ASV618	TACGTAGGGTGCGAGCGTTGTCCGGAATTATTGGGCGTAAAGGGCTTGTAGGCGGTTTGTCGCGTCTGCTGTGAAAACTCGGGGCTTAACCCTGAGCTGGCAGTGGGTACGGGCAGACTAGAGTATGGTAGGGGAGACTGGAATTCCTGGTGTAGCGGTGGAATGCGCAGATATCAGGAGGAACACCGATGGCGAAGGCAGGTCTCTGGGCCATAACTGACGCTGAGAAGCGAAAGCATGGGGAGCGAACA	d__Bacteria; p__Actinobacteriota; c__Actinobacteria; o__Micrococcales; f__Intrasporangiaceae	0.921753	0	0	0	0	0	0	0	0	0	0	0	0	0	0	0	0	0	0	0	0	0	0	0	0	0	0	0	0	0	0	0	0	0	0	0	0	0	0	0	0	0	0	0	0	0
72d7b154930be93e81b7d1afd315de4e	v4ASV619	TACGTAGGGTGCGAGCGTTGTCCGGAATTATTGGGCGTAAAGAGCTTGTAGGCGGTTTGTCGCGTCTGCTGTGAAAATCCGGGGCTCAACCCCGGACTTGCAGTGGGTACGGGCAGACTAGAGTGTGGTAGGGGAGACTGGAATTCCTGGTGTAGCGGTGAAATGCGCAGATATCAGGAGGAACACCGATGGTGAAGGCAGGTCTCTGGGCCACTACTGACGCTGAGAAGCGAAAGCATGGGGAGCGAACA	d__Bacteria; p__Actinobacteriota; c__Actinobacteria; o__Micrococcales; f__Intrasporangiaceae	0.997876	0	0	0	0	0	0	0	0	0	0	0	0	0	0	0	0	0	0	0	0	0	0	0	0	0	0	0	0	0	0	0	0	0	0	0	0	0	0	0	0	0	0	0	0	0
62cbc813a4d1f4c583b7c1f62b640848	v4ASV620	TACGTAGGGTGCGAGCGTTGTCCGGAATTATTGGGCGTAAAGAGCTTGTAGGCGGTTTGTCGCGTCTGCTGTGAAAGCCCGGGGCTTAACCCCGGGTCTGCAGTGGGTACGGGCAGGCTAGAGTGTGGTAGGGGAGACTGGAATTCCTGGTGTAGCGGTGGAATGCGCAGATATCAGGAGGAACACCGATGGCGAAGGCAGGTCTCTGGGCCACTACTGACGCTGAGAAGCGAAAGCGTGGGGAGCGAACA	d__Bacteria; p__Actinobacteriota; c__Actinobacteria; o__Micrococcales; f__Intrasporangiaceae; g__Ornithinimicrobium	0.717896	0	0	0	0	0	0	0	0	0	0	0	0	0	49	0	0	0	0	0	0	0	0	0	0	0	0	0	0	0	0	0	0	0	0	0	0	0	0	0	0	0	0	0	0	0
229dbe6430e5eede063764e2aa5f34c1	v4ASV621	TACGTAGGGTGCGAGCGTTGTCCGGAATTATTGGGCGTAAAGAGCTTGTAGGCGGCTTGTCGCGTCTGCTGTGAAAGCCCGGGGCTTAACCCTGGGTCTGCAGTGGGTACGGGCAGGCTAGAGTGTGGTAGGGGAGACTGGAATTCCTGGTGTAGCGGTGGAATGCGCAGATATCAGGAGGAACACCGATGGCGAAGGCAGGTCTCTGGGCCATTTCTGACGCTGAGAAGCGAAAGCGTGGGGAGCGAACA	d__Bacteria; p__Actinobacteriota; c__Actinobacteria; o__Micrococcales; f__Intrasporangiaceae; g__Ornithinimicrobium; s__Serinicoccus_sp.	0.800174	0	0	0	0	0	0	0	0	0	0	0	0	0	0	0	0	0	0	0	0	0	0	0	0	0	0	0	0	0	0	0	0	0	0	0	0	0	0	0	0	0	0	0	0	0
fd24507d27416a811549574b616b155c	v4ASV622	TACGTAGGGCGCAAGCGTTGTCCGGAATTATTGGGCGTAAAGAGCTCGTAGGCGGTTTGTCGCGTCTGCCGTGAAAACCCGATGCTTAACATCGGGCTTGCGGTGGGTACGGGCAGGCTAGAGTGCGGTAGGGGTGACTGGAATTCCTGGTGTAGCGGTGGAATGCGCAGATATCAGGAGGAACACCGATGGCGAAGGCAGGTCACTGGGCCGTTACTGACGCTGAGGAGCGAAAGCATGGGGAGCGAACA	d__Bacteria; p__Actinobacteriota; c__Actinobacteria; o__Micrococcales; f__Jonesiaceae; g__Jonesia	0.999332	0	0	0	0	0	0	0	0	0	0	0	0	0	0	0	0	0	0	0	0	0	0	0	0	0	0	0	0	0	0	0	0	0	0	0	0	0	0	0	0	0	0	0	0	0
8d3ae84cafc9c4719f7021de3b30e1ce	v4ASV623	TACGTAGGGCGCAAGCGTTGTCCGGAATTATTGGGCGTAAAGAGCTCGTAGGCGGTTTGTCGCGTCTGTCGTGAAATCCCGATGCTTAACGTCGGGCTTGCGGTGGGTACGGGCAGGCTGGAGTGCGGTAGGGGTGACTGGAATTCCTGGTGTAGCGGTGGAATGCGCAGATATCAGGAGGAACACCGATGGCGAAGGCAGGTCACTGGGCCGTTACTGACGCTGAGGAGCGAAAGCATGGGGAGCGAACA	d__Bacteria; p__Actinobacteriota; c__Actinobacteria; o__Micrococcales; f__Jonesiaceae; g__Jonesia; s__Jonesia_denitrificans	0.996173	0	0	0	0	0	0	0	0	0	0	0	0	0	0	0	0	0	0	0	0	0	0	0	0	0	0	0	0	0	0	0	0	0	9	0	0	0	0	0	0	0	0	0	0	0
265861cfdb24d19fc5294988b6282d28	v4ASV624	TACGTAGGGTGCAAGCGTTATCCGGAATTATTGGGCGTAAAGAGCTCGTAGGCGGTTTGTCGCGTCTGCTGTGAAAACTGGGGGCTCAACCCCCAGCCTGCAGTGGGTACGGGCAGACTAGAGTGCGGTAGGGGAGATTGGAATTCCTGGTGTAGCGGTGGAATGCGCAGATATCAGGAGGAACACCGATGGCGAAGGCAGATCTCTGGGCCGTAACTGACGCTGAGGAGCGAAAGCATGGGGAGCGAACA	d__Bacteria; p__Actinobacteriota; c__Actinobacteria; o__Micrococcales; f__Microbacteriaceae	0.997329	0	0	0	0	0	0	0	0	0	0	0	0	0	0	0	9	0	0	0	0	0	0	0	0	0	0	0	0	0	0	0	0	0	0	0	0	0	0	0	0	0	0	0	0	0
32788a41002379dc47eb2ac08f0f1c3f	v4ASV625	TACGTAGGGTGCAAGCGTTGTCCGGAATTATTGGGCGTAAAGAGCTCGTAGGCGGTTTGTCGCGTCTGCTGTGAAAACTGGAGGCTCAACCTCCAGCCTGCAGTGGGTACGGGCAAACTAGAGTGCGGTAGGGGAGATTGGAATTCCTGGTGTAGCGGTGGAATGCGCAGATATCAGGAGGAACACCGATGGCGAAGGCAGATCTCTGGGCCGTAACTGACGCTGAGGAGCGAAAGCATGGGGAGCGAACA	d__Bacteria; p__Actinobacteriota; c__Actinobacteria; o__Micrococcales; f__Microbacteriaceae	0.99987	0	0	0	0	0	0	0	0	0	0	0	0	0	0	0	0	0	0	0	0	0	0	0	0	0	0	0	0	0	0	0	0	0	0	0	0	0	0	0	0	0	0	0	0	0
e76e81ddd138e79c77a2507292cc2e0d	v4ASV626	TACGTAGGGTGCAAGCGTTGTCCGGAATTATTGGGCGTAAAGAGCTCGTAGGCGGTTTGTCGCGTCTGCTGTGAAATCTGGGGGCTCAACCCCCAGCCTGCAGTGGGTACGGGCAGACTAGAGTGCGGTAGGGGAGATTGGAATTCCTGGTGTAGCGGTGGAATGCGCAGATATCAGGAGGAACACCGATGGCGAAGGCAGATCTCTGGGCCGTAACTGACGCTGAGGAGCGAAAGCATGGGGAGCGAACA	d__Bacteria; p__Actinobacteriota; c__Actinobacteria; o__Micrococcales; f__Microbacteriaceae	0.999298	0	0	0	0	0	0	0	0	0	0	0	0	0	0	0	0	0	0	0	0	0	0	0	0	0	0	0	0	0	0	0	0	9	0	0	0	0	0	0	0	0	0	0	0	0
66f7f1018fe40edba626eefd03b710ee	v4ASV627	TACGTAGGGTCCGAGCGTTGTCCGGAATTATTGGGCGTAAAGAGCTCGTAGGCGGTTTGTCGCGTCTGCTGTGAAAACTAGAGGCTCAACCTCTAGCCTGCAGTGGGTACGGGCAGACTTGAGTGGTGTAGGGGAGACTGGAATTCCTGGTGTAGCGGTGGAATGCGCAGATATCAGGAGGAACACCGATGGCGAAGGCAGGTCTCTGGGCACTTACTGACGCTGAGGAGCGAAAGCGTGGGGAGCGAACA	d__Bacteria; p__Actinobacteriota; c__Actinobacteria; o__Micrococcales; f__Microbacteriaceae; g__Agromyces	0.999998	0	0	0	0	0	0	0	0	0	0	0	0	0	0	0	0	0	0	0	0	0	0	0	0	0	9	0	0	0	0	0	0	10	0	0	0	0	0	0	0	0	0	0	0	0
5e6c365575372a80cda172087f12576d	v4ASV628	TACGTAGGGTGCAAGCGTTGTCCGGAATTATTGGGCGTAAAGAGCTCGTAGGCGGTTTGTCGCGTCTGCTGTGAAAACTGGAAGCTCAACTTCCAGCCTGCAGTGGGTACGGGCAGACTAGAGTGCGGTAGGGGAGAACGGAATTCCTGGTGTAGCGGTGGAATGCGCAGATATCAGGAGGAACACCGATGGCGAAGGCAGTTCTCTGGGCCGTTACTGACGCTGAGGAGCGAAAGCGTGGGGAGCGAACA	d__Bacteria; p__Actinobacteriota; c__Actinobacteria; o__Micrococcales; f__Microbacteriaceae; g__Candidatus_Aquiluna; s__uncultured_organism	0.973063	0	0	0	0	0	0	0	0	0	6	0	0	0	0	0	0	0	0	0	0	0	0	0	0	0	0	0	0	0	0	0	0	0	0	0	0	0	0	0	0	0	0	0	0	0
aec3a1baccb3f030bb545aee3764017d	v4ASV629	TACGTAGGGTGCAAGCGTTGTCCGGAATTATTGGGCGTAAAGAGCTCGTAGGCGGTTTGTCGCGTCTGCTGTGAAAACGCGAGGCTCAACCTCGCGCCTGCAGTGGGTACGGGCAAACTAGAGTGCGGTAGGGGAGATTGGAATTCCTGGTGTAGCGGTGGAATGCGCAGATATCAGGAGGAACACCGATGGCGAAGGCAGATCTCTGGGCCGTAACTGACGCTGAGGAGCGAAAGCATGGGGAGCGAACA	d__Bacteria; p__Actinobacteriota; c__Actinobacteria; o__Micrococcales; f__Microbacteriaceae; g__Chryseoglobus	0.707424	0	0	0	0	0	0	0	0	0	0	0	0	0	0	0	0	0	0	0	0	0	0	0	0	0	0	0	0	0	0	0	0	0	0	0	0	0	0	0	0	0	0	0	0	0
485ab6072f27c01c524b790393a4aef9	v4ASV630	TACGTAGGGTGCAAGCGTTGTCCGGAATTATTGGGCGTAAAGAGCTCGTAGGCGGTGTGTCACGTCTGCTGTGAAAATCCAAGGCTCAACCTTGGACTTGCAGTGGGTACGGGCACACTCGAGTGCGGTAGGGGAGATTGGAATTCCTGGTGTAGCGGTGGAATGCGCAGATATCAGGAGGAACACCGATGGCGAAGGCAGATCTCTGGGCCGTAACTGACGCTGAGGAGCGAAAGCGTGGGGAGCGAACA	d__Bacteria; p__Actinobacteriota; c__Actinobacteria; o__Micrococcales; f__Microbacteriaceae; g__DS001; s__marine_metagenome	0.986123	0	0	0	0	0	0	0	0	0	318	0	0	0	0	0	0	0	0	0	0	0	0	0	0	0	0	0	0	0	0	0	0	0	0	0	0	0	0	0	0	0	0	0	0	0
613f3824f2047efdaf69b0ef4b7d2763	v4ASV631	TACGTAGGGTGCGAGCGTTGTCCGGAATTATTGGGCGTAAAGAGCTCGTAGGCGGTCTGTCGCGTCTGCTGTGAAAACCCGAGGCTCAACCTCGGGCCTGCAGTGGGTACGGGCAGACTAGAGTGCGGTAGGGGAGAATGGAATTCCTGGTGTAGCGGTGGAATGCGCAGATATCAGGAGGAACACCGATGGCGAAGGCAGTTCTCTGGGCCGTAACTGACGCTGAGGAGCGAAAGCGTGGGGAGCGAACA	d__Bacteria; p__Actinobacteriota; c__Actinobacteria; o__Micrococcales; f__Microbacteriaceae; g__Leifsonia	0.986856	0	0	0	0	0	0	0	0	0	0	0	0	0	0	0	0	0	0	0	0	0	0	0	0	6	0	0	0	0	0	0	0	0	0	0	0	0	0	0	0	0	0	0	0	0
402ee57b5f5b3e13e84b6ad15507f155	v4ASV632	TACGTAGGGTGCAAGCGTTGTCCGGAATTATTGGGCGTAAAGAGCTCGTAGGCGGCTTGTCGCGTCTGCTGTGAAATCCCGGGGCTCAACCCCGGGCCTGCAGTGGGTACGGGCAAGCTAGAGTGCGGTAGGGGAGATTGGAATTCCTGGTGTAGCGGTGGAATGCGCAGATATCAGGAGGAACACCGATGGCGAAGGCAGATCTCTGGGCCGCTACTGACGCTGAGGAGCGAAAGCATGGGGAGCGAACA	d__Bacteria; p__Actinobacteriota; c__Actinobacteria; o__Micrococcales; f__Microbacteriaceae; g__Leucobacter	0.999168	0	0	0	23	0	0	0	0	14	0	0	0	0	23	0	0	0	0	0	0	0	0	0	0	0	0	0	0	0	0	0	0	0	0	0	0	0	0	0	0	0	0	0	0	0
52a4dc4419f133627001e9e6da3f90b3	v4ASV633	TACGTAGGGTGCAAGCGTTGTCCGGAATTATTGGGCGTAAAGAGCTCGTAGGCGGCTTGTCGCGTCTGCTGTGAAATCCCGGGGCTCAACTCCGGGTCTGCAGTGGGTACGGGCAGGCTAGAGTGCGGTAGGGGAGATTGGAACTCCTGGTGTAGCGGTGGAATGCGCAGATATCAGGAAGAACACCGATGGCGAAGGCAGATCTCTGGGCCGCTACTGACGCTGAGGAGCGAAAGCATGGGGAGCGAACA	d__Bacteria; p__Actinobacteriota; c__Actinobacteria; o__Micrococcales; f__Microbacteriaceae; g__Leucobacter	0.987508	0	0	0	0	0	0	0	0	0	0	0	0	0	0	0	0	0	0	0	0	0	0	0	0	0	0	0	0	12	0	0	0	0	0	0	0	0	0	0	0	0	0	0	0	0
6bb878bdbf45a0284b59a3bdb1caf83c	v4ASV634	TACGTAGGGTGCAAGCGTTGTCCGGAATTATTGGGCGTAAAGAGCTCGTAGGCGGCTTGTCGCGTCTGCTGTGAAATCCCGAGGCTCAACCTCGGGCCTGCAGTGGGTACGGGCAGGCTAGAGTGCGGTAGGGGAGATTGGAATTCCTGGTGTAGCGGTGGAATGCGCAGATATCAGGAGGAACACCGATGGCGAAGGCAGATCTCTGGGCCGCTACTGACGCTGAGGAGCGAAAGCATGGGGAGCGAACA	d__Bacteria; p__Actinobacteriota; c__Actinobacteria; o__Micrococcales; f__Microbacteriaceae; g__Leucobacter	0.970574	0	0	0	0	0	0	0	0	0	0	0	0	0	0	0	0	0	0	0	0	0	0	0	0	0	0	0	0	62	0	11	0	0	0	0	0	0	0	0	0	0	0	0	0	0
e82e72d1129e2c50aacd99ae5dab3fe7	v4ASV635	TACGTAGGGTGCAAGCGTTGTCCGGAATTATTGGGCGTAAAGAGCTCGTAGGCGGCTTGTCGCGTCTGCTGTGAAAACCCGAGGCTCAACCTCGGGCTTGCAGTGGGTACGGGCAGGCTAGAGTGCGGTAGGGGAGATTGGAATTCCTGGTGTAGCGGTGGAATGCGCAGATATCAGGAGGAACACCGATGGCGAAGGCAGATCTCTGGGCCGCTACTGACGCTGAGGAGCGAAAGCATGGGGAGCGAACA	d__Bacteria; p__Actinobacteriota; c__Actinobacteria; o__Micrococcales; f__Microbacteriaceae; g__Leucobacter	0.959401	0	0	0	18	0	0	0	0	0	0	0	0	0	0	0	0	0	0	0	0	0	0	0	0	0	0	0	0	0	0	0	0	0	0	0	0	0	0	0	0	0	0	0	0	0
a78ce9ccf08f1b3975b36f567209d8c1	v4ASV636	TACGTAGGGCGCAAGCGTTGTCCGGAATTATTGGGCGTAAAGAGCTCGTAGGCGGTCTGTCGCGTCTGCTGTGAAATCCCGAGGCTCAACCTCGGGCTTGCAGTGGGTACGGGCAGACTAGAGTGCGGTAGGGGAGAATGGAATTCCTGGTGTAGCGGTGGAATGCGCAGATATCAGGAGGAACACCGATGGCGAAGGCAGTTCTCTGGGCCGTAACTGACGCTGAGGAGCGAAAGCGTGGGGAGCGAACA	d__Bacteria; p__Actinobacteriota; c__Actinobacteria; o__Micrococcales; f__Microbacteriaceae; g__Microbacteriaceae; s__uncultured_bacterium	0.731386	0	0	0	0	0	0	0	0	0	0	0	0	0	0	0	0	0	0	0	0	0	0	0	0	0	0	0	0	12	0	0	0	0	0	0	0	0	0	0	0	0	0	0	0	0
12736abe2c6825d175feffe831c52f35	v4ASV637	TACGTAGGGCGCAAGCGTTATCCGGAATTATTGGGCGTAAAGAGCTCGTAGGCGGTCTGTCGCGTCTGCTGTGAAATCCCGAGGCTCAACCTCGGGCTTGCAGTGGGTACGGGCAGACTAGAGTGCGGTAGGGGAGATTGGAATTCCTGGTGTAGCGGTGGAATGCGCAGATATCAGGAGGAACACCGATGGCGAAGGCAGATCTCTGGGCCGTTACTGACGCTGAGGAGCGAAAGGGTGGGGAGCAAACA	d__Bacteria; p__Actinobacteriota; c__Actinobacteria; o__Micrococcales; f__Microbacteriaceae; g__Microbacterium	0.990927	0	0	0	0	0	0	0	0	0	0	0	0	0	0	0	0	0	0	0	0	0	0	0	0	0	0	0	0	0	0	9	0	0	0	0	0	0	0	0	0	0	0	0	0	0
3a1fa7b69fd6cdb2f7ce3bd8b2c83130	v4ASV638	TACGTAGGGCGCAAGCGTTATCCGGAATTATTGGGCGTAAAGAGCTCGTAGGCGGTTTGTCGCGTCTGCTGTGAAAACCGGAGGCTCAACCTCCGGCCTGCAGTGGGTACGGGCAGACTAGAGTGCGGTAGGGGAGATTGGAATTCCTGGTGTAGCGGTGGAATGCGCAGATATCAGGAGGAACACCGATGGCGAAGGCAGATCTCTGGGCCGTAACTGACGCTGAGGAGCGAAAGGGTGGGGAGCAAACA	d__Bacteria; p__Actinobacteriota; c__Actinobacteria; o__Micrococcales; f__Microbacteriaceae; g__Microbacterium	0.996813	0	0	0	0	0	0	0	0	0	0	0	0	0	0	0	0	0	0	0	0	0	0	0	0	22	0	0	0	0	0	0	0	0	7	0	0	0	0	0	0	0	0	0	0	0
b01efd1ef62181810649152739fca7f1	v4ASV639	TACGTAGGGCGCAAGCGTTATCCGGAATTATTGGGCGTAAAGAGCTCGTAGGCGGTTTGTCGCGTCTGCTGTGAAATCCCGAGGCTCAACCTCGGGCCTGCAGTGGGTACGGGCAGACTAGAGTGCGGTAGGGGAGATTGGAATTCCTGGTGTAGCGGTGGAATGCGCAGATATCAGGAGGAACACCGATGGCGAAGGCAGATCTCTGGGCCGTAACTGACGCTGAGGAGCGAAAGGGTGGGGAGCAAACA	d__Bacteria; p__Actinobacteriota; c__Actinobacteria; o__Micrococcales; f__Microbacteriaceae; g__Microbacterium	0.999	0	0	0	0	0	0	0	0	0	6	0	0	0	0	0	0	0	0	0	0	0	0	0	0	0	0	0	0	0	0	0	0	0	0	0	0	0	0	0	0	0	0	0	0	0
1524ffd9d2890c180e1dc681b92eb30f	v4ASV640	TACGTAGGGTGCGAGCGTTATCCGGAATTATTGGGCGTAAAGGGCTCGTAGGCGGTTTGTCACGTCTGCTGTGAAAGCTCAGGGCTTAACCCTGAGTTTGCAGTGGGTACGGGCAGGCTAGAGTGCAGTAGGGGAGACTGGAATTCCTGGTGTAGCGGTGAAATGCGCAGATATCAGGAGGAACACCGATGGCGAAGGCAGGTCTCTGGGCTGTTACTGACGCTGAGGAGCGAAAGCATGGGGAGCGAACA	d__Bacteria; p__Actinobacteriota; c__Actinobacteria; o__Micrococcales; f__Micrococcaceae	0.999994	0	0	0	0	0	0	0	0	0	0	0	0	0	0	0	0	0	0	0	0	0	0	0	0	0	0	0	0	0	0	0	0	0	0	0	0	0	0	0	0	0	0	0	0	0
a24052dec975fa940b3e3b5cc8e49b06	v4ASV641	TACGTAGGGCGCGAGCGTTATCCGGAATTATTGGGCGTAAAGAGCTCGTAGGCGGTTTGTCGCGTCTGCCGTGAAAGTCCGGGGCTTAACTCCGGATCTGCGGTGGGTACGGGCAGACTAGAGTGCAGTAGGGGAGACTGGAATTCCTGGTGTAGCGGTGAAATGCGCAGATATCAGGAGGAACACCGATGGCGAAGGCAGGTCTCTGGGCTGTAACTGACGCTGAGGAGCGAAAGCATGGGGAGCGAACA	d__Bacteria; p__Actinobacteriota; c__Actinobacteria; o__Micrococcales; f__Micrococcaceae	0.999993	0	0	0	0	0	0	0	0	0	0	0	0	0	7	0	0	0	0	0	0	0	0	0	0	0	0	0	0	0	0	0	0	0	0	0	0	0	0	0	0	0	0	0	0	0
a75a72bb8aced8f0e75f9cc1ca50d86b	v4ASV642	TACGTAGGGTGCAAGCGTTATCCGGAATTATTGGGCGTAAAGAGCTCGTAGGCGGTTTGTCGCGTCTGTCGTGAAAGTCCGGGGCTCAACTCCGGATCTGCGGTGGGTACGGGCAGACTAGAGTGATGTAGGGGAGACTGGAATTCCTGGTGTAGCGGTGGAATGCGCAGATATCAGGAGGAACACCGATGGCGAAGGCAGGTCTCTGGGCATTAACTGACGCTGAGGAGCGAAAGCATGGGGAGCGAACA	d__Bacteria; p__Actinobacteriota; c__Actinobacteria; o__Micrococcales; f__Micrococcaceae	0.999979	0	0	0	0	0	0	0	0	0	0	0	0	0	0	0	0	0	0	0	0	0	0	0	0	0	0	0	0	0	0	0	0	0	0	0	0	0	0	0	0	0	0	0	0	0
c684ab52c0093b3a1c7980390391940b	v4ASV643	TACGTAGGGCGCAAGCGTTATCCGGAATTATTGGGCGTAAAGAGCTCGTAGGCGGTTTGTCGCGTCTGCCGTGAAAGTCCGGGGCTCAACTCCGGATCTGCGGTGGGTACGGGCAGACTAGAGTGATGTAGGGGAGACTGGAATTCCTGGTGTAGCGGTGAAATGCGTAGATATGCGGAGGAACACCGATGGCGAAGGCAATCCCCTGGGCCTGCACTGACGCTCATGCACGAAAGCGTGGGGAGCAAACA	d__Bacteria; p__Actinobacteriota; c__Actinobacteria; o__Micrococcales; f__Micrococcaceae	0.99993	0	0	0	0	0	0	0	0	0	0	0	0	0	0	0	0	0	0	0	0	0	0	0	0	0	7	0	0	0	0	0	0	0	0	0	0	0	0	0	0	0	0	0	0	0
da745e030076a77b306eb0075b64298b	v4ASV644	TACGGAGGGTGCGAGCGTTAATCGGAATTACTGGGCGTAAAGCGTACGCAGGCGGTTTGTTAAGCGAGATGTGAAAGCCCGGGGCTCAACCCCGGGTCTGCAGTGGGTACGGGCAGACTAGAGTGCAGTAGGGGAGACTGGAATTCCTGGTGTAGCGGTGAAATGCGCAGATATCAGGAGGAACACCGATGGCGAAGGCAGGTCTCTGGGCTGTTACTGACGCTGAGGAGCGAAAGCATGGGGAGCGAACA	d__Bacteria; p__Actinobacteriota; c__Actinobacteria; o__Micrococcales; f__Micrococcaceae	0.997208	0	0	0	0	0	0	0	0	0	0	0	0	0	0	0	0	0	0	0	0	0	0	0	0	0	0	0	0	0	0	0	0	0	0	0	0	0	0	0	0	0	0	0	0	0
639c00d0d24ec8613f559207e51aa452	v4ASV645	TACGTAGGGCGCAAGCGTTATCCGGATTTATTGGGCGTAAAGAGCTCGTAGGCGGTTTGTCGCGTCTGCCGTGAAAGTCCGAGGCTCAACCTCGGATCTGCGGTGGGTACGGGCAGACTAGAGTGATGTAGGGGAGACTGGAATTCCTGGTGTAGCGGTGAAATGCGCAGATATCAGGAGGAACACCGATGGCGAAGGCAGGTCTCTGGGCATTTACTGACGCTGAGGAGCGAAAGCATGGGGAGCGAACA	d__Bacteria; p__Actinobacteriota; c__Actinobacteria; o__Micrococcales; f__Micrococcaceae; g__Glutamicibacter	0.992618	0	0	0	0	0	0	0	0	0	0	0	2	0	235	0	0	0	0	0	0	0	0	0	0	0	0	0	0	0	0	0	0	0	0	0	0	0	0	0	0	0	0	0	0	0
a24fe7c640e7898a9d564cedc5699118	v4ASV646	TACGTAGGGCGCAAGCGTTATCCGGATTTATTGGGCGTAAAGAGCTCGTAGGCGGTTTGTCGCGTCTATCGTGAAAGTCCGAGGCTCAACCTCGGATCTGCGGTGGGTACGGGCAGACTAGAGTGATGTAGGGGAGACTGGAATTCCTGGTGTAGCGGTGAAATGCGCAGATATCAGGAGGAACACCGATGGCGAAGGCAGGTCTCTGGGCATTTACTGACGCTGAGGAGCGAAAGCATGGGGAGCGAACA	d__Bacteria; p__Actinobacteriota; c__Actinobacteria; o__Micrococcales; f__Micrococcaceae; g__Glutamicibacter	0.958926	0	0	0	0	0	0	0	0	0	0	0	0	42	1354	0	0	0	0	0	0	0	0	0	0	0	0	0	0	0	0	0	0	0	0	0	0	0	0	0	0	0	0	0	0	0
bbbc107a050389e31e986d0815ef814a	v4ASV647	TACGTAGGGTGCGAGCGTTATCCGGAATTATTGGGCGTAAAGAGCTCGTAGGCGGTTTGTCGCGTCTGTCGTGAAAGTCCGGGGCTTAACCCCGGATCTGCGGTGGGTACGGGCAGACTAGAGTGCAGTAGGGGAGACTGGAATTCCTGGTGTAGCGGTGGAATGCGCAGATATCAGGAGGAACACCGATGGCGAAGGCAGGTCTCTGGGCTGTAACTGACGCTGAGGAGCGAAAGCATGGGGAGCGAACA	d__Bacteria; p__Actinobacteriota; c__Actinobacteria; o__Micrococcales; f__Micrococcaceae; g__Micrococcus	0.996123	0	0	0	0	0	0	0	0	0	0	0	0	0	0	0	0	0	0	0	0	0	0	0	0	0	0	0	0	0	0	0	0	0	0	0	0	0	0	0	0	0	0	0	0	0
bed01ba8d2a076d2b2541d298b25faf2	v4ASV648	TACGTAGGGCGCAAGCGTTATCCGGAATTATTGGGCGTAAAGAGCTCGTAGGCGGTTTGTCGCGTCTGCTGTGAAAGACCGGGGCTCAACTCCGGTTCTGCAGTGGGTACGGGCAGACTAGAGTGCAGTAGGGGAGACTGGAATTCCTGGTGTAGCGGTGAAATGCGCAGATATCAGGAGGAACACCGATGGCGAAGGCAGGTCTCTGGGCTGTAACTGACGCTGAGGAGCGAAAGCATGGGGAGCGAACA	d__Bacteria; p__Actinobacteriota; c__Actinobacteria; o__Micrococcales; f__Micrococcaceae; g__Paenarthrobacter	0.946387	0	0	0	0	0	0	0	0	0	0	0	0	0	8	0	0	0	0	0	0	0	0	0	0	0	0	0	0	0	0	0	0	0	0	0	0	0	0	0	0	0	0	0	0	0
8b181df7b6d2816f48f8fde2fc53f353	v4ASV649	TACGTAGGGCGCGAGCGTTGTCCGGAATTATTGGGCGTAAAGAGCTTGTAGGCGGTTGGTCGCGTCTGCTGTGAAAGGCCGGGGCTTAACTCCGGTTTTGCAGTGGGTACGGGCTAACTAGAGTGCAGTAGGGGAGACTGGAATTCCTGGTGTAGCGGTGGAATGCACAGATATCAGGAGGAACACCGATGGCGAAGGCAGGTCTCTGGGCTGTAACTGACGCTGAGAAGCGAAAGCATGGGGAGCGAACA	d__Bacteria; p__Actinobacteriota; c__Actinobacteria; o__Micrococcales; f__Micrococcaceae; g__Rothia	1	0	0	0	0	0	0	0	0	0	0	0	0	0	0	0	0	0	0	0	0	0	0	0	0	0	0	0	0	0	0	0	6	0	0	0	0	0	0	0	0	0	0	0	0	0
b4691896e515f95600842b2d82a61c11	v4ASV650	TACGTAGGGCGCGAGCGTTGTCCGGAATTATTGGGCGTAAAGAGCTTGTAGGCGGTTGGTCGCGTCTGCTGTGAAAGGCTGGGGCTTAACCCTGGTTTTGCAGTGGGTACGGGCTAACTAGAGTGCAGTAGGGGAGACTGGAATTCCTGGTGTAGCGGTGGAATGCGCAGATATCAGGAGGAACACCGATGGCGAAGGCAGGTCTCTGGGCTGTAACTGACGCTGAGAAGCGAAAGCATGGGGAGCGAACA	d__Bacteria; p__Actinobacteriota; c__Actinobacteria; o__Micrococcales; f__Micrococcaceae; g__Rothia; s__uncultured_bacterium	0.942314	0	0	0	0	0	0	0	0	0	0	0	0	0	0	0	0	0	0	0	0	0	0	0	0	0	0	0	0	0	0	0	0	0	7	0	0	0	0	0	0	0	0	0	0	0
c43015a868325e92c22fe649ab08844c	v4ASV651	TACGTAGGGCGCAAGCGTTGTCCGGAATTATTGGGCGTAAAGAGCTCGTAGGCGGTCTGTCGCGTCTGGTGTGAAATCCCGAGGCTCAACCTCGGGCTTGCATCGGGTACGGGCAGACTAGAGTGCGGTAGGGGAGACTGGAATTCCTGGTGTAGCGGTGGAATGCGCAGATATCAGGAGGAACACCGATGGCGAAGGCAGGTCTCTGGGCCGCAACTGACGCTGAGGAGCGAAAGCATGGGGAGCGAACA	d__Bacteria; p__Actinobacteriota; c__Actinobacteria; o__Micrococcales; f__Promicromonosporaceae; g__Isoptericola	0.957312	0	0	0	0	0	0	0	0	0	0	0	0	0	0	0	0	0	0	4	0	0	0	0	0	0	0	0	0	0	0	0	0	0	0	0	0	0	0	0	0	0	0	0	0	0
218089457b07556e55e91a5efedb79a6	v4ASV652	TACGTAGGGGGCGAGCGTTGTCCGGAATTATTGGGCGTAAAGCGCGTGTAGGCGGCCCTGTAAGTCGGATGTGAAATCCCAGAGCTCAACTCTGGAACTGCATCCGATACTGCAGGGCTTGAGGTAGGTAGAGGAAGGTGGAATTTCCGGTGTAGCGGTGGAATGCGCAGATATCGGAAGGAACACCGATGGCGAAGGCAGCCTTCTGGGCCTCACCTGACGCTGAGACGCGAAAGCATGGGGAGCGAACA	d__Bacteria; p__Actinobacteriota; c__Actinobacteria; o__Nitriliruptorales; f__Nitriliruptoraceae; g__Nitriliruptoraceae; s__uncultured_Actinobacteridae	0.792644	0	0	0	0	0	0	0	0	0	0	0	0	0	0	0	0	0	0	0	0	0	0	0	0	0	0	0	0	0	0	0	0	0	0	0	0	0	0	0	0	0	0	0	0	0
8b1e0e82171fa2e2d5a1eaf864f9d3b5	v4ASV653	TACGTAGGGTGCGAGCGTTGTCCGGAATTATTGGGCGTAAAGGGCTCGTAGGCGGTTTGTCGCGTCGGGAGTGAAAACACTGGGCTTAACTCAGTGCTTGCTTCCGATACGGGCAGACTAGAGGTATTCAGGGGAGAACGGAATTCCTGGTGTAGCGGTGAAATGCGCAGATATCAGGAGGAACACCGGTGGCGAAGGCGGTTCTCTGGGAATTACCTGACGCTGAGGAGCGAAAGTGTGGGGAGCGAACA	d__Bacteria; p__Actinobacteriota; c__Actinobacteria; o__Propionibacteriales; f__Nocardioidaceae; g__Nocardioides	0.99986	0	0	0	0	0	0	0	0	0	0	0	0	0	0	0	0	0	0	5	0	0	0	0	0	0	0	0	0	0	0	0	0	0	0	0	0	0	0	0	0	0	0	0	0	0
204c18147180eb8eeeabeb21df5fa6a9	v4ASV654	TACGTAGGGTGCGAGCGTTGTCCGGATTTATTGGGCGTAAAGAGCTCGTAGGCGGTTTATTGCGTCGGAAGTGAAAACTTGGGGCTTAACTCTGAGCTTGCTTTCGATACGGGTAGACTTGAGGAAGGTAGGGGAGAATGGAATTCTTGGTGGAGCGGTGGAATGCGCAGATATCAGGAGGAACACCGGTGGCGAAGGCGGTTCTCTGGACCTTTCCTGACGCTGAGGAGCGAAAGCGTGGGTAGCAAACA	d__Bacteria; p__Actinobacteriota; c__Actinobacteria; o__Propionibacteriales; f__Propionibacteriaceae	0.999999	0	0	0	0	0	0	0	0	0	0	0	12	0	0	0	0	0	0	0	0	0	0	0	0	0	0	0	0	0	0	0	0	0	0	0	0	0	0	0	0	0	0	0	0	0
36f5e677a4649f6f0f246752a0f047fe	v4ASV655	TACGTAGGGTGCGAGCGTTGTCCGGATTTATTGGGCGTAAAGAGCTCGTAGGCGGTCCGTCGCGTCGGAAGTGAAAACTCAGGGCTTAACCCTGAGCCTGCTTTCGATACGGGCAGACTTGAGGAAGGTAGGGGAGAATGGAATTCCTGGTGGAGCGGTGGAATGCGCAGATATCAGGAGGAACACCAGTGGCGAAGGCGGTTCTCTGGACCTTTCCTGACGCTGAGGAGCGAAAGCGTGGGGAGCAAACA	d__Bacteria; p__Actinobacteriota; c__Actinobacteria; o__Propionibacteriales; f__Propionibacteriaceae	1	0	0	0	0	0	0	0	0	0	0	0	0	0	0	11	0	0	0	0	0	0	0	0	0	0	0	0	0	0	0	0	0	0	0	0	0	0	0	0	0	0	0	0	0	0
57ac355c4c444beedce348187baa9ed5	v4ASV656	TACGTAGGGTGCGAGCGTTGTCCGGATTTATTGGGCGTAAAGAGCTCGTAGGTGGTTTATTGCGTCGGAAGTGAAAACTCAGGGCTTAACTCTGAGCTTGCTTTCGATACGGGTAGACTTGAGGAAGGTAGGGGAGAATGGAATTCCTGGTGGAGCGGTGGAATGCGCAGATATCAGGAGGAACACCAGTGGCGAAGGCGGTTCTCTGGACCTTTCCTGACACTGAGGAGCGAAAGCGTGGGGAGCAAACA	d__Bacteria; p__Actinobacteriota; c__Actinobacteria; o__Propionibacteriales; f__Propionibacteriaceae	1	0	0	0	0	0	0	0	0	0	0	0	0	0	0	0	0	0	0	0	0	0	0	0	0	0	0	0	0	5	0	10	0	0	0	0	0	0	0	0	0	0	0	44	0	0
589ad520235ec5271c487c1ffa92e4d9	v4ASV657	TACGTAGGGTGCGAGCGTTGTCCGGAATTATTGGGCGTAAAGAGCTTGTAGGCGGTTTGTCGCGTCGGAAGTGAAAACTCAGGGCTTAACCCTGAGCCTGCTTCCGATACGGGCTGACTAGAGGGAAGTAGGGGAGATCGGAATTTCTGGTGGAGCGGTGGAATGCGCAGATATCAGAAGGAACACCAGTGGCGAAGGCGGATCTCTGGACTTTACCTGACGCTGAGAAGCGAAAGCGTGGGGAGCAAACA	d__Bacteria; p__Actinobacteriota; c__Actinobacteria; o__Propionibacteriales; f__Propionibacteriaceae; g__Aestuariimicrobium; s__uncultured_bacterium	0.99983	0	0	0	0	0	0	0	0	0	0	0	0	0	0	0	0	0	0	0	0	0	0	0	0	0	0	0	0	0	0	0	0	0	0	0	0	0	0	0	0	0	0	0	0	0
a0988246c2bcaee32e79dedb24ebdcb1	v4ASV658	TACGTAGGGTGCGAGCGTTGTCCGGATTTATTGGGCGTAAAGAGCTTGTAGGCGGTTTGTCGCGTCGGAAGTGAAAACTCAGGGCTTAACCCTGAGCCTGCTTTCGATACGGGCAGACTTGAGGAAGGTAGGGGAGAACGGAATTTTCGGTGGAGCGGTGGAATGCGCAGATATCGGAAAGAACACCGGTGGCGAAGGCGGTTCTCTGGACCTTTCCTGACGCTGAGAAGCGAAAGCGTGGGTAGCAAACA	d__Bacteria; p__Actinobacteriota; c__Actinobacteria; o__Propionibacteriales; f__Propionibacteriaceae; g__Aestuariimicrobium; s__uncultured_bacterium	0.74222	0	0	0	0	0	0	0	0	0	0	0	0	0	0	0	0	0	0	0	0	0	0	0	0	0	0	0	0	0	0	0	0	0	0	0	0	0	0	0	0	0	0	0	10	0
6b477ba7c18306d65b53e1f82cc0a49c	v4ASV659	TACGTAGGGTGCGAGCGTTGTCCGGATTTATTGGGCGTAAAGGGCTCGTAGGTGGTTGATCGCGTCGGAAGTGTAATCTTGGGGCTTAACCCTGAGCGTGCTTTCGATACGGGTTGACTTGAGGAAGGTAGGGGAGAATGGAATTCCTGGTGGAGCGGTGGAATGCGCAGATATCAGGAGGAACACCAGTGGCGAAGGCGGTTCTCTGGGCCTTTCCTGACGCTGAGGAGCGAAAGCGTGGGGAGCGAACA	d__Bacteria; p__Actinobacteriota; c__Actinobacteria; o__Propionibacteriales; f__Propionibacteriaceae; g__Cutibacterium	0.999981	0	0	0	0	0	0	0	0	0	0	0	0	0	0	0	0	0	0	0	0	0	0	0	0	3	0	0	0	0	0	0	0	25	4	0	0	0	0	0	0	0	0	0	0	0
1d32fd735c24ef8df7d95af2c50beccd	v4ASV660	TACGTAGGGTGCGAGCGTTGTCCGGATTTATTGGGCGTAAAGAGCTTGTAGGCGGTTTGTCGCGTCGGGAGTGAAAACTCAGGGCTTAACCCTGAGCCTGCTTCCGATACGGGCAGACTTGAGGAAGGTAGGGGAGATTGGAATTCCTGGTGGAGCGGTGGAATGCGCAGATATCAGGAGGAACACCAGTGGCGAAGGCGGATCTCTGGACCTTTCCTGACGCTGAGAAGCGAAAGCGTGGGGAGCAAACA	d__Bacteria; p__Actinobacteriota; c__Actinobacteria; o__Propionibacteriales; f__Propionibacteriaceae; g__Tessaracoccus; s__Tessaracoccus_sp.	0.700837	0	0	0	0	0	0	0	0	0	0	0	0	0	0	0	0	0	0	0	0	0	0	0	0	0	0	0	0	0	0	0	0	0	0	7	0	0	0	0	0	0	0	0	0	0
60fa0c6c5cca2f20621e76c441b53e45	v4ASV661	TACGTAGGGTGCGAGCGTTGTCCGGAATTATTGGGCGTAAAGAGCTTGTAGGCGGTTTGTCACGTCGGGAGTGAAAACTCAGGGCTTAACTCTGAGCTTGCTTTCGATACGGGCTGACTTGAGGAAGGTAGGGGAGATTGGAATTCCTAGTGGAGCGGTGGAATGCGCAGATATTAGGAAGAACACCAGTGGCGAAGGCGGATCTCTGGACCTTTCCTGACGCTGAGAAGCGAAAGCGTGGGTAGCAAACA	d__Bacteria; p__Actinobacteriota; c__Actinobacteria; o__Propionibacteriales; f__Propionibacteriaceae; g__Tessaracoccus; s__Tessaracoccus_sp.	0.764087	0	0	0	0	0	0	0	13	0	0	0	0	0	0	0	0	0	0	0	0	0	0	0	0	0	0	0	0	0	0	0	0	0	0	0	0	0	0	0	0	0	0	0	0	0
207999ad480922177b4c0b71128022a6	v4ASV662	TACGTAGGGTGCAAGCGTTGTCCGGATTTATTGGGCGTAAAGAGCTCGTAGGCGGTCCGTCGCGTCGGAAGTGAAAACTCAGGGCTTAACCCTGAGCCTGCTTTCGATACGGGCAGACTTGAGGAAGGTAGGGGAGAATGGAATTCCTGGTGGAGCGGTGGAATGCGCAGATATCAGGAGGAACACCAGTGGCGAAGGCGGTTCTCTGGACCTTTCCTGACGCTGAGGAGCGAAAGCGTGGGGAGCAAACA	d__Bacteria; p__Actinobacteriota; c__Actinobacteria; o__Propionibacteriales; f__Propionibacteriaceae; g__uncultured	0.728707	0	0	0	0	0	0	0	0	0	0	0	0	0	0	0	0	0	0	0	0	0	0	0	0	0	0	0	0	0	0	0	0	0	0	56	0	0	0	0	6	0	0	0	0	0
642fa7ae08d17520ab4eef048a66cbe4	v4ASV663	TACGTAGGGTGCGAGCGTTGTCCGGAATTATTGGGCGTAAAGAGCTCGTAGGCGGTCTGTCGCGTCGATCGTGAAAACTTGGGGCTTAACCCTGAGCTTGCGGTCGATACGGGCATGACTGGAGTTCGGCAGGGGAGACTGGAATTCCTGGTGTAGCGGTGAAATGCGCAGATATCAGGAGGAACACCGGTGGCGAAGGCGGGTCTCTGGGCCGATACTGACGCTGAGGAGCGAAAGCGTGGGGAGCGAACA	d__Bacteria; p__Actinobacteriota; c__Actinobacteria; o__Pseudonocardiales; f__Pseudonocardiaceae; g__Pseudonocardia	0.999733	0	0	0	0	0	0	0	0	0	0	0	0	0	0	0	0	0	0	4	0	0	0	0	0	0	0	0	0	0	0	0	0	0	0	0	0	0	0	0	0	0	0	0	0	0
e0b0c87db086d557e7f016c717df8fb7	v4ASV664	CACGTAGGGTGCGAGCGTTGTCCGGAATTATTGGGCGTAAAGAGCTCGTAGGCGGTGTGTCGCGTCGGCCGTGAAAACCTGCAGCTTAACTGTGGGCTTGCGGTCGATACGGGCATCACTGGAGTTCGGCAGGGGAGACTGGAATTCCTGGTGTAGCGGTGAAATGCGCAGATATCAGGAGGAACACCGGTGGCGAAGGCGGGTCTCTGGGCCGATACTGACGCTGAGGAGCGAAAGCGTGGGGAGCGAACA	d__Bacteria; p__Actinobacteriota; c__Actinobacteria; o__Pseudonocardiales; f__Pseudonocardiaceae; g__Pseudonocardia	0.998335	0	0	0	0	0	0	0	0	0	0	0	0	0	5	0	0	0	0	0	0	0	0	0	0	0	0	0	0	0	0	0	0	0	0	0	0	0	0	0	0	0	0	0	0	0
93867a1d2ab3bc42c64e01537098f294	v4ASV665	TACGTAGGGCGCAAGCGTTGTCCGGAATTATTGGGCGTAAAGAGCTCGTAGGCGGCTTGTCACGTCGGATGTGAAAGCCCGGGGCTTAACCCCGGGTCTGCATTCGATACGGGCTAGCTAGAGTGTGGTAGGGGAGATCGGAATTCCTGGTGTAGCGGTGAAATGCGCAGATATCAGGAGGAACACCGGTGGCGAAGGCGGATCTCTGGGCCATTACTGACGCTGAGGAGCGAAAGCGTGGGGAGCGAACA	d__Bacteria; p__Actinobacteriota; c__Actinobacteria; o__Streptomycetales; f__Streptomycetaceae; g__Streptomyces	0.999797	0	0	0	0	0	0	0	0	0	0	0	0	0	0	0	0	0	0	0	0	0	0	0	0	0	0	0	0	0	0	0	0	0	0	0	0	0	0	0	0	0	0	0	0	0
53d442e1e344ed5313bcc6bbd17496e2	v4ASV666	TACGTAGGGGGCGAGCGTTATCCGGATTCATTGGGCGTAAAGCGCGCGTAGGCGGCCTGTTAGGTCGGGGGTCAAATACCGGGGCTCAACCCCGGTCCGCCCCCGATACCGGCAGGCTTGAGTCTGGTAGGGGAAGGCGGAATTCCCAGTGTAGCGGTGGAATGCGCAGATATTGGGAAGAACACCGGCGGCGAAGGCGGCCTTCTGGGCCACGACTGACGCTGAGGCGCGAAAGCTAGGGGAGCGAACA	d__Bacteria; p__Actinobacteriota; c__Coriobacteriia; o__Coriobacteriales; f__Atopobiaceae; g__Coriobacteriaceae_UCG-002; s__uncultured_bacterium	0.953114	0	0	0	0	0	0	0	0	0	0	0	0	0	0	0	0	0	0	0	0	0	0	0	0	0	0	0	0	0	0	8	0	0	0	0	0	0	0	0	0	0	0	0	0	0
4663f75c407c4dc3dbbe7881be6ebcd0	v4ASV667	TACGTAGGGGGCGAGCGTTATCCGGATTCATTGGGCGTAAAGAGCGCGTAGGCGGCGCGCCAAGCGGGACCTCTAACCCCGGGGCTCAACCCCGGGCCGGGTCCCGAACTGGCGCGCTCGAGTTCGGTAGGGGCAGGCGGAATTCCCGGTGTAGCGGTGGAATGCGCAGATATCGGGAGGAACACCGATGGCGAAGGCAGCCTGCTGGGCCGACACTGACGCTGAGGCGCGAAAGCTAGGGGAGCGAACA	d__Bacteria; p__Actinobacteriota; c__Coriobacteriia; o__Coriobacteriales; f__Eggerthellaceae; g__Enterorhabdus; s__uncultured_bacterium	0.73752	0	0	0	0	0	0	0	0	0	0	0	0	0	0	0	0	0	0	0	0	0	0	0	13	0	0	0	0	0	0	0	0	0	0	0	0	0	0	0	0	0	0	0	0	0
da6d5fffd3b581baeeb32458ad82b536	v4ASV668	TACGTAGGGGGCAAGCGTTATCCGGATTCATTGGGCGTAAAGAGCGCGTAGGCGGACGTTTAAGCAGAATCTCTAATCTGAGGGCTCAACCCCCAGCCGGATTCTGAACTGGATGTCTCGAGTTTGGTAGAGGAAGATGGAATTCCCGGTGTAGCGGTGGAATGCGCAGATATCGGGAAGAACACCGATGGCGAAGGCAGTCTTCTGGGCCATAACTGACGCTGAGGCGCGAAAGCTAGGGGAGCGAACA	d__Bacteria; p__Actinobacteriota; c__Coriobacteriia; o__Coriobacteriales; f__Eggerthellaceae; g__Gordonibacter; s__uncultured_bacterium	0.9835	0	0	22	0	0	0	0	0	0	0	13	0	0	3	0	0	0	0	0	0	0	0	0	0	0	0	0	32	0	18	0	0	0	0	0	0	142	0	12	0	0	0	0	0	0
ebce5c63b12df84ac94e2c1b0f62590f	v4ASV669	TACGTAGGGAGCAAGCGTTATCCGGATTCATTGGGCGTAAAGAGCGCGTAGGCGGCGCGTCAAGCGGAACCTCTAACCCGAGGGCTCAACCCCCGGTCGGGTTCCGAACTGGCGTGCTCGAGTGCGGTAGAGGAAGGCGGAATTCCCGGTGTAGCGGTGAAATGCGCAGATATCGGGAAGAACACCGATGGCGAAGGCAGCCTTCTGGGCCGTCACTGACGCTGAGGCGCGAAAGCTGGGGGAGCGAACA	d__Bacteria; p__Actinobacteriota; c__Coriobacteriia; o__Coriobacteriales; f__Eggerthellaceae; g__uncultured; s__uncultured_bacterium	0.967216	0	0	0	69	0	0	0	0	0	0	0	0	0	0	0	0	0	0	0	0	0	0	0	0	0	0	0	0	0	0	0	0	0	0	0	0	0	0	0	0	3	0	0	0	0
5a120f3d8e3c8c01f0a05d6c5e5f739f	v4ASV670	TACGTAGGGGGCGAGCGTTGTCCGGATTTATTGGGCGTAAAGAGCGTGTAGGCGGCCAGGTAGGTCGGTTGTGAAAACTGGAGGCTCAACCTTCAGAGGTCGACCGAAACCATCTGGCTAGAGTCCGGGAGAGGAGAGTGGAATTCCTGGTGTAGCGGTGAAATGCGCAGATATCGGGAGGAACACCAGTAGCGAAGGCGGCTCGCTGGGCCACACCTGACGCTGAGACGCGAAAGCTAGGGGAGCGAACA	d__Bacteria; p__Actinobacteriota; c__Thermoleophilia; o__Gaiellales	0.996138	0	0	0	0	0	0	0	0	0	0	0	0	0	0	0	0	2	0	0	0	0	0	0	0	0	0	0	0	0	0	0	0	0	0	0	0	0	0	0	0	0	0	0	0	0
10ef6f16ca9dd16736bb911e9b42987c	v4ASV671	TACGTAGGGGGCAAGCGTTGTCCGGAATTATTGGGCGTAAAGCGCGTGTAGGCGGCTTGGTAAGTCTGGTGTGAAATCTTGGGGCTTAACCCCAAGCCTGCATTAGATACTGCCTGGCTAGAGTCCGGGAGGGGAGAGCGGAATTCCCAGTGTAGCGGTGAAATGCGCAGATATTGGGAAGAACACCGGTGGCGAAGGCGGCTCTCTGGAACGGTACTGACGCTGAGACGCGAAAGCGTGGGGAGCGAACA	d__Bacteria; p__Actinobacteriota; c__Thermoleophilia; o__Gaiellales; f__uncultured; g__uncultured; s__metagenome	0.859121	20	0	0	0	0	0	0	0	0	0	0	0	0	0	0	0	49	0	0	0	0	7	0	0	0	0	0	0	0	0	0	0	0	6	0	0	0	0	0	0	0	0	0	0	0
730a52791e33135dfb47f9a2f2169b86	v4ASV672	TACGTAGGGGGCAAGCGTTGTCCGGAATTATTGGGCGTAAAGCGCGTGTAGGCGGCCTTATAAGTCTGGTGTGAAATCTCAGGGCTTAACCCTGAGCCTGCATTGGATACTGTATGGCTAGAGTCCGGGAGGGGAGAGCGGAATTCCCAGTGTAGCGGTGAAATGCGCAGATATTGGGAAGAACACCGGTGGCGAAGGCGGCTCTCTGGAACGGTACTGACGCTGAGACGCGAAAGCGTGGGGAGCGAACA	d__Bacteria; p__Actinobacteriota; c__Thermoleophilia; o__Gaiellales; f__uncultured; g__uncultured; s__metagenome	0.78859	0	0	0	0	0	0	0	0	0	0	0	0	0	0	0	0	20	0	0	0	0	0	0	0	0	0	0	0	0	0	0	0	0	0	0	0	0	0	0	0	0	0	0	0	0
d68eac6c9c2d32e2a803a777eec8a784	v4ASV673	TACGTAGGGGGCAAGCGTTGTCCGGAATCATTGGGCGTAAAGCGCGTGTAGGTGGCCTGGTAAGTCCGGTGTGAAATCTTGGGGCTCAACCCCAAGCCTGCATTGGATACTGCCCGGCTAGAGTTCGGGAGGGGAGAGCGGAATTCCTAGTGTAGCGGTGAAATGCGCAGATATTAGGAAGAACACCGATGGCGAAGGCAGCTCTCTGGAACGATACTGACACTGAGACGCGAAAGCGTGGGTAGCGAACA	d__Bacteria; p__Actinobacteriota; c__Thermoleophilia; o__Gaiellales; f__uncultured; g__uncultured; s__metagenome	0.985694	0	0	0	0	0	0	0	0	0	0	0	0	0	0	0	0	7	0	0	0	0	12	0	0	0	0	0	0	0	0	0	0	0	0	0	0	0	0	0	0	0	0	0	0	0
745eb9327a402d53b25d3a1e94e568ab	v4ASV674	TACGTAGGTGGCAAGCGTTATCCGGAATTATTGGGCGTAAAGAGCGCGTAGGCGGCTAGGTAAGTCCGACGTGAAATCTGGAGGCTTAACCTCCAGACGTCGACGGAAACCGTGCGGCTAGAGTCCGGAAGAGGAGAGTGGAATTCCTGGTGTAGCGGTGAAATGCGCAGATATCAGGAAGAACACCAATGGCGAAGGCAGCTCTCTGGGACGGTACTGACGCTGAGACGCGAAAGCGTGGGGAGCGAACA	d__Bacteria; p__Actinobacteriota; c__Thermoleophilia; o__Gaiellales; f__uncultured; g__uncultured; s__uncultured_bacterium	0.908636	0	0	0	0	0	0	0	0	0	0	0	0	0	0	0	0	0	0	0	0	0	0	0	0	0	5	0	0	0	0	0	0	0	0	0	0	0	0	0	0	0	0	0	0	0
c35eb9416a9e2fe3cdc8d189391864f0	v4ASV675	TACGTAGGGTGCGAGCGTTAATCGGAATTACTGGGCGTAAAGTGTGCGCAGGTGGCTGAGCAAGTCGAGTGTGAAAGTCGGGGGCTCAACCCTCGGAGGCCGACCGATACTGTCGGGCTAGAGTCCGGAAGAGGCGAGTGGAATTCCTGGTGTAGCGGTGAAATGCGCAGATATCAGGAGGAACACCAATGGCGAAGGCAGCTCGCTGGGACGGTACTGACGCTGAGGCGCGAAAGCGTGGGGAGCAAACA	d__Bacteria; p__Actinobacteriota; c__Thermoleophilia; o__Solirubrobacterales	0.998556	0	0	0	0	0	0	0	0	0	0	0	0	0	0	0	0	0	0	0	0	0	0	0	0	0	0	0	0	0	0	0	0	0	11	0	0	0	0	0	0	0	0	0	0	0
87c5d55808c568018db09ae86dd36a11	v4ASV676	TACGTAGGGGGCAAGCGTTGTCCGGAATCATTGGGCGTAAAGCGCGCGTAGGCTGCCCGGTAAGTCCGCTGTGAAAGTCAAAGGCTCAACCTTTGAATGCCGGTGGATACTGCCGGGCTAGAGTCCGGAAGAGGCGAGTGGAATTCCTGGTGTAGCGGTGGAATGCGCAGATATCAGGAGGAACACCGATAGCGAAGGCAGCTCGCTGGGACGGTACTGACGCTAAGGCGCGAAAGCGTGGGGAGCGAACA	d__Bacteria; p__Actinobacteriota; c__Thermoleophilia; o__Solirubrobacterales; f__67-14; g__67-14	0.999999	0	0	0	0	0	0	0	0	0	0	0	0	0	0	0	0	0	0	0	0	0	0	0	0	0	6	0	0	0	0	0	0	0	0	0	0	0	0	0	0	0	0	0	0	0
98c2b660698e7bd799158bf9e3ff297a	v4ASV677	TACGTAGGGGGCAAGCGTTATCCGGAATCATTGGGCGTAAAGCGCGTGTAGGCGGTTCACCAAGTCCGCTCTGAAAGCCCAGGGCTCAACCCTGGGAGGCGGGTGGATACTGGTGGACTAGAGTCCGGAAGAGGAGATTGGAATTCCTGGTGTAGCGGTGAAATGCGCAGATATCAGGAGGAACACCAACAGCGAAGGCAGATCTCTGGGACGTGACTGACGCTGAGACGCGAAAGCGTGGGGAGCAAACA	d__Bacteria; p__Actinobacteriota; c__Thermoleophilia; o__Solirubrobacterales; f__Solirubrobacteraceae; g__uncultured; s__Phytoplasma_sp.	0.78864	0	0	0	0	0	0	0	0	0	0	0	0	0	0	0	0	0	0	0	0	0	0	0	0	0	0	0	0	0	0	0	0	0	0	0	5	0	0	31	0	0	0	0	0	0
70d4c16f8e2b9d253916cd6cfe77deca	v4ASV678	GACGTAGGGTCCAAGCGTTGTCCGGATTTACTGGGCGTAAAGAGCGCGTAGGCGGTCCGTTAAGTGTGAAGTGAAATCTCCAGAGCTCAACTCGGAAACTGCTTCGCATACTGGCGGACTTGAGGAATGCAGAGGTGAATAGAATTCCTGGTGTAGCGGTGAAATGCGTAGATATCAGGAGGAATACCCATGGCGAAGGCAGTTCACTGGGCATTATCTGACGCTGAGGCGCGAAAGCGTGGGGAGCAAACA	d__Bacteria; p__Armatimonadota; c__Fimbriimonadia; o__Fimbriimonadales; f__Fimbriimonadaceae; g__Fimbriimonadaceae; s__uncultured_bacterium	0.985478	0	0	0	0	0	0	0	0	0	78	0	0	0	0	0	0	0	0	0	0	0	0	0	0	0	0	0	0	0	0	0	0	0	0	0	0	0	0	0	0	0	0	0	0	0
77de84f0202194e4f1806427ef0daa0d	v4ASV679	TACGTAAGTGGCAAGCGTTGTCCGGAATCACTGGGCGTAAAGAGCACGTAGGCGGCTCCGTAAGTCTGAGGTGAAATCCAGAGGCTCAACCTCTGAACTGCCTTGGAAACTGTGGAGCTCGAGGATCCGAGGGGAAAGTGGAATTCAGGGTGTAGCGGTGAAATGCGTAGATATCCTGGAGAACACCGATGGCGAAGGCAGCTTTCTGGCGGATTCCTGACGCTGAGGTGCGAAAGCTAGGGGAGCAAACG	d__Bacteria; p__Armatimonadota; c__uncultured; o__uncultured; f__uncultured; g__uncultured	0.875958	0	0	0	0	0	0	0	0	0	0	0	0	0	0	0	0	0	0	0	0	0	0	0	0	0	0	0	0	0	0	0	0	0	0	0	0	0	0	0	0	0	0	0	0	0
00b0814b22506bc67e2d31cdc37703d7	v4ASV680	TACGGAGGGTCCGAGCGTTATCCGGATTTATTGGGTTTAAAGGGTGCGCAGGCGGTATAATAAGTCAGTGGTGAAATCCCGAGGCTCAACCTCGGAACTGCCATTGATACTGTTGTACTAGAGTATAGACGAAGTAGGCGGAATGTAGCATGTAGCGGTGAAATGCTTAGATATGCTACAGAACACCGATTGCGAAGGCAGCTTACTAGACTATTACTGACGCTAATGCACGAAAGCGTGGGTAGCGAACA	d__Bacteria; p__Bacteroidota; c__Bacteroidia	1	0	0	0	0	0	0	0	0	0	0	0	0	0	0	0	0	0	0	0	0	0	0	0	0	0	0	0	0	78	0	0	0	0	0	0	0	0	0	0	0	0	0	0	0	0
00d0b8ee15073aedc6d8db16ca3bd957	v4ASV681	TACGGAGGGTGCAAGCGTTATCCGGATTTATTGGGTTTAAAGGGTGCGTAGGCGGGTACTTAAGTCAGTGGTGAAATGCTGTGGCTCAACCATATGCACTGCCATAGATACTGGGTACCTTGGATAAGGAAGAAGCTGGCGGAATGTAACATGTAGCGGTGAAATGCATAGATATGTTACAGAACACCGATTGCGAAGGCAGCTGGCTATACCTTAATCGACGCTGAGGCACGAAAGCGTGGGTAGCGAACA	d__Bacteria; p__Bacteroidota; c__Bacteroidia	0.999997	0	0	0	0	0	0	0	0	0	3	0	0	0	0	0	0	0	0	0	0	0	0	0	0	0	0	0	0	0	0	0	0	0	0	0	0	0	0	0	0	0	0	0	0	0
02b7f6442ef7fd0100b13d0db019631f	v4ASV682	TACGGAGGGTCCGAGCGTTATCCGGATTTACTGGGTTTAAAGGGTGCGCAGGCGGCGTGCCAAGTCAGTGGTGAAAGCCTGTGGCTCAACCATAGGACTGCCATTGAAACTGGTATGCTAGAGTATGTTCGAGGCAGGCGGAATGAGCCATGTAGCGGTGAAATGCATAGATATGGCTTAGAAGGCCGATAGCGGAGGCAGCTTGCCAGGACATTACTGACGCTGAGGCACGAAAGCGTGGGTAGCGAACA	d__Bacteria; p__Bacteroidota; c__Bacteroidia	0.999532	0	0	0	0	0	0	0	0	0	0	0	0	0	0	0	0	0	0	0	0	0	0	0	0	0	0	0	0	0	0	0	0	0	0	0	0	0	0	0	0	0	0	0	0	0
02c1d8cf95a92444b559f679c92083b5	v4ASV683	TACGGAGGGTCCAAGCGTTATCCGGAATTATTGGGTTTAAAGGGTGCGTAGGCGGGAGTCTAAGTCAGTGGTGAAAAGCTATGGCTCAACCATAGTCGTGCCATTGATACTGGATTTCTTGAATTAGGTTGGCGTTTGCGGAATGTGACATGTAGCGGTGAAATGCATAGAGATGTCACAGAACCCCAATAGCGAAGGCAGCAAACGAAACCTTGATTGACGCTGATGCACGAAAGCGTGGGTAGCGAACA	d__Bacteria; p__Bacteroidota; c__Bacteroidia	0.999962	6	0	41	0	0	92	0	0	0	0	0	0	4	0	0	0	0	0	0	0	0	0	8	0	0	0	0	0	0	0	0	0	0	0	440	0	0	0	0	0	0	0	0	1090	0
0d80060d4ef5c81da41173fb89929d77	v4ASV684	TACGGAGGGTCCAAGCGTTATCCGGAATTATTGGGTTTAAAGGGTGCGTAGGCGGGAACCTAAGTCAGTGGTGAAAAGCTATAGCTCAACTATAGTCGTGCCATTGATACTGGGTTTCTTGAATTAGGTTGGCGTTTGCGGAATGTGACATGTAGCGGTGAAATGCATAGAGATGTCACAGAACCCCAATAGCGAAGGCAGCAAACGAAGCCTTGATTGACGCTGATGCACGAAAGCGTGGGTAGCGAACA	d__Bacteria; p__Bacteroidota; c__Bacteroidia	0.999973	0	0	0	0	0	0	0	0	0	0	0	0	0	0	0	0	0	0	0	0	0	0	0	0	0	0	0	0	0	0	0	0	0	0	18	0	0	0	0	0	0	0	0	0	0
13284ddc696d432cc17c08bbd640c0bb	v4ASV685	TACGGAGGGTGCAAGCGTTATCCGGATTTATTGGGTTTAAAGGGTGCGTAGGTGGAATAATAAGTCAGTGGTGAAAGCCTACAGCTTAACTGTAGAACTGCCATTGATACTGTTATTCTTGAGTTTAGTTGAGGTAAGCGGAATGCGACATGTAGCGGTGAAATGCATAGATATGTCGCAGAACACCAATTGCGAAGGCAGCTTGCTAAGCTAATACTGACACTGAGGCACGAAAGCGTGGGGAGCGAACA	d__Bacteria; p__Bacteroidota; c__Bacteroidia	1	0	0	0	0	0	0	0	0	0	0	0	0	0	0	0	0	0	0	0	0	0	0	0	0	0	0	0	0	0	0	0	0	0	0	0	0	0	0	0	0	0	0	0	12	14
27260ac901b38b29d6b99fc3f3892c60	v4ASV686	TACGGAGGGTGCAAGCGTTATCCGGATTTACTGGGTCTAAAGGGTCCGCAGGCGGGTTCTTAAGTCAGTGGTGAAAGCCCAGAGCTCAACTCTGGAACTGCCATTGATACTGGGAACCTTGAATACTGTTGAGGTGGGCGGAATATGTCATGTAGCGGTGAAATGCTTAGATATGACATAGAACACCGATTGCGAAGGCAGCTCGCTAAACAGTTATTGACGCTCAGGGACGAAAGCGTGGGGAGCGAACA	d__Bacteria; p__Bacteroidota; c__Bacteroidia	1	0	0	0	0	0	0	0	0	0	0	0	0	0	0	0	0	0	0	0	0	0	0	0	0	0	0	0	0	0	0	0	0	0	0	0	0	0	0	0	0	0	0	0	0	0
2a0bf3e3f9fdf1bce2471a8a5bc73666	v4ASV687	TACGGAGGATGCAAGCGTTATCCGGATTTATTGGGTTTAAAGGGTGCGCAGGCGGGACTATAAGTCAGTGGTGAAATCTTACGGCTCAACCGTGAAACTGCCATTGATACTGTAGTTCTTGAGTGTAGTTGAGGTAGGCGGAATGTGTTATGTAGCGGTGAAATGCATAGATATAACACAGAACTCCGATCGCGAAGGCAGCTTACCAAGCTATTACTGACGCTAATGCACGAAAGCGTGGGGAGCGAACA	d__Bacteria; p__Bacteroidota; c__Bacteroidia	1	0	0	0	0	0	0	0	0	0	0	0	0	0	0	0	0	0	0	0	0	0	0	0	0	0	0	0	0	0	0	0	0	0	0	0	0	0	0	0	0	0	0	0	0	0
2c9e1500359f353d2a56b7aaa0267a13	v4ASV688	TACGGAGGGTCCAAGCGTTATCCGGATTTATTGGGTTTAAAGGGTGCGTAGGCGGGATAATAAGTCAGTGGTGAAAGCCTGCAGCTTAACTGTAGAATTGCCATTGATACTGTTGTCCTTGAGTATAGTTGAAGTTGGCGGAATGCGACATGTAGCGGTGAAATGCTTAGATATGTCGCAGAACACCGATTGCGAAGGCAGCTGACTAAGCTATTACTGACGCTGAGGCACGAAAGCGTGGGGAGCGAACA	d__Bacteria; p__Bacteroidota; c__Bacteroidia	1	0	0	0	0	0	0	0	0	0	0	0	0	0	0	0	0	0	0	0	0	0	0	0	0	0	0	0	0	0	0	0	0	0	0	0	0	0	0	0	0	0	0	0	0	0
3371a9fc01174991f522d7744af3821a	v4ASV689	TACGGAGGATCCGAGCGTTATCCGGATTTATTGGGTTTAAAGGGTGCGTAGGCGGGTAACTAAGTCAGAGGTGAAATCCCGGGGCTCAACTCCGGAACTGCCTTTGAAACTGGTTATCTTGAGTTTAGACGAGGCAGGCGGAATGTGTCATGTAGCGGTGAAATGCTTAGATATGACACAGAACACCGATTGCGAAGGCAGCTTGCTAGACTATAACTGACGCTGATGCACGAAAGCGTGGGGAGCGAACA	d__Bacteria; p__Bacteroidota; c__Bacteroidia	0.999998	0	0	0	0	0	0	0	0	0	0	0	0	0	0	0	0	0	0	0	0	0	0	0	0	0	0	0	0	0	0	0	0	0	0	0	0	0	0	0	0	0	0	0	0	0
360c47746f1e4906faea14259d81de74	v4ASV690	TACGGAAGGTTCAAGCGTTATCCGGATTTACTGGGTTTAAAGGGTACGTAGGCTGCCATTTTAGTCAGTGGTGAAATTCTGGGGCTTAACCTCAGGTCTGCCATTGAAACTGTTTGGCTTGAGATACTACGGAGTTAATGGAATGTAACATGTAGCGGTGAAATGCATAGATATGTTACAGAACACCGATAGCGAAGGCATTTAACTAGTAGTTTTCTGACGCTAATGTACGAAAGCGTGGGTATCGAACA	d__Bacteria; p__Bacteroidota; c__Bacteroidia	0.999122	0	0	0	0	0	0	0	18	0	0	0	0	0	0	0	0	0	0	0	0	0	0	0	0	0	0	0	0	0	0	0	0	0	0	0	0	0	0	0	0	0	0	0	0	0
3a0aac8bf304b7c83af29d775a63f652	v4ASV691	TACGTAGGGTGCAAGCGTTGTCCGGATTTATTGGGTTTAAAGGGTGCGTAGGCGGTTCGGTCAGTCAGTGGTTAAAGTCAGCAGCTCAACTGTTGTACGCCATTGATACTGCCAGACTTGAGTGCGATAGCGGAAACTGGAATGTGTGGTGTAGCGGTGAAATGCATAGAGATCACACAGAACACCGATTGCGAAGGCAGGTTTCTATATCGTAACTGACGCTGAGGCACGAAAGCGTGGGGAGCGAACA	d__Bacteria; p__Bacteroidota; c__Bacteroidia	0.999935	0	0	0	0	0	0	0	0	0	0	0	0	0	0	0	0	0	0	0	0	0	0	0	0	0	0	0	0	0	0	0	0	0	0	0	0	0	0	0	0	0	0	0	0	0
3bfeae8c5aa5d393873fb293b3bf003e	v4ASV692	TACGGAGGATCCAAGCGTTATCCGGAATTATTGGGTTTAAAGGGTGCGTAGGCGGGGATCTAAGTCAGTGGTGAAAAGCTATAGCTTAACTATAGTCGTGCCATTGATACTGGATTTCTTGAATTAAGTTGGCGTTTGCGGAATGTGTCATGTAGCGGTGAAATGCATAGATATGCCACAGAACTCCGATAGCGAAGGCAGCAAACGAAACTTTGATTGACGCTGATGCACGAAAGCGTGGGTAGCGAACA	d__Bacteria; p__Bacteroidota; c__Bacteroidia	0.999995	0	0	42	0	0	26	0	0	0	0	0	0	0	0	0	0	0	0	0	0	0	0	81	4	0	0	0	0	0	0	0	0	0	0	0	0	0	0	0	0	0	0	0	0	0
3f46bdd5a8b830406180da54a9d1473d	v4ASV693	TACGGAGGGTGCAAGCGTTATCCGGATTCATTGGGTTTAAAGGGTGCGTAGGCGGAATAATAAGTCAGTGGTGAAATCCTGCAGCTTAACTGTAGAACTGCCATTGATACTGTTATTCTTGAGTATACTTGAAGTGAATGGAATGTGTCGTGTAGCGGTGAAATGCTTAGATATGACACAGAACACCAATTGCGAAGGCAGTTCACTAAGGTATAACTGACGCTGAGGCACGAAAGCGTGGGGAGCGAACA	d__Bacteria; p__Bacteroidota; c__Bacteroidia	1	0	0	0	0	0	0	0	0	0	0	0	0	0	0	0	0	0	0	0	0	0	0	7	0	0	0	0	0	0	0	0	0	0	0	0	0	0	0	0	0	0	0	0	0	0
4b7c91621afb022cf8aacd7ed9e3a81c	v4ASV694	TACGGAGGGTCCAAGCGTTATCCGGATTCATTGGGTTTAAAGGGTGCGCAGGCGGAATTATAAGTCAGTGGTGAAATCCTACAGCTTAACTGTAGAACTGCCATTGATACTGTAATTCTTGAGTATAGATGAAGTGGGCGGAATGTGGCATGTAGCGGTGAAATGCATAGATATGCCACAGAACACCGATTGCGAAGGCAGCTCACTAAACTATCACTGACGCTGAGGCACGAAAGCGTGGGGAGCGAACA	d__Bacteria; p__Bacteroidota; c__Bacteroidia	1	0	0	0	0	0	0	0	0	0	0	0	0	0	0	0	0	0	0	0	0	0	0	0	0	0	0	0	0	0	0	0	0	0	0	0	0	0	0	0	0	0	0	0	0	0
4dd1f2d57f49ca49b56c0af59856c708	v4ASV695	TACGGAGGGTGCAAGCGTTATCCGGATTTATTGGGTTTAAAGGGTGCGTAGGCGGGTACTTAAGTCAGTGGTGAAATGCTGTGGCTCAACCATATGCACTGCCATAGATACTGGGTACCTTGGATAAGGAAGAAGCTGGCGGAATGTAACATGTAGCGGTGAAATGCATAGATATGTTACAGAACACCGATTGCGAAGGCAGCTGGCTATACCTTCATCGACGCTGAGGCACGAAAGCGTGGGTAGCGAACA	d__Bacteria; p__Bacteroidota; c__Bacteroidia	0.999997	0	0	0	0	0	0	0	0	0	0	0	0	0	0	0	0	0	0	0	0	0	0	0	0	0	0	0	0	5	27	0	0	0	0	0	0	0	0	0	0	0	0	0	0	0
57b576d9591e6ac20ae7d5e99fb48688	v4ASV696	TACGGAGGATGCGAGCGTTATCCGGATTTATTAGGTTTAAAGGGTACGTAGGCGGCTTTTTAAGCCAGGGGTGAAATTCTGTGGCTCAACCATAGAACTGCCTTTGGAACTGAGAAGCTAGAGTAATGACGGGGTAGGCGGAACATGTGGAGTAGCGGTGAAATGCATAGATACCACATAGAACACCGATAGCGAAGGCAGCTTACCAGACATTAACTGACGCTGATGTACGAAAGCGTGGGTAGCGAACA	d__Bacteria; p__Bacteroidota; c__Bacteroidia	0.999367	0	0	0	0	0	0	0	0	0	0	0	0	0	0	0	0	0	0	0	0	0	0	0	0	0	0	0	0	0	6	0	0	0	0	0	0	0	0	0	0	0	0	0	3	0
593f4f0fe6cf17a9b5581c1b354c8000	v4ASV697	TACGGAGGATCCAAGCGTTATCCGGAATTATTGGGTTTAAAGGGTGCGTAGGCGGGACACTAAGTCAGTGGTGAAAAGCAATGGCTCAACCATTGTCGTGCCATTGATACTGGTGTTCTTGAATTAAGTTGACGTTTGCGGAATGTGTCATGTAGCGGTGAAATGCATAGATATGCCACAGAACTCCGATAGCGAAGGCAGCAAACGAAACTTTGATTGACGCTGATGCACGAAAGCGTGGGTAGCGAACA	d__Bacteria; p__Bacteroidota; c__Bacteroidia	0.999997	0	0	0	0	0	0	0	0	0	0	0	0	0	0	0	0	0	0	0	0	0	0	0	0	0	0	0	0	0	0	0	0	0	0	0	0	0	0	0	0	0	0	0	7	0
72b9baa352ab60a1b79f378e0cc4dd91	v4ASV698	TACGGAGGGTCCAAGCGTTATCCGGATTTACTGGGTTTAAAGGGTGCGCAGGCGGAAAAATAAGTCAGTGGTGAAAGGCTCCAGCTTAACTGGGGAACTGCCATCGATACTGTTTTTCTTGAATATTGTTAAGGTAGGCGGAATTTAACATGTAGCGGTGAAATGCTTAGATATGTTAAAGAACACCAATTGCGTAGGCAGCTTACTGAGCAATTATTGACGCTCATGCACGAAAGCGTGGGGAGCGAACA	d__Bacteria; p__Bacteroidota; c__Bacteroidia	0.999991	0	0	0	0	0	0	0	0	0	0	0	0	0	0	0	0	0	0	0	0	0	0	0	0	0	0	0	0	0	0	0	0	0	0	0	0	0	0	0	0	0	0	0	0	0
79d72b502cf728ebdb3b2a11230802b1	v4ASV699	TACGGAGGGTGCAAGCGTTATCCGGATTTACTGGGTTTAAAGGGTGTGTAGGCGGATTGATAAGTCAGTGGTGAAAGTCTGTAGCTCAACTATAGAAGAGCCGCTGAAACTGGCAGTCTAGTGTACAAATGAGGTAGGCGGAATATGACAAGTAGCGGTGAAATGCACAGATATGTCATAGAACACCAATAGCGAAGGCAGCTTACCAAAGTGATACAGACGCTGAGACACGAAAGCGTGGGTAGCGAACA	d__Bacteria; p__Bacteroidota; c__Bacteroidia	0.999816	0	0	0	0	0	0	0	0	0	0	0	0	0	0	0	0	0	0	0	0	0	0	0	0	0	0	0	0	0	0	0	0	0	0	25	0	0	0	0	0	0	0	0	0	0
80df4c03dd246a702fe0a44185276ee4	v4ASV700	TACGGAGGATCCAGGCGTTATCCGGATTTACTGGGTTTAAAGGGTGCGTAGGCTGGAGACTAAGTCAGCGGTGAAAAGCGTCAGCTCAACTGACGTCTTGCCGTAGAAACTGGTTTTCTTGAATCCAATCAGGGCGGGCGGAATTCGTGGTGTAGCGGTGAAATGCATAGATATCACGAGGAACACCAATAGCGCAAGCAGCTCGCTGGTTTTGTATTGACGCTGAGGCACGAAAGCGTGGGGATCAAACA	d__Bacteria; p__Bacteroidota; c__Bacteroidia	0.997476	0	0	0	0	0	0	0	0	0	0	0	0	0	0	0	0	0	0	0	0	0	0	0	0	0	0	0	0	5	0	0	0	0	0	0	0	0	0	0	0	0	0	0	0	0
84ad8edf1506d5f8036e109d20f9eb0b	v4ASV701	TACGGAGGGTGCAAGCGTTATCCGGATTCATTGGGTTTAAAGGGTGCGTAGGCGGTCCAATAAGTCAGTGGTGAAAGCCTCCCGCTCAACGGGAGAATTGCCATTGATACTGTCGGACTTGAATCAAGTTGAAGTGGGTGGAATACATCATGTAGCGGTGAAATGCATAGATATGATGTAGAACGCCGATTGCGAAGGCAACTCACTAAGTTTGTATTGACGCTGAGGCACGAAAGCGTGGGGAGCGAACA	d__Bacteria; p__Bacteroidota; c__Bacteroidia	0.999999	0	0	0	0	0	0	0	0	0	0	0	0	0	0	0	0	0	0	0	0	0	0	0	0	0	0	0	0	0	0	0	0	0	0	0	0	0	0	0	0	0	0	0	0	0
890885d77af47607bf1da4ab5b19df56	v4ASV702	TACGGAGGGTGCAAGCGTTATCCGGATTCATTGGGTTTAAAGGGTGCGTAGGCGGAAGAGTAAGTCAGTGGTGAAATCCCATAGCTCAACTATGGAACTGCCATTGATACTGCTTTTCTTGAGTCTGGTTGAGGTTGGCGGAATGTGGCATGTAGCGGTGAAATGCTTAGATATGCCACAGAACACCGATCGCGAAGGCAGCTAACCAAACCAGTACTGACGCTGAGGCACGAAAGCGTGGGGAGCGAACA	d__Bacteria; p__Bacteroidota; c__Bacteroidia	0.999998	0	0	0	0	0	0	0	0	0	0	0	0	0	0	0	0	0	0	0	0	0	0	0	0	0	0	0	0	0	0	0	0	0	0	0	0	0	0	0	0	0	0	0	0	0
8bb8bd4fdf7854362836033fd5338757	v4ASV703	TACGGAGGATGCAAGCGTTATCCGGATTTATTGGGTTTAAAGGGTGCGCAGGCGGATAAATAAGTCAGTGGTGAAATCCTACAGCTTAACTGTAGAACTGCCATTGATACTGTTTATCTTGAGTTCGGTTGAAGTGAACGGAATATGTTGTGTAGCGGTGAAATGCATTGATATAACATAGAACACCAATTGCGAAAGCAGTTCACTAAGCCGTTACTGACGCTCATGCACGAAAGCGTGGGGAGCGAACA	d__Bacteria; p__Bacteroidota; c__Bacteroidia	1	0	0	0	0	0	4	0	0	0	0	0	0	0	0	0	0	0	0	0	0	0	0	0	0	0	0	0	0	0	0	0	0	0	0	0	0	0	0	0	0	0	0	0	0	0
8f43ae47f8a515dd68dcf612329bbe52	v4ASV704	TACGGAGGGTCCAAGCGTTATCCGGATTTATTGGGTTTAAAGGGTGCGTAGGCGGGATAATAAGTCAGTGGTGAAAGCCTGCAGCTTAACTGTAGAATTGCCATTGATACTGTTGTCCTTGAGTGTAGTTGAAGTTGGCGGAATGCGACATGTAGCGGTGAAATGCTTAGATATGTCGCAGAACACCGATTGCGAAGGCAGCTGACTAAGCTACTACTGACGCTGAGGCACGAAAGCGTGGGGAGCGAACA	d__Bacteria; p__Bacteroidota; c__Bacteroidia	1	0	0	0	0	0	0	0	0	0	0	0	0	0	0	0	0	0	0	0	0	0	0	0	0	0	0	0	0	0	0	0	0	0	0	0	0	0	0	0	0	0	0	0	0	0
94122bb9a0c003dd0bd57a6a7e5f439a	v4ASV705	TACGGAGGGTGCAAGCGTTATCCGGAATCATTGGGTTTAAAGGGTACGTAGGCGGTACTATAAGTCAGAGGTGAAAGTTTGCAGCTTAACTGTAAAATTGCCTTTGAAACTGTAGTACTTGAGATAGGACGCCGTTGGCGGAATGTGTAGTGTAGCGGTGAAATGCTTAGATATTACACAGAACACCGATTGCGAAGGCAGCTAACGAGGCCTATTCTGACGCTGAGGTACGAAAGCGTGGGTAGCGAACG	d__Bacteria; p__Bacteroidota; c__Bacteroidia	0.999989	0	0	0	0	0	0	0	0	0	4	0	0	0	0	0	0	0	0	0	0	0	0	0	0	0	0	0	0	0	0	0	0	0	0	0	0	0	0	0	0	0	0	0	0	0
9b35bafb7f2b2bef73aeaed2aeddf5d6	v4ASV706	TACGGAGGATCCAAGCGTTATCCGGAATTATTGGGTTTAAAGGGTGCGTAGGCGGGGATCTAAGTCAGTGGTGAAAAGCTATAGCTTAACTATAGTCGTGCCATTGATACTGGATTCCTTGAATTAAGTTGGCGTTTGCGGAATGTGTCATGTAGCGGTGAAATGCATAGATATGCCACAGAACTCCGATAGCGAAGGCAGCGAACGAAACTTTGATTGACGCTGATGCACGAAAGCGTGGGTAGCGAACA	d__Bacteria; p__Bacteroidota; c__Bacteroidia	0.999995	0	0	0	0	0	0	0	0	0	0	0	0	0	0	0	0	0	0	0	0	0	0	0	0	0	0	0	0	0	0	0	0	0	0	12	0	0	0	0	0	0	0	0	0	0
9cc1f758999328c7f0e8e813a171fafa	v4ASV707	TACGGAGGGTGCAAGCGTTGTCCGGATTTATTGGGTTTAAAGGGTGCGTAGGCGGTATTGTAAGTCAGTGGTGAAATCCTGCAGCTTAACTGTAGCATTGCCATTGAAACTGCAGTACTTGAGACTGTTCGAGGTTGCTGGAATGCGTAGTGTAGCGGTGAAATGCATAGATATTACGCAGAACACCTATTGCGAAGGCAGGTGACTGGGACAGTTCTGACGCTGAGGCACGAAAGCGTGGGGAGCGAACA	d__Bacteria; p__Bacteroidota; c__Bacteroidia	0.999854	0	0	6	0	0	0	0	0	0	0	0	0	0	0	0	0	0	0	0	0	0	0	0	0	0	0	0	0	0	0	0	0	0	0	0	0	0	0	0	0	0	0	0	0	0
a2daba5fd18744225d1f2fd5107dfdc3	v4ASV708	TACGGAGGGTGCAAGCGTTATCCGGATTTATTGGGTTTAAAGGGTGCGTAGGCGGAATAATAAGTCAGTGGTGAAATCCCATAGCTCAACTATGGAATTGCCATTGAAACTGTTGTTCTCGAGTATAGTTGAAGTGGACGGAATGTAACATGTAGCGGTGAAATGCTTAGATATGTTACAGAACACCAATTGCGAAGGCAGTTCACTAAGCTATTACTGACGCTGAGGCACGAAAGCGTGGGGAGCGAACA	d__Bacteria; p__Bacteroidota; c__Bacteroidia	1	0	0	0	0	0	0	0	0	0	0	0	0	0	0	0	0	0	0	0	0	0	0	0	0	0	0	0	0	0	0	0	0	0	0	13	0	0	0	0	0	0	0	0	0	0
a2e818db9761dca674c74e9b70f4d507	v4ASV709	TACGGAGGGTGCAAGCGTTATCCGGAATCATTGGGTTTAAAGGGTCCGCAGGCGGGCGTATAAGTCAGTGGTGAAAGCCCATCGCTTAACGATGGAACTGCCATTGAAACTAGATAACTTGAGTACAGTTGAGGCAGGCGGAATTGGTAGTGTAGCGGTGAAATGCATAGATACTACCAGGAACACCTATAGCGAAGGCAGCTTGCTAAACTGTAACTGACGCTGAGGTACGAAAGCGTGGGTAGCGAACA	d__Bacteria; p__Bacteroidota; c__Bacteroidia	0.999919	0	0	0	0	0	0	0	0	0	0	0	0	0	0	0	0	0	0	0	0	0	0	0	0	0	0	0	0	0	0	0	0	0	0	0	0	0	0	0	0	0	0	0	0	0
b40127875aaaee3e564c661c9baa3b0f	v4ASV710	TACGGAGGGTGCAAGCGTTGTCCGGATTTATTGGGTTTAAAGGGTGCGTAGGCGGACATATAAGTCAGTGGTGAAATCCTGCGGCTTAACCGTAGACTTGCCATTGAAACTATTTGTCTTGAGTATGTTCGAGGTATCTGGAATGCGTAGTGTAGCGGTGAAATGCATAGATATTACGCAGAACACCAATTGCGAAGGCAGGGTACTGGGACATAACTGACGCTGAGGCACGAAAGCGTGGGGAGCGAACA	d__Bacteria; p__Bacteroidota; c__Bacteroidia	0.999519	0	0	0	0	0	0	0	0	0	0	0	0	0	0	0	0	0	0	0	0	256	0	0	0	0	0	0	0	0	0	0	0	0	0	0	0	0	0	0	0	0	0	0	0	0
b5f08a275ad77430e64936d32877db24	v4ASV711	TACGGAGGGTCCAAGCGTTATCCGGATTTATTGGGTTTAAAGGGTGCGTAGGCGGGATAGTAAGTCAGTTGTGAAATCCCACAGCTTAACTGTGGAACTACAATTGATACTGCTATTCTTGAGTATAGTTGAAGTGGGCGGAATGTAGCATGTAGCGGTGAAATGCATAGATATGCTACAGAACACCAATCGCGTAGGCAGCTCACTAAACTATCACTGACGCTGAGGCACGAAAGCGTGGGGAGCGAACA	d__Bacteria; p__Bacteroidota; c__Bacteroidia	1	0	0	0	0	0	0	0	0	0	0	0	0	0	0	0	0	0	0	0	0	0	0	5	0	0	0	0	0	0	0	0	0	0	0	0	0	0	0	0	0	0	0	0	0	0
b8c7851800b74a5af0cadfc58fd6150e	v4ASV712	TACGGAGGATCCAAGCGTTATCCGGAATTATTGGGTTTAAAGGGTGCGTAGGCGGGACACTAAGTCAGTGGTGAAAAGCAATGGCTCAACCATTGTCGTGCCATTGATACTGGTGTTCTTGAATTAAGTTGGCGTTTGCGGAATGTGTCATGTAGCGGTGAAATGCATAGATATGCCACAGAACTCCGATAGCGAAGGCAGCAAACGAAACTTTGATTGACGCTGATGCACGAAAGCGTGGGTAGCGAACA	d__Bacteria; p__Bacteroidota; c__Bacteroidia	0.999996	0	0	0	0	0	0	0	0	0	0	0	0	0	0	0	0	0	0	0	0	0	0	0	0	0	0	0	0	0	0	0	0	0	0	26	0	0	0	0	0	0	0	0	0	0
bb92f345f84f1151222685604d4903bf	v4ASV713	TACGTAGGGTGCAAGCGTTATCCGGAATTACTGGGTTTAAAGGCTACGTAGGCGGCGTACTAAGTCTGTGGTGAAAGGTTACAGCTTAACTGTAAAAGTGCCATGGATACTGGTATGCTTGAGTGTTGTAGAGGAAGGCGGAATTTATTGTGTAGCGGTGAAATGCATAGATACAATAAGGAAGGTCGATTGCGAAGGCAGCTTTCTGGACAACAACTGACGCTGATGTAGGAAAGCGTGGGGAGCGAACA	d__Bacteria; p__Bacteroidota; c__Bacteroidia	0.987947	0	0	0	0	0	0	0	0	0	0	0	0	0	0	0	0	0	76	0	0	13	0	0	0	0	0	0	0	0	0	0	0	0	0	0	0	0	182	0	0	0	0	0	0	0
c433f83af7e9f718d3f38dd211ef62c5	v4ASV714	TACGGAGGGTCCAAGCGTTATCCGGATTTATTGGGTTTAAAGGGTGCGTAGGCGGGACAATAAGTCAGTGGTGAAAGCCTGCAGCTTAACTGTAGAATTGCCATTGATACTGTTGTTCTTGAGTATAGTTGAAGTTGGCGGAATGCGACATGTAGCGGTGAAATGCTTAGATATGTCGCAGAACACCGATTGCGAAGGCAGCTGACTAAGCTATTACTGACGCTGAGGCACGAAAGCGTGGGGAGCGAACA	d__Bacteria; p__Bacteroidota; c__Bacteroidia	1	0	0	0	0	0	0	0	0	0	0	0	0	0	0	0	0	0	0	0	0	0	8	0	0	0	0	0	0	0	0	0	0	0	0	0	0	0	0	0	0	0	0	0	0	0
c95fdfe845776ebc75e5eb9d739c572b	v4ASV715	TACGGAGGGTGCAAGCGTTATCCGGATTTACTGGGTTTAAAGGGTACGTAGGCGGATTTGTAAGTCAGTGGTGAAAGCCTGCAGCTCAACTGTGGAATTGCCATTGAAACTGTGAATCTAGAGTATAGAGGAAGTAAGCGGAATAAGTCATGTAGCGGTGAAATGCATAGATATGACTTAGAACACCGAAAGCGAAGGCAGCTTACTGTTCTATAACTGACGCTGAGGTACGAAAGCGTGGGTAGCGAACA	d__Bacteria; p__Bacteroidota; c__Bacteroidia	0.999996	0	0	0	0	0	0	0	0	0	0	0	0	0	0	0	0	0	0	0	0	0	0	0	0	0	0	0	0	38	0	0	0	0	0	0	0	0	0	0	0	0	0	0	0	0
d414386e8d96c1bf3f58741d7f8d4057	v4ASV716	TACGGAAGGCTCAAGCGTTATCCGGATTCACTGGGCTTAAAGGGTACGCAGGCGGTTTGACAAGTCAGCGGTGAAAGCCCGGCGCTCAACGCCGGAACTGCCGTTGAAACTGTCAGGCTGGAGTAAAGTGGATGCGGGCGGAATGCAGCATGTAGCGGTGAAATGCCTAGATATGCTGCAGAACACCAATTGCGAAGGCAGCTCGCAGTGCTTTAACTGACGCTGAGGTACGAAAGCGCGGGGAGCGAACG	d__Bacteria; p__Bacteroidota; c__Bacteroidia	0.907212	0	0	0	0	0	0	0	0	0	0	0	0	0	0	0	0	0	0	0	0	0	0	0	0	0	0	0	0	0	0	0	0	0	0	0	0	0	0	0	0	0	0	0	0	0
dd0e3ba993b64baddd1b177bd70a2f34	v4ASV717	TACGGAGGGTGCAAGCGTTATCCGGATTCACTGGGTTTAAAGGGTACGTAGGCGGGCATATAAGTCAGTGGTGAAATCCTGCGGCTCAACCGTAGCACTGCCATTGAAACTGTATGTCTTGAGGATGATCGATGTGGGCGGAATGTAGCATGTAGCGGTGAAATGCATAGATATGCTACAGAACACCAATAGCGAAGGCAGCTCACAAGGTTATATCTGACGCTGAGGTACGAAAGCGTGGGTAGCGAACA	d__Bacteria; p__Bacteroidota; c__Bacteroidia	0.999996	0	0	0	0	0	0	0	0	0	105	0	0	0	0	0	0	0	0	0	0	0	0	0	0	0	0	0	0	0	0	0	0	0	0	0	0	0	0	0	0	0	0	0	0	0
e433682032f7c2fdbeb902a583280a61	v4ASV718	TACGGAGGGTGCAAGCGTTATCCGGATTTACTGGGTTTAAAGGGTCCGCAGGCGGGTCTTTAAGTCAGTGGTGAAAGCCCAGAGCTCAACTCTGGAACTGCCATTGATACTGAAGATCTTGAGTACTGTTGAGGTGGGCGGAATGGATCATGTAGCGGTGAAATGCTTAGATATGATTCAGAACACCGATTGCGAAGGCAGCTCACTAAACAGTAACTGACGCTCAGGGACGAAAGCGTGGGGAGCGAACA	d__Bacteria; p__Bacteroidota; c__Bacteroidia	1	0	0	0	0	0	0	0	0	0	0	0	0	0	0	0	0	0	0	0	0	0	0	0	0	0	0	0	0	0	0	0	0	0	0	0	0	0	0	0	0	0	0	0	0	0
e5bfcc4009398cb734d33096286de32c	v4ASV719	TACGGAGGGTGCAAGCGTTATCCGGATTTATTGGGTTTAAAGGGTGCGTAGGCGGAATAATAAGTCAGTGGTGAAATCCCATAGCTCAACTATGGAACTGCCATTGATACTGTTGTTCTTGAGTCTGGTTGAGGTTGGCGGAATGTGGCATGTAGCGGTGAAATGCTTAGATATGCCACAGAACACCGATCGCGAAGGCAGCTAACCAAACCAGTACTGACGCTGAGGCACGAAAGCGTGGGGAGCGAACA	d__Bacteria; p__Bacteroidota; c__Bacteroidia	1	0	0	0	0	0	0	0	0	0	0	0	0	0	0	0	0	0	0	0	0	0	0	0	0	0	0	0	0	0	0	0	0	0	0	0	0	0	0	0	0	0	0	0	0	0
ebc67f8cd1b45e7c768818a7503f1879	v4ASV720	TACGGAGGGTGCAAGCGTTATCCGGAATCACTGGGTTTAAAGGGTCCGCAGGCTGGATAATAAGTTAGTGGTGAAATATCGGTGCTCAACATCGGTGCTGCCATTAAAACTGTTATTCTTGAGTGTAGATGAAGTGGGCGGAATATAGCATGTAGCGGTGAAATGCGTAGATATGCTATAGAACACCGATTGCGAAGGCAGCTCACTAGATTACAACTGACGCTGATGGACGAAAGCGTGGGTAGCGAACA	d__Bacteria; p__Bacteroidota; c__Bacteroidia	0.999759	0	0	0	0	0	0	0	0	0	0	0	0	0	0	0	0	0	0	0	0	0	0	5	0	0	0	0	0	0	0	0	0	0	0	0	0	0	0	0	0	0	0	0	0	0
f0a4429e7080bd2e590bf4fad7a89472	v4ASV721	TACGGAAGGTTCAAGCGTTATCCGGATTTACTGGGTTTAAAGGGTACGTAGGCTGCCATTTTAGTCAGTGGTGAAATTCTGGGGCTTAACCTCAGGTCTGCCATTGAAACTGTTTGGCTTGAGACACTACGGAGTTAATGGAATGTAACATGTAGCGGTGAAATGCATAGATATGTTACAGAACACCGATAGCGAAGGCATTTAACTAGTAGTTTTCTGACGCTAATGTACGAAAGCGTGGGTATCGAACA	d__Bacteria; p__Bacteroidota; c__Bacteroidia	0.999156	0	0	0	0	0	0	0	0	0	0	0	0	0	0	0	0	0	4	0	0	0	0	0	0	0	0	45	0	0	0	0	0	0	0	0	0	0	0	0	0	0	0	0	5	0
fff04e8b5c986ad75be3d0a87ed2b54d	v4ASV722	TACGGAGGGTGCAAGCGTTATCCGGAATCACTGGGTTTAAAGGGTACGCAGGCGGTTAAATAAGTCTGGCGTGAAAGCTCGTGGCTTAACCATGAAATTGCGTTGGATACTGTTTAACTAGAATGAGGTCGAAGTGGGCGGAATGCGTCATGTAGCGGTGAAATGCATAGATATGACGTAGAACACCGATAGCGAAGGCAGCTCACTAGGCCTAAATTGACGCTGAGGTACGAAAGCGTGGGTAGCGAACA	d__Bacteria; p__Bacteroidota; c__Bacteroidia	0.999995	0	0	0	0	0	0	0	0	0	0	0	0	0	0	0	0	0	0	0	0	0	0	0	0	0	0	0	0	0	0	0	0	0	0	0	0	0	0	0	0	0	0	0	6	0
1cbc4408c6fa01167c0c6030f33fbb9a	v4ASV723	TACGGAGGGTGCAAGCGTTATCCGGATTTATTGGGTTTAAAGGGTGCGTAGGCGGGCTGATAAGTCAGAGGTGAAATCCTGCAGCTTAACTGTAGAACTGCCTTTGATACTGTTAGTCTTGAGTGCGGTTGAGGTAGGCGGAATGTGTAATGTAGCGGTGAAATGCTTAGATATTACACAGAACACCGATTGCGTAGGCAGCTTACTAAACCGTAACTGACGCTGATGCACGAAAGCGTGGGTAGCGAACA	d__Bacteria; p__Bacteroidota; c__Bacteroidia; o__Bacteroidales	0.999703	0	0	0	0	0	0	0	0	0	0	0	0	0	0	0	7	0	0	0	0	0	0	0	0	0	0	0	0	0	0	0	0	0	0	0	0	0	0	0	0	0	0	0	16	0
3f8e46a829c8a4aaad28a8d38e1cebba	v4ASV724	TACGGAGGATGCGAGCGTTATCCGGATTTATTGGGTTTAAAGGGTGCGTAGGCGGGCTAATAAGTCAGTGGTGAAAAGTTCCAGCTCAACTGGGATCTTGCCATTGAAACTGTAAGTCTTGAGTGAAGTGAAGGTAGGCGGAATGTGTAATGTAGCGGTGAAATGCTTAGATATTCCACAGAACACCAATTGCGAAGGCAGCTTACTGTCCTTCAACTGACGCTAAAGCACGAAAGCGTGGTTATCAAACA	d__Bacteria; p__Bacteroidota; c__Bacteroidia; o__Bacteroidales	0.996005	0	0	0	0	8	0	0	0	0	0	0	0	0	0	0	0	0	0	0	0	0	0	0	0	0	0	0	0	0	0	0	0	0	0	0	0	0	0	0	0	0	0	0	0	0
562cf87622fa566c49ce268135b8aa2f	v4ASV725	TACGGAGGGTGCGAGCGTTATCCGGATTTATTGGGTTTAAAGGGTGCGTAGGCGGGGCCGCAAGTCCGGGGTGAAATCCTGCAGCTCAACTGTAGAACCGCCCATGATACTGCGGCCCTTGAGTGCGGCTGAGGCAGGCGGAATGTGTAGTGTAGCGGTGAAATGCTTAGATATTACACAGAACACCGATTGCGTAGGCAGCTTGCCAAACCGTAACTGACGCTGATGCACGAAAGCGCGGGTAGCGAACA	d__Bacteria; p__Bacteroidota; c__Bacteroidia; o__Bacteroidales	0.995508	86	0	0	0	7	0	0	4523	0	0	0	0	0	0	0	0	0	0	0	0	0	235	5	0	0	0	57	0	0	0	0	0	0	0	33	11	0	0	0	0	0	0	8	7	0
598895f52b39a8525ecd0c252b2a4a2a	v4ASV726	TACGGAGGGTCCAAGCGTTATCCGGATTCATTGGGTTTAAAGGGTGCGTAGGTGGGATTATAAGTCAGTGGTGAAATTTTGCGGCTCAACCGTAAAACTGCCATTGAAACTGTAGTTCTTGAGAGAGTTCGAGGTAGGCGGAATGAGTAATGTAGCGGTGAAATGCATAGATATTACTCAGAACACCGATTGCGTAGGCAGCTTACCAGACCTTATCTGACACTGATGCACGAAAGCGTGGGTAGCGAACA	d__Bacteria; p__Bacteroidota; c__Bacteroidia; o__Bacteroidales	0.997162	0	0	0	0	0	0	0	0	0	0	0	0	0	0	0	0	0	0	0	0	0	0	0	0	0	0	0	0	0	0	0	0	0	0	0	0	0	0	0	0	0	0	0	0	0
82927c624bf688815e471ba10c98beee	v4ASV727	TACGGAGGATGCAAGCGTTATCCGGATTCATTGGGTTTAAAGGGTGCGTAGGCGGAATAGTAAGTCAGTGGTGAAATCTTGCAGCTTAACTGTAAAATTGCCGTTGATACTGCTGTTCTTGAATTTAATTGAGGTAGGCGGAATGTGTCATGTAGCGGTGAAATGCTTAGATATTACACAGAACACCAATTGCGTAGGCAGCTTACTAAATTAATATTGACGCTGAGGCACGAAAGCGTGGGGAGCGAACA	d__Bacteria; p__Bacteroidota; c__Bacteroidia; o__Bacteroidales	0.998726	0	0	0	0	0	0	0	0	0	0	0	0	0	0	0	0	0	0	0	0	0	0	0	0	0	0	0	0	0	0	0	0	0	0	0	0	0	0	0	0	0	0	0	0	0
8a185a217984773aea2289e175347e1f	v4ASV728	TACGGAGGGTGCGAGCGTTATCCGGATTTATTGGGTTTAAAGGGTGCGTAGGCTGGTCCTTAAGTCAGTGGTGAAAGTTTGCGGCTCAACCGTAAAATTGCCATTGAAACTGGGGACCTTGGGTGGCGTTGCAGCCGGCGGAACGTGTCGTGTAGCGGTGAAATGCATAGATACGACACAGAACCCCGATTGCGTAGGCAGCTGGCTAAGCGCCTACCGACGCTGATGCACGAAAGCGCGGGTAGCGAACA	d__Bacteria; p__Bacteroidota; c__Bacteroidia; o__Bacteroidales	0.953982	0	0	0	0	0	0	0	0	0	0	0	0	0	0	0	0	0	0	0	0	0	0	0	0	0	0	0	0	0	0	0	0	0	0	0	0	0	0	0	0	0	0	0	0	0
8ce6c24b421c55e3f762ae74a1897223	v4ASV729	TACGGAAGGTCCGAGCGTTATCCGGATTTATTGGGTTTAAAGGGAGCGTAGGCGGACTATTAAGTCAGCCGTGAAAATCCGTCGCTCAACGACGGACTTGCGGTTGAAACTGGTAGTCTTGAGTGTAAACAAGGAAAGCGGAATTCGTGGTGTAGCGGTGAAATGCTTAGATATCACGAAGAACTCCAATTGCGAAGGCAGCTTTCTGGGATACAACTGACGCTGAGGCTCGAAAGTGTGGGTATCAAACA	d__Bacteria; p__Bacteroidota; c__Bacteroidia; o__Bacteroidales	0.999191	723	0	0	2505	0	0	19	0	0	0	0	0	8	0	0	0	0	0	80	0	0	0	0	0	0	0	0	4288	0	18	0	0	0	0	0	0	137	0	11	0	0	0	0	0	0
a3801b929b8066ef89ec30a2f5ac2ca8	v4ASV730	TACGGAGGGTGCAAGCGTTATCCGGATTTATTGGGTTTAAAGGGTGCGTAGGCGGGCGTATAAGTCAGTGGTGAAATCTCATAGCTTAACTATGAAACTGCCATTGAAACTGTATGTCTTGAATACATTGGAGGTATGCGGAATATATTGTGTAGCGGTGAAATGCATAGATACAATATAGAACACCGATTGCGAAGGCAGCATACTACACTGTTATTGACGCTGATGCACGAAAGCGTGGGTATCGAACA	d__Bacteria; p__Bacteroidota; c__Bacteroidia; o__Bacteroidales	0.747069	10521	0	15	0	581	7	0	46	890	0	0	0	78	0	0	264	0	38	0	0	0	0	0	0	0	0	935	0	186	0	0	0	0	0	3168	0	0	33	0	592	309	9	1920	1545	0
c47b2e1075f0296a8f4d2708af17e814	v4ASV731	TACGGAGGATGCAAGCGTTATCCGGATTTATTGGGTTTAAAGGGTCCGTAGGTGGATTAATAAGTCAGTGGTGAAATCCTGCAGCTTAACTGTAGAACTGCCATTGATACTGTTGATCTTGAGTGTAGTTGAGGTAGGCGGAATGAGTAGTGTAGCGGTGAAATGCTTAGATATTACTCAGAACACCGATTGCGAAGGCAGCTTACTAAACTATTACTGACACTGATGGACGAAAGCGTGGGGAGCGAACA	d__Bacteria; p__Bacteroidota; c__Bacteroidia; o__Bacteroidales	0.93305	0	0	0	0	0	0	0	0	0	0	0	0	0	0	0	0	0	0	0	0	0	0	0	0	0	0	0	0	0	0	0	0	0	0	15	0	0	0	0	0	0	0	0	0	0
f09c690fd3490f9d1d7b6b0ea48d914c	v4ASV732	TACGGAGGGTCCGAGCGTTATCCGGATTCATTGGGTTTAAAGGGTGCGTAGGCGGCTTCATAAGCCAGTGGTGAAAGCTTGCAGCTTAACTGTAAAATTGCCATTGGAACTGTAGAGCTTGAGTACGATTGAGGTAGGCGGAATAAGTAGTGTAGCGGTGAAATGCTTAGATATTACTTAGAACACCAATTGCGAAGGCAGCTTACCAAGTCGTAACTGACGCTGATGCACGAAAGCGTGGGTAGCGAACA	d__Bacteria; p__Bacteroidota; c__Bacteroidia; o__Bacteroidales	0.837951	0	0	0	0	0	0	0	0	0	0	0	0	0	0	0	0	0	0	0	0	0	0	0	0	0	0	0	0	0	0	0	0	0	0	0	0	0	0	0	0	0	0	0	0	0
f3c21e1fcd295a267800e2cc6404d5f8	v4ASV733	TACGGAGGATCCAAGCGTTATCCGGATTCATTGGGTTTAAAGGGTGCGTAGGCGGAATAATAAGTCAGTGGTGAAATCCTGCAGCTCAACTGTAGTACTGCCATTGAAACTGTTATTCTTGAGTATGGACGAGGCAGGCGGAATGTGTAATGTAGCGGTGAAATGCATAGATATTACACAGAACCCCGATTGCGTAGGCAGCTTGCCAGACCATTACTGACGCTGAGGCACGAAAGCGTGGGTAGCGAACA	d__Bacteria; p__Bacteroidota; c__Bacteroidia; o__Bacteroidales	0.992375	0	0	0	0	0	0	0	0	0	0	0	0	0	0	0	0	0	0	0	0	0	0	0	0	0	0	0	0	0	0	0	0	0	0	0	0	0	0	0	0	0	0	0	0	0
f9f8870107451917bc14a0c23b24af06	v4ASV734	TACGGAGGATCCAAGCGTTATCCGGATTTATTGGGTTTAAAGGGTGCGTAGGCGGTCAGATAAGTCAGTGGTGAAAATATGCGGCTCAACCGTATACCTGCCATTGAAACTGTTTGACTTGAGTATGGATGCGGTCGGCGGAATGCGCGGTGTAGCGGTGAAATGCTTAGATATCGCGCAGAACACCAATTGCGAAGGCAGCTGACCAATCCATAACTGACGCTGAGGCACGACAGCGTGGGTAGCGAACA	d__Bacteria; p__Bacteroidota; c__Bacteroidia; o__Bacteroidales	0.906936	11	0	0	14	0	0	0	0	0	0	0	0	0	0	0	0	0	0	0	0	0	0	0	0	0	0	0	0	0	0	0	0	0	0	0	0	0	0	0	0	0	0	0	0	39
02aaeb79cb672044924f118bbbc51a69	v4ASV735	TACGGAGGATCCAAGCGTTATCCGGATTTATTGGGTTTAAAGGGTGCGTAGGTGGTATTGTAAGTCAGTTGTGAAAGTTTGCGGCTCAACCGTAAAATTGCAATTGAAACTGCAGTACTTGAGTGTACGAGAGGTAGGCGGAATTCGTGGTGTAGCGGTGAAATGCTTAGATATCACGAAGAACTCCAATTGCGAAGGCAGCTTGCTATAGTACAACTGACACTAATGCACGAAAGTGTGGGTATCAAACA	d__Bacteria; p__Bacteroidota; c__Bacteroidia; o__Bacteroidales; f__Bacteroidaceae; g__Bacteroides	0.982985	32	0	0	7940	0	0	11	0	0	0	0	0	0	0	0	0	0	0	25	0	0	636	0	0	0	0	0	693	0	0	0	0	0	11	0	12	133	0	0	24	0	0	0	0	0
037bb697ad354adbfc003baa9c532653	v4ASV736	TACGGAGGATCCGAGCGTTATCCGGATTTATTGGGTTTAAAGGGAGCGTAGGTGGGTTATTAAGTCAGTTGTGAAAGTTTGCGGCTCAACCGTAAAATTGCAGTTGATACTGGTATCCTTGAGTTAAGTAAAGGTGGGCGGAATTCGTGGTGTAGCGGTGAAATGCTTAGATATCACGAAGAACTCCGATTGCGAAGGCAGCTCACTGGACTTTTACTGACACTGATGCTCGAAAGTGTGGGTATCAAACA	d__Bacteria; p__Bacteroidota; c__Bacteroidia; o__Bacteroidales; f__Bacteroidaceae; g__Bacteroides	0.999999	0	0	0	0	0	0	0	0	0	0	0	0	0	0	0	0	0	0	0	0	0	0	0	0	0	0	0	0	0	0	0	0	0	0	0	0	0	0	0	0	0	0	0	0	0
071411d4871488b085da5c94efbf8224	v4ASV737	TACGGAGGATGCGAGCGTTATCCGGATTTATTGGGTTTAAAGGGAGCGCAGATGGGTTTTTAAGTCAGTTGTGAAAGTTTGCGGCTCAACCGTAAAATTGCAATTGATACTGGAAACCTTGAGTACAGTTGAGGTAGGCGGAATTCGTGGTGTAGCGGTGAAATGCTTAGATATCACGAAGAACTCCGATTGCGAAGGCAGCTTACTAAACTGCAACTGACATTCATGCTCGAAAGTGTGGGTATCAAACA	d__Bacteria; p__Bacteroidota; c__Bacteroidia; o__Bacteroidales; f__Bacteroidaceae; g__Bacteroides	0.999274	0	0	0	0	0	0	0	0	0	0	0	0	0	0	0	0	0	0	0	0	0	0	0	14	0	0	0	0	0	0	0	0	0	0	0	0	0	0	0	0	0	0	0	0	0
10a59e6563c0f22e74db4d18e7d18edf	v4ASV738	TACGGAGGATCCGAGCGTTATCCGGATTTATTGGGTTTAAAGGGTGCGTAGGCGGACTAATAAGTCAGCTGTGAAAGTTTACGGCTCAACCGTGAAATTGCAGTTGAAACTGTTGGTCTTGAGTACACAAGAGGTGAGCGGAATTTGTGGTGTAGCGGTGAAATGCTTAGATATCACAAGGAACTCCAATTGCGAAGGCAGCTCACTGGGGTGTAACTGACGCTGAGGCACGAAGGTGCGGGTATCAAACA	d__Bacteria; p__Bacteroidota; c__Bacteroidia; o__Bacteroidales; f__Bacteroidaceae; g__Bacteroides	1	0	0	0	0	0	0	0	0	0	0	826	0	0	0	0	0	0	0	0	0	0	0	0	0	0	0	0	0	0	0	0	0	0	0	0	0	0	0	0	0	0	0	0	0	0
14db8c3161f2274e6eba04b8c154fe90	v4ASV739	TACGGAGGATCCGAGCGTTATCCGGATTTATTGGGTTTAAAGGGAGCGTAGGCGGATTGTTAAGTCAGTTGTGAAAGTTTGCGGCTCAACCGTAAAATTGCAGTTGATACTGGCAGTCTTGAGTGCAGTAGAGGTAAGCGGAATTCGTGGTGTAGCGGTGAAATGCTTAGATATCACGAAGAACTCCAATTGCGAAGGCAGCTTGCTGGACTGTAACTGACGCTGATGCTCGAAAGTGTGGGTATCAAACA	d__Bacteria; p__Bacteroidota; c__Bacteroidia; o__Bacteroidales; f__Bacteroidaceae; g__Bacteroides	1	0	0	0	0	0	0	0	0	0	0	5403	42	0	0	0	23	0	0	0	0	0	0	0	0	0	0	0	0	0	0	0	0	0	0	0	0	0	0	0	0	0	0	0	0	0
22436f090b3327aa9cc25a46c2614ab0	v4ASV740	TACGGAGGATCCGAGCGTTATCCGGATTTATTGGGTTTAAAGGGAGCGTAGGCGGACGCTTAAGTCAGTTGTGAAAGTTTGCGGCTCAACCGTAAAATTGCAGTTGATACTGGGTGTCTTGAGTACAGTAGAGGCAGGCGGAATTCGTGGTGTAGCGGTGAAATGCTTAGATATCACGAAGAACTCCGATTGCGAAGGCAGCCTGCTGGACTGTAACTGACGCTGATGCTCGAAAGTGTGGGTATCAAACA	d__Bacteria; p__Bacteroidota; c__Bacteroidia; o__Bacteroidales; f__Bacteroidaceae; g__Bacteroides	1	0	0	0	0	0	0	0	0	0	0	0	0	0	0	0	0	0	0	0	0	0	0	0	0	0	0	0	0	0	0	0	0	0	0	0	0	0	0	0	0	0	0	0	0	0
2e5e116c66fcc82292ea33b8aa1f8bf1	v4ASV741	TACGGAGGATCCGAGCGTTATCCGGATTTATTGGGTTTAAAGGGTGCGTAGGTGGCAGTGTAAGTCAGTTGTGAAAGTTTGCGGCTCAACCGTAAAATTGCAATTGATACTGCATTGCTTGAGTGTACGAGAGGTGGGCGGAATTCGTGGTGTAGCGGTGAAATGCTTAGATATCACGAAGAACTCCAATTGCGAAGGCAGCTCGCTATAGTATAACTGACACTAATGCACGAAAGTGTGGGTATCAAACA	d__Bacteria; p__Bacteroidota; c__Bacteroidia; o__Bacteroidales; f__Bacteroidaceae; g__Bacteroides	0.999102	28	0	126	828	0	0	0	0	0	0	0	0	0	0	0	0	0	0	0	0	0	750	0	90	0	0	0	0	0	0	0	0	0	14	0	0	99	0	25	0	0	0	0	0	58
3ca7f359a35a101fdd32819c662051d3	v4ASV742	TACGGAGGATCCGAGCGTTATCCGGATTTATTGGGTTTAAAGGGAGCGTAGGTGGATGTATAAGTCAGTTGTGAAAGTTTGCGGCTCAACCGTAAAATTGCAGTTGATACTGTATGTCTTGAGTGTACAAGAGGTGGGCGGAATTCGTGGTGTAGCGGTGAAATGCTTAGATATCACGAAGAACTCCGATTGCGAAGGCAGCTCACTAGAGTACAACTGACACTGAGGCTCGAAAGTGTGGGTATCAAACA	d__Bacteria; p__Bacteroidota; c__Bacteroidia; o__Bacteroidales; f__Bacteroidaceae; g__Bacteroides	1	0	0	0	0	0	0	0	0	0	0	0	0	0	0	0	0	0	0	0	0	0	0	0	0	0	0	0	66236	7	117	0	0	0	0	0	0	0	0	0	56	0	0	0	0	0
598a513a3552c092cd8b71a429c45ab1	v4ASV743	TACGGAGGATCCGAGCGTTATCCGGATTTATTGGGTTTAAAGGGAGCGTAGGTGGACAGTTAAGTCAGTTGTGAAAGTTTGCGGCTCAACCGTAAAATTGCAGTTGATACTGGCTGTCTTGAGTACAGTAGAGGTGGGCGGAATTCGTGGTGTAGCGGTGAAATGCTTAGATATCACGAAGAACTCCGATTGCGAAGGCAGCTCACTGGACTGCAACTGACACTGATGCTCGAAAGTGTGGGTATCAAACA	d__Bacteria; p__Bacteroidota; c__Bacteroidia; o__Bacteroidales; f__Bacteroidaceae; g__Bacteroides	1	0	0	100	0	0	0	0	0	38	0	853	0	0	0	0	14	0	0	0	0	0	0	0	0	0	0	0	0	0	0	0	0	0	36	0	0	18	0	0	0	0	0	0	0	0
64e8085ffa1360d94d6f0d176b69a58f	v4ASV744	TACGGAGGATCCGAGCGTTATCCGGATTTATTGGGTTTAAAGGGTGCGTAGGTGGAAGTATAAGTCAGTTGTGAAAGTTTGCGGCTCAACCGTAAAATTGCAGTTGAAACTGTATTTCTTGAGTATAGATGAGGTAGGCGGAATTCGTGGTGTAGCGGTGAAATGCTTAGATATCACGACGAACGCCGATTGCGTAGGCAGCTTACTAAACTATAACTGACACTGAGGCACGAAAGTGTGGGTATCAAACA	d__Bacteria; p__Bacteroidota; c__Bacteroidia; o__Bacteroidales; f__Bacteroidaceae; g__Bacteroides	0.995534	0	0	0	0	0	0	0	0	103	0	1057	15	0	0	0	25	0	0	0	0	0	0	0	0	0	0	0	0	0	0	0	0	0	0	0	0	0	0	0	0	0	0	0	0	0
6b63edb3bb9b7165d7ef8aa0bf7a8a35	v4ASV745	TACGGAGGATCCGAGCGTTATCCGGATTTATTGGGTTTAAAGGGAGCGTAGGTGGATTGTTAAGTCAGTTGTGAAAGTTTGCGGCTCAACCGTAAAATTGCAGTTGATACTGGTCGTCTTGAGTGCAGTAGAGGTAGGCGGAATTCGTGGTGTAGCGGTGAAATGCTTAGATATCACGAAGAACTCCGATTGCGAAGGCAGCTTACTGGACTGTAACTGACGCTGATGCTCGAAGGTGTGGGTATCAAACA	d__Bacteria; p__Bacteroidota; c__Bacteroidia; o__Bacteroidales; f__Bacteroidaceae; g__Bacteroides	1	0	0	0	0	0	0	0	0	0	0	0	0	0	0	0	0	0	0	0	0	0	0	0	0	0	0	0	0	0	0	0	0	0	0	0	0	0	0	0	0	0	0	0	0	0
71deebef98698605874f0b9bbd1ac3be	v4ASV746	TACGGAGGATCCGAGCGTTATCCGGATTTATTGGGTTTAAAGGGAGCGTAGGTGGGTTTTTAAGTCAGTTGTGAAAGTTTGCGGCTCAACCGTAAAATTGCAGTTGAAACTGGAGACCTTGAGAGTAGTAGAGGTAGGTGGAATTCGTGGTGTAGCGGTGAAATGCTTAGATATCACGAAGAACTCCAATTGCGAAGGCAGCTTACTAGACTATATCTGACACTGAGGCTCGAAAGTGTGGGTATCAAACA	d__Bacteria; p__Bacteroidota; c__Bacteroidia; o__Bacteroidales; f__Bacteroidaceae; g__Bacteroides	0.999193	0	0	0	27	0	0	0	0	0	0	0	0	0	0	0	0	0	0	0	0	0	0	0	0	0	0	0	0	0	0	0	0	0	0	0	0	0	0	0	0	0	0	0	0	0
80a4e27f9697888b0053ed23e0c8f69d	v4ASV747	TACGGAGGGTGCGAGCGTTAATCGGAATTACTGGGTTTAAAGGGAGCGTAGGTGGATTGTTAAGTCAGTTGTGAAAGTTTGCGGCTCAACCGTAAAATTGCAGTTGATACTGGTCGTCTTGAGTGCAGTAGAGGTAGGCGGAATTCGTGGTGTAGCGGTGAAATGCTTAGATATCACGAAGAACTCCGATTGCGAAGGCAGCTTACTGGACTGTAACTGACGCTGATGCTCGAAAGTGTGG	d__Bacteria; p__Bacteroidota; c__Bacteroidia; o__Bacteroidales; f__Bacteroidaceae; g__Bacteroides	0.999999	0	0	0	0	0	0	0	0	0	0	0	0	0	0	0	0	0	0	0	0	0	0	0	0	0	0	0	0	0	0	0	0	0	0	0	0	0	0	0	0	0	0	0	0	0
876e09bbb1cbc03c48c683d098f8748d	v4ASV748	CCGCGGTAATACGGAGGATCCGAGCGTTATCCGGATTTATTGGGTTTAAAGGGAGCGTAGGCGGACGCTTAAGTCAGTTGTGAGAGTTTGCGGCTCAACCGTAAAATTGCAGTTGATACTGGGTGTCTTGAGTACAGTAGAGGCAGGCGGAATTCGTGGTGTAGCGGTGAAATGCTTAGATATCACGAAGAACTCCGATTGCGAAGGCAGCCTGCTGGACTGTAACTGACGCTGATGCTCGAAAGTGTGGGTATCAAACA	d__Bacteria; p__Bacteroidota; c__Bacteroidia; o__Bacteroidales; f__Bacteroidaceae; g__Bacteroides	1	0	0	0	0	0	0	0	0	0	0	0	0	0	0	0	0	0	0	0	0	0	0	0	0	0	0	0	0	0	0	0	0	0	0	0	0	0	0	0	0	0	0	0	0	0
8c5383085ec7de449a60707ebc43b835	v4ASV749	TACGGAGGATCCGAGCGTTATCCGGATTTATTGGGTTTAAAGGGAGCGTAGGTGGACTGGTAAGTCAGTTGTGAAAGTTTGCGGCTCAACCGTAAAATTGCAGTTGATACTGTCAGTCTTGAGTACAGTAGAGGTGGGCGGAATTCGTGGTGTAGCGGTGAAATGCTTAGATATCACGAAGAACTCCGATTGCGAAGGCAGCTCACTGGACTGCAACTGACACTGATGCTCGAAAGTGTGGGTATCAAACA	d__Bacteria; p__Bacteroidota; c__Bacteroidia; o__Bacteroidales; f__Bacteroidaceae; g__Bacteroides	1	0	0	76	0	0	0	0	0	122	0	5475	17	0	0	0	0	0	0	0	0	0	0	0	0	0	0	0	0	0	0	0	0	0	0	0	0	0	0	0	0	0	0	0	0	0
9070d0edf6cceea94d6fc5f5bf895de7	v4ASV750	TACGGAGGATCCGAGCGTTATCCGGATTTATTGGGTTTAAAGGGAGCGTAGATGGGTTGTTAAGTCAGTTGTGAAAGTTTGCGGCTCAACCGTAAAATTGCAATTGATACTGGCAGCCTTGAGTACAGTTGAGGTAGGCGGAATTCGTGGTGTAGCGGTGAAATGCTTAGATATCACGGAGAACTCCGATTGCGAAGGCAGCTCACTGGACTGCAACTGACACTGATGCTCGAAAGTGTGGGTATCAAACA	d__Bacteria; p__Bacteroidota; c__Bacteroidia; o__Bacteroidales; f__Bacteroidaceae; g__Bacteroides	0.999999	0	0	0	0	0	0	0	0	0	0	0	0	0	0	0	0	0	0	0	0	0	0	0	0	0	8	0	0	0	0	0	0	0	0	0	0	0	0	0	0	0	0	0	0	0
97412631e682b58f98c183b6cb208597	v4ASV751	TACGGAGGATCCGAGCGTTATCCGGATTTATTGGGTTTAAAGGGAGCGTAGGTGGACATGTAAGTCAGTTGTGAAAGTTTGCGGCTCAACCGTAAAATTGCAGTTGATACTGTGTGTCTTGAGTACAGTAGAGGTGGGCGGAATTCGTGGTGTAGCGGTGAAATGCTTAGATATCACGAAGAACTCCGATTGCGAAGGCAGCTCACTGGACTGTTACTGACACTGAGGCTCGAAAGTGTGGGTATCAAACA	d__Bacteria; p__Bacteroidota; c__Bacteroidia; o__Bacteroidales; f__Bacteroidaceae; g__Bacteroides	1	0	0	20	0	0	10	0	0	0	0	387	0	0	0	0	0	0	0	0	0	0	0	0	0	0	0	0	0	0	0	0	0	0	0	0	0	0	0	0	0	0	0	0	0	0
a1b304dee3fd783f87d70150f575cc24	v4ASV752	TACGGAGGATCCGAGCGTTATCCGGATTTATTGGGTTTAAAGGGAGCGTAGGTGGATTGTTAAGTCAGTTGTGAAAGTTTGCGGCTCAACCGTAAAATTGCAGTTGAAACTGGCAGTCTTGAGTACAGTAGAGGTGGGCGGAATTCGTGGTGTAGCGGTGAAATGCTTAGATATCACGAAGAACTCCGATTGCGAAGGCAGCTCACTAGACTGGTTACTGACACTGAGGCTCGAAAGTGTGGGTATCAAACA	d__Bacteria; p__Bacteroidota; c__Bacteroidia; o__Bacteroidales; f__Bacteroidaceae; g__Bacteroides	1	0	0	41	0	0	0	0	0	21	0	0	0	0	0	0	0	0	0	0	0	0	0	0	0	0	0	0	0	0	0	0	0	0	0	0	0	0	0	0	0	0	0	0	0	0
a5d83c48f654bbac144df28807178381	v4ASV753	TACGGAGGATCCGAGCGTTATCCGGATTTATTGGGTTTAAAGGGAGCGTAGGTGGATTGTTAAGTCAGTTGTGAAAGTTTGCGGCTCAACCGTAAAATTGCAGTTGAAACTGGCAGTCTTGAGTACAGTAGAGGTGGGCGGAATTCGTGGTGTAGCGGTGAAATGCTTAGATATCACGAAGAACTCCGATTGCGAAGGCAGCTCACTAGACTGGTGACTGACACTGAGGCTCGAAAGTGTGGGTATCAAACA	d__Bacteria; p__Bacteroidota; c__Bacteroidia; o__Bacteroidales; f__Bacteroidaceae; g__Bacteroides	1	0	0	0	0	0	0	0	0	0	0	49	0	0	0	0	0	0	0	0	0	0	0	0	0	0	0	0	0	0	0	0	0	0	0	0	0	92	0	0	0	0	0	0	0	0
b279f90206808aac7d40f35a3b126865	v4ASV754	TACGGAGGGTGCGAGCGTTATCCGGAATCATTGGGTTTAAAGGGAGCGTAGGTGGATTGTTAAGTCAGTTGTGAAAGTTTGCGGCTCAGCCGTAAAATTGCAGTTGATACTGGTCGTCTTGAGTGCAGTAGAGGTAGGCGGAATTCGTGGTGTAGCGGTGAAATGCTTAGATATCACGAAGGACTCCGATTGCGAAGGCAGCTTACTGGACTGTAACTGACGCTGATGCTCGAAAGTGTGGGTATCAAACA	d__Bacteria; p__Bacteroidota; c__Bacteroidia; o__Bacteroidales; f__Bacteroidaceae; g__Bacteroides	0.999998	0	0	0	0	0	0	0	0	0	0	0	0	0	0	0	0	0	0	0	0	0	0	0	0	0	0	0	0	0	0	0	0	0	0	0	0	0	0	0	0	0	0	0	0	0
b41a8338232bbf7fc9a4519a6c807f5d	v4ASV755	TACGGAGGGTCCGAGCGTTATCCGGATTTATTGGGTTTAAAGGGAGCGTAGATGGGTTGTTAAGTCAGTTGTGAAAGTTTGCGGCTCAACCGTAAAATTGCAATTGATACTGGCAGCCTTGAGTATAGTTGAGGTAAGCGGAATTCGTGGTGTAGCGGTGAAATGCTTAGATATCACGAAGAACTCCTATTGCGAAGGCAGCTTACTAAGCTATAACTGACATTGATGCTCGAAAGTGTGGGTATCAAACA	d__Bacteria; p__Bacteroidota; c__Bacteroidia; o__Bacteroidales; f__Bacteroidaceae; g__Bacteroides	0.999999	0	0	70	0	0	0	0	0	0	0	0	0	0	0	0	0	0	0	0	0	0	0	0	0	0	0	0	0	0	0	0	0	0	0	0	0	0	0	0	0	0	0	0	0	0
bf886e02b1ea7b1fbd335b17af1d01c7	v4ASV756	TACGGAGGATCCGAGCGTTATCCGGATTTATTGGGTTTAAAGGGAGCGTAGGCGGGATATTAAGTCAGTTGTGAAAGTTTGAGGCTCAACCTTAAAATTGCAGTTGATACTGGTATTCTTGAGTGCATTACAGGCAGGCGGAATTCGTGGTGTAGCGGTGAAATGCTTAGATATCACGAAGAACTCCGATCGCGAAGGCAGCTTGCCGGACTGTAACTGACGCTGATGCTCGAAAGTGTGGGTATCAAACA	d__Bacteria; p__Bacteroidota; c__Bacteroidia; o__Bacteroidales; f__Bacteroidaceae; g__Bacteroides	0.999877	0	0	0	245	0	0	0	0	0	0	0	0	0	0	0	0	0	0	0	0	0	0	0	0	0	0	0	0	0	0	0	0	0	0	0	0	0	0	0	0	0	0	0	0	0
d79489309e331ab985245f3557dd65aa	v4ASV757	TACGGAGGATCCGAGCGTTATCCGGATTTATTGGGTTTAAAGGGAGCGTAGGTGGACGTATAAGTCAGTTGTGAAAGTTTGCGGCTCAACCGTAAAATTGCAGTTGATACTGTATGTCTTGAGTGTACAAGAGGTGGGCGGAATTCGTGGTGTAGCGGTGAAATGCTTAGATATCACGAAGAACTCCGATTGCGAAGGCAGCTCACTAGGGTACAACTGACACTGAGGCTCGAAAGTGTGGGTATCAAACA	d__Bacteria; p__Bacteroidota; c__Bacteroidia; o__Bacteroidales; f__Bacteroidaceae; g__Bacteroides	1	0	0	0	0	0	0	0	0	0	0	0	0	0	0	233	0	0	0	0	0	0	0	0	0	0	0	0	0	0	0	0	0	0	0	0	0	0	0	0	0	0	0	0	0	0
dcd0c235615b718f89bb8cc76b5a627f	v4ASV758	TACGGAGGATCCGAGCGTTATCCGGATTTATTGGGTTTAAAGGGAGCGTAGGTGGATTGTTAAGTCAGTTGTGAAAGTTTGCGGCTCAACCGTAAAATTGCAGTTGAAACTGGCAGTCTTGAGTACAGTAGAGGTGGGCGGAATTCGTGGTGTAGCGGTGAAATGCTTAGATATCACGAAGAACTCCGATTGCGAAGGCAGCTCACTGGACTGCAACTGACACTGAGGCTCGAAAGTGTGGGTATCAAACA	d__Bacteria; p__Bacteroidota; c__Bacteroidia; o__Bacteroidales; f__Bacteroidaceae; g__Bacteroides	1	0	0	0	0	0	0	0	0	0	0	0	0	0	6	0	0	0	0	0	0	0	0	0	0	0	0	0	0	0	0	0	0	0	0	0	0	0	0	0	0	0	0	0	0	0
f2dfd682cc7369d2e5c8a5894fc5c2fd	v4ASV759	TACGGAGGATGCGAGCGTTATCCGGATTTATTGGGTTTAAAGGGAGCGCAGATGGGTTTTTAAGTCAGTTGTGAAAGTTTGCGGCTCAACCGTAAAATTGCAATTGATACTGTTAACCTTGAGTACAGTTGAGGTAGGCGGAATTCGTGGTGTAGCGGTGAAATGCTTAGATATCACGAAGAACTCCGATTGCGAAGGCAGCTTACTAAACTGCAACTGACATTCATGCTCGAAAGTGTGGGTATCAAACA	d__Bacteria; p__Bacteroidota; c__Bacteroidia; o__Bacteroidales; f__Bacteroidaceae; g__Bacteroides	0.999203	0	0	0	0	0	0	0	0	0	0	0	0	0	0	0	0	0	0	0	0	0	7068	0	108	0	0	0	0	0	0	0	0	0	0	0	0	0	0	0	0	0	0	0	0	16
fc8fbaad0fc0672df5ae05be3014b0c9	v4ASV760	TACGGAGGATCCGAGCGTTATCCGGATTTATTGGGTTTAAAGGGAGCGTAGGTGGATTGTTAAGTCAGTTGTGAAAGTTTGCGGCTCAACCGTAAAATTGCAGTTGAAACTGGCAGTCCTGAGTACAGTAGAGGTGGGCGGAATTCGTGGTGTAGCGGTGAAATGCTTAGATATCACGAAGAACTCCGATTGCGAAGGCAGCTCACTGGACTGCAACTGACACTGAGGCTCGAAAGTGTGGGTATCAAACA	d__Bacteria; p__Bacteroidota; c__Bacteroidia; o__Bacteroidales; f__Bacteroidaceae; g__Bacteroides	1	0	0	0	0	0	0	0	0	0	0	0	0	0	0	0	0	0	0	0	0	0	0	0	0	0	0	0	0	0	0	0	0	0	0	0	0	0	0	9	0	0	0	0	0	0
fcdd9694b35c4f1fe9466446f55fbb05	v4ASV761	TACGGAGGATCCGAGCGTTATCCGGATTTATTGGGTTTAAAGGGAGCGTAGGTGGATTGTTAAGTCAGTTGTGAAAGTTTGCGGCTCAACCGTAAAATTGCAGTTGAAACTGGCAGTCTTGAGTACAGTAGAGGTGGGCGGAATTCGTGGTGTAGCGGTGAAATGCTTAGATATCACGAAGAACTCCGATTGCGAAGGCAGCTCACTAGACTGTCACTGACACTGATGCTCGAAAGTGTGGGTATCAAACA	d__Bacteria; p__Bacteroidota; c__Bacteroidia; o__Bacteroidales; f__Bacteroidaceae; g__Bacteroides	1	0	0	0	0	0	0	0	0	0	0	0	0	0	0	0	0	0	0	0	0	0	0	0	0	0	0	0	4307	0	0	0	0	0	0	0	0	0	0	0	0	0	0	0	0	0
fd1d77f83a3f383b6e769750fe1fdb4d	v4ASV762	TACGGAGGATCCGAGCGTTATCCGGATTTATTGGGTTTAAAGGGAGCGTAGGTGGATTGTTAAGTCAGTTGTGAAAGTTTGCGGCTCAACCGTAAAATTGCAGTTGAAACTGGCAGTCTTGAGTACAGTAGAGGTGGGCGGAATTCGTGGTGTAGCGGTGAAATGCTTAGATATCACGAAGAACTCCGATTGCGAAGGCAGCTCACTAGACTGTTACTGACACTGATGCTCGAAAGTGTGGGTATCAAACA	d__Bacteria; p__Bacteroidota; c__Bacteroidia; o__Bacteroidales; f__Bacteroidaceae; g__Bacteroides	1	0	0	0	0	0	0	0	0	0	0	148	0	0	0	0	0	0	0	0	0	0	0	0	0	0	0	0	6120	0	0	0	0	0	0	0	0	0	0	0	0	0	0	0	0	0
fe931ecacfe6b92f0ecf0265fb73e145	v4ASV763	TACGGAGGATCCGAGCGTTATCCGGATTTATTGGGTTTAAAGGGAGCGTAGGTGGACGTATAAGTCAGTTGTGAAAGTTTGCGGCTCAACCGTAAAATTGCAGTTGATACTGTATGTCTTGAGTGTACAAGAGGTGGGCGGAATTCGTGGTGTAGCGGTGAAATGCTTAGATATCACGAAGAACTCCGATTGCGAAGGCAGCTCACTAGAGTACAACTGACACTGAGGCTCGAAAGTGTGGGTATCAAACA	d__Bacteria; p__Bacteroidota; c__Bacteroidia; o__Bacteroidales; f__Bacteroidaceae; g__Bacteroides	1	0	0	0	0	0	0	0	0	0	0	280	0	0	0	213	0	0	0	0	0	0	0	0	0	0	0	0	0	0	0	0	0	0	0	0	0	0	0	0	0	0	0	0	0	0
fe73a835ce1d6c798db9d4c1efb0f3c1	v4ASV764	TACGGAGGATCCGAGCGTTATCCGGATTTATTGGGTTTAAAGGGAGCGTAGGCGGATTGTTAAGTCAGTTGTGAAAGTTTGCGGCTCAACCGTAAAATTGCAGTTGATACTGGCAGTCTTGAGTGCAGTAGAGGTAAGCGGAATTCGTGGTGTAGCGGTGAAATGCTTAGATATCACATGGAATACCGATTGCGAAGGCAGGTCACTAACAACGTATTGACGCTGATGCACGAAAGCGTGGGGAGCAAACA	d__Bacteria; p__Bacteroidota; c__Bacteroidia; o__Bacteroidales; f__Bacteroidaceae; g__Bacteroides; s__Bacteroides_caccae	0.851384	0	0	0	0	0	0	0	0	0	0	0	0	0	0	0	0	0	0	0	0	0	0	0	0	0	0	0	0	0	0	0	0	0	0	0	0	0	0	0	0	0	0	0	0	0
2c1905a9963fddfc6d3b6fa8be24799c	v4ASV765	TACGGAGGATCCGAGCGTTATCCGGATTTATTGGGTTTAAAGGGTGCGTAGGCGGACTAGTAAGTCAGCTGTGAAAGTTTACGGCTCAACCGTGAAATTGCAGTTGATACTGTTAGTCTTGAGTATACATGAGGTGGGCGGAATTTGTGGTGTAGCGGTGAAATGCATAGATATCACAAAGAACTCCAATTGCGAAGGCAGCTCACTGGGGTATAACTGACGCTGATGCACGAAGGTGTGGGTATCAAACA	d__Bacteria; p__Bacteroidota; c__Bacteroidia; o__Bacteroidales; f__Bacteroidaceae; g__Bacteroides; s__Bacteroides_coprosuis	0.73607	0	0	0	0	0	0	0	0	0	0	0	0	0	0	0	0	0	0	0	0	0	0	0	0	0	0	0	0	105	0	0	0	0	0	0	0	0	0	0	0	0	0	0	0	0
396c1c21cee07dbff4a5089a4c06f4c9	v4ASV766	TACGGAGGATCCGAGCGTTATCCGGATTTATTGGGTTTAAAGGGTGCGTAGGCGGACTAGTAAGTCAGCTGTGAAAGTTAGTGGCTCAACCACTAAATTGCAGTTGAAACTGTTGGTCTTGAGTATACATGAGGTGAGCGGAATTTGTGGTGTAGCGGTGAAATGCATAGATATCACAAGGAACTCCAATTGCGAAGGCAGCTCACTGGGGTATAACTGACGCTGAGGCACGAAGGTGCGGGTATCAAACA	d__Bacteria; p__Bacteroidota; c__Bacteroidia; o__Bacteroidales; f__Bacteroidaceae; g__Bacteroides; s__Bacteroides_coprosuis	0.999985	0	0	0	0	0	9	0	0	0	0	0	0	0	0	0	0	0	0	0	0	0	0	0	0	0	0	0	0	0	0	0	0	0	0	0	0	0	0	0	0	0	0	0	0	0
10667ced1354efec84d5137757db0ff3	v4ASV767	TACGGAGGATCCGAGCGTTATCCGGATTTATTGGGTTTAAAGGGTGCGTAGGCGGACTAATAAGTCAGCTGTGAAAGTTTACGGCTCAACCGTGAAATTGCAGTTGAAACTGTTAGTCTTGAGTACACAAGAGGTGAGCGGAATTTGTGGTGTAGCGGTGAAATGCTTAGATATCACAAGGAACTCCAATTGCGAAGGCAGCTCACTGGGGTGTAACTGACGCTGAGGCACGAAGGTGCGGGTATCAAACA	d__Bacteria; p__Bacteroidota; c__Bacteroidia; o__Bacteroidales; f__Bacteroidaceae; g__Bacteroides; s__Bacteroides_propionicifaciens	0.719916	0	0	0	0	0	0	0	0	0	0	162	0	0	0	0	0	0	0	0	0	0	0	0	0	0	0	0	0	0	0	0	0	0	0	0	0	0	0	0	0	0	0	0	0	0
46c4aef1be331c4cfe50be2befe579df	v4ASV768	TACGGAGGATCCGAGCGTTATCCGGATTTATTGGGTTTAAAGGGAGCGTAGGTGGATATATAAGTCAGTTGTGAAAGTTTGCGGCTCAACCGTAAAATTGCAGTTGATACTGTATATCTTGAGTGTACAAGAGGTGGGCGGAATTCGTGGTGTAGCGGTGAAATGCTTAGATATCACGAAGAACTCCGATTGCGAAGGCAGCTCACTAGAGTACAACTGACACTGAGGCTCGAAAGTGTGGGTATCAAACA	d__Bacteria; p__Bacteroidota; c__Bacteroidia; o__Bacteroidales; f__Bacteroidaceae; g__Bacteroides; s__Bacteroides_sp.	0.917461	0	0	0	0	0	0	0	0	0	0	0	0	0	0	0	0	0	0	0	0	0	0	0	0	0	0	0	0	0	0	0	0	0	0	0	0	63	0	15	0	0	0	0	0	0
d4f30e1b8431d83abfddbe1455ffbd44	v4ASV769	TACGGAGGATCCGAGCGTTATCCGGATTTATTGGGTTTAAAGGGAGCGTAGGTGGATATATAAGTCAGTTGTGAAAGTTTGCGGCTCAACCGTAAAATTGCAGTTGATACTGTATGTCTTGAGTGTACAAGAGGTGGGCGGAATTCGTGGTGTAGCGGTGAAATGCTTAGATATCACGAAGAACTCCGATTGCGAAGGCAGCTCACTAGCGTACAACTGACACTGAGGCTCGAAAGTGTGGGTATCAAACA	d__Bacteria; p__Bacteroidota; c__Bacteroidia; o__Bacteroidales; f__Bacteroidaceae; g__Bacteroides; s__Bacteroides_sp.	0.810333	0	0	0	0	0	0	0	0	0	0	0	0	0	0	0	0	0	0	0	0	0	0	0	0	0	0	0	0	0	0	0	0	0	0	0	0	32	0	0	0	0	0	0	0	0
7b8be4ba9708969faefb48acac6b5aa2	v4ASV770	CCGCGGTAATACGGAGGATCCGAGCGTTATCCGGATTTATTGGGTTTAAAGGGAGCGTAGGCGGGTTGTTAAGTCAGTTGTGAAAGTTTGCGGCTCAACCGTAAAATTGCAGTTGATACTGGCGACCTTGAGTGCAACAGAGGTAGGCGGAATTCGTGGTGTAGCGGTGAAATGCTTAGATATCACGAAGAACTCCGATTGCGAAGGCAGCTTACTGGATTGTAACTGACGCTGATGCTCGAAAGTGTGGGTATCAAACA	d__Bacteria; p__Bacteroidota; c__Bacteroidia; o__Bacteroidales; f__Bacteroidaceae; g__Bacteroides; s__Bacteroides_stercoris	0.947533	0	0	0	0	0	0	0	0	0	0	0	0	0	0	0	0	0	0	0	0	0	0	0	0	0	0	0	0	0	0	0	0	8	0	0	0	0	0	0	0	0	0	0	0	0
76d6be90e19a660c9a84b35fa31d801c	v4ASV771	TACGGAGGATCCGAGCGTTATCCGGATTTATTGGGTTTAAAGGGAGCGTAGATGGATGTTTAAGTCAGTTGTGAAAGTTTGCGGCTCAACCGTAAAATTGCAGTTGATACTGGATATCTTGAGTGCAGTTGAGGCAGGCGGAATTCGTGGTGTAGCGGTGAAATGCTTAGATATCACGAAGAACTCCGATTGCGAAGGCAGCCTGCTAAGCTGCAACTGACATTGAGGCTCGAAAGTGTGGGTATCAAACA	d__Bacteria; p__Bacteroidota; c__Bacteroidia; o__Bacteroidales; f__Bacteroidaceae; g__Bacteroides; s__Bacteroides_vulgatus	0.93395	0	0	0	0	0	0	0	0	0	0	0	0	0	0	0	0	0	0	0	0	0	0	0	0	0	0	0	0	0	0	0	0	0	0	0	0	0	0	0	0	0	0	0	0	0
01271e26d118055bc75aac51952e3e4d	v4ASV772	TACGGAGGATTCGAGCGTTATCCGGATTTATTGGGTTTAAAGGGTGCGTAGGCGGGATATTAAGTCAGCTGTGAAAGTTTGAGGCTCAACCTTAAAATTGCATTTGAAACTGATATTCTTGAGTACAGAAGAAGTAGGCGGAATTCGTAGTGTAGCGGTGAAATGCTTAGATATTACGAAGAACTCCAATTGCGAAGGCAGCTTGCTATGCTGTAACTGACGCTGAGGCACGAAAGTGTGGGTATCAAACA	d__Bacteria; p__Bacteroidota; c__Bacteroidia; o__Bacteroidales; f__Bacteroidaceae; g__Bacteroides; s__uncultured_Bacteroidaceae	0.995965	0	0	0	0	0	0	0	0	0	0	0	0	0	0	0	0	0	0	0	0	0	0	0	0	0	0	0	0	0	0	0	0	0	0	0	0	182	0	0	0	0	0	0	0	0
6fe873be962f0597181613ee606dd826	v4ASV773	TACGGAGGATCCGAGCGTTATCCGGATTTATTGGGTTTAAAGGGTGCGTAGGCGGGATATTAAGTCAGCTGTGAAAGTTTGAGGCTCAACCTTAAAATTGCATTTGAAACTGATATTCTTGAGTACAGAAGAAGTAGGCGGAATTCGTAGTGTAGCGGTGAAATGCTTAGATATTACGAAGAACTCCAATTGCGAAGGCAGCTTGCTATGCTGTAACTGACGCTGAGGCACGAAAGTGTGGGTATCAAACA	d__Bacteria; p__Bacteroidota; c__Bacteroidia; o__Bacteroidales; f__Bacteroidaceae; g__Bacteroides; s__uncultured_Bacteroidaceae	0.973942	46	0	0	1387	0	0	0	0	0	0	0	0	0	0	0	0	0	0	0	0	0	4366	0	67	0	0	0	0	0	0	0	0	0	0	0	0	154	0	53	35	0	0	0	0	0
ad1d8e45373a6876964f9a03012f2d05	v4ASV774	TACGGAGGATCCGAGCGTTATCCGGATTTATTGGGTTTAAAGGGTGCGTAGGCGGGATATTAAGTCAGCTGTGAAAGTTTGAGGCTCAACCTTAAAATTGCAGTTGAAACTGATATTCTTGAGTACAGAAGAAGTAGGCGGAATTCGTAGTGTAGCGGTGAAATGCTTAGATATTACGAAGAACTCCAATTGCGAAGGCAGCTTGCTATGCTGTAACTGACGCTGAGGCACGAAAGTGTGGGTATCAAACA	d__Bacteria; p__Bacteroidota; c__Bacteroidia; o__Bacteroidales; f__Bacteroidaceae; g__Bacteroides; s__uncultured_Bacteroidaceae	0.885249	0	0	0	767	3	0	0	0	0	0	0	0	0	0	0	0	0	0	13	0	0	901	0	0	0	0	0	0	0	0	0	0	0	8	0	0	0	0	0	0	4	0	0	0	0
42f83fbc5926a09622c4a3dddbb4f6de	v4ASV775	TACGGAGGATCCAAGCGTTATCCGGATTTATTGGGTTTAAAGGGTGCGTAGGCGGACTCATAAGTCAGCTGTGAAAGTTTACGGCTTAACCGTAAAATTGCAGTTGAAACTGTAAGTCTTGAGTGTACTGGAGGTAAGCGGAATTCGTGGTGTAGCGGTGAAATGCTTAGATATCACGAAGAACTCCAATTGCGAAGGCAGCTTACTATATTACAACTGACGCTGATGCACGAAAGTGTGGGTATCAAACA	d__Bacteria; p__Bacteroidota; c__Bacteroidia; o__Bacteroidales; f__Bacteroidaceae; g__Bacteroides; s__uncultured_Bacteroidetes	0.967036	8	0	0	0	0	0	0	0	0	0	0	0	0	0	0	0	0	0	0	0	0	0	0	0	0	0	0	0	0	0	0	0	0	0	0	0	0	0	0	0	0	0	0	0	0
626be3265a09ccdd7d138bee1647aa12	v4ASV776	TACGGAGGATCCAAGCGTTATCCGGATTTATTGGGTTTAAAGGGTGCGTAGGCGGACTCATAAGTCAGCTGTGAAAGTTTGCGGCTCAACCGTAAAATTGCAGTTGAAACTGTAAGTCTTGAGTGTACTGGAGGTAAGCGGAATTCGTGGTGTAGCGGTGAAATGCTTAGATATCACGAAGAACTCCAATTGCGAAGGCAGCTTACTATATTACAACTGACGCTGATGCACGAAAGTGTGGGTATCAAACA	d__Bacteria; p__Bacteroidota; c__Bacteroidia; o__Bacteroidales; f__Bacteroidaceae; g__Bacteroides; s__uncultured_Bacteroidetes	0.888757	0	0	0	0	0	0	0	0	0	0	0	0	0	0	0	0	0	0	0	0	0	0	0	0	0	0	0	0	0	0	0	0	0	0	0	0	0	0	0	0	0	0	0	0	0
74efce3d0faad763204030a998762347	v4ASV777	TACGGAGGATCCGAGCGTTATCCGGATTTATTGGGTTTAAAGGGAGCGTAGGCGGATTATTAAGTCAGTTGTGAAAGTTTACGGCTCAACCGTGAAATTGCAGTTGATACTGGTAGTCTTGAGTGCAGTAGAGGTAAGCGGAATTCGTGGTGTAGCGGTGAAATGCTTAGATATCACGAAGAACTCCAATTGCGAAGGCAGCTTGCTGGACTGTAACTGACGCTGATGCTCGAAAGTGTGGGTATCAAACA	d__Bacteria; p__Bacteroidota; c__Bacteroidia; o__Bacteroidales; f__Bacteroidaceae; g__Bacteroides; s__uncultured_Bacteroidetes	0.886628	0	0	0	0	0	0	0	0	0	0	0	0	0	0	10	13	0	0	0	0	0	0	0	0	0	0	0	0	0	0	0	0	0	0	0	0	0	0	0	0	0	0	0	0	0
7a4b55c874cfe102a4bc63ae19776d35	v4ASV778	TACGGAGGATCCAAGCGTTATCCGGATTTATTGGGTTTAAAGGGTGCGTAGGCGGACTAATAAGTCAGCTGTGAAAGTTTGCGGCTCAACCGTAAAATTGCAGTTGAAACTGTAAGTCTTGAGTGTACTGGAGGTAAGCGGAATTCGTGGTGTAGCGGTGAAATGCTTAGATATCACGAAGAACTCCAATTGCGAAGGCAGCTTACTATATTACAACTGACGCTGATGCACGAAAGTGTGGGTATCAAACA	d__Bacteria; p__Bacteroidota; c__Bacteroidia; o__Bacteroidales; f__Bacteroidaceae; g__Bacteroides; s__uncultured_Bacteroidetes	0.854218	139	0	0	26	0	0	0	0	0	0	0	0	0	0	0	0	0	0	0	0	0	0	0	227	0	0	0	0	0	0	0	0	0	0	0	0	38	0	14	7	0	0	0	0	13
a61ad6bb5fa034d5bcc22617d928debc	v4ASV779	TACGGAGGATCCGAGCGTTATCCGGATTTATTGGGTTTAAAGGGTGCGTAGGTGGGACAATAAGTCAGTTGTGAAAGTTTGCGGCTCAACCGTAAAATTGCAATTGAAACTGTCGTTCTTGAGTGTACATGAGGTGAGCGGAATTCGTGGTGTAGCGGTGAAATGCTTAGATATCACGAAGAACTCCGATTGCGAAGGCAGCTCACTGGGGTACAACTGACACTGAGGCACGAAAGTGTGGGTATCAAACA	d__Bacteria; p__Bacteroidota; c__Bacteroidia; o__Bacteroidales; f__Bacteroidaceae; g__Bacteroides; s__uncultured_Bacteroidetes	0.849143	0	0	0	0	0	0	0	0	0	0	0	0	0	0	0	0	0	0	0	0	0	0	0	0	0	0	0	0	0	0	0	0	0	0	0	0	0	0	0	0	0	0	0	0	0
aa9ebec228285a5c9b0bb008e0c05e52	v4ASV780	TACGGAGGATCCGAGCGTTATCCGGATTTATTGGGTTTAAAGGGTGCGTAGGTGGAAGTATAAGTCAGTTGTGAAAGTTTACGGCTCAACCGTGAAATTGCAATTGAAACTGTATTTCTTGAGTGTACATGAGGTAGGCGGAATTCGTGGTGTAGCGGTGAAATGCTTAGATATCACGAAGAACTCCGATTGCGAAGGCAGCTTACTAAGGTACAACTGACACTGAGGCACGAAAGTGTGGGTATCAAACA	d__Bacteria; p__Bacteroidota; c__Bacteroidia; o__Bacteroidales; f__Bacteroidaceae; g__Bacteroides; s__uncultured_Bacteroidetes	0.969616	0	0	0	0	20	0	0	0	0	0	0	0	0	0	0	0	0	0	0	0	0	0	0	0	0	0	0	0	0	0	0	0	0	0	0	0	0	0	0	0	0	0	0	0	0
bf1e052bb99fb073d1758d6d388a7615	v4ASV781	TACGGAGGATCCGAGCGTTATCCGGATTTATTGGGTTTAAAGGGTGCGTAGGTGGACTGGTAAGTCAGCTGTGAAAGTTTGCGGCTCAACCGTAAAATTGCAGTTGATACTGTCAGTCTTGAGTGTACATGAGGTAGGCGGAATTCGTGGTGTAGCGGTGAAATGCTTAGATATCACGAAGAACTCCGATTGCGAAGGCAGCTTACTGGGGTACAACTGACACTGAGGCACGAAAGTGTGGGTATCAAACA	d__Bacteria; p__Bacteroidota; c__Bacteroidia; o__Bacteroidales; f__Bacteroidaceae; g__Bacteroides; s__uncultured_Bacteroidetes	0.79723	0	0	19	0	0	0	0	0	0	0	0	0	0	0	0	0	0	0	0	0	0	0	0	0	0	0	0	0	0	0	0	0	0	0	0	0	0	0	0	0	0	0	0	0	0
026a86008ccd629c23d12bcbd34ed684	v4ASV782	TACGGAGGATGCAAGCGTTATCCGGATTTATTGGGTTTAAAGGGTACGTAGGCGGAAAATTAAGTCAGTAGTGAAATCCTGCAGCTTAACTGTAGAACTGTTATTGATACTGGTTTTCTTGAATATAGTTGAGGTAGGCGGAATGTGTAATGTAGCGGTGAAATGCTTAGATATTACACAGAACACCGATTGCGAAGGCAGCTTACTAAGCTATGATTGACGCTGAGGTACGAAAGCGTGGGGAGCGAACA	d__Bacteria; p__Bacteroidota; c__Bacteroidia; o__Bacteroidales; f__Bacteroidetes_BD2-2; g__Bacteroidetes_BD2-2	0.999909	0	0	0	0	0	0	0	0	0	0	0	0	0	0	0	0	0	0	0	0	0	0	0	0	0	0	0	0	0	0	0	0	0	0	0	0	0	0	0	0	0	0	0	0	0
091a96dd203c3ddea063f8588946edaf	v4ASV783	TACGGAGGGTGCAAGCGTTATCCGGATTTATTGGGTTTAAAGGGTACGTAGGCGGAATAATAAGTCAGTGGTGAAATCCTGCGGCTCAACCGTAGAACTGCCATTGATACTGTTATTCTTGAATATAGTTGAGGTAGGCGGAATGTGTAATGTAGCGGTGAAATGCTTAGATATTACACAGAACACCGATTGCGAAGGCAGCTTACTAAACTATTATTGACGCTGATGTACGAAAGCGTGGGGAGCGAACA	d__Bacteria; p__Bacteroidota; c__Bacteroidia; o__Bacteroidales; f__Bacteroidetes_BD2-2; g__Bacteroidetes_BD2-2	0.918515	0	0	0	0	0	0	0	0	0	0	0	0	0	0	0	0	0	0	0	0	0	0	0	0	0	0	0	0	0	0	0	0	0	0	66	0	0	0	0	0	0	0	0	18	0
25daf9967070fee339cb8d3458393b84	v4ASV784	TACGGAGGGTGCAAGCGTTATCCGGATTTATTAGGTTTAAAGGGTGTGTAGGCGGACTTTTAAGTCAGTGGTGAAATCCCGGGGCTCAACTCCGGAACTGCCATTGATACTGAAAGTCTTGAGTACAGTTGAAGTAGGCGGAATGTGTAATGTAGCGGTGAAATGCTTAGATATTACACAGAACACCGATTGCGAAGGCAGCTTACTAAGCTGTTACTGACGCTGATGCACGAAAGCGTGGGGAGCGAACA	d__Bacteria; p__Bacteroidota; c__Bacteroidia; o__Bacteroidales; f__Bacteroidetes_BD2-2; g__Bacteroidetes_BD2-2	0.990677	0	0	0	0	0	0	0	0	0	0	0	0	4	0	0	0	0	0	0	0	0	0	0	0	0	0	0	0	0	0	0	0	0	0	0	0	0	0	0	0	0	0	0	6	0
96b6ddd9ebfaf6c5fb97c7531b698e19	v4ASV785	TACGGAGGATGCAAGCGTTATCCGGATTTATTGGGTTTAAAGGGTACGTAGGCGGAAACTTAAGTCAGTAGTGAAATCCTGCAGCTTAACTGTAGAACTGTTATTGATACTGGGTTTCTTGAATATAGTTGAGGTAGGCGGAATGTGTAATGTAGCGGTGAAATGCTTAGATATTACACAGAACACCGATTGCGAAGGCAGCTTACTAAGCTATGATTGACGCTGAGGTACGAAAGCGTGGGGAGCGAACA	d__Bacteria; p__Bacteroidota; c__Bacteroidia; o__Bacteroidales; f__Bacteroidetes_BD2-2; g__Bacteroidetes_BD2-2	0.999912	0	0	0	0	0	0	0	0	0	0	0	0	0	0	0	0	0	0	0	0	0	0	0	0	0	0	0	0	0	0	0	0	0	0	0	0	0	0	0	0	0	0	0	0	0
df184d3e188da2ed1d8af97e4b17048a	v4ASV786	TACGGAGGATGCAGGCGTTATCCGGATTTATTAGGTTTAAAGGGTGCGCAGGCGGTCTTTTAAGTCAGTGGTGAAAGTTTGCAGCTCAACTGTAAAATTGCCATTGATACTGGAAGACTTGAATATAGTAGAGGTAGGCGGAATGTGTAGTGTAGCGGTGAAATGCTTAGATATTACACAGAACACCGATTGCGAAGGCAGCTTACTATGCTATCATTGACGCTGAGGCACGAAAGCGTGGGGAGCGAACA	d__Bacteria; p__Bacteroidota; c__Bacteroidia; o__Bacteroidales; f__Bacteroidetes_BD2-2; g__Bacteroidetes_BD2-2	0.999792	0	0	0	0	0	0	0	0	0	0	0	0	0	0	0	0	0	0	0	0	0	0	0	0	0	0	0	0	0	0	0	0	0	0	0	0	0	0	0	0	0	0	0	0	0
4a46e08e5cab02ad0883a2a9a0127652	v4ASV787	TACGGAGGGTGCAAGCGTTATCCGGATTTATTAGGTTTAAAGGGTGTGTAGGCTGACTGATAAGTCAGTGGTGAAATCCCGATGCTTAACATCGGCACTGCCATTGATACTGTTAGTCTTGAGTACAGATGAAGTAGGCGGAATGTGTAATGTAGCGGTGAAATGCTTAGATATTACCCAGAACACCAATTGCGAAGGCAGCTTACTAATCTGACACTGACGCTGATGCACGAAAGCGTGGGTAGCGAACA	d__Bacteria; p__Bacteroidota; c__Bacteroidia; o__Bacteroidales; f__Bacteroidetes_BD2-2; g__Bacteroidetes_BD2-2; s__uncultured_bacterium	0.996644	0	0	0	0	0	0	0	42	0	0	0	0	0	0	0	0	0	0	0	0	0	0	0	0	0	0	0	0	0	0	0	0	0	0	0	0	0	0	0	0	0	0	0	0	0
a00f4e4e36420888f2dfa79bfab3e8f7	v4ASV788	TACGGAGGATGCAGGCGTTATCCGGATTTATTAGGTTTAAAGGGTGCGTAGGCGGGAGATTAAGTCAGCGGTGAAAGTTTTCAGCTCAACTGAAAAATTGCCATTGATACTGGTCTTCTTGAGTATGGCAGAGGTAGGCGGAATGTGTAGTGTAGCGGTGAAATGCTTAGATATTACACAGAACACCAATTGCGAAGGCAGCTTACTATACCATAACTGACGCTGAGGCACGAAAGCGTGGGGAGCGAACA	d__Bacteria; p__Bacteroidota; c__Bacteroidia; o__Bacteroidales; f__Bacteroidetes_BD2-2; g__Bacteroidetes_BD2-2; s__uncultured_bacterium	0.933525	94	0	0	0	0	0	0	354	0	0	0	0	0	6	0	0	0	6	0	0	0	0	0	0	0	0	152	0	5	0	0	0	0	0	90	0	0	0	0	0	0	0	0	4	0
d4cd16522fb7782b5033dd07bc555593	v4ASV789	TACGGAGGGTGCAAGCGTTATCCGGATTTATTAGGTTTAAAGGGTGTGTAGGCTGACTGATAAGTCAGTGGTGAAATCCCGATGCTTAACATCGGCACTGCCATTGATACTGTTAGTCTTGAGTACAGATGAAGTAGGCGGAATGTGTAATGTAGCGGTGAAATGCTTAGATATTACCCAGAACACCGATTGCGAAGGCAGCTTACTAATCTGACACTGACGCTGATGCACGAAAGCGTGGGTAGCGAACA	d__Bacteria; p__Bacteroidota; c__Bacteroidia; o__Bacteroidales; f__Bacteroidetes_BD2-2; g__Bacteroidetes_BD2-2; s__uncultured_bacterium	0.996838	0	0	0	0	2	0	0	0	0	0	0	0	6	0	0	0	0	15	0	0	18	0	0	0	0	0	231	0	0	0	0	0	0	0	233	0	0	11	0	0	9	0	0	51	0
e2faed7681bfacd970b3832fd91482e3	v4ASV790	TACGGAGGATGCAGGCGTTATCCGGATTTATTAGGTTTAAAGGGTGCGTAGGCGGGAGATTAAGTCAGCGGTGAAAGTTTTCAGCTCAACTGAAAAATTGCCATTGATACTGGTTTTCTTGAGTGTGGTAGAGGTAGGCGGAATGTGTAGTGTAGCGGTGAAATGCTTAGATATTACACAGAACACCAATTGCGAAGGCAGCTTACTATACCAACACTGACGCTGAGGCACGAAAGCGTGGGGAGCGAACA	d__Bacteria; p__Bacteroidota; c__Bacteroidia; o__Bacteroidales; f__Bacteroidetes_BD2-2; g__Bacteroidetes_BD2-2; s__uncultured_bacterium	0.918795	0	0	0	0	0	0	187	0	0	0	0	0	0	0	0	0	0	0	5	0	0	0	0	0	0	0	0	0	0	0	0	0	0	0	0	0	0	0	0	0	0	0	6225	0	0
e48b8f32e93600791cc00ba8c15a1db1	v4ASV791	TACGGAGGGTGCAAGCGTTATCCGGATTTATTGGGTTTAAAGGGTGCGTAGGCGGATAAATAAGTCAGTGGTGAAATCCTGCAGCTTAACTGTAGAACTGCCATTGATACTGTTTATCTTGAGTATAGTTGAGGTAGGCGGAATGTGTAATGTAGCGGTGAAATGCTTAGATATTACACAGAACACCGATTGCGTAGGCAGCTTACTAAGCTATAACTGACGCTGATGCACGAAAGCGTGGGGAGCGAACA	d__Bacteria; p__Bacteroidota; c__Bacteroidia; o__Bacteroidales; f__Bacteroidetes_BD2-2; g__Bacteroidetes_BD2-2; s__uncultured_bacterium	0.918032	0	0	0	0	0	0	0	0	0	0	0	0	0	0	0	0	0	0	0	0	0	0	0	0	0	0	0	0	0	0	0	0	0	0	0	0	0	0	0	0	0	0	0	0	0
4a5888c81e747dd8d3a3923845be50b6	v4ASV792	TACGGAGGATGCAAGCGTTATCCGGATTTATTGGGTTTAAAGGGTACGTAGGCGGAAACTTAAGTCAGTAGTGAAATCCCGCAGCTTAACTGTGGAACTGTTATTGATACTGGGTTTCTTGAATATAGTTGAGGTAGGCGGAATGTGTAATGTAGCGGTGAAATGCTTAGATATTACACAGAACACCGATTGCGAAGGCAGCTTACTAAGCTATGATTGACGCTGAGGTACGAAAGCGTGGGGAGCGAACA	d__Bacteria; p__Bacteroidota; c__Bacteroidia; o__Bacteroidales; f__Bacteroidetes_BD2-2; g__Bacteroidetes_BD2-2; s__uncultured_Bacteroidetes	0.872443	0	0	0	0	0	0	0	0	0	0	0	0	0	0	0	0	0	0	0	0	0	0	0	0	0	0	0	0	0	0	0	0	0	0	0	0	0	0	0	0	0	0	0	0	0
883abfc3a4ec0b970a10ec3a4e9ba1f3	v4ASV793	TACGGAGGGTGCAAGCGTTATCCGGATTTATTGGGTTTAAAGGGTGCGTAGGCGGAAATGTAAGTCAGTGGTGAAATCTTGCAGCTTAACTGTAAAACTGCCATTGATACTGCGTTTCTTGAGTATAGTTGAGGTAGGCGGAATGTGTAATGTAGCGGTGAAATGCTTAGATATTACACAGAACACCGATTGCGTAGGCAGCTTACTAAGCTATAACTGACGCTGAGGCACGAAAGCGTGGGGAGCGAACA	d__Bacteria; p__Bacteroidota; c__Bacteroidia; o__Bacteroidales; f__Bacteroidetes_BD2-2; g__Bacteroidetes_BD2-2; s__uncultured_Cytophagales	0.861257	0	0	0	0	0	0	0	0	0	0	0	0	0	0	0	0	0	0	0	0	0	0	0	0	0	0	0	0	0	0	0	0	0	0	0	0	0	0	0	0	0	0	0	0	0
e013bfbb93beb7a95ca12e271f3e11e1	v4ASV794	TACGGAAGATGCGAGCGTTATCCGGATTTATTGGGTTTAAAGGGTGCGTAGGCGGGCTTATAAGTCAGCGGTGAAATCTTTCGGCTCAACCGAGAAACTGCCATTGAAACTATAAGTCTTGAGTGTAAATGAGGTATGCGGAATGCGTGGTGTAGCGGTGAAATGCATAGATATCACGCAGAACTCCAATTGCGAAGGCAGCATACTAGGATACAACTGACGCTCAAGCACGAAAGCGTGGGTATCGAACA	d__Bacteria; p__Bacteroidota; c__Bacteroidia; o__Bacteroidales; f__Barnesiellaceae; g__uncultured; s__uncultured_Porphyromonadaceae	0.974994	0	0	0	0	0	0	0	0	0	0	0	0	0	0	0	0	0	0	0	0	0	15	0	315	0	0	0	0	0	0	0	0	0	0	0	0	17	0	8	0	0	0	0	0	21
3fbcd272f73569960189e0afa2ad0e6c	v4ASV795	TACGGAGGATGCGAGCGTTATCCGGATTTATTGGGTTTAAAGGGTGCGTAGGCGGGATTATAAGTCAGCGGTGAAAGTTTGAGGCTCAACCTTAAAATTGCCGTTGAAACTGTTTTTCTTGAGTATATTTGAAGTAGGCGGAATTCGTGGTGTAGCGGTGAAATGCATAGATATCACGAAGAACTCCAATTGCGAAGGCAGCTTACTAAACTATAACTGACGCTGAAGCACGAAAGCGTGGGTATCAAACA	d__Bacteria; p__Bacteroidota; c__Bacteroidia; o__Bacteroidales; f__Dysgonomonadaceae; g__Dysgonomonas; s__Dysgonomonas_alginatilytica	0.912648	0	0	0	0	0	0	0	0	0	0	0	0	0	0	0	0	0	3	0	0	0	0	0	0	0	0	0	0	0	0	0	0	0	0	0	0	0	0	0	0	0	0	0	0	0
a43fccbd390efe970c4a14de0ec2e265	v4ASV796	TACGGAGGATCCGAGCGTTATCCGGATTTATTGGGTTTAAAGGGTGCGCAGGCGGTTTTTTAAGTCAGCGTTGAAAGTTTTCGGCTTAACCGGAAAATTGGCATTGATACTGGGAAACTTGAGTATAGATGAAGTAGGCGGAATTCGTTGTGTAGCGGTGAAATGCATAGATATAACGAAGAACTCCAATTGCGAAGGCAGCTTGCTAAACTATAACTGACGCTCATGCACGAAAGCGTGGGGATCAAACA	d__Bacteria; p__Bacteroidota; c__Bacteroidia; o__Bacteroidales; f__Dysgonomonadaceae; g__Dysgonomonas; s__Dysgonomonas_sp.	0.712104	0	0	0	0	0	0	0	0	0	0	0	0	0	0	0	0	0	0	0	0	0	5	0	138	0	0	0	0	0	0	0	0	0	0	0	0	0	0	0	0	0	0	0	0	147
adad8cb8cf3f2a69d4718d94a97c2bc4	v4ASV797	TACGGAGGATCCGAGCGTTATCCGGATTTATTGGGTTTAAAGGGTGCGCAGGCGGTTTTTTAAGTCAGCGTTGAAAGTTTTCGGCTTAACCGGAAAATTGGCATTGAAACTGGGAAACTTGAGTATAGATGAAGTAGGCGGAATTCGTTGTGTAGCGGTGAAATGCATAGATATAACGAAGAACTCCAATTGCGAAGGCAGCTTGCTAAACTATAACTGACGCTCATGCACGAAAGCGTGGGGATCAAACA	d__Bacteria; p__Bacteroidota; c__Bacteroidia; o__Bacteroidales; f__Dysgonomonadaceae; g__Dysgonomonas; s__Dysgonomonas_sp.	0.830901	0	0	0	0	0	0	0	0	0	0	0	0	0	0	0	0	0	0	0	0	0	0	0	0	0	0	0	0	0	0	0	0	0	0	0	0	0	0	0	0	0	0	0	0	55
c7327b77f497e256f94abba1095f502f	v4ASV798	TACGGAGGATCCGAGCGTTATCCGGATTTATTGGGTTTAAAGGGTGCGCAGGCGGGATGTTAAGTCGGCGGTGAAATTTTGCAGCTCAACTGTAAAAGTGCCTTCGATACTGGCTTTCTTGAGTGTGGATGAAGTAGGCGGAATTTGTGGTGTAGCGGTGAAATGCTTAGATATCACGAGGAACTCCGATTGCGCAGGCAGCTTACTAAACCACTACTGACGCTCATGCACGAAGGCGTGGGGATCAAACA	d__Bacteria; p__Bacteroidota; c__Bacteroidia; o__Bacteroidales; f__Dysgonomonadaceae; g__Petrimonas	0.999824	0	0	0	0	0	0	0	0	0	0	0	0	0	0	0	0	0	0	0	0	0	0	0	0	0	0	0	0	0	0	0	0	0	0	0	0	0	0	0	0	0	0	0	0	0
01afd914d6a4098d96d7806284203f59	v4ASV799	TACGGGGGATCCGAGCGTTATCCGGATTTATTGGGTTTAAAGGGTGCGCAGGCGGAATATTAAGTCGGCGGTGAAAGTTTGCAGCTTAACTGTAAAATTGCCGTTGATACTGGTATTCTTGAGTGTATATGAAGTAGGCGGAATTTGTAGTGTAGCGGTGAAATGCATAGATATTACAAGGAACTCCGATTGCGAAGGCAGCTTACTAAATTACAACTGACGCTTAGGCACGAAGGCGTGGGTATCAAACA	d__Bacteria; p__Bacteroidota; c__Bacteroidia; o__Bacteroidales; f__Dysgonomonadaceae; g__Proteiniphilum	1	0	0	0	0	0	0	0	0	0	0	0	0	0	0	0	0	0	0	0	0	0	0	0	0	0	0	0	0	10	0	22	0	0	0	0	0	0	0	0	0	0	0	0	0	0
7e26d0926543e7257265226f7896ce94	v4ASV800	TACGGAGGATCCGAGCGTTATCCGGATTTATTGGGTTTAAAGGGTGCGCAGGCGGGATGTTAAGTCGGCGGTGAAATTTTGCGGCTCAACCGTAAAAGTGCCATCGATACTGGCATTCTTGAGTATGGATGAAGTAGGCGGAATTTGTGGTGTAGCGGTGAAATGCATAGATATCACAAGGAACTCCGATTGCGCAGGCAGCTTACTAAACCATAACTGACGCTCATGCACGAAGGCGTGGGTATCAAACA	d__Bacteria; p__Bacteroidota; c__Bacteroidia; o__Bacteroidales; f__Dysgonomonadaceae; g__Proteiniphilum	0.772863	0	0	0	0	0	0	0	0	0	0	0	0	0	0	0	3	0	0	0	0	0	0	0	0	0	0	0	0	0	0	0	0	0	0	0	0	0	0	0	0	0	0	0	0	0
80a9fe8a87e43cc0ca6d3e42a955908e	v4ASV801	TACGGAGGATGCAAGCGTTATCCGGATTTATTGGGTTTAAAGGGTGCGCAGGCGGCGTGTTAAGTCGGCGGTGAAATTTTGCAGCTCAACTGTAAAAGTGCCTTCGAAACTGGCATGCTTGAGTATGGATGAAGTAGGCGGAATTTGTGGTGTAGCGGTGAAATGCATAGATATCACAAAGAACCCCGATTGCGCAGGCAGCTTACTAAACCATTACTGACGCTCATGCACGAAGGCGTGGGTATCGAACA	d__Bacteria; p__Bacteroidota; c__Bacteroidia; o__Bacteroidales; f__Dysgonomonadaceae; g__Proteiniphilum	0.702601	0	0	0	0	0	0	0	0	0	0	0	0	0	0	0	0	0	0	0	0	0	0	0	0	0	0	0	0	0	0	0	0	0	0	0	0	0	0	0	0	0	0	0	0	0
6eeca46b29e2e66a4b7f95d05222b127	v4ASV802	TACGGAGGATGCAAGCGTTATCCGGATTTATTGGGTTTAAAGGGTGCGCAGGCGGGATGTTAAGTCGGCGGTGAAATTTTGCGGCTCAACCGTAAAAGTGCCATCGAAACTGGCATTCTTGAGTATGGATGAAGTAGGCGGAATTTGTGGTGTAGCGGTGAAATGCATAGATATCACAAGGAACTCCGATTGCGCAGGCAGCTTACTAAACCATAACTGACGCTCATGCACGAAGGCGTGGGTATCAAACA	d__Bacteria; p__Bacteroidota; c__Bacteroidia; o__Bacteroidales; f__Dysgonomonadaceae; g__Proteiniphilum; s__uncultured_bacterium	0.788703	0	0	0	0	0	0	0	0	0	0	0	0	0	0	0	0	0	17	0	0	0	0	0	0	0	0	559	0	0	0	0	0	0	0	202	0	0	0	0	0	0	0	0	21	0
9e32bca8f80577211640acff3dea414e	v4ASV803	TACGGAGGATGCAAGCGTTATCCGGATTTATTGGGTTTAAAGGGTGCGCAGGCGGGATGTTAAGTCGGCGGTGAAATTTTGCGGCTCAACCGTAAAAGTGCCATCGATACTGGCATTCTTGAGTATGGATGAAGTAGGCGGAATTTGTGGTGTAGCGGTGAAATGCATAGATATCACAAGGAACTCCGATTGCGCAGGCAGCTTACTAAACCATAACTGACGCTCATGCACGAAGGCGTGGGTATCAAACA	d__Bacteria; p__Bacteroidota; c__Bacteroidia; o__Bacteroidales; f__Dysgonomonadaceae; g__Proteiniphilum; s__uncultured_bacterium	0.71544	0	0	0	1326	71	0	0	0	27	0	0	0	0	0	104	0	0	0	0	0	0	20	0	0	0	3	57	0	45	0	15	0	0	28	57	0	52	0	0	0	0	0	407	0	0
b63d1d878d75b98ac35cb0ef1a448be8	v4ASV804	TACGGAGGATTCGAGCGTTATCCGGATTTATTGGGTTTAAAGGGTGCGCAGGCGGGACATTAAGTCGGCGGTGAAATTTTGCGGCTCAACCGTAAAAGTGCCATCGAAACTGGTGTTCTTGAGTGTAAATGAAGTAGGCGGAATTTGTGGTGTGGCGGTGAAATGCATAGATATCACAAGGAACTCCAATTGCGCAGGCAGCTTACTAAATTACAACTGACGCTCATGCACGAAGGCGTGGGTATCAAACA	d__Bacteria; p__Bacteroidota; c__Bacteroidia; o__Bacteroidales; f__Dysgonomonadaceae; g__Proteiniphilum; s__uncultured_bacterium	0.920443	0	0	0	0	0	0	0	0	0	0	0	0	0	0	0	0	7	0	0	0	0	0	0	0	0	0	0	0	0	0	0	0	0	0	0	0	0	0	0	0	0	0	0	0	0
5f2517fc39a46e46ad787a9c67e843b0	v4ASV805	TACGGAGGATCCGAGCGTTATCCGGATTTATTGGGTTTAAAGGGTGCGCAGGCGGAATATTAAGTCGGCGGTGAAAGTTTGCAGCTTAACTGTAAAATTGCCGTTGATACTGGTGTTCTTGAGTGTATATGAAGTAGGCGGAATTTGTAGTGTAGCGGTGAAATGCATAGATATTACAAGGAACTCCAATTGCGAAGGCAGCTTACTAAATTACAACTGACGCTTAGGCACGAAGGCGTGGGTATCAAACA	d__Bacteria; p__Bacteroidota; c__Bacteroidia; o__Bacteroidales; f__Dysgonomonadaceae; g__Proteiniphilum; s__uncultured_prokaryote	0.778593	0	0	0	6	0	0	0	0	0	0	0	0	0	0	0	0	0	0	0	0	0	0	0	0	0	0	0	0	0	0	0	0	0	0	0	0	0	0	0	0	0	0	0	0	0
1760001945d0673348598bd272bbcfb0	v4ASV806	TACGGAGGATCCGAGCGTTATCCGGATTTATTGGGTTTAAAGGGTGCGCAGGCGGGATGTTAAGTCGGCGGTGAAATTTTGCGGCTCAACCGTAAAAGTGCCTTCGAAACTGGCATTCTTGAGTATAGATGAAGTAGGCGGAATTTGTGGTGTAGCGGTGAAATGCATAGATATCACGAGGAACTCCGATTGCGCAGGCAGCTTACTAAACTATAACTGACGCTCATGCACGAAGGCGTGGGGATCAAACA	d__Bacteria; p__Bacteroidota; c__Bacteroidia; o__Bacteroidales; f__Dysgonomonadaceae; g__uncultured; s__Petrimonas_sp.	0.839281	0	0	0	0	0	0	0	0	0	0	4	36	0	0	0	112	0	0	0	0	0	0	0	0	0	0	0	0	0	0	0	0	0	0	0	0	0	0	0	0	0	0	0	0	0
d9d7c1ecf1c6e45c07a71bb13c8ce92f	v4ASV807	TACGGAGGGTGCAAGCGTTATCCGGATTTATTGGGTTTAAAGGGTGCGTAGGCGGGCTGATAAGTCAGTGGTGAAATCTCATGGCTCAACCATGAAACTGCCATTGAAACTGTTAGTCTTGAATACATTGGAGGTATGCGGAATATATTGTGTAGCGGTGAAATGCATAGATACAATATAGAACACCGATTGCGAAGGCAGCATACTACACTGTGATTGACGCTGATGCACGAAAGCGTGGGTATCGAACA	d__Bacteria; p__Bacteroidota; c__Bacteroidia; o__Bacteroidales; f__Marinifilaceae	0.707415	0	0	0	0	0	0	0	0	0	0	0	0	0	0	0	0	0	37	0	0	0	0	0	0	0	0	0	0	0	0	0	0	0	0	0	0	0	0	0	0	0	0	0	0	0
22cda660a06046e7a39c98b2432c80c5	v4ASV808	TACGGGGGATGCGAGCGTTATCCGGATTTATTGGGTTTAAAGGGCGCGTAGGCGGGACGCCAAGTCAGCGGTAAAAGACTGCAGCTAAACTGTAGCACGCCGTTGAAACTGGCGCCCTCGAGACGAGACGAGGGAGGCGGAACAAGTGAAGTAGCGGTGAAATGCTTAGATATCACTTGGAACCCCGATAGCGAAGGCAGCTTCCCAGGCTCGATCTGACGCTGATGCGCGAGAGCGTGGGTAGCGAACA	d__Bacteria; p__Bacteroidota; c__Bacteroidia; o__Bacteroidales; f__Marinifilaceae; g__Butyricimonas	0.998654	0	0	0	0	0	0	0	0	0	0	33	0	0	0	0	0	0	0	0	0	0	0	0	0	0	0	0	0	0	0	0	0	0	0	0	0	0	0	0	0	0	0	0	0	0
38eed1f24e15d2293983fee9010e6d36	v4ASV809	CACGGGGGATGCGAGCGTTATCCGGATTTATTGGGTTTAAAGGGCGCGTAGGCGGGATGCCAAGTCAGCGGTAAAAGACTGCAGCTAAACTGTAGCACGCCGTTGAAACTGGTGACCTAGAGAGAAGTCGAGGATGGCGGAACAAGTGAAGTAGCGGTGAAATGCTTAGATATCACTTGGAACCCCGATAGCGAAGGCAGCTGTCCAGACTTTATCTGACGCTGATGCGCGAGAGCGTGGGTAGCGAACA	d__Bacteria; p__Bacteroidota; c__Bacteroidia; o__Bacteroidales; f__Marinifilaceae; g__Butyricimonas; s__uncultured_bacterium	0.795014	0	0	0	0	0	0	0	0	0	0	88	0	0	0	0	0	0	0	0	0	0	0	0	0	0	0	0	0	0	0	0	0	0	0	0	0	0	0	0	0	0	0	0	0	0
866dca49247a3361e7ada6762d42778d	v4ASV810	CACGGGGGATGCGAGCGTTATCCGGATTTATTGGGTTTAAAGGGCGCGTAGGCGGGATGCCAAGTCAGCGGTAAAAGACTGCAGCTAAACTGTAGCACGCCGTTGAAACTGGTGACCTAGAGAGGAGTCGAGGATGGCGGAACAAGTGAAGTAGCGGTGAAATGCTTAGATATCACTTGGAACCCCGATAGCGAAGGCAGCTGTCCAGACTTTATCTGACGCTGATGCGCGAGAGCGTGGGTAGCGAACA	d__Bacteria; p__Bacteroidota; c__Bacteroidia; o__Bacteroidales; f__Marinifilaceae; g__Butyricimonas; s__uncultured_bacterium	0.839639	0	0	0	0	0	0	0	0	0	0	100	0	0	0	0	14	0	0	0	0	0	0	0	0	0	0	0	0	0	0	0	0	0	0	0	0	0	0	0	0	0	0	0	0	0
81a650e8aed905bd7c72b621f4b41afa	v4ASV811	TACGGGGGATGCGAGCGTTATCCGGATTTATTGGGTTTAAAGGGCGCGTAGGCGGGACGCCAAGTCAGCGGTAAAAGACTGCAGCTAAACTGTAGCACGCCGTTGAAACTGGCGACCTCGAGACGAGACGAGGGAGGCGGAACAAGTGAAGTAGCGGTGAAATGCTTAGATATCACTTGGAACCCCGATAGCGAAGGCAGCTTCCCAGGCTCGATCTGACGCTGATGCGCGAGAGCGTGGGTAGCGAACA	d__Bacteria; p__Bacteroidota; c__Bacteroidia; o__Bacteroidales; f__Marinifilaceae; g__Butyricimonas; s__uncultured_organism	0.711811	0	0	0	0	0	0	0	0	5	0	0	0	0	0	0	0	0	0	0	0	0	0	0	0	0	0	0	0	0	0	0	0	0	0	0	0	0	0	0	0	0	0	0	0	0
1203063464deb8ff6342a783263cf24b	v4ASV812	TACGGAGGGTGCAAGCGTTATCCGGATTTATTGGGTTTAAAGGGTGCGTAGGCGGGTATATAAGTCAGTGGTGAAAGTCTGTCGCTCAACGATAGAATTGCCATTGAAACTGTACATCTTGAATACAGTAGAGGTAGGCGGAATATATTGTGTAGCGGTGAAATGCATAGATACGATATAGAACACCTATTGCGAAGGCAGCTTACTATGCTGTAATTGACGCTGATGCACGAAAGCGTGGGTAGCGAACA	d__Bacteria; p__Bacteroidota; c__Bacteroidia; o__Bacteroidales; f__Marinifilaceae; g__Marinifilum	1	0	0	0	0	0	0	0	0	0	0	0	0	0	0	0	0	0	0	0	0	0	0	0	0	0	0	0	0	0	0	0	0	0	0	0	0	0	0	0	0	636	0	0	0	0
23e8584f3af0be14a60033bba7fdc1b3	v4ASV813	TACGGAGGATTCGAGCGTTATCCGGATTTATTGGGTTTAAAGGGTCCGTAGGCGGTCTTTTAAGTCAGTGGTGAAATCCCAGAGCTCAACTCTGGAACTGCCATTGAAACTGAAGGACTTGAATATGGTTGAGGTAGGCGGAATACGTTATGTAGCGGTGAAATGCATAGATATAACGTAGAACACCAATTGCGAAGGCAGCTTACTAAACCATTATTGACGCTGATGGACGAAAGCGTGGGGAGCGAACA	d__Bacteria; p__Bacteroidota; c__Bacteroidia; o__Bacteroidales; f__Marinifilaceae; g__Marinifilum	1	0	0	0	0	0	0	0	0	0	0	0	0	0	0	0	0	0	0	0	0	0	0	0	0	0	0	0	0	0	0	0	0	0	0	0	0	0	0	0	0	0	0	0	49	0
3596f96063c933a4ef41f366b208572d	v4ASV814	TACGGAGGATTCGAGCGTTATCCGGATTTATTGGGTTTAAAGGGTCCGTAGGCGGTTCTTTAAGTCAGTGGTGAAATCCCAGAGCTCAACTCTGGAACTGCCATTGAAACTGAAGAACTTGAATATGGTTGAGGTAGGCGGAATACGTTATGTAGCGGTGAAATGCATAGATATAACGTAGAACACCAATTGCGAAGGCAGCTTACTAAACCATTATTGACGCTGATGGACGAAAGCGTGGGGAGCGAACA	d__Bacteria; p__Bacteroidota; c__Bacteroidia; o__Bacteroidales; f__Marinifilaceae; g__Marinifilum	1	0	0	0	0	0	0	0	0	0	0	0	0	0	0	0	0	0	0	0	0	0	0	0	0	0	0	0	0	0	0	0	0	0	0	0	0	0	0	0	0	0	0	0	0	0
4c9e45129770fa15b9ea7228c036726a	v4ASV815	TACGGAGGGTGCAAGCGTTATCCGGATTTATTGGGTTTAAAGGGTGCGTAGGCGGGTATATAAGTCAGTGGTGAAAGTCTGTCGCTCAACGATAGAATTGCCATTGAAACTGTATATCTTGAATACAGTAGAGGTAGGCGGAATATATTGTGTAGCGGTGAAATGCATAGATACGATATAGAACACCTATTGCGAAGGCAGCTTACTATGCTGTTATTGACGCTGATGCACGAAAGCGTGGGTAGCGAACA	d__Bacteria; p__Bacteroidota; c__Bacteroidia; o__Bacteroidales; f__Marinifilaceae; g__Marinifilum	1	0	0	6	307	63	0	0	48	0	0	0	33	0	0	0	849	128	0	0	0	0	649	17	0	0	0	383	3	118	0	52	0	0	0	55	8	0	0	0	0	0	8	98	0	0
600184b214337c3fa6ca001893cb2406	v4ASV816	TACGGAGGATTCGAGCGTTATCCGGATTTATTGGGTTTAAAGGGTCCGTAGGCGGTCTTTTAAGTCAGTGGTGAAATCCCAGAGCTCAACTCTGGAACTGCCATTGAAACTGAAGGACTTGAATATGGTTGAGGTAGGCGGAATACGTTATGTAGCGGTGAAATGCATAGATATAACGTAGAACACCAATTGCGAAGGCAGCTTACTAAGCCATTATTGACGCTGATGGACGAAAGCGTGGGGAGCGAACA	d__Bacteria; p__Bacteroidota; c__Bacteroidia; o__Bacteroidales; f__Marinifilaceae; g__Marinifilum	1	0	0	0	0	0	0	0	0	0	0	0	0	0	0	0	0	0	0	0	0	0	0	0	0	0	0	0	0	109	0	0	0	0	0	0	0	0	0	0	0	0	0	0	0	0
c209fccfab4c14ec9e674b635cb68ff8	v4ASV817	TACGGAGGATTCGAGCGTTATCCGGATTTATTGGGTTTAAAGGGTCCGTAGGCGGGCGATTAAGTCAGTGGTGAAATCTCACAGCTCAACTGTGAAACTGCCATTGATACTGGTTGTCTTGAATTTAGTTGAGGTGGGCGGAATACGTTATGTAGCGGTGAAATGCATAGATATAACGTAGAACACCGATTGCGAAGGCAGCTCACTAAGCTAACATTGACGCTGATGGACGAAAGCGTGGGGAGCGAACA	d__Bacteria; p__Bacteroidota; c__Bacteroidia; o__Bacteroidales; f__Marinifilaceae; g__Marinifilum	1	0	0	0	0	0	0	0	0	0	0	0	16	0	0	0	13	0	0	0	0	0	0	0	0	0	0	0	0	0	0	0	0	0	0	0	0	0	0	0	0	0	0	0	0	0
ef25aa60ec08412df8fe42de6e92b428	v4ASV818	TACGGAGGGTGCAAGCGTTATCCGGATTTATTGGGTTTAAAGGGTGCGTAGGCGGGTTAATAAGTCAGTGGTGAAAGTCTGTCGCTCAACGATAGAATTGCCATTGAAACTGTTAGTCTTGAATACAGTAGAGGTAGGCGGAATATATTGTGTAGCGGTGAAATGCATAGATACGATATAGAACACCTATTGCGAAGGCAGCTTACTATGCTGTTATTGACGCTGATGCACGAAAGCGTGGGGAGCGAACA	d__Bacteria; p__Bacteroidota; c__Bacteroidia; o__Bacteroidales; f__Marinifilaceae; g__Marinifilum	1	0	0	0	0	0	0	0	0	0	0	0	0	0	0	0	0	0	0	0	0	0	0	0	0	0	0	0	0	0	0	0	0	0	0	0	0	0	0	0	0	0	0	0	0	0
9414dfb8652947d8152554b74a7451a5	v4ASV819	TACGGAGGATTCGAGCGTTATCCGGATTTATTGGGTTTAAAGGGTCCGTAGGCGGTCTTTTAAGTCAGTGGTGAAATCCCAGAGCTTAACTCTGGAACTGCCATTGAAACTGAAGGACTTGAATATGGTTGAGGTAGGCGGAATACGTTATGTAGCGGTGAAATGCATAGATATAACGTAGAACACCAATTGCGAAGGCAGCTTACTAAGCCATTATTGACGCTGATGGACGAAAGCGTGGGGAGCGAACA	d__Bacteria; p__Bacteroidota; c__Bacteroidia; o__Bacteroidales; f__Marinifilaceae; g__Marinifilum; s__Ancylomarina_subtilis	0.966693	0	0	0	0	0	0	0	0	0	0	0	0	0	0	0	0	0	0	0	0	0	0	0	0	0	0	0	0	0	0	0	0	0	0	0	0	0	0	0	0	0	0	0	0	0
97aa0b7de33f7ee0f0424d68bf80361a	v4ASV820	TACGGAGGATTCGAGCGTTATCCGGATTTATTGGGTTTAAAGGGTCCGTAGGCGGTCTTTTAAGTCAGTGGTGAAATCCCGGAGCTTAACTCCGGAACTGCCATTGAAACTGAAGGACTTGAATATGGTTGAGGTAGGCGGAATACGTTATGTAGCGGTGAAATGCATAGATATAACGTAGAACACCAATTGCGAAGGCAGCTTACTAAGCCATTATTGACGCTGATGGACGAAAGCGTGGGGAGCGAACA	d__Bacteria; p__Bacteroidota; c__Bacteroidia; o__Bacteroidales; f__Marinifilaceae; g__Marinifilum; s__Ancylomarina_subtilis	0.842851	3	0	77	0	0	0	0	0	0	0	0	0	0	0	0	0	0	0	0	0	0	0	0	0	0	0	0	0	0	0	0	0	0	0	10	0	0	0	0	0	0	0	0	0	0
b59b185f7e70fa8e17049491fc5282ca	v4ASV821	TACGGAGGGTGCAAGCGTTATCCGGATTTATTGGGTTTAAAGGGTGCGTAGGCGGGTATATTAGTCAGTGGTGAAAGTCTGTCGCTCAACGATAGAATTGCCATTGAAACTGTATATCTTGAATACAGTAGAGGTAGGCGGAATATATTGTGTAGCGGTGAAATGCATAGATACGATATAGAACACCTATTGCGAAGGCAGCTTACTATGCTGTTATTGACGCTGATGCACGAAAGCGTGGGTAGCGAACA	d__Bacteria; p__Bacteroidota; c__Bacteroidia; o__Bacteroidales; f__Marinifilaceae; g__Marinifilum; s__Balneicella_halophila	0.775122	0	0	0	328	0	0	0	0	0	0	0	0	0	0	0	0	0	0	0	0	0	0	0	0	0	0	0	0	87	0	127	0	0	0	0	0	0	0	0	10	0	0	0	0	0
05e598fb2c9533c4f76a32ee7fb65fb3	v4ASV822	TACGGAGGATTCGAGCGTTATCCGGATTTATTGGGTTTAAAGGGTCCGTAGGCGGGCGATTAAGTCAGTGGTGAAATCTCACAGCTCAACTGTGAAACTGCCATTGATACTGGTTGTCTTGAATTTAGTTGAGGTGGGCGGAATACGTTATGTAGCGGTGAAATGCATAGATATAACGTAGAACACCGATTGCGAAGGCAGCTCACTAAGCTACTATTGACGCTGATGGACGAAAGCGTGGGGAGCGAACA	d__Bacteria; p__Bacteroidota; c__Bacteroidia; o__Bacteroidales; f__Marinifilaceae; g__Marinifilum; s__Marinifilum_flexuosum	0.85495	0	0	0	0	0	0	0	0	0	0	0	0	0	0	0	0	0	0	0	0	0	0	0	0	0	0	0	0	0	4	0	0	0	0	25	0	0	0	0	0	0	0	0	0	0
d69afbb49242239281aa08c16e081d49	v4ASV823	TACGGAGGATTCGAGCGTTATCCGGATTTATTGGGTTTAAAGGGTCCGTAGGCGGATTTGTAAGTCAGTGGTGAAATCCCGGAGCTCAACTCCGGAACTGCCATTGATACTGCAGATCTTGAATTTAGTTGAGGTGGGCGGAATACGTTATGTAGCGGTGAAATGCATAGATATAACGTAGAACACCGATTGCGAAGGCAGCTCACTAAACTAACATTGACGCTGATGGACGAAAGCGTGGGGAGCGAACA	d__Bacteria; p__Bacteroidota; c__Bacteroidia; o__Bacteroidales; f__Marinifilaceae; g__Marinifilum; s__Marinifilum_sp.	0.923026	0	0	5	0	16	0	0	0	0	0	0	0	0	0	0	0	0	0	0	0	0	885	56	0	0	0	0	0	0	5	0	0	0	0	179	8	0	0	0	0	0	0	0	27	0
0532cb064f35ebd8203c53130a407218	v4ASV824	TACGGAGGGTGCAAGCGTTATCCGGATTTATTGGGTTTAAAGGGTGCGTAGGCGGGCAGATAAGTCAGTGGTGAAATCTCATGGCTCAACCATGAAACTGCCATTGAAACTGTTTGTCTTGAATACAGTAGAGGTAGGCGGAATATATTGTGTAGCGGTGAAATGCATAGATACGATATAGAACACCTATTGCGAAGGCAGCTTACTATGCTGTAATTGACGCTGATGCACGAAAGCGTGGGTAGCGAACA	d__Bacteria; p__Bacteroidota; c__Bacteroidia; o__Bacteroidales; f__Marinifilaceae; g__Marinifilum; s__uncultured_bacterium	0.988941	409	0	0	0	42	0	0	44	0	0	0	0	9	0	0	0	0	65	0	0	0	0	0	0	0	0	26	0	0	0	0	0	0	0	98	0	0	10	0	0	60	0	0	8	0
0b9ae4661df19e87b227a524b04a4ef9	v4ASV825	TACGGAGGATTCGAGCGTTATCCGGATTTATTGGGTTTAAAGGGTCCGTAGGCGGGCTGATAAGTCAGTGGTGAAATCTCACAGCTCAACTGTGAAACTGCCATTGAAACTGTTGGTCTTGAATTTGGTTGAGGTAGGCGGAATACGATATGTAGCGGTGAAATGCATAGATATATCGTAGAACACCGATTGCGAAGGCAGCTTACTAAGCCAAAATTGACGCTGATGGACGAAAGCGTGGGTAGCGAACA	d__Bacteria; p__Bacteroidota; c__Bacteroidia; o__Bacteroidales; f__Marinifilaceae; g__Marinifilum; s__uncultured_bacterium	0.99945	0	0	0	0	0	0	0	0	0	0	0	0	0	0	0	0	0	0	0	0	0	0	0	0	0	0	0	0	0	0	0	0	0	0	0	0	0	0	0	0	0	0	0	0	0
27cd6a7ffcb6e63e038d9ed563c9ac8c	v4ASV826	TACGGAGGATTCGAGCGTTATCCGGATTTATTGGGTTTAAAGGGTCCGTAGGCGGGCTTGTAAGTCAGTGGTGAAATCTCACAGCTCAACTGTGAAACTGCCATTGATACTGCAGGTCTTGAATTTAGTTGAGGTGGGCGGAATACGATATGTAGCGGTGAAATGCATAGATATATCGTAGAACACCGATTGCGAAGGCAGCTCACTAATCTAATATTGACGCTGATGGACGAAAGCGTGGGGAGCGAACA	d__Bacteria; p__Bacteroidota; c__Bacteroidia; o__Bacteroidales; f__Marinifilaceae; g__Marinifilum; s__uncultured_bacterium	0.846347	0	0	9	0	0	5	0	0	0	0	0	0	0	0	0	0	0	0	0	0	0	0	0	0	0	0	0	0	0	0	0	0	0	0	0	0	0	0	0	0	0	0	0	0	0
2de80afa3d9c5d7d16a30b0ed2db832b	v4ASV827	TACGGAGGGTGCAAGCGTTATCCGGATTTATTGGGTTTAAAGGGTGCGTAGGCGGGTATATAAGTCAGTGGTGAAAGTCTGTCGCTCAACGATAGAATTGCCATTGAAACTGTATATCTTGAATACAGTAGAGGTAGGCGGAATATATTGTGTAGCGGTGAAATGCATAGATACGATATAGAACACCTATTGCGAAGGCAGCTTACTATGCTGTAATTGACGCTGATGCACGAAAGCGTGGGTAGCGAACA	d__Bacteria; p__Bacteroidota; c__Bacteroidia; o__Bacteroidales; f__Marinifilaceae; g__Marinifilum; s__uncultured_bacterium	0.733665	0	0	0	0	49	0	0	543	0	0	0	0	16	264	0	0	0	395	0	0	43	0	0	0	0	0	4389	0	63	12	0	0	0	0	903	0	0	7	0	0	601	0	0	879	0
328569c37c80909a8b985460545b6851	v4ASV828	TACGGAGGATTCGAGCGTTATCCGGATTTATTGGGTTTAAAGGGTCCGTAGGCGGGCTGATAAGTCAGTGGTGAAATCTCACAGCTCAACTGTGAAACTGCCATTGAAACTGTTAGTCTTGAATTTGGTTGAGGTAGGCGGAATACGATATGTAGCGGTGAAATGCATAGATATATCGTAGAACACCGATTGCGAAGGCAGCTTACTAAACCAATATTGACGCTGATGGACGAAAGCGTGGGTAGCGAACA	d__Bacteria; p__Bacteroidota; c__Bacteroidia; o__Bacteroidales; f__Marinifilaceae; g__Marinifilum; s__uncultured_bacterium	0.999901	0	0	0	0	0	0	0	0	0	0	0	0	0	0	0	0	0	0	0	0	0	0	0	0	0	0	85	0	0	0	0	0	0	0	0	0	0	0	0	0	0	0	0	0	0
[truncated: 12,435 more rows]
[truncated: 21 more columns]
